# Supplementary material for: Phylogeny of a Genomically Diverse Group of Elymus (Poaceae) Allopolyploids Reveals Multiple Levels of Reticulation
Source: PLoS One. 2013 Nov 1;8(11):e78449. doi: 10.1371/journal.pone.0078449 (PMC3840256; doi:10.1371/journal.pone.0078449)
Supplement: Dataset S1 — Chloroplast trnT/L/F genes and spacers, and rpoA gene sequences (see Figure 2). (TXT) [file pone.0078449.s001.txt]

  #NEXUS
	Begin data; [chloroplast trnT/L/F and spacers plus rpoA gene]
	Dimensions ntax = 98 nchar = 3538;
	Format datatype = DNA interleave gap = - missing = N;
	Matrix
	
	
[                       	       0         10        20        30        40        50        60        70        80        90        100       110       120       130       140       150       160       170       180       190       200       210       220       230       240       250       260       270       280       290       300       310       320       330       340       350       360       370       380       390       400       410       420       430       440       450       460       470       480       490       500       510       520       530       540       550       560       570       580       590       600       610       620       630       640       650       660       670       680       690       700       710       720       730       740       750       760       770       780       790       800       810       820       830       840       850       860       870       880       890       900       910       920       930       940       950       960       970       980       990       1000      1010      1020      1030      1040      1050      1060      1070      1080      1090      1100      1110      1120      1130      1140      1150      1160      1170      1180      1190      1200      1210      1220      1230      1240      1250      1260      1270      1280      1290      1300      1310      1320      1330      1340      1350      1360      1370      1380      1390      1400      1410      1420      1430      1440      1450      1460      1470      1480      1490      1500      1510      1520      1530      1540      1550      1560      1570      1580      1590      1600      1610      1620      1630      1640      1650      1660      1670      1680      1690      1700      1710      1720      1730      1740      1750      1760      1770      1780      1790      1800      1810      1820      1830      1840      1850      1860      1870      1880      1890      1900      1910      1920      1930      1940      1950      1960      1970      1980      1990      2000      2010      2020      2030      2040      2050      2060      2070      2080      2090      2100      2110      2120      2130      2140      2150      2160      ]
[                           	       .         .         .         .         .         .         .         .         .         .         .         .         .         .         .         .         .         .         .         .         .         .         .         .         .         .         .         .         .         .         .         .         .         .         .         .         .         .         .         .         .         .         .         .         .         .         .         .         .         .         .         .         .         .         .         .         .         .         .         .         .         .         .         .         .         .         .         .         .         .         .         .         .         .         .         .         .         .         .         .         .         .         .         .         .         .         .         .         .         .         .         .         .         .         .         .         .         .         .         .         .         .         .         .         .         .         .         .         .         .         .         .         .         .         .         .         .         .         .         .         .         .         .         .         .         .         .         .         .         .         .         .         .         .         .         .         .         .         .         .         .         .         .         .         .         .         .         .         .         .         .         .         .         .         .         .         .         .         .         .         .         .         .         .         .         .         .         .         .         .         .         .         .         .         .         .         .         .         .         .         .         .         .         .         .         .         .         .         .         .         .         .         .         .         .         .         .         .         .         .         .         .         .         .         .         .         .         .         .         .         .         .         .         .         .         .         .         ]
[					------trnA-THR------\\\\\\\\\\\\\\\\\\\\\\\\\\\\\\\\\\\\\\\\\\\\\\\\\\\\\\\\\\\\\\\\\\\\\\\\\\\\\\\\\\\\\\\\\\\\\\\\\\\\\\\\\\\\\\\\\\\\\\\\\\\\\\\\\\\\\\\\\\\\\\\\\\\\\\\\\\\\\\\\\\\\\\\\\\\\\\\\\\\\\\\\\\\\\\\\\\\\\\\\\\\\\\\\\\\\\\\\\\\\\\\\\\\\\\\\\\\\\\\\\\\\\\\\\\\\\\\\\\\\\\\\\\\\\\\\\\\\\\\\\\\\\\\\\\\\\\\\\\\\\\\\\\\\\\\\\\\\\\\\\\\\\\\\\\\\\\\\\\\\\\\\\\\\\\\\\\\\\\\\\\\\\\\\\\\\\\\\\\\\\\\\\\\\\\\\\\\\\\\\\\\\\\\\\\\\\\\\\\\\\\\\\\\\\\\\\\\\\\\\\\\\\\\\\\\\\\\\\\\\\\\\\\\\\\\\\\\\\\\\\\\\\\\\\\\\\\\\\\\\\\\\\\\\\\\\\\\\\\\\\\\\\\\\\\\\\\\\\\\\\\\\\\\\\\\\\\\\\\\\\\\\\\\\\\\\\\\\\\\\\\\\\\\\\\\\\\\\\\\\\\\\\\\\\\\\\\\\\\\\\\\\\\\\\\\\\\\\\\\\\\\\\\\\\\\\\\\\\\\\\\\\\\\\\\\\\\\\\\\\\\\\\\\\\\\\\\\\\\\\\\\\\\\\\\\trnT-trnL intergenic spacer\\\\\\\\\\\\\\\\\\\\\\\\\\\\\\\\\\\\\\\\\\\\\\\\\\\\\\\\\\\\\\\\\\\\\\\\\\\\\\\\\\\\\\\\\\\\\\\\\\\\\\\\\\\\\\\\\\\\\\\\\\\\\\\\\\\\\\\\\\\\\\\\\\\\\\\\\\\\\\\\\\\*******************trnA-LEU 3'*******<><><><><><><><><><><><><><><><><><><><><><><><><><><><><><><><><><><><><><><><><><><><><><><><><><><><><><><><><><><><><><><><><><tRNA-LEU intron<><><><><><><><><><><><><><><><><><><><><><><><><><><><><><><><><><><><><><><><><><><><><><><><><><><><><><><><><><><><><><><><><><><><><><><><><><><><><><><><><><><><><><><><><><><><><><><><><><><><><><><><><><><><><><><><><><><><><><><><><><><><><><><><><><><><><><><><><><><><><><><><><><><><><><><><><><><><><><><><><><><><><><><><><><><><><><><><><><><><><><><><><><><><><><><><><><><><><><><><><><><><><><><><><><><><><><><><><><><><><><><><><><><><><><><><><><><><><><><><><><><><><><><><><><><><><><><><><><><>*************tRNA-LEU 5'**************************////////////////////////////////////////////////////////////////////////////////////////////////////////////////////////////////////////////////////////////////////////////////////////////////////////////////////////////////////////////////////////////////////////////////////////////////////////////////////////////trnL-trnF intergenic spacer////////////////////////////////////////////////////////////////////////////////////////////////////////////^^^^^^^^^^^^^^^tRNA-PHE^^^^^^^^^^^^^^^^^]
Aegilops_caudata_1     			AACCTCTGAGCTAAGTGGGCTTACATAACGGAAATAGTGTAACAAATAGAAATAGGTATAGTATAGGAAATCCGTAAAATCTCAGATATTAGTTATTAATCTT---------AGCTATTAACTAGTTCTAAATTTGAAGTTATACTTATAAAAATAAA---------AAAATACTAAAACTTCTTAAAGATAAAGTTAGCTTGATATGCTTAACTATAGTATAGGATATTAAAAAATAAAATTATAGAATTTATTGGTATTTTCATTCGATCATTATAGACTTTATTATTTGTTAATAATTTGAGGATTAATATTTCACTAAGGGGAACATAGAGTCAGAGTAAATAAAATTGCTAATTCTGATT--------------------------------------------------------------------------------------------------------------------------------------------------------------------------------------------------------------------------AGAAAAAAAGAATAAATATCAAGCGTTA-----------------TAGTATAATTTTGAATACTATAAAAAAG-TAAGACGGGAGGTGGGGGAGATAAAAACTTTTGGATATATTGATTCGGATTGAATTGCAAATACATCAAGGATAGAATCAATTCAATTCTGAATTGCAATAAGCAAGCGAGGTCTCTCAAATA------GAGTCGAACTGAACTGCTAGACTACGTTGAGTGATGAACTCAATGATTCAAAAAAAAAA------CTAAGAGATGGATGAAATTACACAAGGAATCCTGGTCTCAAA-----------------GAAGAGGGAAA-TGGGGATATGGCGAAATCGGTAGACGCTACGGACTTGATTGTATTGAGCCTTGGTATGGAAACCTGCTAAGTGGTAACTTCCAAATTCAGAGAAACCCTGGAATTAAAAAAGGGCAATCCTGAGCCAAATCCGTGTTTTGAGAAAACAA------GGGGTTCTCGAACTAGAATACAAAGGAAAAGGATAGGTGCAGAGACTCAATGGAAGCTGTTCTAACGAATCGAGTTAATTACGTTGTGTTGTTAGTGGAATTCCTTCTAATTC------TAAATTAGAGAAAGAGGGGTTT-----TATAC-------------CTTATACATT-------TAATAAACACGTATAGATACTGA------CATAGCAAACGATTAATCACAGAACTCATATT----ATATTATAATT-----ATAATATAGGTTCTTTATCTTTTTT-AAAAATG-AAATTAGAAATGATAATGATTATGAAATAAAAAACTCAT----------ATCATAATTTTTTTTT----CATTATTGTGAATCCACTCCAATCGAATATTGAATAATCAAATTCTTCAATTCAAATTCAAA------GTTTTCGAGATCTTTAAAAAAGT-----GGATTAATCAGACGAGGAC------AAAGAGAGAGTCCCATTCTACATGTCAATACTGACAACAATGAAATTTCTAGTAAAAGGAAAATCCGTCGACTTTATAAGTTGTGAGGGTTCAAGTCCCTCTATCCCCA-----AATCCTCTTTTATTCCCTAACTATA-CTATA---TTATT------------------ATTATTTATCCTCTTTTTTTTT----------ATCAAT------------------------GCAATGGGTTTAAGATTCATTAGCTTTCTCATTCTACTCTTTCACAAAGGAA-----TGCGAAGAGAACTCAATGGATCTTATCCTATTCATTGAATAGATTTCTTTTTTATTAGAGTATCGGCGAGAAATCTTGGTTATT-------CACTCTA----TTTTTAAGTTTTATTT-----AAGTAAACCATGCACAATGCATAGGACTACCCCCCC----ATTTTCAAA-TTTTAAATTTG--AAATACTTTAATTAA--------TTTTTAGTCCTTTTAATTGACATAGATACAAATACTCTACTAGGATGATGCACAAGAAAAGGTCAGGATAGCTCAGTTGGTAGAGCAGAGGACTGAAAATC
Aegilops_speltoides_1     		AACCTCTGAGCTAAGTGGGCTTACATAACGGAAATAGTGTAACAAATAGAAATAGGTATAGTATAGGAAATCCGTAAAATCTCAGATATTAGTTATTAATCTT---------AGCTATTAACTAGTTCTAAATTTGAAGTTATACTTATAAAAATAAA---------AAAATACTAAAACTTCTTAAAGATAAAGTTAGCTTGATATGCTTAACTATAG-----GATATTAAAAAATAAAATTATAGAATTTATTGGTATTTTCATTCGATCATTATAGACTTTATTATTTGTTAATAATTTGAGGATTAATATTTCACTAAGGGGAACATAGAGTCAGAGTAAATAAAATTGCTAATTCTGATT--------------------------------------------------------------------------------------------------------------------------------------------------------------------------------------------------------------------------AGAAAAAAAGAATAAATATCAAGCGTTA-----------------TAGTATAATTTTGAATACTATAAAAAAG-TAAGACGGGAGGTGGGGGAGATAAAAACTTTTGGATATATTGATTCGGATTGAATTGCAAATACATCAAGGATAGAATCAATTCAATTCTGAATTGCAATAAGCAAGCGAGGTCTCTCAAATA------GAGTCGAACTGAACTGCTAGACTACGTTGAGTGATGAACTCAATGATTCAAAAAAAA--------CTAAGAGATGGATGAAATTACACAAGGAATCCTGGTCTCAAA-----------------GAAGAGGGAAA-TGGGGATATGGCGAAATCGGTAGACGCTACGGACTTGATTGTATTGAGCCTTGGTATGGAAACCTGCTAAGTGGTAACTTCCAAATTCAGAGAAACCCTGGAATTAAAAAAGGGCAATCCTGAGCCAAATCCGTGTTTTGAGAAAACAA------GGGGTTCTCGAACTAGAATACAAAGGAAAAGGATAGGTGCAGAGACTCAATGGAAGCTGTTCTAACGAATCGAGTTAATTACGTTGTGTTGTTAGTGGAATTCCTTCTAATTC------TAAATTAGAGAAAGAGGGGTTT-----TATAC-------------CTTATACATT-------TAATAAACACGTATAGATACTGA------CATAGCAAACGATTAATCACAGAACTCATATT----ATATTATAATT-----ATAATATAGGTTCTTTATCTTTTTT-AAAAATG-AAATTAGAAATGATAATGATTATGAAATAAAAAACTCATAAAAACTCATATCATAATTTTTTTTTT---CATTATTGTGAATCCACTCCAATCGAATATTGAATAATCAAATTCTTCAATTCAAATTCAAA------GTTTTCGAGATCTTTAAAAAAGT-----GGATTAATCGGACGAGGAC------AAAGAGAGAGTCCCATTCTACATGTCAATACTGACAACAATGAAATTTCTAGTAAAAGGAAAATCCGTCGACTTTATAAGTTGTGAGGGTTCAAGTCCCTCTATCCCCA-----AATCCTCTTTTATTCCCTAACTATA-CTATA---TTATT------------------ATTATTTATCCTCTTTTTTTT-----CTTTTTATCAAT-----------------------------GGGTTTAAGATTCATTAGCTTTCTCATTCTACTCTTTCACAAAGGAA-----TGCGAAGAGAACTCAATGGATCTTATCCTATTCATTGAATAGATTTCTTTTTTATTAGAGTATCGGCAAGAAATCTTGGTTATT-------CACTCTA----TTTTTAAGTTTTATTT-----AAGTAAACCATGCACAATGCATAGGACTACCCCCCC----ATTTTCAAA-TTTAAAATTTG--AAATACTTTAATTAA--------TTTTTAGTCCTTTTAATTGACATAGATACAAATACTCTACTAGGATGATGCACAAGAAAAGGTCAGGATAGCTCAGTTGGTAGAGCAGAGGACTGAAAATC
Aegilops_tauschii_1     		AACCTCTGAGCTAAGTGGGCTTACATAACGGAAATAGTGTAACAAATAGAAATAGGTATAGTATAGGAAATCCGTAAAATCTCAGATATTAGTTATTAATCTT---------AGCTATTAACTAGTTCTAAATTTGAAGTTATACTTATAAAAATAAA---------AAAATACTAAAACTTCTTAAAGATAAAGTTAGCTTGATATGCTTAACTATAG-----GATATTAAAAAATAAAATTATAGAATTTATTGGTATTTTCATTTGATCATTATAGACTTTATTATTTGTTAATAATTTGAGGATTAATATTTCACTAAGGGGAACATAGAGTCAGAGTAAATAAAATTGCTAATTCTGATT--------------------------------------------------------------------------------------------------------------------------------------------------------------------------------------------------------------------------AGAAAAAAAGAATAAATATCAAGCGTTA-----------------TAGTATAATTTTGAATACTATAAAAAAG-TAAGACGGGAGGTGGGGGAGATAAAAACTTTTGGATATATTGATTCGGATTGAATTGCAAATACATCAAGGATAGAATCAATTCAATTCTGAATTGCAATAAGCAAGCGAGGTCTCTCAAATA------GAGTCGAACTGAACTGCTAGACTACGTTGAGTGATGAACTCAATGATTCAAAAAAAAAA------CTAAGAGATGGATGAAATTACACAAGGAATCCTGGTCTCAAA-----------------GAAGAGGGAAA-TGGGGATATGGCGAAATCGGTAGACGCTACGGACTTGATTGTATTGAGCCTTGGTATGGAAACCTGCTAAGTGGTAACTTCCAAATTCAGAGAAACCCTGGAATTAAAAAAGGGCAATCCTGAGCCAAATCCGTGTTTTGAGAAAACAA------GGGGTTCTCGAACTAGAATACAAAGGAAAAGGATAGGTGCAGAGACTCAATGGAAGCTGTTCTAACGAATCGAGTTAATTACGTTGTGTTGTTAGTGGAATTCCTTCTAATTC------TAAATTAGAGAAAGAGGGGTTT-----TATAC-------------CTTATACATT-------TAATAAACACGTATAGATACTGA------CATAGCAAACGATTAATCACAGAACTCATATT----ATATTATAATT-----ATAATATAGGTTCTTTATCTTTTTT-AAAAATG-AAATTAGAAATGATAATGATTATGAAATAAAAAACTCAT----------ATCATAATTTTTTTTTTT--CATTATTGTGAATCCACTCCAATCGAATATTGAATAATCAAATTCTTCAATTCAAATTCAAA------GTTTTCGAGATCTTTAAAAAAGT-----GGATTAATCGGACGAGGAC------AAAGAGAGAGTCCCATTCTACATGTCAATACTGACAACAATGAAATTTCTAGTAAAAGGAAAATCCGTCGACTTTATAAGTTGTGAGGGTTCAAGTCCCTCTATCCCCA-----AATCCTCTTTTATTCCCTAACTATA-CTATA---TTATT------------------ATTATTTATCCTCTTTTTTTT-----CTTTTTATCAAT------------------------GCAATGGGTTTAAGATTCATTAGCTTTCTCATTCTACTCTTTCACAAAGGAA-----TGCGAAGAGAACTCAATGGATCTTATCCTATTCATTGAATAGATTTCTTTTTTATTAGAGTATCGGCAAGAAATCTTGGTTATT-------CACTCTA----TTTTTAAGTTTTATTT-----AAGTAAACCATGCACAATGCATAGGACTACCCCCCC----ATTTTCAAA-TTTTAAATTTG--AAATACTTTAATTAA--------TTTTTAGTCCTTTTAATTGACATAGATACAAATACTCTACTAGGATGATGCACAAGAAAAGGTCAGGATAGCTCAGTTGGTAGAGCAGAGGACTGAAAATC
Aegilops_uniaristata_1     		AACCTCTGAGCTAAGTGGGCTTACATAACGGAAATAGTGTAACAAATAGAAATAGGTATAGTATAGGAAATCCGTAAAATCTCAGATATTAGTTATTAATCTT---------AGCTATTAACTAGTTCTAAATTTGAAGTTATACTTATAAAAATAAA---------AAAATACTAAAACTTCTTAAAGATAAAGTTAGCTTGATATGCTTAACTATAG-----GATATTAAAAAATAAAATTATAGAATTTATTGGTATTTTCATTCGATCATTATAGACTTTATTATTTGTTAATAATTTGAGGATTAATATTTCACTAAGGGGAACATAGAGTCAGAGTAAATAAAATTGCTAATTCTGATT--------------------------------------------------------------------------------------------------------------------------------------------------------------------------------------------------------------------------AGAAAAAAAGAATAAATATCAAGCGTTA-----------------TAGTATAATTTTGAATACTATAAAAAAG-TAAGACGGGAGGTGGGGGAGATAAAAACTTTTGGATATATTGATTCGGATTGAATTGCAAATACATCAAGGATAGAATCAATTCAATTCTGAATTGCAATAAGCAAGCGAGGTCTCTCAAATA------GAGTCGAACTGAACTGCTAGACTACGTTGAGTGATGAACTCAATGATTCAAAAAAAAAA------CTAAGAGATGGATGAAATTACACAAGGAATCCTGGTCTCAAA-----------------GAAGAGGGAAA-TGGGGATATGGCGAAATCGGTAGACGCTACGGACTTGATTGTATTGAGCCTTGGTATGGAAACCTGCTAAGTGGTAACTTCCAAATTCAGAGAAACCCTGGAATTAAAAAAGGGCAATCCTGAGCCAAATCCGTGTTTTGAGAAAACAA------GGGGTTCTCGAACTAGAATACAAAGGAAAAGGATAGGTGCAGAGACTCAATGGAAGCTGTTCTAACGAATCGAGTTAATTACGTTGTGTTGTTAGTGGAATTCCTTCTAATTC------TAAATTAGAGAAAGAGGGGTTT-----TATAC-------------CTTATACATT-------TAATAAACACGTATAGATACTGA------CATAGCAAACGATTAATCACAGAACTCATATT----ATATTATAATT-----ATAATATAGGTTCTTTATCTTTTTT-AAAAATG-AAATTAGAAATGATAATGATTATGAAATAAAAAACTCAT----------ATCATAATTTTTTTTTT---CATTATTGTGAATCCACTCCAATCGAATATTGAATAATCAAATTCTTCAATTCAAATTCAAA------GTTTTCGAGATCTTTAAAAAAGT-----GGATTAATCGGACGAGGAC------AAAGAGAGAGTCCCATTCTACATGTCAATACTGACAACAATGAAATTTCTAGTAAAAGGAAAATCCGTCGACTTTATAAGTTGTGAGGGTTCAAGTCCCTCTATCCCCA-----AATCCTCTTTTATTCCCTAACTATA-CTATA---TTATT---------------ATTATTATTTATCCTCTTTTTTTTTT---CTTTTTAGCAATGCACTTTTTTTTCTTTTTAGCAATGCAATGGGTTTAAGATTCATTAGCTTTCTCATTCTACTCTTTCACAAAGGAA-----TGCGAAGAGAACTCAATGGATCTTATCCTATTCATTGAATAGATTTCTTTTTTATTAGAGTATCGGCGAGAAATCTTGGTTATT-------CACTCTA----TTTTTAAGTTTTATTT-----AAGTAAACCATGCACAATGCATAGGACTACCCCCCC----ATTTTCAAA-TTTAAAATTTG--AAATACTTTAATTAA--------TTTTTAGTCCTTTTAATTGACATAGATACAAATACTCTACTAGGATGATGCACAAGAAAAGGTCAGGATAGCTCAGTTGGTAGAGCAGAGGACTGAAAATC
Agropyron_cristatum_1    		AACCTNTGAGCTAAGTGGGCTTACATAACGGAAATAGTGTAACAAATAGAAATAGGTATAGTATAGGAAATCCGTAAAATCTCAGATATTAGTTATTAATCTT---------AGCTATTAACTAGTTTTAAATTGGAAGTTCTACTTATAAA---------------AAAATACTAAAACTTCTTAAAGATAAAGTTAGCTTGATATGCTTAACTATAG-----GATATTTTTAAATAAAATTATAGAATTTATTGGTATTTTCATTCGATCATTATAGACTTTATTATTTGTTAATAATTTGAGGATTAATATTTCACTAAGGGGAACATAGAGTCAGAGTAAATAAAATTGCTAATTCTGATT--------------------------------------------------------------------------------------------------------------------------------------------------------------------------------------------------------------------------AGAAAAAAAGAAGAAATATCAAGCGTTA-----------------TAGTATAATTTTGAATACTATAAAAAAG-TAAGACGGGAGGTGGGGGAGATAAAAACTTTTGGATATATTGATTCGGATTGAATTGAAAATACATCAAGGATAGAATCAATTCAATTCTGAATTGCAATAAGCAAGCGGGGTCTCTCAAATA------GAGTCGAACTGAACTGCTAGACTACGTTGAGTGATGAACTCAATGATTAAAAAAAAA--------CTAAGAGATGGATGAAATTACACAAGGAATCCTGGTCTCAAA-----------------GAAGAGGGAAA-TGGGGATATGGCGAAATCGGTAGACGCTACGGACTTGATTGTATTGAGCCTTGGTATGGAAACCTGCTAAGTGGTAACTTCCAAATTCAGAGAAACCCTGGAATTAAAAAAGGGCAATCCTGAGCCAAATCCGTGTTTTGAGAAAACAA------GGGGTTCTCGAACTAGAATACAAAGGAAAAGGATAGGTGCAGAGACTCAATGGAAGCTGTTCTAACGAATCGAGTTAATTACGTTGTGTTGTTAGTGGAATTCCTTCTAATTC------TAAATTAGAGAAAGAGGGGTTT-----TATAC-------------TTTATACATT-------TAATAAACACGTATAGATGCTGA------CATAGCAAACGATTAATCACAGAACTCATATT----ATATT-----------ATAATATAGGTTCTTTATCTTTTTT-AAAAATG-AAATTAGAAA------TGATTTTTAAATAAAAAACTCAT----------ATCATAATTTTTTTT-----TATTATTGTGAATCTACTCCAATCGAATATTGAATAATAAAATTCTTCAATTCAAATTCAAA------GTTTTCGAGATCTTTAAAAAAGT-----GGATTAATCGGACGAGGAC------AAAGAGAGAGTCCCATTCTACATGTCAATACTGACAACAATGAAATTTCTAGTAAAAGGAAAATCCGTCGACTTTATAAGTTGTGAGGGTTCAAGTCCCTCTATCCCCA-----AATCCTCTTTTATTCCCTAACTATA---------------------------------TTATTTATCCTCTTTTTTTTTT---CTTTTTATCAAT-----------------------------GGGTTTAAGATTCATTAGCTTTCTCATTCTACTCTTTCACAAAGGAA-----TGCGAAGAGAACTCAATGGATCTTATCCTATTCATTGAATAGATTTCTTTTTTATTAGAGTATCGGCAAGTAATCTTGGTTATT-------CACTCTA----TTTTCAAGTATTATTT-----AAGTAAACCATGCACAATGCATAGGACTACCCCCC-----ATTTTCAAA-TTTTGAATTTG--AAATACTTTAATGAA-------TTTTTTAGTCCTTTTAATTGACATAGATACAAATACTCTACTAGGATGATGCACAAGAAAAAGTCAGGATAGCTCAGTTGGTAGAGCAGAGGACTG------
Agropyron_cristatum_2    		----TCTGAGCTAAGTGGGCTTACATAACGGAAATAGTGTAACAAATAGAAATAGGTATAGTATAGGAAATCCGTAAAATCTCAGATATTAGTTATTAATCTT---------AGCTATTAACTAGTTTTAAATTGGAAGTTCTACTTATAAA----------------AAATACTAAAACTTCTTAAAGATAAAGTTAGCTTGATATGCTTAACTATAG-----GATATTTTTAAATAAAATTATAGAATTTATTGGTATTTTCATTCGATCATTATAGACTTTATTATTTGTTAATAATTTGAGGATTAATATTTCACTAAGGGGAACATAGAGTCAGAGTAAATAAAATTGCTAATTCTGATT--------------------------------------------------------------------------------------------------------------------------------------------------------------------------------------------------------------------------AGAAAAAAAGAAGAAATATCAAGCGTTA-----------------TAGTATAATTTTGAATACTATAAAAAAG-TAAGACGGGAGGTGGGGGAGATAAAAACTTTTGGATATATTGATTCGGATTGAATTGAAAATACATCAAGGATAGAATCAATTCAATTCTGAATTGCAATAAGCAAGCGGGGTCTCTCAAATA------GAGTCGAACTGAACTGCTAGACTACGTTGAGTGATGAACTCAATGATTAAAAAAAAA--------CTAAGAGATGGATGAAATTACACAAGGAATCCTGGTCTCAAA-----------------GAAGAGGGAAA-TGGGGATATGGCGAAATCGGTAGACGCTACGGACTTGATTGTATTGAGCCTTGGTATGGAAACCTGCTAAGTGGTAACTTCCAAATTCAGAGAAACCCTGGAATTAAAAAAGGGCAATCCTGAGCCAAATCCGTGTTTTGAGAAAACAA------GGGGTTCTCGAACTAGAATACAAAGGAAAAGGATAGGTGCAGAGACTCAATGGAAGCTGTTCTAACGAATCGAGTTAATTACGTTGTGTTGTTAGTGGAATTCCTTCTAATTC------TAAATTAGAGAAAGAGGGGTTT-----TATAC-------------TTTATACATT-------TAATAAACACGTATAGATGCTGA------CATAGCAAACGATTAATCACAGAACTCATATT----ATATT-----------ATAATATAGGTTCTTTATCTTTTTT-AAAAATG-AAATTAGAAA------TGATTTTTAAATAAAAAACTCAT----------ATCATAATTTTTTTT-----TATTATTGTGAATCTACTCCAATCGAATATTGAATAATAAAATTCTTCAATTCAAATTCAAA------GTTTTCGAGATCTTTAAAAAAGT-----GGATTAATCGGACGAGGAC------AAAGAGAGAGTCCCATTCTACATGTCAATACTGACAACAATGAAATTTCTAGTAAAAGGAAAATCCGTCGACTTTATAAGTTGTGAGGGTTCAAGTCCCTCTATCCCCA-----AATCCTCTTTTATTCCCTAACTATA---------------------------------TTATTTATCCTCTTTTTTTTTT---CTTTTTATCAAT-----------------------------GGGTTTAAGATTCATTAGCTTTCTCATTCTACTCTTTCACAAAGGAA-----TGCGAAGAGAACTCAATGGATCTTATCCTATTCATTGAATAGATTTCTTTTTTATTAGAGTATCGGCAAGTAATCTTGGTTATT-------CACTCTA----TTTTCAAGTATTATTT-----AAGTAAACCATGCACAATGCATAGGACTACCCCCC-----ATTTTCAAA-TTTTGAATTTG--AAATACTTTAATTAA-------TTTTTTAGTCCTTTTAATTGACATAGATACAAATACTCTACTAGGATGATGCACAAGAAAAAGTCAGGATAGCTCAGTTGGTAGAGCAGAGGACTGAAAATC
Agropyron_mongolicum     		--------------GTGGGCTTACATAACGGAAATAGTGTAACAAATAGAAATAGGTATAGTATAGGAAATCCGTAAAATCTCAGATATTAGTTATTAATCTT---------AGCTATTAACTAGTTTTAAATTGGAAGTTCTACTTATAAA---------------AAAATACTAAAACTTCTTAAAGATAAAGTTAGCTTGATATGCTTAACTATAG-----GATATTTTTAAATAAAATTATAGAATTTATTGGTATTTTCATTCGATCATTATAGACTTTATTATTTGTTAATAATTTGAGGATTAATATTTCACTAAGGGGAACATAGAGTCAGAGTAAATAAAATTGCTAATTCTGATT--------------------------------------------------------------------------------------------------------------------------------------------------------------------------------------------------------------------------AGAAAAAAAGAAGAAATATCAAGCGTTA-----------------TAGTATAATTTTGAATACTATAAAAAAG-TAAGACGGGAGGTGGGGGAGATAAAAACTTTTGGATATATTGATTCGGATTGAATTGAAAATACATCAAGGATAGAATCAATTCAATTCTGAATTGCAATAAGCAAGCGGGGTCTCTCAAATA------GAGTCGAACTGAACTGCTAGACTACGTTGAGTGATGAACTCAATGATTAAAAAAAAA--------CTAAGAGATGGATGAAATTACACAAGGAATCCTGGTCTCAAA-----------------GAAGAGGGAAA-TGGGGATATGGCGAAATCGGTAGACGCTACGGACTTGATTGTATTGAGCCTTGGTATGGAAACCTGCTAAGTGGTAACTTCCAAATTCAGAGAAACCCTGGAATTAAAAAAGGGCAATCCTGAGCCAAATCCGTGTTTTGAGAAAACAA------GGGGTTCTCGAACTAGAATACAAAGGAAAAGGATAGGTGCAGAGACTCAATGGAAGCTGTTCTAACGAATCGAGTTAATTACGTTGTGTTGTTAGTGGAATTCCTTCTAATTC------TAAATTAGAGAAAGAGGGGTTT-----TATAC-------------TTTATACATT-------TAATAAACACGTATAGATGCTGA------CATAGCAAACGATTAATCACAGAACTCATATT----ATATT-----------ATAATATAGGTTCTTTATCTTTTTT-AAAAATG-AAATTAGAAA------TGATTTTTAAATAAAAAACTCAT----------ATCATAATTTTTTTT-----TATTATTGTGAATCTACTCCAATCGAATATTGAATAATAAAATTCTTCAATTCAAATTCAAA------GTTTTCGAGATCTTTAAAAAAGT-----GGATTAATCGGACGAGGAC------AAAGAGAGAGTCCCATTCTACATGTCAATACTGACAACAATGAAATTTCTAGTAAAAGGAAAATCCGTCGACTTTATAAGTTGTGAGGGTTCAAGTCCCTCTATCCCCA-----AATCCTCTTTTATTCCCTAACTATA---------------------------------TTATTTATCCTCTTTTTTTTTT---CTTTTTATCAAT-----------------------------GGGTTTAAGATTCATTAGCTTTCTCATTCTACTCTTTCACAAAGGAA-----TGCGAAGAGAACTCAATGGATCTTATCCTATTCATTGAATAGATTTCTTTTTTATTAGAGTATCGGCAAGTAATCTTGGTTATT-------CACTCTA----TTTTCAAGTATTATTT-----AAGTAAACCATGCACAATGCATAGGACTACCCCCC-----ATTTTCAAA-TTTTGAATTTG--AAATACTTTAATTAA-------TTTTTTAGTCCTTTTAATTGACATAGATACAAATACTCTACTAGGATGATGCACAAGAAAAAGTCAGGATAGCTCAGT------------------------
Australopyrum_retrofractum_1  		AACCTCTGAGCTAAGTGGGCTTACATAACGGAAATAGTGTAACAAATAGAAATAGGTATAGTATAGGAAATCCGTAAAATCTCAGATATTAGTTATTAATCTTATTAATCTTAGCTATTAACTAGTTCTAAATTGGAAGTTCTACTTATAAA---------------AAAATACTAAAACTTCTTAAAGATAAAGTTAGCTTGATATGCTTAACTATAG-----GATATTTTCAAATAAAATTATAGAATTTATTGGTATTTTCATTCGATCATTATAGACTTTATTATTTGTGAATAATTTGAGGATTAATATTTCACTAAGGGGAACATAGAGTCAGAGTAAATAAAATTGCTAATTCTGATT--------------------------------------------------------------------------------------------------------------------------------------------------------------------------------------------------------------------------AGAAAAAAAGAAGAAATATCAAGCGTTA-----------------TAGTATAATTTTGAATACTATAAAAAAG-TAAGATGGGAGGTGGGGGAGATAAAAACTTTTGGATATATTGATTCGGATTGAATTGAAAATACATCAAGGATAGAATCAATTCAATTCTGAATTGCAATAAGCAAGCGGGGTCTCTCAAATA------GAGTCGAACTGAACTGCTAGACTACGTTGAGTGATGAACTCAATGATTAAAAAAAAA--------CTAAGAGATGGATGAAATTACACAAGGAATCCTAGTCTCAAA-----------------GAAGAGGGAAA-TGGGGATATGGCGAAATCGGTAGACGCTACGGACTTGATTGTATTGAGCCTTGGTATGGAAACCTGCTAAGTGGTAACTTCCAAATTCAGAGAAACCCTGGAATTAAAAAAGGGCAATCCTGAGCCAAATCCGTGTTTTGAGAAAACAA------GGGGTTCTCGAACTAGAATACAAAGGAAAAGGATAGGTGCAGAGACTCAATGGAAGCTGTTCTAACGAATCGAGTTAATTACGTTGTGTTGTTAGTGGAATTCCTTCTAATTT------TAAATTAGAGAAAGAGGGGTTT-----TATAC-------------TTTATACATT-------TAATAAACACGTATAGATACTGA------CATAGCAAACGATTAATCACAGAACTCATATT----ATATT-----------ATAATATAGGTTCTTTATCTTTTTT-AAAAATG-AAATTAGAAA------TGATTTTGAAATAAAAAACTCAT----------ATCATAATTTTTTTTT----TATTATTGTGAATCTACTCCAATCGAATATTGAATAATAAAATTCTGCAATTCAAATTCAAA------GTTTTCGAGATCTTTTAAAAAGT-----GGATTAATCGGACGAGGAC------AAAGAGAGAGTCCCATTCTACATGTCAATACTGACAACAATGAAATTTCTAGTAAAAGGAAAATCCGTCGACTTTATAAGTTGTGAGGGTTCAAGTCCCTCTATCCCCA-----AATCCTCTTTTATTCCTTAACTATA---------------------------------TTATTTATCCTCTTTTTTTT-----CTTTTTATCAAT-----------------------------GGGTTTAAGATTCATTAGCTTTCTCATTCTACTATTTCACAAAGGAA-----TGCGAAGAGAACTCAATGGATCTTATCCTATTCATTGAATAGATTTCTTTTTTATTAGAGTACCGGCAAGAAATCTTGGTTATT-------CACTCTA----TTTTTAAGTATTATTT-----AAGTAAACCATGCACAATGCATAGGACTACCCCCCCC---ATTTTCCAA-TTTTGAATTTG--AAATACTTTAATTAA-------TTTTTTAGTCCTTTTAATTGACATAGATACAAATACTCTACTAGGATGATGCACAAGAAAAGGTCAGGATAGCTCAGTTGGTAGAGCAGAGGACTGAAAATC
Australopyrum_velutinum_1     		AACCTCTGAGCTAAGTGGGCTTACATAACGGAAATAGTGTAACAAATAGAAATAGGTATAGTATAGGAAATCCGTAAAATCTCAGATATTAGTTATTAATCTT---------AGCTATTAACTAGTTCTAAATTTGAAGTTCTACTTAATAA--------------AAAAATACTAAAACTTCTTAAAGATAAAGTTAGCTTGATATGCTTAACTATAG-----GATATTTTAAAATAAAATTATAGAATTTATTGGTATTTTCATTCGATCATTATAGACTTTATTATTTGTTAATAATTTGAGGATTAATATTTCACTAAGGGGAACATAGAGTCAGAGTAAATAAAATTGCTAATTCTGATT--------------------------------------------------------------------------------------------------------------------------------------------------------------------------------------------------------------------------AGAAAAAAAGAAGAAATATCAAGCGTTA-----------------TAGTATAATTTTGAATACTATAAAAAAG-TAAGACGGGAGGTGGGGGAGATAAAAACTTTTGGATATATTGATTCGGATTGAATTGAAAATACATCAAGGATAGAATCAATTCAATTCTGAATTGCAATAAGCAAGCGGGGTCTCTCAAATA------GAGTCGAACTGAACTGCTAGACTACGTTGAGTGATGAACTCAATGATTAAAAAAAAAA-------CTAAGAGATGGATGAAATTACACAAGGAATCCTGGTCTCAAA-----------------GAAGAGGGAAA-TGGGGATATGGCGAAATCGGTAGACGCTACGGACTTGATTGTATTGAGCCTTGGTATGGAAACCTGCTAAGTGGTAACTTCCAAATTCAGAGAAACCCTGGAATTAAAAAAGGGCAATCCTGAGCCAAATCCGTGTTTTGAGAAAACAA------GGGGTTCTCGAACTAGAATACAAAGGAAAAGGATAGGTGCAGAGACTCAATGGAAGCTGTTCTAACGAATCGAGTTAATTACGTTGTGTTGTTAGTGGAATTCCTTCTAATTC------TAAATTAGAGAAAGAGGGGTTT-----TATAC-------------TTTATACATT-------TAATAAACACGTATAGATACTGA------CATAGCAAACGATTAATCACAGAACTCATATT----ATATT-----------ATAATATAGGTTCTTTATCTTTTTT-AAAAATG-AAATTAGAAA------TGATTTTGAAATAAAAAACTCAT----------ATCATAATTTTTTTT-----TATTATTGTGAATCTACTCCAATCGAATATTGAATAATAAAATTCTTCAATTCAAATTCAAA------GTTTTCGAGATCTTTTAAAAAGT-----GGATTAATCGGACGAGGAC------AAAGAGAGAGTCCCATTCTACATGTCAATACTGACAACAATGAAATTTCTAGTAAAAGGAAAATCCGTCGACTTTATAAGTTGTGAGGGTTCAAGTCCCTCTATCCCCA-----AATCCTCTTTTATTCCCTAACTATA---------------------------------TTATTTATCCTCTTTTTTTT-----CTTTTTATCAAT-----------------------------GGGTTTAAGATTCATTAGCTTTCTCATTCTACTATTTCACAAAGGAA-----TGCGAAGAGAACTCAATGGATCTTATCCTATTCATTGAATAGATTTCTTTTTTATTAGAGTATCGGCAAGAAATCTTGGTTATT-------CACTCTA----TTTTAAAGTATTATTT-----AAGTAAACCATGCACAATGCATAGGACTACCCCCCCC---ATTTTCAAA-TTTTGAATTTG--AAATACTTTAATTAA-------TTTTTTAGTCCTTTTAATTGACATAGATACAAATACTCTACTAGGATGATGCACAAGAAAAGGTCAGGATAGCTCAGTTGGTAGAGCAGAGGACTGAAAATC
Elymus_abolinii_1   [Eur4X] 		--------------------TTACATAACGGAAATAGTGTAACAAATAGAAATAGGTATAGTATAGGAAATCCGTAAAATCTCAGATATTAGTTATTAATCTT---------AGCTATTAACTAGTTCTAAATTTGAAGTTCTACTTATAAAAATAAA---------AAAATACTAAAACTTCTTAAAGATAAAGTTAGCTTGATATGCTTAACTATAG-----GATATTTAAAAATAAAATTATAGAATTTATTGGTATTTTCATTCGATCATTATAGACTTTATTATTTGTTAATAATTTGAGGATTAATATTTCACTAAGGGGAACATAGAGTCAGAGTAAATAAAATTGCTAATTCTGATT--------------------------------------------------------------------------------------------------------------------------------------------------------------------------------------------------------------------------AGAAAAAAAGAATAAATATCAAGCGTTA-----------------TAGTATAATTTTGAATACTATAAAAAAG-TAAGACGGGAGGTGGGGGAGATAAAAACTTTTGGATATATTGATTCGGATTGAATTGCAAATACATCAAGGATAGAATCAATTCAATTCTGAATTGCAATAAGCAAGCGGGGTCTCTCAAATA------GAGTCGAACTGAACTGCTAGACTACGTTGAGTGATGAACTCAATGATTCAAAAAAAAAAAA----CTAAGAGATGGATGAAATTACACAAGGAATCCTTGTCTCAAA-----------------GAAGAGGGAAA-TGGGGATATGGCGAAATCGGTAGACGCTACGGACTTGATTGTATTGAGCCTTGGTATGGAAACCTGCTAAGTCGTAACTTCCAAATTCAGAGAAACCCTGGAATTAAAAAAGGGCAATCCTGAGCCAAATCCGTGTTTTGAGAAAACAA------GGGGTTCTCGAACTAGAATACAAAGGAAAAGGATAGGTGCAGAGACTCAATGGAAGCTGTTCTAACGAATCGAGTTAATTACGTTGTGTTGTTAGTGGAATTCCTTC------------TAAATTAGAGAAAGAGGGGTTT-----TATAC-------------TTTATACATT-------TAATAAACACGTATAGATACTGA------CATAGCAAACGATTAATCACAGAACTCATATT----ATATTATAAT------ATAATATAGGTTCTTTATCTTTTTT--AAAATG-AAATTAGAAATGATAATGATTATGAAATAAAAAACTCAT----------ATCATAATTTTTTTTTT---AATTATTGTGAATCCACTCCAATCGAATATTGAATAATCAAATTCTTCAATTCAAATTCAAA------GTTTTCGAGATCTTTAAAAAAGT-----GGATTAATCGGACGAGGAC------AAAGAGAGAGTCCCATTCTACATGTCAATACTGACAACAATGAAATTTCTAGTAAAAGGAAAATCCGTCGACTTTATAAGTTGTGAGGGTTCAAGTCCCTCTATCCCCA-----AATCCTCTTTTATTCCCTAACTATA-CTATA---TTATT------------------------TATCCTCTTTTTTTT-----CTTTTTATCAAT-----------------------------GGGTTTAAGATTCATTAGCTTTCTCATTCTACTCTTTCACAAAGGAA-----TGCGAAGAGAACTCAATGGATCTTATCCTATTCATTGAATAGATTTCTTTTTTATTAGAGTATCGGCAAGAAATCTTGGTTATT-------CACTCTA----TTTTTAAGTATTATTT-----AAGTAAACCATGCACAATGCATAGGACTACCCCCCC----ATTTTCCAA-TTTTGAATTTG--AAATACTTTAATTAA-------TTTTTTAGTCCTTTTAATTGACATAGATACAAATACTCTACTAGGATGATGCACAAGAAAAGGTCAGGATAGCTCAGTTGGTAGAGCAGAGGACTGAAAATC
Elymus_antiquus_1			AACCTCTGAGCTAAGTGGGCTTACATAACGGAAATAGTGTAACAAATAGAAATAGGTATAGTATAGGAAATCCGTAAAATCTCAGATATTAGTTATTAATCTT---------AGCTATTAACTAGTTCTAAATTTGAAGTTCTACTTATAAAAATAAA---------AAAATACTAAAACTTCTTAAAGATAAAGTTAGCTTGATATGCTTAACTATAG-----GATATTTAAAAATAAAATTATAGAATTTATTGGTATTTTCATTCGATCATTATAGACTTTATTATTTGTTAATAATTTGAGGATTAATATTTCACTAAGGGGAACATAGAGTCAGAGTAAATAAAATTGCTAATTCTGATT--------------------------------------------------------------------------------------------------------------------------------------------------------------------------------------------------------------------------AGAAAAAAAGAATAAATATCAAGCGTTA-----------------TAGTATAATTTTGAATACTATAAAAAAG-TAAGACGGGAGGTGGGGGAGATAAAAACTTTTGGATATATTGATTCGGATTGAATTGCAAATACATCAAGGATAGAATCAATTCAATTCTGAATTGCAATAAGCAAGCGGGGTCTCTCAAATA------GAGTCGAACTGAACTGCTAGACTACGTTGAATGATGAACTCAATGATTCAAAAAAAAAAAA----CTAAGAGATGGATGAAATTACACAAGGAATCCTTGTCTCAAA-----------------GAAGAGGGAAA-TGGGGATATGGCGAAATCGGTAGACGCTACGGACTTGATTGTATTGAGCCTTGGTATGGAAACCTGCTAAGTGGTAACTTCCAAATTCAGAGAAACCCTGGAATTAAAAAAGGGCAATCCTGAGCCAAATCCGTGTTTTGAGAAAACAA------GGGGTTCTCGAACTAGAATACAAAGGAAAAGGATAGGTGCAGAGACTCAATGGAAGCTGTTCTAACGAATCGAGTTAATTACGTTGTGTTGTTAGTGGAATTCCTTCTAATTC------TAAATTAGAGAAAGAGGGGTTT-----TATAC-------------TTTATACATT-------TAATAAACACGTATAGATACTGA------CATAGCAAACGATTAATCACAGAACTCATATT----ATATT-----------ATAATATAGGTTCTTTATCTTTTTT-TAAAATG-AAATTAGAAATGATAATGATTATGAAATAAAAAACTCAT----------ATCATAATTTTTTTTTT---AATTATTGTGAATCCACTCCAATCGAATATTGAATAATCAAATTCTTCAATTCAAATTCAAA------GTTTTCGAGATCTTTAAAAAAGT-----GGATTAATCGGACGAGGAC------AAAGAGAGAGTCCCATTCTACATGTCAATACTGACAACAATGAAATTTCTAGTAAAAGGAAAATCCGTCGACTTTATAAGTTGTGAGGGTTCAAGTCCCTCTATCCCCA-----AATCCTCTTTTATTCCCTAACTATA-CTATA---TTATT------------------------TATCCTCTTTTTTTT-----CTTTTTATCAAT-----------------------------GGGTTTAAGATTCATTAGCTTTCTCATTCTACTCTTTCACAAAGGAA-----TGCGAAGAGAACTCAATGGATCTTATCCTA------GAATAGATTTCTTTTTTATTAGAGTATCGGCAAGAAATCTTGGTTATT-------CACTCTA----TTTTTAAGTATTATTT-----AAGTAAACCATGCACAATGCATAGGACTACCCCCCCC---ATTTTCCAA-TTTTGAATTTG--AAATACTTTAATTAA-------TTTTTTAGTCCTTTTAATTGACATAGATACAAATACTCTACTAGGATGATGCACAAGAAAAGGTCAGGATAGCTCAGTTGGTAGAGCAGAGGACTGAAAATC
Elymus_brachyaristatus_1		AACCTCTGAGCTAAGTGGGCTTACATAACGGAAATAGTGTAACAAATAGAAATAGGTATAGTATAGGAAATCCGTAAAATCTCAGATATTAGTTATTAATCTT---------AGCTATTAACTAGTTCTAAATTGGAAGTTCTACTTATAAAAATAAA---------AAAATACTAAAACTTCTTAAAGATAAAGTTAGCTTGATATGCTTAACTATAG-----GATATTTAAAAATAAAATTATAGAATTTATTGGTATTTTCATTCGATCATTATAGACTTTATTATTTGTTAATAATTTGAGGATTAATATTTCACTAAGGGGAACATAGAGTCAGAGTAAATAAAATTGCTAATTCTGATT--------------------------------------------------------------------------------------------------------------------------------------------------------------------------------------------------------------------------AGAAAAAAAGAATAAATATCAAGCGTTA-----------------TAGTATAATTTTGAATACTATAAAAAAG-TAAGACGGGAGGTGGGGGAGATAAAAACTTTTGGATATATTGATTCGGATTGAATTGCAAATACATCAAGGATAGAATCAATTCAATTCTGAATTGCAATAAGCAAGCGGGGTCTCTCAAATA------GAGTCGAACTGAACTGCTAGACTACGTTGAGTGATGAACTCAATGATTCAAAAAAAAAAAA----CTAAGAGATGGATGAAATTACACAAGGAATCCTTGTCTCAAA-----------------GAAGAGGGAAA-TGGGGATATGGCGAAATCGGTAGACGCTACGGACTTGATTGTATTGAGCCTTGGTATGGAAACCTGCTAAGTGGTAACTTCCAAATTCAGAGAAACCCTGGAATTAAAAAAGGGCAATCCTGAGCCAAATCCGTGTTTTGAGAAAACAA------GGGGTTCTCGAACTAGAATACAAAGGAAAAGGATAGGTGCAGAGACTCAATGGAAGCTGTTCTAACGAATCGAGTTAATTACGTTGTGTTGTTAGTGGAATTCCTTCTAATTC------TAAATTAGAGAAAGAGGGGTTT-----TATAC-------------TTTATACATT-------TAATAAACACGTATAGATACTGA------CATAGCAAACGATTAATCACAGAACTCATATT----ATATT-----------ATAATATAGGTTCTTTATCTTTTTT-TAAAATG-AAATTAGAAATGATAATGATTATGAAATAAAAAACTCAT----------ATCATAATTTTTTTTTTT--CATTATTGTGAATCCACTCCAATCGAATATTGAATAATCAAATTCTTCAATTCAAATTCAAA------GTTTTCGAGATCTTTAAAAAAGT-----GGATTAATCGGACGAGGAC------AAAGAGAGAGTCCCATTCTACATGTCAATACTGACAACAATGAAATTTCTAGTAAAAGGAAAATCCGTCGACTTTATAAGTTGTGAGGGTTCAAGTCCCTCTATCCCCA-----AATCCTCTTTTATTCCCTAACTATA-CTATA---TTATT------------------------TATCCTCTTTTTTTT-----CTTTTTATCAAT-----------------------------GGGTTTAAGATTCATTAGCTTTCTCATTCTACTCTTTCACAAAGGAA-----TGCGAAGAGAACTCAATGGATCTTATCCTATTCATTGAATAGATTTCTTTTTTATTAGAGTATCGGCAAGAAATCTTGGTTATT-------CACTCTA----TTTTTAAGTATTATTT-----AAGTAAACCATGCACAATGCATAGGACTACCCCCCCC---ATTTTCCAA-TTTTGAATTTG--AAATACTTTAATTAA-------TTTTTTAGTCCTTTTAATTGACATAGATACAAATACTCTACTAGGATGATGCACAAGAAAAGGTCAGGATAGCTCAGTTGGTAGAGCAGAGGACTGAAAATC
Elymus_canadensis_1  [NA4X]  		-----------TAAGTGGGCTTACATACCGGAAATAGTGTACCAAATAGAAATAGGTATAGTATAGGAAATCCGTAAAATCTCAGATATTAGTTATTAATCTT---------AGCTATTAACGACTTCTAAATTTGAAGTTCTACTTATAAAAATAAA---------AAAATACTAAAACTTCTTAAAGATAAAGTTAGCTTGATATGCTTAACTATAG-----GATATTTAAAAATAAAATTATAGAATTTATTGGTATTTTCATTCGATCATTATAGACTTTATTATTTGTTAATAATTTGAGGATTAATATTTCACTAAGGGGAACATAGAGTCAGAGTAAATAAAATTGCTAATTCTGATT--------------------------------------------------------------------------------------------------------------------------------------------------------------------------------------------------------------------------AGAAAAAAAGAATAAATATCAAGCGTTA-----------------TAGTATAATTTTGAATACTATAAAAAAG-TAAGACGGGAGGTGGGGGAGATAAAAACTTTTGGATATATTGATTCGGATTGAATTGCAAATACATCAAGGATAGAATCAATTCAATTCTGAATTGCAATAAGCAAGCGGGGTCTCTCAAATA------GAGTCGAACTGAACTGCTAGACTACGTTGAGTGATGAACTCAATGATTCAAAAAAAAAA------CTAAGAGATGGATGAAATTACACAAGGAATCCTGGTCTCAAA-----------------GAAGAGGGAAA-TGGGGATATGGCGAAATCGGTAGACGCTACGGACTTGATTGTATTGAGCCTTGGTATGGAAACCTGCTAAGTGGTAACTTCCAAATTCAGAGAAACCCTGGAATTAAAAAAGGGCAATCCTGAGCCAAATCCGTGTTTTGAGAAAACAA------GGGGTTCTCGAACTAGAATACAAAGGAAAAGGATAGGTGCAGAGACTCAATGGAAGCTGTTCTAACGAATCGAGTTAATTACGTTGTGTTGTTAGTGGAATTCCTTCTAATTC------TAAATTAGAGAAAGAGGGGTTT-----TATAC-------------TTTATACATT-------TAATAAACACGTATAGATACTGA------CATAGCAAACGATTAATCACAGAACTCATATT----ATATT-----------ATAATATAGGTTCTTTATCTTTTTT-TAAAATG-AAATTAGAAATGATAATGATTATGAAATAAAAAACTCAT----------ATCATAATTTTTTTTTT---AATTATTGTGAATCTACTCCAATCGAATATTGAATAATCAAATTCTTCAATTCAAATTCAAA------GTTTTCGAGATCTTTAAAAAAGT-----GGATTAATCGGACGAGGAC------AAAGAGAGAGTCCCATTCTACATGTCAATACTGACAACAATGAAATTTCTAGTAAAAGGAAAATCCGTCGACTTTATAAGTTGTGAGGGTTCAAGTCCCTCTATCCCCA-----AATCCTCTTTTATTCCCTAACTATA-CTATA---TTATT------------------------TATCCTCTTTTTTTTTTT--CTTTTTATCAAT-----------------------------GGGTTTAAGATTCATTAGCTTTCTCATTCTACTCTTTCACAAAGGAA-----TGCGAAGAGAACTCAATGGATCTTATCCTATTCATTGAATAGATTTCTTTTTTATTAGAGTATCGGCAAGAAATCTTGGTTATT-------CACTCTA----TTTTTAAGTATTATTT-----AAGTAAACCATGCACAATGCATAGGGCTACCCCCCCC---ATTTTCCTA-TTTTGAATTTG--AAATACTTTAATTAA-------TTTTTTAGTCCTTTTAATTGACATAGATACAAATACTCTACTAGGATGATGCACAAGAAAAGGTCAGGATAGCTCAGTTGGTAGAGCAGAGGACTGAAAATC
Elymus_canadensis_2  [NA4X]		AACCTCTGAGCTAAGTGGGCTTACATAACGGAAATAGTGTAACAAATAGAAATAGGTATAGTATAGGAAATCCGTAAAATCTCAGATATTAGTTATTAATCTT---------AGCTATTAACTAGTTCTAAATTTGAAGTTCTACTTATAAAAATAAA---------AAAATACTAAAACTTCTTAAAGATAAAGTTAGCTTGATATGCTTAACTATAG-----GATATTTAAAAATAAAATTATAGAATTTATTGGTATTTTCATTCGATCATTATAGACTTTATTATTTGTTAATAATTTGAGGATTAATATTTCACTAAGGGGAACATAGAGTCAGAGTAAATAAAATTGCTAATTCTGATT--------------------------------------------------------------------------------------------------------------------------------------------------------------------------------------------------------------------------AGAAAAAAAGAATAAATATCAAGCGTTA-----------------TAGTATAATTTTGAATACTATAAAAAAG-TAAGACGGGAGGTGGGGGAGATAAAAACTTTTGGATATATTGATTCGGATTGAATTGCAAATACATCAAGGATAGAATCAATTCAATTCTGAATTGCAATAAGCAAGCGGGGTCTCTCAAATA------GAGTCGAACTGAACTGCTAGACTACGTTGAGTGATGAACTCAATGATTCAAAAAAAAAA------CTAAGAGATGGATGAAATTACACAAGGAATCCTGGTCTCAAA-----------------GAAGAGGGAAA-TGGGGATATGGCGAAATCGGTAGACGCTACGGACTTGATTGTATTGAGCCTTGGTATGGAAACCTGCTAAGTGGTAACTTCCAAATTCAGAGAAACCCTGGAATTAAAAAAGGGCAATCCTGAGCCAAATCCGTGTTTTGAGAAAACAA------GGGGTTCTCGAACTAGAATACAAAGGAAAAGGATAGGTGCAGAGACTCAATGGAAGCTGTTCTAACGAATCGAGTTAATTACGTTGTGTTGTTAGTGGAATTCCTTCTAATTC------TAAATTAGAGAAAGAGGGGTTT-----TATAC-------------TTTATACATT-------TAATAAACACGTATAGATACTGA------CATAGCAAACGATTAATCACAGAACTCATATT----ATATT-----------ATAATATAGGTTCTTTATCTTTTTT-TAAAATG-AAATTAGAAATGATAATGATTATGAAATAAAAAACTCAT----------ATCATAATTTTTTTTTTT--AATTATTGTGAATCCACTCCAATCGAATATTGAATAATCAAATTCTTCAATTCAAATTCAAA------GTTTTCGAGATCTTTAAAAAAGT-----GGATTAATCGGACGAGGAC------AAAGAGAGAGTCCCATTCTACATGTCAATACTGACAACAATGAAATTTCTAGTAAAAGGAAAATCCGTCGACTTTATAAGTTGTGAGGGTTCAAGTCCCTCTATCCCCA-----AATCCTCTTTTATTCCCTAACTATA-CTATA---TTATT------------------------TATCCTCTTTTTTTTTTT--CTTTTTATCAAT-----------------------------GGGTTTAAGATTCATTAGCTTTCTCATTCTACTCTTTCACAAAGGAA-----TGCGAAGAGAACTCAATGGATCTTATCCTATTCATTGAATAGATTTCTTTTTTATTAGAGTATCGGCAAGAAATCTTGGTTATT-------CACTCTA----TTTTTAAGTATTATTT-----AAGTAAACCATGCACAATGCATAGGACTACCCCCCCCC--ATTTTCCAA-TTTTGAATTTG--AAATACTTTAATTAA-------TTTTTTAGTCCTTTTAATTGACATAGATACAAATACTCTACTAGGATGATGCACAAGAAAAGGTCAGGATAGCTCAGTTGGTAGAGCAGAGGACTGAAAATC
Elymus_canadensis_4  [NA4X]  		AACCTCTGAGCTAAGTGGGCTTACATAACGGAAATAGTGTAACAAATAGAAATAGGTATAGTATAGGAAATCCGTAAAATCTCAGATATTAGTTATTAATCTT---------AGCTATTAACTAGTTCTAAATTTGAAGTTCTACTTATAAAAATAAA---------AAAATACTAAAACTTCTTAAAGATAAAGTTAGCTTGATATGCTTAACTATAG-----GATATTTTAAAATAAAATTATAGAATTTATTGGTATTTTCATTCGATCATTATAGACTTTATTATTTGTTAATAATTTGAGGATTAATATTTCACTAAGGGGAACATAGAGTCAGAGTAAATAAAATTGCTAATTCTGATT--------------------------------------------------------------------------------------------------------------------------------------------------------------------------------------------------------------------------AGAAAAAAAGAATAAATATCAAGCGTTA-----------------TAGTATAATTTTGAATACTATAAAAAAG-TAAGACGGGAGGTGGGGGAGATAAAAACTTTTGGATATATTGATTCGGATTGAATTGCAAATACATCAAGGATAGAATCAATTCAATTCTGAATTGCAATAAGCAAGCGGGGTCTCTCAAATA------GAGTCGAACTGAACTGCTAGACTACGCTGAGTGATGAACTCAATGATTCAAAAAAAAAA------CTAAGAGATGGATGAAATTACACAAGGAATCCTTGTCTCAAA-----------------GAAGAGGGAAA-TGGGGATATGGCGAAATCGGTAGACGCTACGGACTTGATTGTATTGAGCCTTGGTATGGAAACCTGCTAAGTGGTAACTTCCAAATTCAGAGAAACCCTGGAATTAAAAAAGGGCAATCCTGAGCCAAATCCGTGTTTTGAGAAAACAA------GGGGTTCTCGAACTAGAATACAAAGGAAAAGGATAGGTGCAGAGACTCAATGGAAGCTGTTCTAACGAATCGAGTTAATTACGTTGTGTTGTTAGTGGAATTCCTTCTAATTC------TAAATTAGAGAAAGAGGGGTTT-----TATAC-------------TTTATACATT-------TAATAAACACGTATAGATACTGA------CATAGCAAACGATTAATCACAGAACTCATATT----ATATT-----------ATAATATAGGTTCTTTATCTTTTTT-TAAAATG-AAATTAGAAATGATAATGATTATGAAATAAAAAACTCAT----------ATCATAATTTTTTTTTT---AATTATTGTGAATCCACTCCAATCGAATATTGAATAATCAAATTCTTCAATTCAAATTCAAA------GTTTTCGAGATCTTTAAAAAAGT-----GGATTAATCGGACGAGGAC------AAAGAGAGAGTCCCATTCTACATGTCAATACTGACAACAATGAAATTTCTAGTAAAAGGAAAATCCGTCGACTTTATAAGTTGTGAGGGTTCAAGTCCCTCTATCCCCA-----AATCCTCTTTTATTCCCTAACTATA-CTATA---TTATT------------------------TATCCTCTTTTTTTT-----CTTTTTATCAAT-----------------------------GGGTTTAAGATTCATTAGCTTTCTCATTCTACTCTTTCACAAAGGAA-----TGCGAAGAGAACTCAATGGATCTTATCCTATTCATTGAATAGATTTCTTTTTTATTAGAGTATCGGCAAGAAATCTTGGTTATT-------CACTCTA----TTTTTAAGTATTATTT-----AAGTAAACCATGCACAATGCATAGGACTACCCCCCCC---ATTTTCCAA-TTTTGAATTTG--AAATACTTTAATTAA-------TTTTTTAGTCCTTTTAATTGACATAGATACAAATACTCTACTAGGATGATGCACAAGAAAAGGTCAGGATAGCTCAGTTGGTAGAGCAGAGGACTGAAAATC
Elymus_caninus_1			AACCTCTGAGCTAAGTGGGCTTACATAACGGAAATAGTGTAACAAATAGAAATAGGTATAGTATAGGAAATCCGTAAAATCTCAGATATTAGTTATTAATCTT---------AGCTATTAACTAGTTCTAAATTTGAAGTTCTACTTATAAAAATAAA---------AAAATACTAAAACTTCTTAAAGATAAAGTTAGCTTGATATGCTTAACTATAG-----GATATTTAAAAATAAAATTATAGAATTTATTGGTATTTTCATTCGATCATTATAGACTTTATTATTTGTTAATAATTTGAGGATTAATATTTCACTAAGGGGAACATAGAGTCAGAGTAAATAAAATTGCTAATTCTGATT--------------------------------------------------------------------------------------------------------------------------------------------------------------------------------------------------------------------------AGAAAAAAAGAATAAATATCAAGCGTTA-----------------TAGTATAATTTTGAATACTATAAAAAAG-TAAGACGGGAGGTGGGGGAGATAAAAACTTTTGGATATATTGATTCGGATTGAATTGCAAATACATCAAGGATAGAATCAATTCAATTCTGAATTGCAATAAGCAAGCGGGGTCTCTCAAATA------GAGTCGAACTGAACTGCTAGACTACGTTGAGTGATGAACTCAATGATTCAAAAAAAAAA------CTAAGAGATGGATGAAATTACACAAGGAATCCTGGTCTCAAA-----------------GAAGAGGGAAA-TGGGGATATGGCGAAATCGGTAGACGCTACGGACTTGATTGTATTGAGCCTTGGTATGGAAACCTGCTAAGTGGTAACTTCCAAATTCAGAGAAACCCTGGAATTAAAAAAGGGCAATCCTGAGCCAAATCCGTGTTTTGAGAAAACAA------GGGGTTCTCGAACTAGAATACAAAGGAAAAGGATAGGTGCAGAGACTCAATGGAAGCTGTTCTAACGAATCGAGTTAATTACGTTGTGTTGTTAGTGGAATTCCTTCTAATTC------TAAATTAGAGAAAGAGGGGTTT-----TATAC-------------TTTATACATT-------TAATAAACACGTATAGATACTGA------CATAGCAAACGATTAATCACAGAACTCATATT----ATATT-----------ATAATATAGGTTCTTTATCTTTTTT-TAAAATG-AAATTAGAAATGATAATGATTATGAAATAAAAAACTCAT----------ATCATAATTTTTTTTTT---AATTATTGTGAATCCACTCCAATCGAATATTGAATAATCAAATTCTTCAATTCAAATTCAAA------GTTTTCGAGATCTTTAAAAAAGT-----GGATTAATCGGACGAGGAC------AAAGAGAGAGTCCCATTCTACATGTCAATACTGACAACAATGAAATTTCTAGTAAAAGGAAAATCCGTCGACTTTATAAGTTGTGAGGGTTCAAGTCCCTCTATCCCCA-----AATCCTCTTTTATTCCCTAACTATA-CTATA---TTATT------------------------TATCCTCTTTTTTTTTT---CTTTTTATCAAT-----------------------------GGGTTTAAGATTCATTAGCTTTCTCATTCTACTCTTTCACAAAGGAA-----TGCGAAGAGAACTCAATGGATCTTATCCTATTCATTGAATAGATTTCTTTTTTATTAGAGTATCGGCAAGAAATCTTGGTTATT--------ACTCTA----TTTTTAAGTATTATTT-----AAGTAAACCATGCACAATGCATAGGACTACCCCCCCCCC-ATTTTCCAA-TTTTGAATTTG--AAATACTTTAATTAA-------TTTTTGAGTCCTTTTAATTGACATAGATACAAATACTCTACTAGGATGATGCACAAGAAAAGGTCAGGATAGCTCAGTTGGTAGAGCAGAGGACTGAAAATC
Elymus_caninus_2    [Eur4X]		---------------------------------ATAGTGTAACAAATAGAAATAGGTATAGTATAGGAAATCCGTAAAATCTCAGATATTAGTTATTAATCTT---------AGCTATTAACTAGTTCTAAATTTGAAGTTCTACTTATAAAAATAAA---------AAAATACTAAAACTTCTTAAAGATAAAGTTAGCTTGATATGCTTAACTATAG-----GATATTTAAAAATAAAATTATAGAATTTATTGGTATTTTCATTCGATCATTATAGACTTTATTATTTGTTAATAATTTGAGGATTAATATTTCACTAAGGGGAACATAGAGTCAGAGTAAATAAAATTGCTAATTCTGATT--------------------------------------------------------------------------------------------------------------------------------------------------------------------------------------------------------------------------AGAAAAAAAGAATAAATATCAAGCGTTA-----------------TAGTATAATTTTGAATACTATAAAAAAG-TAAGACGGGAGGTGGGGGAGATAAAAACTTTTGGATATATTGATTCGGATTGAATTGCAAATACATCAAGGATAGAATCAATTCAATTCTGAATTGCAATAAGCAAGCGGGGTCTCTCAAATA------GAGTCGAACTGAACTGCTAGACTACGTTGAGTGATGAACTCAATGATTCAAAAAAAAAAAA----CTAAGAGATGGATGAAATTACACAAGGAATCCTTGTCTCAAA-----------------GAAGAGGGAAA-NNNNNNTATGGCGAAATCGGTAGACGCTCCGGACTTGATTGTATTGAGCCTTGGTATGGAAACCTGCTAAGTGGTAACTTCCAAATTCAGAGAAACCCTGGAATTAAAAAAGGGCAATCCTGAGCCAAATCCGTGTTTTGAGAAAACAA------GGGGTTCTCGAACTAGAATACAAAGGAAAAGGATAGGTGCAGAGACTCAATGGAAGCTGTTCTAACGAATCGAGTTAATTACGTTGTGTTGTTAGTGGAATTCCTTCTAATTC------TAAATTAGAGAAAGAGGGGTTT-----TATAC-------------TTTATACATT-------TAATAAACACGTATAGATACTGA------CATAGCAAACGATTAATCACAGAACTCATATT----ATATT-----------ATAATATAGGTTCTTTATCTTTTTT-AAAAATG-AAATTAGAAATGATAATGATTATGAAATAAAAAACTCAT----------ATCATAATTTTTTTTTT---AATTATTGTGAATCCACTCCAATCGAATATTGAATAATCAAATTCTTCAATTCAAATTCAAA------GTTTTCGAGATCTTTAAAAAAGT-----GGATTAATCGGACGAGGAC------AAAGAGAGAGTCCCATTCTACATGTCAATACTGACAACAATGAAATTTCTAGTAAAAGGAAAATCCGTCGACTTTATAAGTTGTGAGGGTTCAAGTCCCTCTATCCCCA-----AATCCTCTTTTATTCCCTAACTATA-CTATA---TTATT------------------------TATCCTCTTTTTTTT-----CTTTTTATCAAT-----------------------------GGGTTTAAGATTCATTAGCTTTCTCATTCTACTCTTTCACAAAGGAA-----TGCGAAGAGAACTCAATGGATCTTATCCTATTCATTGAATAGATTTCTTTTTTATTAGAGTATCGGCAAGAAATCTTGGTTATT-------CACTCTA----TTTTTAAGTATTATTT-----AAGTAAACCATGCACAATGCATAGGACTACCCCCCCC---ATTTTCCAA-TTTTGAATTTG--AAATACTTTAATTAA-------TTTTTTAGTCCTTTTAATTGACATAGATACAAATACTCTACTAGGATGATGCACAAGAAAAGGTCAGGATAGCTCAGTTGGTAGAGCAGAGGACTGAAAATC
Elymus_caninus_4			AACCTCTGAGCTAAGTGGGCTTACATAACGGAAATAGTGTAACAAATAGAAATAGGTATAGTATAGGAAATCCGTAAAATCTCAGATATTAGTTATTAATCTT---------AGCTATTAACTAGTTCTAAATTTGAAGTTCTACTTATAAAAATAAA---------AAAATACTAAAACTTCTTAAAGATAAAGTTAGCTTGATATGCTTAACTATAG-----GATATTTAAAAATAAAATTATAGAATTTATTGGTATTTTCATTCGATCATTATAGACTTTATTATTTGTTAATAATTTGAGGATTAATATTTCACTAAGGGGAACATAGAGTCAGAGTAAATAAAATTGCTAATTCTGATT--------------------------------------------------------------------------------------------------------------------------------------------------------------------------------------------------------------------------AGAAAAAAAGAATAAATATCAAGCGTTA-----------------TAGTATAATTTTGAATACTATAAAAAAG-TAAGACGGGAGGTGGGGGAGATAAAAACTTTTGGATATATTGATTCGGATTGAATTGCAAATACATCAAGGATAGAATCAATTCAATTCTGAATTGCAATAAGCAAGCGGGGTCTCTCAAATA------GAGTCGAACTGAACTGCTAGACTACGTTGAGTGATGAACTCAATGATTCAAAAAAAAAAAA----CTAAGAGATGGATGAAATTACACAAGGAATCCTTGTCTCAAA-----------------GAAGAGGGAAA-TGGGGATATGGCGAAATCGGTAGACGCTACGGACTTGATTGTATTGAGCCTTGGTATGGAAACCTGCTAAGTGGTAACTTCCAAATTCAGAGAAACCCTGGAATTAAAAAAGGGCAATCCTGAGCCAAATCCGTGTTTTGAGAAAACAA------GGGGTTCTCGAACTAGAATACAAAGGAAAAGGATAGGTGCAGAGACTCAATGGAAGCTGTTCTAACGAATCGAGTTAATTACGTTGTGTTGTTAGTGGAATTCCTTCTAATTC------TAAATTAGAGAAAGAGGGGTTT-----TATAC-------------TTTATACATT-------TAATAAACACGTATAGATACTGA------CATAGCAAACGATTAATCACAGAACTCATATT----ATATT-----------ATAATATAGGTTCTTTATCTTTTTT-AAAAATG-AAATTAGAAATGATAATGATTATGAAATAAAAAACTCAT----------ATCATAATTTTTTTTTT---AATTATTGTGAATCCACTCCAATCGAATATTGAATAATCAAATTCTTCAATTCAAATTCAAA------GTTTTCGAGATCTTTAAAAAAGT-----GGATTAATCGGACGAGGAC------AAAGAGAGAGTCCCATTCTACATGTCAATACTGACAACAATGAAATTTCTAGTAAAAGGAAAATCCGTCGACTTTATAAGTTGTGAGGGTTCAAGTCCCTCTATCCCCA-----AATCCTCTTTTATTCCCTAACTATA-CTATA---TTATT------------------------TATCCTCTTTTTTTT-----CTTTTTATCAAT-----------------------------GGGTTTAAGATTCATTAGCTTTCTCATTCTACTCTTTCACAAAGGAA-----TGCGAAGAGAACTCAATGGATCTTATCCTATTCATTGAATAGATTTCTTTTTTATTAGAGTATCGGCAAGAAATCTTGGTTATT-------CACTCTA----TTTTTAAGTATTATTT-----AAGTAAACCATGCACAATGCATAGGACTACCCCCCCC---ATTTTCCAA-TTTTGAATTTG--AAATACTTTAATTAA-------TTTTTGAGTCCTTTTAATTGACATAGATACAAATACTCTACTAGGATGATGCACAAGAAAAGGTCAGGATAGCTCAGTTGGTAGAGCAGAGGACTGAAAATC
Elymus_caninus_5			AACCTCTGAGCTAAGTGGGCTTACATAACGGAAATAGTGTAACAAATAGAAATAGGTATAGTATAGGAAATCCGTAAAATCTCAGATATTAGTTATTAATCTT---------AGCTATTAACTAGTTCTAAATTTGAAGTTCTACTTATAAAAATAAA---------AAAATACTAAAACTTCTTAAAGATAAAGTTAGCTTGATATGCTTAACTATAG-----GATATTTAAAAATAAAATTATAGAATTTATTGGTATTTTCATTCGATCATTATAGACTTTATTATTTGTTAATAATTTGAGGATTAATATTTCACTAAGGGGAACATAGAGTCAGAGTAAATAAAATTGCTAATTCTGATT--------------------------------------------------------------------------------------------------------------------------------------------------------------------------------------------------------------------------AGAAAAAAAGAATAAATATCAAGCGTTA-----------------TAGTATAATTTTGAATACTATAAAAAAG-TAAGACGGGAGGTGGGGGAGATAAAAACTTTTGGATATATTGATTCGGATTGAATTGCAAATACATCAAGGATAGAATCAATTCAATTCTGAATTGCAATAAGCAAGCGGGGTCTCTCAAATA------GAGTCGAACTGAACTGCTAGACTACGTTGAGTGATGAACTCAATGATTCAAAAAAAAAAA-----CTAAGAGATGGATGAAATTACACAAGGAATCCTTGTCTCAAA-----------------GAAGAGGGAAA-TGGGGATATGGCGAAATCGGTAGACGCTACGGACTTGATTGTATTGAGCCTTGGTATGGAAACCTGCTAAGTGGTAACTTCCAAATTCAGAGAAACCCTGGAATTAAAAAAGGGCAATCCTGAGCCAAATCCGTGTTTTGAGAAAACAA------GGGGTTCTCGAACTAGAATACAAAGGAAAAGGATAGGTGCAGAGACTCAATGGAAGCTGTTCTAACGAATCGAGTTAATTACGTTGTGTTGTTAGTGGAATTCCTTCTAATTC------TAAATTAGAGAAAGAGGGGTTT-----TATAC-------------TTTATACATT-------TAATAAACACGTATAGATACTGA------CATAGCAAACGATTAATCACAGAACTCATATT----ATATT-----------ATAATATAGGTTCTTTATCTTTTTT-AAAAATG-AAATTAGAAATGATAATGATTATGAAATAAAAAACTCAT----------ATCATAATTTTTTTTTT---AATTATTGTGAATCCACTCCAATCGAATATTGAATAATCAAATTCTTCAATTCAAATTCAAA------GTTTTCGAGATCTTTAAAAAAGT-----GGATTAATCGGACGAGGAC------AAAGAGAGAGTCCCATTCTACATGTCAATACTGACAACAATGAAATTTCTAGTAAAAGGAAAATCCGTCGACTTTATAAGTTGTGAGGGTTCAAGTCCCTCTATCCCCA-----AATCCTCTTTTATTCCCTAACTATA-CTATA---TTATT------------------------TATCCTCTTTTTTTT-----CTTTTTATCAAT-----------------------------GGGTTTAAGATTCATTAGCTTTCTCATTCTACTCTTTCACAAAGGAA-----TGCGAAGAGAACTCAATGGATCTTATCCTATTCATTGAATAGATTTCTTTTTTATTAGAGTATCGGCAAGAAATCTTGGTTATT-------CACTCTA----TTTTTAAGTATTATTT-----AAGTAAACCATGCACAATGCATAGGACTACCCCCCCC---ATTTTCCAA-TTTTGAATTTG--AAATACTTTAATTAA-------TTTTTTAGTCCTTTTAATTGACATAGATACAAATACTCTACTAGGATGATGCACAAGAAAAGGTCAGGATAGCTCAGTTGGTAGAGCAGAGGACTGAAAATC
Elymus_caucasicus_1  [Eur4X]		-----------TAAGTGGGCTTACATAACGGAAATAGTGTAACAAATAGAAATAGGTATAGTATAGGAAATCCGTAAAATCTCAGATATTAGTTATTAATCTT---------AGCTATTAACTAGTTCTAAATTTGAAGTTCTACTTATAAAAATAAA---------AAAATACTAAAACTTCTTAAAGATAAAGTTAGCTTGATATGCTTAACTATAG-----GATATTTAAAAATAAAATTATAGAATTTATTGGTATTTTCATTCGATCATTATAGACTTTATTATTTGTTAATAATTTGAGGATTAATATTTCACTAAGGGGAACATAGAGTCAGAGTAAATAAAATTGCTAATTCTGATT--------------------------------------------------------------------------------------------------------------------------------------------------------------------------------------------------------------------------AGAAAAAAAGAATAAATATCAAGCGTTA-----------------TAGTATAATTTTGAATACTATAAAAAAG-TAAGACGGGAGGTGGGGGAGATAAAAACTTTTGGATATATTGATTCGGATTGAATTGCAAATACATCAAGGATAGAATCAATTCAATTCTGAATTGCAATAAGCAAGCGGGGTCTCTCAAATA------GAGTCGAACTGAACTGCTAGACTACGTTGAGTGATGAACTCAATGATTCAAAAAAAA--------CTAAGAGATGGATGAAATTACACAAGGAATCCTTGTCTCAAA-----------------GAAGAGGGAAA-TGGGGATATGGCGAAATCGGTAGACGCTACGGACTTGATTGTATTGAGCCTTGGTATGGAAACCTGCTAAGTGGTAACTTCCAAATTCAGAGAAACCCTGGAATTAAAAAAGGGCAATCCTGAGCCAAATCCGTGTTTTGAGAAAACAA------GGGGTTCTCGAACTAGAATACAAAGGAAAAGGATAGGTGCAGAGACTCAATGGAAGCTGTTCTAACGAATCGAGTTAATTACGTTGTGTTGTTAGTGGAATTCCTTCTAATTC------TAAATTAGAGAAAGAGGGGTTT-----TATAC-------------TTTATACATT-------TAATAAACACGTATAGATACTGA------CATAGCAAACGATTAATCACAGAACTCATATT----ATATTATAAT------ATAATATAGGTTCTTTATCTTTTTT-TAAAATG-AAATTAGAAATGATAATGATTATGAAATAAAAAACTCAT----------ATCATAATTTTTTTTTTT--AATTATTGTGAATCCACTCCAATCGAATATTGAATAATCAAATTCTTCAATTCAAATTCAAA------GTTTTCGAGATCTTTAAAAAAGT-----GGATTAATCGGACGAGGAC------AAAGAGAGAGTCCCATTCTACATGTCAATACTGACAACAATGAAATTTCTAGTAAAAGGAAAATCCGTCGACTTTATAAGTTGTGAGGGTTCAAGTCCCTCTATCCCCA-----AATCCTCTTTTATTCCCTAACTATA-CTATA---TTATT------------------------TATCCTCTTTTTTTT-----CTTTTTCTCAAT-----------------------------GGGTTTAAGATTCATTAGCTTTCTCATTCTACTCTTTCACAAAGGAA-----TGCGAAGAGAACTCAATGGATCTTATCCTATTCATTGAATAGATTTCTTTTTTATTAGAGTATCGGCAAGAAATCTTGGTTATT-------CACTCTA----TTTTTAAGTATTATTT-----AAGTAAACCATGCACAATGCATAGGACTACCCCCCCC---ATTTTCCAA-TTTTGAATTTG--AAATACTTTAATTAA-------TTTTTTAGTCCTTTTAATTGACATAGATACAAATACTCTACTAGGATGATGCACAAGAAAAGGTCAGGATAGCTCAGTTGGTAGAGCAGAGGACTGAAAATC
Elymus_ciliaris_1			AACCTCTGAGCTAAGTGGGCTTACATAACGGAAATAGTGTACCAAATAGAAATAGGTATAGTATAGGAAATCCGTAAAATCTCAGATATTAGTTATTAATCTT---------AGCTATTAACTAGTTCTAAATTTGAAGTTCTACTTATAAAAATAAA---------AAAATACTAAAACTTCTTAAAGATAAAGTTAGCTTGATATGCTTAACTATAG-----GATATTTAAAAATAAAATTATAGAATTTATTGGTATTTTCATTCGATCATTATAGACTTTATTATTTGTTAATAATTTGAGGATTAATATTTCACTAAGGGGAACATAGAGTCAGAGTAAATAAAATTGCTAATTCTGATT--------------------------------------------------------------------------------------------------------------------------------------------------------------------------------------------------------------------------AGAAAAAAAGAATAAATATCAAGCGTTA-----------------TAGTATAATTTTGAATACTATAAAAAAG-TAAGACGGGAGGTGGGGGAGATAAAAACTTTTGGATATATTGATTCGGATTGAATTGCAAATACATCAAGGATAGAATCAATTCAATTCTGAATTGCAATAAGCAAGCGGGGTCTCTCAAATA------GAGTCGAACTGAACTGCTAGACTACGTTGAGTGATGAACTCAATGATTCAAAAAAAAAAAAA---CTAAGAGATGGATGAAATTACACAAGGAATCCTTGTCTCAAA-----------------GAAGAGGAAAA-TAAAGATATGGGGAAATCGGTAAACGCTACGGACTTGATTGTATTGAGCCTTGGTATGGAAACCTGCTAAGTGGTAACTTCCAAATTCAGAGAAACCCTGGAATTAAAAAAGGGCAATCCTGAGCCAAATCCGTGTTTTGAGAAAACAA------GGGGTTCTCGAACTAGAATACAAAGGAAAAGGATAGGTGCAGAGACTCAATGGAAGCTGTTCTAACGAATCGAGTTAATTACGTTGTGTTGTTAGTGGAATTCCTTCTAATTC------TAAATTAGAGAAAGAGGGGTTT-----TATAC-------------TTTATACATT-------TAATAAACACGTATAGATACTGA------CATAGCAAACGATTAATCACAGAACTCATATT----ATATT-----------ATAATATAGGTTCTTTATCTTTTTT-TAAAATG-AAATTAGAAATGATAATGATTATGAAATAAAAAACTCAT----------ATCATAATTTTTTTTTT---AATTATTGTGAATCCACTCCAATCGAATATTGAATAATCAAATTCTTCAATTCAAATTCAAA------GTTTTCGAGATCTTTAAAAAAGT-----GGATTAATCGGACGAGGAC------AAAGAGAGAGTCCCATTCTACATGTCAATACTGACAACAATGAAATTTCTAGTAAAAGGAAAATCCGTCGACTTTATAAGTTGTGAGGGTTCAAGTCCCTCTATCCCCA-----AATCCTCTTTTATTCCCTAACTATA-CTATA---TTATT------------------------TATCCTCTTTTTTTT-----CTTTTTATCAAT-----------------------------GGATTTAAGATTCATTAGCTTTCTCATTCTACTCTTTCACAAAGGAA-----TGCGAAGAGAACTCAATGGATCTTATCCTATTTATTGAATAGATTTCTTTTTTATTAGAGTATCGGCAAGAAATCTTGGTTATT-------CACTCTA----TTTTTAAGTATTATTT-----AAGTAAACCATGCACAATGCATAGGACTACCCCCCCC---ATTTTCCAA-TTTTGAATTTG--AAATACTTTAATTAA-------TTTTTTAGTCCTTTTAATTGACATAGATACAAATACTCTACTAGGATGATGCACAAGAAAAGGTCAGGATAGCTCAGTTGGTAGAGCAGAGGACTGAAAATC
Elymus_ciliaris_2			AACCTCTGAGCTAAGTGGGCTTACATAACGGAAATAGTGTAACAAATAGAAATAGGTATAGTATAGGAAATCCGTAAAATCTCAGATATTAGTTATTAATCTT---------AGCTATTAACTAGTTCTAAATTTGAAGTTCTACTTATAAAAATAAA---------AAAATACTAAAACTTCTTAAAGATAAAGTTAGCTTGATATGCTTAACTATAG-----GATATTTAAAAATAAAATTATAGAATTTATTGGTATTTTCATTCGATCATTATAGACTTTATTATTTGTTAATAATTTGAGGATTAATATTTCMCTAAGGGGAACATAGAGTCAGAGTAAATAAAATTGCTAATTCTGATT--------------------------------------------------------------------------------------------------------------------------------------------------------------------------------------------------------------------------AGAAAAAAAGAATAAATATCAAGCGTTA-----------------TAGTATAATTTTGAATACTATAAAAAAG-TAAGACGGGAGGTGGGGGAGATAAAAACTTTTGGATATATTGATTCGGATTGAATTGCAAATACATCAAGGATAGAATCAATTCAATTCTGAATTGCAATAAGCAAGCGGGGTCTCTCAAATA------GAGTCGAACTGAACTGCTAGACTACGTTGAGTGATGAACTCAATGATTCAAAAAAAAAAAAA---CTAAGAGATGGATGAAATTACACAAGGAATCCTTGNNNNNNN-----------------NNNNNNNNNNN-NNNNNNNNNNNNNNNNNNNNNNNNNNNNNNNNNNNNNNNNNNNNNNNNNNNNNNNNNNNNNNNCTGCTAAGTGGTAACTTCCAAATTCAGAGAAACCCTGGAATTAAAAAAGGGCAATCCTGAGCCAAATCCGTGTTTTGAGAAAACAA------GGGGTTCTCGAACTAGAATACAAAGGAAAAGGATAGGTGCAGAGACTCAATGGAAGCTGTTCTAACGAATCGAGTTAATTACGTTGTGTTGTTAGTGGAATTCCTTCTAATTC------TAAATTAGAGAAAGAGGGGTTT-----TATAC-------------TTTATACATT-------TAATAAACACGTATAGATACTGA------CATAGCAAACGATTAATCACAGAACTCATATT----ATATT-----------ATAATATAGGTTCTTTATCTTTTTT-TAAAATG-AAATTAGAAATGATAATGATTATGAAATAAAAAACTCAT----------ATCATAATTTTTTTTTT---AATTATTGTGAATCCACTCCAATCGAATATTGAATAATCAAATTCTTCAATTCAAATTCAAA------GTTTTCGAGATCTTTAAAAAAGT-----GGATTAATCGGACGAGGAC------AAAGAGAGAGTCCCATTCTACATGTCAATACTGACAACAATGAAATTTCTAGTAAAAGGAAAATCCGTCGACTTTATAAGTTGTGAGGGTTCAAGTCCCTCTATCCCCA-----AATCCTCTTTTATTCCCTAACTATA-CTATA---TTATT------------------------TATCCTCTTTTTTTT-----CTTTTTATCAAT-----------------------------GGGTTTAAGATTCATTAGCTTTCTCATTCTACTCTTTCACAAAGGAA-----TGCGAAGAGAACTCAATGGATCTTATCCTATTTATTGAATAGATTTCTTTTTTATTAGAGTATCGGCAAGAAATCTTGGTTATT-------CACTCTA----TTTTTAAGTATTATTT-----AAGTAAACCATGCACAATGCATAGGACTACCCCCCCC---ATTTTCCAA-TTTTGAATTTG--AAATACTTTAATTAA-------TTTTTTAGTCCTTTTAATTGACATAGATACAAATACTCTACTAGGATGATGCACAAGAAAAGGTCAGGATAGCTCAGTTGGTAGAGCAGAGGACTGAAAATC
Elymus_ciliaris_5   [Eur4X]  		----------------------------CGGAAATAGTGTAACAAATAGAAATAGGTATAGTATAGGAAATCCGTAAAATCTCAGATATTAGTTATTAATCTT---------AGCTATTAACTAGTTCTAAATTTGAAGTTCTACTTATAAAAATAAA---------AAAATACTAAAACTTCTTAAAGATAAAGTTAGCTTGATATGCTTAACTATAG-----GATATTTAAAAATAAAATTATAGAATTTATTGGTATTTTCATTCGATCATTATAGACTTTATTATTTGTTAATAATTTGAGGATTAATATTTCACTAAGGGGAACATAGAGTCAGAGTAAATAAAATTGCTAATTCTGATT--------------------------------------------------------------------------------------------------------------------------------------------------------------------------------------------------------------------------AGAAAAAAAGAATAAATATCAAGCGTTA-----------------TAGTATAATTTTGAATACTATAAAAAAG-TAAGACGGGAGGTGGGGGAGATAAAAACTTTTGGATATATTGATTCGGATTGAATTGCAAATACNTCAAGGATAGAATCAATTCAATTCTGAATTGCAATAAGCAAGCGGGGTCTCTCAAATA------GAGTCGAACTGAACTGCTAGACTACGTTGAGTGATGAACTCAATGATTCAAAAAAAAAAAAA---CTAAGAGATGGATGAAATTACACAAGGAATCCTTGTCTCAAA-----------------GAANAGGGAAA-TGGGGATATGGCGAAATCGGTAGACGCTACGGACTTGATTGTATTGAGCCTTGGTATGGAAACCTGCTAAGTGGTAACTTCCAAATTCAGAGAAACCCTGGAATTAAAAAAGGGCAATCCTGAGCCAAATCCGTGTTTTGAGAAAACAA------GGGGTTCTCGAACTAGAATACAAAGGAAAAGGATAGGTGCAGAGACTCAATGGAAGCTGTTCTAACGAATCGAGTTAATTACGTTGTGTTGTTAGTGGAATTCCTTCTAATTC------TAAATTAGAGAAAGAGGGGTTT-----TATAC-------------TTTATACATT-------TAATAAACACGTATAGATACTGA------CATAGCAAACGATTAATCACAGAACTCATATT----ATATT-----------ATAATATAGGTTCTTTATCTTTTTT-TAAAATG-AAATTAGAAATGATAATGATTATGAAATAAAAAACTCAT----------ATCATAATTTTTTTTTT---AATTATTGTGAATCCACTCCAATCGAATATTGAATAATCAAATTCTTCAATTCAAATTCAAA------GTTTTCGAGATCTTTAAAAAAGT-----GGATTAATCGGACGAGGAC------AAAGAGAGAGTCCCATTCTACATGTCAATACTGACAACAATGAAATTTCTAGTAAAAGGAAAATCCGTCGACTTTATAAGTTGTGAGGGTTCAAGTCCCTCTATCCCCA-----AATCCTCTTTTATTCCCTAACTATA-CTATA---TTATT------------------------TATCCTCTTTTTTTT-----CTTTTTATCAAT-----------------------------GGGTTTAAGATTCATTAGCTTTCTCATTCTACTCTTTCACAAAGGAA-----TGCGAAGAGAACTCAATGGATCTTATCCTATTCATTGAATAGATTTCTTTTTTATTAGAGTATCGGCAAGAAATCTTGGTTATT-------CACTCTA----TTTTTAAGTATTATTT-----AAGTAAACCATGCACAATGCATAGGACTACCCCCCCC---ATTTTCCAA-TTTTGAATTTG--AAATACTTTAATTAA-------TTTTTTAGTCCTTTTAATTGACATAGATACAAATACTCTACTAGGATGATGCACAAGAAAAGGTCAGGATAGCTCAGTTGGTAGAGCAGAGGACTGAAAATC
Elymus_dentatus_1   [Eur4X]		AACCTCTGAGCTAAGTGGGCTTACATAACGGAAATAGTGTAACAAATAGAAATAGGTATAGTATAGGAAATCCGTAAAATCTCAGATATTAGTTATTAATCTT---------AGCTATTAACTAGTTCTAAATTTGAAGTTCTACTTATAAAAATAAA---------AAAATACTAAAACTTCTTAAAGATAAAGTTAGCTTGATATGCTTAACTATAG-----GATATTTAAAAATAAAATTATAGAATTTATTGGTATTTTCATTCGATCATTATAGACTTTATTATTTGTTAATAATTTGAGGATTAATATTTCACTAAGGGGAACATAGAGTCAGAGTAAATAAAATTGCTAATTCTGATT--------------------------------------------------------------------------------------------------------------------------------------------------------------------------------------------------------------------------AGAAAAAAAGAATAAATATCAAGCGTTA-----------------TAGTATAATTTTGAATACTATAAAAAAG-TAAGACGGGAGGTGGGGGAGATAAAAACTTTTGGATATATTGATTCGGATTGAATTGCAAATACATCAAGGATAGAATCAATTCAATTCTGAATTGCAATAAGCAAGCGGGGTCTCTCAAATA------GAGTCGAACTGAACTGCTAGACTACGTTGAGTGATGAACTCAATGATTCAAAAAAAAA-------CTAAGAGATGGATGAAATTACACAAGGAATCCTGGTCTCAAA-----------------GAAGAGGGAAA-TGGGGATATGGCGAAATCGGTAGACGCTACGGACTTGATTGTATTGAGCCTTGGTATGGAAACCTGCTAAGTGGTAACTTCCAAATTCAGAGAAACCCTGGAATTAAAAAAGGGCAATCCTGAGCCAAATCCGTGTTTTGAGAAAACAA------GGGGTTCTCGAACTAGAATACAAAGGAAAAGGATAGGTGCAGAGACTCAATGGAAGCTGTTCTAACGAATCGAGTTAATTACGTTGTGTTGTTAGTGGAATTCCTTCTAATTC------TAAATTAGAGAAAGAGGGGTTT-----TATAC-------------TTTATACATT-------TAATAAACACGTATAGATACTGA------CATAGCAAACGATTAATCACAGAACTCATATT----ATATT-----------ATAATATAGGTTCTTTATCTTTTTT-TAAAATG-AAATTAGAAATGATAATGATTATGAAATAAAAAACTCAT----------ATCATAATTTTTTTTTT---AATTATTGTGAATCCACTCCAATCGAATATTGAATAATCAAATTCTTCAATTCAAATTCAAA------GTTTTCGAGATCTTTAAAAAAGT-----GGATTAATCGGACGAGGAC------AAAGAGAGAGTCCCATTCTACATGTCAATACTGACAACAATGAAATTTCTAGTAAAAGGAAAATCCGTCGACTTTATAAGTTGTGAGGGTTCAAGTCCCTNNATCCCCA-----AATCCTTTTTTATTCCCTAACTATA-CTATA---TTATT------------------------TATCCTCTTTTTTTTT----CTTTTTATCAAT-----------------------------GGGTTTAAGATTCATTAGCTTTCTCATTCTACTCTTTCACAAAGGAA-----TGCGAAGAGAACTCAATGGATCTTATCCTATTCATTGAATAGATTTCTTTTTTATTAGAGTATCGGCAAGAAATCTTGGTTATT-------CACTCTA----TTTTTAAGTATTATTT-----AAGTAAACCATGCACAATGCATAGGACTACCCCCCCCCC-ATTTTCCAA-TTTTGAATTTG--AAATACTTTAATTAA-------TTTTTTAGTCCTTTTAATTGACATAGATACAAATACTCTACTAGGATGATGCACAAGAAAAGGTCAGGATAGCTCAGTTGGTAGAGCAAAGGACTGAAAATC
Elymus_dentatus_2			-----------------------------------------ACAAATAGAAATAGGTATAGTATAGGAAATCCGTAAAATCTCAGATATTAGTTATTAATCTT---------AGCTATTAACTAGTTCTAAATTTGAAGTTCTACTTATAAAAATAAA---------AAAATACTAAAACTTCTTAAAGATAAAGTTAGCTTGATATGCTTAACTATAG-----GATATTTAAAAATAAAATTATAGAATTTATTGGTATTTTCATTCGATCATTATAGACTTTATTATTTGTTAATAATTTGAGGATTAATATTTCACTAAGGGGAACATAGAGTCAGAGTAAATAAAATTGCTAATTCTGATT--------------------------------------------------------------------------------------------------------------------------------------------------------------------------------------------------------------------------AGAAAAAAAGAATAAATATCAAGCGTTA-----------------TAGTATAATTTTGAATACTATAAAAAAG-TAAGACGGGAGGTGGGGGAGATAAAAACTTTTGGATATATTGATTCGGATTGAATTGCAAATACATCAAGGATAGAATCAATTCAATTCTGAATTGCAATAAGCAAGCGGGGTCTCTCAAATA------GAGTCGAACTGAACTGCTAGACTACGTTGAGTGATGAACTCAATGATTCAAAAAAAAAAAA----CTAAGAGATGGATGAAATTACACAAGGAATCCTTGTCTCAAA-----------------GAAGAGGGAAA-TGGGGATATGGCGAAATCGGTAGACGCTACGGACTTGATTGTATTGAGCCTTGGTATGGAAACCTGCTAAGTGGTAACTTCCAAATTCAGAGAAACCCTGGAATTAAAAAAGGGCAATCCTGAGCCAAATCCGTGTTTTGAGAAAACAA------GGGGTTCTCGAACTAGAATACAAAGGAAAAGGATAGGTGCAGAGACTCAATGGAAGCTGTTCTAACGAATCGAGTTAATTACGTTGTGTTGTTAGTGGAATTCCTTCTAATTC------TAAATTAGAGAAAGAGGGGTTT-----TATAC-------------TTTATACATT-------TAATAAACACGTATAGATACTGA------CATAGCAAACGATTAATCACAGAACTCATATT----ATATT-----------ATAATATAGGTTCTTTATCTTTTTT-TAAAATG-AAATTAGAAATGATAATGATTATGAAATAAAAAACTCAT----------ATCATAATTTTTTTTTT---AATTATTGTGAATCCACTCCAATCGAATATTGAATAATCAAATTCTTCAATTCAAATTCAAA------GTTTTCGAGATCTTTAAAAAAGT-----GGATTAATCGGACGAGGAC------AAAGAGAGAGTCCCATTCTACATGTCAATACTGACAACAATGAAATTTCTAGTAAAAGGAAAATCCGTCGACTTTATAAGTTGTGAGGGTTCAAGTCCCTCTATCCCCA-----AATCCTCTTTTATTCCCTAACTATA-CTATA---TTATT------------------------TATCCTCTTTTTTTT-----CTTTTTATCAAT-----------------------------GGGTTTAAGATTCATTAGCTTTCTCATTCTACTCTTTCACAAAGGAA-----TGCGAAGAGAACTCAATGGATCTTATCCTATTCATTGAATAGATTTCTTTTTTATTAGAGTATCGGCAAGAAATCTTGGTTATT-------CACTCTA----TTTTTAAGTATTATTT-----AAGTAAACCATGCACAATGCATAGGACTACCCCCCCC---ATTTTCCAA-TTTTGAATTTG--AAATACTTTAATTAA-------TTTTTTAGTCCTTTTAATTGACATAGATACAAATACTCTACTAGGATGATGCACAAGAAAAGGTCAGGATAGCTCAGTTGGTAGAGCAGAGGACTGAAAATC
Elymus_elymoides_1  [NA4X]		AACCTCTGAGCTAAGTGGGCTTACATAACGGAAATAGTGTAACAAATAGAAATAGGTATAGTATAGGAAATCCGTAAAATCTCAGATATTAGTTATTAATCTT---------AGCTATTAACTAGTTCTAAATTTGAAGTTCTACTTATAAAAATAAA---------AAAATACTAAAACTTCTTAAAGATAAAGTTAGCTTGATATGCTTAACTATAG-----GATATTTAAAAATAAAATTATAGAATTTATTGGTATTTTCATTCGATCATTATAGACTTTATTATTTGTTAATAATTTGAGGATTAATATTTCACTAAGGGGAACATAGAGTCAGAGTAAATAAAATTGCTAATTCTGATT--------------------------------------------------------------------------------------------------------------------------------------------------------------------------------------------------------------------------AGAAAAAAAGAATAAATATCAAGCGTTA-----------------TAGTATAATTTTTAATACTATAAAAAAG-TAAGACGGGAGGTGGGGGAGATAAAAACTTTTGGATATATTGATTCGGATTGAATTGCAAATACATCAAGGATAGAATCAATTCAATTCTGAATTGCAATAAGCAAGCGGGGTCTCTCAAATA------GAGTCGAACTGAACTGCTAGACTACGTTGAGTGATGAACTCAATGATTCAAAAAAAAAA------CTAAGAGATGGATGAAATTACACAAGGAATCCTGGTCTCAAA-----------------GAAGAGGGAAA-TGGGGATATGGCGAAATCGGTAGACGCTACGGACTTGATTGTATTGAGCCTTGGTATGGAAACCTGCTAAGTGGTAACTTCCAAATTCAGAGAAACCCTGGAATTAAAAAAGGGCAATCCTGAGCCAAATCCGTGTTTTGAGAAAACAA------GGGGTTCTCGAACTAGAATACAAAGGAAAAGGATAGGTGCAGAGACTCAATGGAAGCTGTTCTAACGAATCGAGTTAATTACGTTGTGTTGTTAGTGGAATTCCTTCTAATTC------TAAATTAGAGAAAGAGGGGTTT-----TATAC-------------TTTATACATT-------TAATAAACACGTATAGATACTGA------CATAGCAAACGATTAATCACAGAACTCATATT----ATATT-----------ATAATATAGGTTCTTTATCTTTTTT-TAAAATG-AAATTAGAAATGATAATGATTATGAAATAAAAAACTCAT----------ATCATAATTTTTTTTTT---AATTATTGTGAATCCACTCCAATCGAATATTGAATAATCAAATTCTTCAATTCAAATTCAAA------GTTTTCGAGATCTTTAAAAAAGT-----GGATTAATCGGACGAGGAC------AAAGAGAGAGTCCCATTCTACATGTCAATACTGACAACAATGAAATTTCTAGTAAAAGGAAAATCCGTCGACTTTATAAGTTGTGAGGGTTCAAGTCCCTCTATCCCCA-----AATCCTCTTTTATTCCCTAACTATA-CTATA---TTATT------------------------TATCCTCTTTTTTTTTT---CTTTTTATCAAT-----------------------------GGGTTTAAGATTCATTAGCTTTCTCATTCTACTCTTTCACAAAGGAA-----TGCGAAGAGAACTCAATGGATCTTATCCTATTCATTGAATAGATTTCTTTTTTATTAGAGTATCGGCAAGAAATCTTGGTTATT-------CACTCTA----TTTTTAAGTATTATTT-----AAGTAAACCATGCACAATGCATAGGACTACCCCCCCCC--ATTTTCCAA-TTTTGAATTTG--AAATACTTTAATTAA-------TTTTTTAGTCCTTTTAATTGACATAGATACAAATACTCTACTAGGATGATGCACAAGAAAAGGTCAGGATAGCTCAGTTGGTAGAGCAGAGGACTGAAAATC
Elymus_glaucus_4    [NA4X]		AACCTCTGAGCTAAGTGGGCTTACATAACGGAAATAGTGTAACAAATAGAAATAGGTATAGTATAGGAAATCCGTAAAATCTCAGATATTAGTTATTAATCTT---------AGCTATTAACTAGTTCTAAATTTGAAGTTCTACTTATAAAAATAAA---------AAAATACTAAAACTTCTTAAAGATAAAGTTAGCTTGATATGCTTAACTATAG-----GATATTTAAAAATAAAATTATAGAATTTATTGGTATTTTCATTCGATCATTATAGACTTTATTATTTGTTAATAATTTGAGGATTAATATTTCACTAAGGGGAACATAGAGTCAGAGTAAATAAAATTGCTAATTCTGATT--------------------------------------------------------------------------------------------------------------------------------------------------------------------------------------------------------------------------AGAAAAAAAGAATAAATATCAAGCGTTA-----------------TAGTATAATTTTGAATACTATAAAAAAG-TAAGACGGGAGGTGGGGGAGATAAAAACTTTTGGATATATTGATTCGGATTGAATTGCAAATACATCAAGGATAGAATCAATTCAATTCTGAATTGCAATAAGCAAGCGGGGTCTCTCAAATA------GAGTCGAACTGAACTGCTAGACTACGTTGAGTGATGAACTCAATGATTCAAAAAAAAAA------CTAAGAGATGGATGAAATTACACAAGGAATCCTTGTCTCAAA-----------------GAAGAGGGAAA-TGGGGATATGGCGAAATCGGTAGACGCTACGGACTTGATTGTATTGAGCCTTGGTATGGAAACCTGCTAAGTGGTAACTTCCAAATTCAGAGAAACCCTGGAATTAAAAAAGGGCAATCCTGAGCCAAATCCGTGTTTTGAGAAAACAA------GGGGTTCTCGAACTAGAATACAAAGGAAAAGGATAGGTGCAGAGACTCAATGGAAGCTGTTCTAACGAATCGAGTTAATTACGTTGTGTTGTTAGTGGAATTCCTTCTAATTC------TAAATTAGAGAAAGAGGGGTTT-----TATAC-------------TTTATACATT-------TAATAAACACGTATAGATACTGA------CATAGCAAACGATTAATCACAGAACTCATATT----ATATT-----------ATAATATAGGTTCTTTATCTTTTTT-TAAAATG-AAATTAGAAATGATAATGATTATGAAATAAAAAACTCAT----------ATCATAATTTTTTTTTT---CATTATTGTGAATCCACTCCAATCGAATATTGAATAATCAAATTCTTCAATTCAAATTCAAA------GTTTTCGAGATCTTTAAAAAAGT-----GGATTAATCGGACGAGGAC------AAAGAGAGAGTCCCATTCTACATGTCAATACTGACAACAATGAAATTTCTAGTAAAAGGAAAATCCGTCGACTTTATAAGTTGTGAGGGTTCAAGTCCCTCTATCCCCA-----AATCCTCTTTTATTCCCTAACTATA-CTATA---TTATT------------------------TATCCTCTTTTTTTT-----CTTTTTATCAAT-----------------------------GGGTTTAAGATTCATTAGCTTTCTCATTCTACTCTTTCACAAAGGAA-----TGCGAAGAGAACTCAATGGATCTTATCCTATTCATTGAATAGATTTCTTTTTTATTAGAGTATCGGCAAGAAATCTTGGTTATT-------CACTCTA----TTTTTAAGTATTATTT-----AAGTAAACCATGCACAATGCATAGGACTACCCCCCCC---ATTTTCCAA-TTTGGAATTTG--AAATACTTTAATTAA-------TTTTTTAGTCCTTTTAATTGACATAGATACAAATACTCTACTAGGATGATGCACAAGAAAAGGTCAGGATAGCTCAGTTGGTAGAGCAGAGGACTGAAAATC
Elymus_glaucus_6    [NA4X]		AACCTCTGAGCTAAGTGGGCTTACATAACGGAAATAGTGTAACAAATAGAAATAGGTATAGTATAGGAAATCCGTAAAATCTCAGATATTAGTTATTAATCTT---------AGCTATTAACTAGTTCTAAATTTGAAGTTCTACTTATAAAAATAAA---------AAAATACTAAAACTTCTTAAAGATAAAGTTAGCTTGATATGCTTAACTATAG-----GATATTTAAAAATAAAATTATAGAATTTATTGGTATTTTCATTCGATCATTATAGACTTTATTATTTGTTAATAATTTGAGGATTAATATTTCACTAAGGGGAACATAGAGTCAGAGTAAATAAAATTGCTAATTCTGATT--------------------------------------------------------------------------------------------------------------------------------------------------------------------------------------------------------------------------AGAAAAAAAGAATAAATATCAAGCGTTA-----------------TAGTATAATTTTGAATACTATAAAAAAG-TAAGATGGGAGGTGGGGGAGATAAAAACTTTTGGATATATTGATTCGGATTGAATTGCAAATACATCAAGGATAGAATCAATTCAATTCTGAATTGCAATAAGCAAGCGGGGTCTCTCAAATA------GAGTCGAACTGAACTGCTAGACTACGTTGAGTGATGAACTCAATGATTCAAAAAAAAAA------CTAAGAGATGGATGAAATTACACAAGGAATCCTTGTCTCAAA-----------------GAAGAGGGAAA-TGGGGATATGGCGAAATCGGTAGACGCTACGGACTTGATTGTATTGAGCCTTGGTATGGAAACCTGCTAAGTGGTAACTTCCAAATTCAGAGAAACCCTGGAATTAAAAAAGGGCAATCCTGAGCCAAATCCGTGTTTTGAGAAAACAA------GGGGTTCTCGAACTAGAATACAAAGGAAAAGGATAGGTGCAGAGACTCAATGGAAGCTGTTCTAACGAATCGAGTTAATTACGTTGTGTTGTTAGTGGAATTCCTTCTAATTC------TAAATTAGAGAAAGAGGGGTTT-----TATAC-------------TTTATACATT-------TAATAAACACGTATAGATACTGA------CATAGCAAACGATTAATCACAGAACTCATATT----ATATT-----------ATAATATAGGTTCTTTATCTTTTTT-TAAAATG-AAATTAGAAATGATAATGATTATGAAATAAAAAACTCAT----------ATCATAATTTTTTTTTT---AATTATTGTGAATCCACTCCAATCGAATATTGAATAATCAAATTCTTCAATTCAAATTCAAA------GTTTTCGAGATCTTTAAAAAAGT-----GGATTAATCGGACGAGGAC------AAAGAGAGAGTCCCATTCTACATGTCAATACTGACAACAATGAAATTTCTAGTAAAAGGAAAATCCGTCGACTTTATAAGTTGTGAGGGTTCAAGTCCCTCTATCCCCA-----AATCCTCTTTTATTCCCTAACTATA-CTATA---TTATT------------------------TATCCTCTTTTTTTT-----CTTTTTATCAAT-----------------------------GGGTTTAAGATTCATTAGCTTTCTCATTCTACTCTTTCACAAAGGAA-----TGCGAAGAGAACTCAATGGATCTTATCCTATTCATTGAATAGATTTCTTTTTTATTAGAGTATCGGCAAGAAATCTTGGTTATT-------CACTCTA----TTTTTAAGTATTATTT-----AAGTAAACCATGCACAATGCATAGGACTACCCCCCCC---ATTTTCCAA-TTTTGAATTTG--AAATACTTTAATTAATAATTAATTTTTTAGTCCTTTTAATTGACATAGATACAAATACTCTACTAGGATGATGCACAAGAAAAGGTCAGGATAGCTCAGTTGGTAGAGCAGAGGACTGAAAATC
Elymus_glaucus_7    [NA4X]		----------TTACGTGGGCTTACATAACGGAAATAGTGTAACAAATAGAAATAGGTATAGTATAGGAAATCCGTAAAATCTCAGATATTAGTTATTAATCTT---------AGCTATTAACTAGTTCTAAATTTGAAGTTCTACTTATAAAAATAAA---------AAAATACTAAAACTTCTTAAAGATAAAGTTAGCTTGATATGCTTAACTATAG-----GATATTTAAAAATAAAATTATAGAATTTATTGGTATTTTCATTCGATCATTATAGACTTTATTATTTGTTAATAATTTGAGGATTAATATTTCACTAAGGGGAACATAGAGTCAGAGTAAATAAAATTGCTAATTCTGATT--------------------------------------------------------------------------------------------------------------------------------------------------------------------------------------------------------------------------AGAAAAAAAGAATAAATATCAAGCGTTA-----------------TAGTATAATTTTGAATACTATAAAAAAG-TAAGACGGGAGGTGGGGGAGATAAAAACTTTTGGATATATTGATTCGGATTGAATTGCAAATACATCAAGGATAGAATCAATTCAATTCTGAATTGCAATAAGCAAGCGGGGTCTCTCAAATA------GAGTCGAACTGAACTGCTAGACTACGTTGAGTGATGAACTCAATGATTCAAAAAAAAAA------CTAAGAGATGGATGAAATTACACAAGGAATCCTTGTCTCAAA-----------------GAAGAGGGAAA-TGGGGATATGGCGAAATCGGTAGACGCTACGGACTTGATTGTATTGAGCCTTGGTATGGAAACCTGCTAAGTGGTAACTTCCAAATTCAGAGAAACCCTGGAATTAAAAAAGGGCAATCCTGAGCCAAATCCGTGTTTTGAGAAAACAA------GGGGTTCTCGAACTAGAATACAAAGGAAAAGGATAGGTGCAGAGACTCAATGGAAGCTGTTCTAACGAATCGAGTTAATTACGTTGTGTTGTTAGTGGAATTCCTTCTAATTC------TAAATTAGAGAAAGAGGGGTTT-----TATAC-------------TTTATACATT-------TAATAAACACGTATAGATACTGA------CATAGCAAACGATTAATCACAGAACTCATATT----ATATT-----------ATAATATAGGTTCTTTATCTTTTTT-TAAAATG-AAATTAGAAATGATAATGATTATGAAATAAAAAACTCAT----------ATCATAATTTTTTTTTT---CATTATTGTGAATCCACTCCAATCGAATATTGAATAATCAAATTCTTCAATTAAAATTCAAA------GTTTTCGAGATCTTTAAAAAAGT-----GGATTAATCGGACGAGGAC------AAAGAGAGAGTCCCATTCTACATGTCAATACTGACAACAATGAAATTTCTAGTAAAAGGAAAATCCGTCGACTTTATAAGTTGTGAGGGTTCAAGTCCCTCTATCCCCA-----AATCCTCTTTTATTCCCTAACTATA-CTATA---TTATT------------------------TATCCTCTTTTTTTT-----CTTTTTATCAAT-----------------------------GGGTTTAAGATTCATTAGCTTTCTCATTCTACTCTTTCACAAAGGAA-----TGCGAAGAGAACTCAATGGATCTTATCCTATTCATTGAATAGATTTCTTTTTTATTAGAGTATCGGCAAGAAATCTTGGTTATT-------CACTCTA----TTTTTAAGTATTATTT-----AAGTAAACCATGCACAATGCATAGGACTACCCCCCCC---ATTTTCCAA-TTTTGAATTTG--AAATACTTTAATTAA-------TTTTTTAGTCCTTTTAATTGACATAGATACAAATACTCTACTAGGATGATGCACAAGAAAAGGTCAGGATAGCTCAGTTGGTAGAGCAGAGGACTGAAAATC
Elymus_gmelinii_1   [Eur4X]   		----------------------------------------------------------------------------------------------------------------------------------------------------------------------------------------------------------------------------------------------------------------------------------------------------------------------------------------------------------------------------------------------------------------------------------------------------------------------------------------------------------------------------------------------------------------------------------------------------------------------------------------------------------------------------------------------------------------------------------------TGCAAATACATCAAGGATAGAATCAATTCAATTCTGAATTGCAATAAGCAAGCGGGGTCTCTCAAATA------GAGTCGAACTGAACTGCTAGACTACGTTGAGTGATGAACTCAATGATTCAAAAAAAAAAAA----CTAAGAGATGGATGAAATTACACAAGGAATCCTTGTCTCAAA-----------------GAAGAGGGAAA-TGGGGATATGGCGAAATCGGTAGACGCTACGGACTTGATTGTATTGAGCCTTGGTATGGAAACCTGCTAAGTGGTAACTTCCAAATTCAGAGAAACCCTGGAATTAAAAAAGGGCAATCCTGAGCCAAATCCGTGTTTTGAGAAAACAA------GGGGTTCTCGAACTAGAATACAAAGGAAAAGGATAGGTGCAGAGACTCAATGGAAGCTGTTCTAACGAATCGAGTTAATTACGTTGTGTTGTTAGTGGAATTCCTTCTAATTC------TAAATTAGAGAAAGAGGGGTTT-----TATAC-------------TTTATACATT-------TAATAAACACGTATAGATACTGA------CATAGCAAACGATTAATCACAGAACTCATATT----ATATTATAAT------ATAATATAGGTTCTTTATCTTTTTT--AAAATG-AAATTAGAAATGATAATGATTATGAAATAAAAAACTCAT----------ATCATAATTTTTTTTTT---AATTATTGTGAATCCACTCCAATCGAATATTGAATAATCAAATTCTTCAATTCAAATTCAAA------GTTTTCGAGATCTTTAAAAAAGT-----GGATTAATCGGACGAGGAC------AAAGAGAGAGTCCCATTCTACATGTCAATACTGACAACAATGAAATTTCTAGTAAAAGGAAAATCCGTCGACTTTATAAGTTGTGAGGGTTCAAGTCCCTCTATCCCCA-----AATCCTCTTTTATTCCCTAACTATA-CTATA---TTATT------------------------TATCCTCTTTTTTTT-----CTTTTTATCAAT-----------------------------GGGTTTAAGATTCATTAGCTTTCTCATTCTACTCTTTCACAAAGGAA-----TGCGAAGAGAACTCAATGGATCTTATCCTATTCATTGAATAGATTTCTTTTTTATTAGAGTATCGGCAAGAAATCTTGGTTATT-------CACTCTA----TTTTTAAGTATTATTT-----AAGTAAACCATGCACAATGCATAGGACTACCCCCCCC---ATTTTCCAA-TTTTGAATTTG--AAATACTTTAATTAA-------TTTTTTAGTCCTTTTAATTGACATAGATACAAATACTCTACTAGGATGATGCACAAGAAAAGGTCAGGATAGCTCAGTTGGTAGAGCAGAGGACTGAAAATC
Elymus_hystrix_1    [NA4X]		AACCTCTGAGCTAAGTGGGCTTACATAACGGAAATAGTGTAACAAATAGAAATAGGTATAGTATAGGAAATCCGTAAAATCTCAGATATTAGTTATTAATCTT---------AGCTATTAACTAGTTCTAAATTTGAAGTTCTACTTATAAAAATAAA---------AAAATACTAAAACTTCTTAAAGATAAAGTTAGCTTGATATGCTTAACTATAG-----GATATTTAAAAATAAAATTATAGAATTTATTGGTATTTTCATTCGATCATTATAGACTTTATTATTTGTTAATAATTTGAGGATTAATATTTCACTAAGGGGAACATAGAGTCAGAGTAAATAAAATTGCTAATTCTGATT--------------------------------------------------------------------------------------------------------------------------------------------------------------------------------------------------------------------------AGAAAAAAAGAATAAATATCAAGCGTTA-----------------TAGTATAATTTTGAATACTATAAAAAAG-TAAGACGGGAGGTGGGGGAGATAAAAACTTTTGGATATATTGATTCGGATTGAATTGCAAATACATCAAGGATAGAATCAATTCAATTCTGAATTGCAATAAGCAAGCGGGGTCTCTCAAATA------GAGTCGAACTGAACTGCTAGACTACGTTGAGTGATGAACTCAATGATTCAAAAAAAAAA------CTAAGAGATGGATGAAATTACACAAGGAATCCTTGTCTCAAA-----------------GAAGAGGGAAA-TGGGGATATGGCGAAATCGGTAGACGCTACGGACTTGATTGTATTGAGCCTTGGTATGGAAACCTGCTAAGTGGTAACTTCCAAATTCAGAGAAACCCTGGAATTAAAAAAGGGCAATCCTGAGCCAAATCCGTGTTTTGAGAAAACAA------GGGGTTCTCGAACTAGAATACAAAGGAAAAGGATAGGTGCAGAGACTCAATGGAAGCTGTTCTAACGAATCGAGTTAATTACGTTGTGTTGTTAGTGGAATTCCTTCTAATTC------TAAATTAGAGAAAGAGGGGTTT-----TATAC-------------TTTATACATT-------TAATAAACACGTATAGATACTGA------CATAGCAAACGATTAATCACAGAACTCATATT----ATATT-----------ATAATATAGGTTCTTTATCTTTTTT-TAAAATG-AAATTAGAAATGATAATGATTATGAAATAAAAAACTCAT----------ATCATAATTTTTTTTTT---AATTATTGTGAATCCACTCCAATCGAATATTGAATAATCAAATTCTTCAATTCAAATTCAAA------GTTTTCGAGATCTTTAAAAAAGT-----GGATTAATCGGACGAGGAC------AAAGAGAGAGTCCCATTCTACATGTCAATACTGACAACAATGAAATTTCTAGTAAAAGGAAAATCCGTCGACTTTATAAGTTGTGAGGGTTCAAGTCCCTCTATCCCCA-----AATCCTCTTTTATTCCCTAACTATA-CTATA---TTATT------------------------TATCCTCTTTTTTTT-----CTTTTTATCAAT-----------------------------GGGTTTAAGATTCATTAGCTTTCTCATTCTACTCTTTCACAAAGGAA-----TGCGAAGAGAACTCAATGGATCTTATCCTATTCATTGAATAGATTTCTTTTTTATTAGAGTATCGGCAAGAAATCTTGGTTATT-------CACTCTA----TTTTTAAGTATTATTT-----AAGTAAACCATGCACAATGCATAGGACTACCCCCCCC---ATTTTCCAA-TTTTGAATTTG--AAATACTTTAATTAA-------TTTTTTAGTCCTTTTAATTGACATAGATACAAATACTCTACTAGGATGATGCACAAGAAAAGGTCAGGATAGCTCAGTTGGTAGAGCAGAGGACTGAAAATC
Elymus_lanceolatus_3 [NA4X]		--CCTCTGAGCTAAGTGGGCTTACATAACGGAAATAGTGTAACAAATAGAAATAGGTATAGTATAGGAAATCCGTAAAATCTCAGATATTAGTTATTAATCTT---------AGCTATTAACTAGTTCTAAATTTGAAGTTCTACTTATAAAAATAAA---------AAAATACTAAAACTTCTTAAAGATAAAGTTAGCTTGATATGCTTAACTATAG-----GATATTTAAAAATAAAATTATAGAATTTATTGGTATTTTCATTCGATCATTATAGACTTTATTATTTGTTAATAATTTGAGGATTAATATTTCACTAAGGGGAACATAGAGTCAGAGTAAATAAAATTGCTAATTCTGATT--------------------------------------------------------------------------------------------------------------------------------------------------------------------------------------------------------------------------AGAAAAAAAGAATAAATATCAAGCGTTA-----------------TAGTATAATTTTGAATACTATAAAAAAG-TAAGACGGGAGGTGGGGGAGATAAAAACTTTTGGATATATTGATTCGGATTGAATTGCAAATACATCAAGGATAGAATCAATTCAATTCTGAATTGCAATAAGCAAGCGGGGTCTCTCAAATA------GAGTCGAACTGAACTGCTAGACTACGTTGAGTGATGAACTCAATGATTCAAAAAAAAAAAA----CTAAGAGATGGATGAAATTACACAAGGAATCCTTGTCTCAAA-----------------GAAGAGGGAAA-TGGGGATATGGCGAAATCGGTAGACGCTACGGACTTGATTGTATTGAGCCTTGGTATGGAAACCTGCTAAGTGGTAACTTCCAAATTCAGAGAAACCCTGGAATTAAAAAAGGGCAATCCTGAGCCAAATCCGTGTTTTGAGAAAACAA------GGGGTTCTCGAACTAGAATACAAAGGAAAAGGATAGGTGCAGAGACTCAATGGAAGCTGTTCTAACGAATCGAGTTAATTACGTTGTGTTGTTAGTGGAATTCCTTCTAATTC------TAAATTAGAGAAAGAGGGGTTT-----TATAC-------------TTTATACATT-------TAATAAACACGTATAGATACTGA------CATAGCAAACGATTAATCACAGAACTCATATT----ATATT-----------ATAATATAGGTTCTTTATCTTTTTT-TAAAATG-AAATTAGAAATGATAATGATTATGAAATAAAAAACTCAT----------ATCATAATTTTTTTTT----AATTATTGTGAATCCACTCCAATCGAATATTGAATAATAAAATTCTTCAATTCAAATTCAAA------GTTTTCGAGATCTTTAAAAAAGT-----GGATTAATCGGACGAGGAC------AAAGAGAGAGTCCCATTCTACATGTCAATACTGACAACAATGAAATTTCTAGTAAAAGGAAAATCCGTCGACTTTATAAGTTGTGAGGGTTCAAGTCCCTCTATCCCCA-----AATCCTCTTTTATTCCCTAACTATA-CTATA---TTATT------------------------TATCCTCTTTTTTTT-----CTTTTTATCAAT-----------------------------GGGTTTAAGATTCATTAGCTTTCTCATTCTACTCTTTCACAAAGGAA-----TGCGAAGAGAACTCAATGGATCTTATCCTATTCATTGAATAGATTTCTTTTTTATTAGAGTATCGGCAAGAAATCTTGGTTATT-------CACTCTA----TTTTTAAGTATTATTT-----AAGTAAACCATGCACAATGCATAGGACTACCCCCCCCC--ATTTTCCAA-TTTTGAATTTG--AAATACTTTAATTAA-------TTTTTTAGTCCTTTTAATTGACATAGATACAAATACTCTACTAGGATGATGCACAAGAAAAGGTCAGGATAGCTCAGTTGGTAGAGCAGAGGACTGAAAATC
Elymus_longearistatus_1			AACCTCTGAGCTAAGTGGGCTTACATAACGGAAATAGTGTAACAAATAGAAATAGGTATAGTATAGGAAATCCGTAAAATCTCAGATATTAGTTATTAATCTT---------AGCTATTAACTAGTTCTAAATTTGAAGTTCTACTTATAAAAATAAA---------AAAATACTAAAACTTCTTAAAGATAAAGTTAGCTTGATATGCTTAACTATAG-----GATATTTAAAAATAAAATTATAGAATTTATTGGTATTTTCATTCGATCATTATAGACTTTATTATTTGTTAATAATTTGAGGATTAATATTTCACTAAGGGGAACATAGAGTCAGAGTAAATAAAATTGCTAATTCTGATT--------------------------------------------------------------------------------------------------------------------------------------------------------------------------------------------------------------------------AGAAAAAAAGAATAAATATCAAGCGTTA-----------------TAGTATAATTTGGAATACTATAAAAAAG-TAAGACGGGAGGTGGGGGAGATAAAAACTTTTGGATATATTGATTCGGATTGAATTGCAAATACATCAAGGATAGAATCAATTCAATTCTGAATTGCAATAAGCAAGCGGGGTCTCTCAAATA------GAGTCGAACTGAACTGCTAGACTACGTTGAGTGATGAACTCAATGATTAAAAAAAAAAAAA----CTAAGAGATGGATGAAATTACACAAGGAATCCTTGTCTCAAA-----------------GAAGAGGGAAA-TGGGGATATGGCGAAATCGGTAGACGCTACGGACTTGATTGTATTGAGCCTTGGTATGGAAACCTGCTAAGTGGTAACTTCCAAATTCAGAGAAACCCTGGAATTAAAAAAGGGCAATCCTGAGCCAAATCCGTGTTTTGAGAAAACAA------GGGGTTCTCGAACTAGAATACAAAGGAAAAGGATAGGTGCAGAGACTCAATGGAAGCTGTTCTAACGAATCGAGTTAATTACGTTGTGTTGTTAGTGGAATTCCTTCTAATTC------TAAATTAGAGAAAGAGGGGTTT-----TATAC-------------TTTATACATT-------TAATAAACACGTATAGATACTGA------CATAGCAAACGATTAATCACAGAACTCATATT----ATATT-----------ATAATATAGGTTCTTTATCTTTTTT-TAAAATG-AAATTAGAAATGATAATGATTATGAAATAAAAAACTCAT----------ATCATAATTTTTTTTTT---AATTATTGTGAATCCACTCCAATCGAATATTGAATAATCAAATTCTTCAATTCAAATTCAAA------GTTTTCGAGATCTTTAAAAAAGT-----GGATTAATCGGACGAGGAC------AAAGAGAGAGTCCCATTCTACATGTCAATACTGACAACAATGAAATTTCTAGTAAAAGGAAAATCCGTCGACTTTATAAGTTGTGAGGGTTCAAGTCCCTCTATCCCCA-----AATCCTCTTTTATTCCCTAACTATA-CTATA---TTATT------------------------TATCCTCTTTTTTTT-----CTTTTTATCAAT-----------------------------GGGTTTAAGATTCATTAGCTTTCTCATTCTACTCTTTCACAAAGGAA-----TGCGAAGAGAACTCAATGGATCTTATCCTATTCATTGAATAGATTTCTTTTTTATTAGAGTATCGGCAAGAAATCTTGGTTATT-------CACTCTA----TTTTTAAGTATTATTT-----AAGTAAACCATGCACAATGCATAGGACTACCCCCCCC---ATTTTCCAA-TTTTGAATTTG--AAATACTTTAATTAA-------TTTTTTAGTCCTTTTAATTGACATAGATACAAATACTCTACTAGGATGATGCACAAGAAAAGGTCAGGATAGCTCAGTTGGTAGAGCAGAGGACTGAAAATC
Elymus_mutabilis_1  [Eur4X]		----------------GGGCTTACATAACGGAAATAGTGTAACAAATAGAAATAGGTATAGTATAGGAAATCCGTAAAATCTCAGATATTAGTTATTAATCTT---------AGCTATTAACTAGTTCTAAATTTGAAGTTCTACTTATAAAAATAAA---------AAAATACTAAAACTTCTTAAAGATAAAGTTAGCTTGATATGCTTAACTATAG-----GATATTTAAAAATAAAATTATAGAATTTATTGGTATTTTCATTCGATCATTATAGACTTTATTATTTGTTAATAATTTGAGGATTAATATTTCACTAAGGGGAACATAGAGTCAGAGTAAATAAAATTGCTAATTCTGATT--------------------------------------------------------------------------------------------------------------------------------------------------------------------------------------------------------------------------AGAAAAAAAGAATAAATATCAAGCGTTA-----------------TAGTATAATTTTGAATACTATAAAAAAG-TAAGACGGGAGGTGGGGGAGATAAAAACTTTTGGATATATTGATTCGGATTGAATTGCAAATACATCAAGGATAGAATCAATTCAATTCTGAATTGCAATAAGCAAGCGGGGTCTCTCAAATA------GAGTCGAACTGAACTGCTAGACTACGTTGAGTGATGAACTCAATGATTCAAAAAAAAA-------CTAAGAGATGGATGAAATTACACAAGGAATCCTGGTCTCAAA-----------------GAAGAGGGAAA-TGGGGATATGGCGAAATCGGTAGACGCTACGGACTTGATTGTATTGAGCCTTGGTATGGAAACCTGCTAAGTGGTAACTTCCAAATTCAGAGAAACCCTGGAATTAAAAAAGGGCAATCCTGAGCCAAATCCGTGTTTTGAGAAAACAA------GGGGTTCTCGAACTAGAATACAAAGGAAAAGGATAGGTGCAGAGACTCAATGGAAGCTGTTCTAACGAATCGAGTTAATTACGTTGTGTTGTTAGTGGAATTCCTTCTAATTC------TAAATTAGAGAAAGAGGGGTTT-----TATAC-------------TTTATACATT-------TAATAAACACGTATAGATACTGA------CATAGCAAACGATTAATCACAGAACTCATATT----ATATT-----------ATAATATAGGTTCTTTATCTTTTTT-TAAAATG-AAATTAGAAATGATAATGATTATGAAATAAAAAACTCAT----------ATCATAATTTTTTTTTT---AATTATTGTGAATCCACTCCAATCGAATATTGAATAATCAAATTCTTCAATTCAAATTCAAA------GTTTTCGAGATCTTTAAAAAAGT-----GGATTAATCGGACGAGGAC------AAAGAGAGAGTCCCATTCTACATGTCAATACTGACAACAATGAAATTTCTAGTAAAAGGAAAATCCGTCGACTTTATAAGTTGTGAGGGGTCAAGTCCCTCTATCCCCA-----AATCCTNTTTTATTCCCTAACTATA-CTATA---TTATT------------------------TATCCTCTTTTTTTTT----CTTTTTATCAAT-----------------------------GGGTTTAAGATTCATTAGCTTTCTCATTCTACTCTTTCACAAAGGAA-----TGCGAAGAGAACTCAATGGATCTTATCCTATTCATTGAATAGATTTCTTTTTTATTAGAGTATCGGCAAGAAATCTTGGTTATT-------CACTCTA----TTTTTAAGTATTATTT-----AAGTAAACCATGCACAATGCATAGGACTACCCCCCCCCC-ATTTTCCAA-TTTTGAATTTG--AAATACTTTAATTAA-------TTTTTTAGTCCTTTTAATTGACATAGATACAAATACTCTACTAGGATGATGCACAAGAAAAGGTCAGGATAGCTCAGTTGGTAGAGCAAAGGACTGAAAATC
Elymus_mutabilis_2			AACCTCTGAGCTAAGTGGGCTTACATAACGGAAATAGTGTAACAAATAGAAATAGGTATAGTATAGGAAATCCGTAAAATCTCAGATATTAGTTATTAATCTT---------AGCTATTAACTAGTTCTAAATTTGAAGTTCTACTTATAAAAATAAA---------AAAATACTAAAACTTCTTAAAGATAAAGTTAGCTTGATATGCTTAACTATAG-----GATATTTAAAAATAAAATTATAGAATTTATTGGTATTTTCATTCGATCATTATAGACTTTATTATTTGTTAATAATTTGAGGATTAATATTTCACTAAGGGGAACATAGAGTCAGAGTAAATAAAATTGCTAATTCTGATT--------------------------------------------------------------------------------------------------------------------------------------------------------------------------------------------------------------------------AGAAAAAAAGAATAAATATCAAGCGTTA-----------------TAGTATAATTTTGAATACTATAAAAAAG-TAAGACGGGAGGTGGGGGAGATAAAAACTTTTGGATATATTGATTCGGATTGAATTGCAAATACATCAAGGATAGAATCAATTCAATTCTGAATTGCAATAAGCAAGCGGGGTCTCTCAAATA------GAGTCGAACTGAACTGCTAGACTACGTTGAGTGATGAACTCAATGATTCAAAAAAAAAAAA----CTAAGAGATGGATGAAATTACACAAGGAATCCTTGTCTCAAA-----------------GAAGAGGGAAA-TGGGGATATGGCGAAATCGGTAGACGCTACGGACTTGATTGTATTGAGCCTTGGTATGGAAACCTGCTAAGTGGTAACTTCCAAATTCAGAGAACCCCTGGAATTAAAAAAGGGCAATCCTGAGCCAAATCCGTGTTTTGAGAAAACAA------GGGGTTCTCGAACTAGAATACAAAGGAAAAGGATAGGTGCAGAGACTCAATGGAAGCTGTTCTAACGAATCGAGTTAATTACGTTGTGTTGTTAGTGGAATTCCTTCTAATTC------TAAATTAGAGAAAGAGGGGTTT-----TATACGAGAAAGAGGGGTTTTATACTTTATACATTTAATAAACACGTATAGATACTGA------CATAGCAAACGATTAATCACAGAACTCATATT----ATATT-----------ATAATATAGGTTCTTTATCTTTTTT-AAAAATG-AAATTAGAAATGATAATGATTATGAAATAAAAAACTCAT----------ATCATAATTTTTTTTTT---AATTATTGTGAATCCACTCCAATCGAATATTGAATAATCAAATTCTTCAATTCAAATTCAAA------GTTTTCGAGATCTTTAAAAAAGT-----GGATTAATCGGACGAGGAC------AAAGAGAGAGTCCCATTCTACATGTCAATACTGACAACAATGAAATTTCTAGTAAAAGGAAAATCCGTCGACTTTATAAGTTGTGAGGGTTCAAGTCCCTCTATCCCCA-----AATCCTCTTTTATTCCCTAACTATA-CTATA---TTATT------------------------TATCCTCTTTTTTTT-----CTTTTTATCAAT-----------------------------GGGTTTAAGATTCATTAGCTTTCTCATTCTACTCTTTCACAAAGGAA-----TGCGAAGAGAACTCAATGGATCTTATCCTATTCATTGAATAGATTTCTTTTTTATTAGAGTATCGGCAAGAAATCTTGGTTATT-------CACTCTA----TTTTTAAGTATTATTT-----AAGTAAACCATGCACAATGCATAGGACTACCCCCCCC---ATTTTCCAA-TTTTGAATTTG--AAATACTTTAATTAA-------TTTTTTAGTCCTTTTAATTGACATAGATACAAATACTCTACTAGGATGATGCACAAGAAAAGGTCAGGATAGCTCAGTTGGTAGAGCAGAGGACTGAAAATC
Elymus_nevskii_1			AACCTCTGAGCTAAGTGGGCTTACATAACGGAAATAGTGTAACAAATAGAAATAGGTATAGTATAGGAAATCCGTAAAATCTCAGATATTAGTTATTAATCTT---------AGCTATTAACTAGTTCTAAATTTGAAGTTCTACTTATAAAAAGAAA---------AAAATACTAAAACTTCTTAAAGATAAAGTTAGCTTGATATGCTTAACTATAG-----GATATTTAAAAATAAAATTATAGAATTTATTGGTATTTTCATTCGATCATTATAGACTTTATTATTTGTTAATAATTTGAGGATTAATATTTCACTAAGGGGAACATAGAGTCAGAGTAAATAAAATTGCTAATTCTGATT--------------------------------------------------------------------------------------------------------------------------------------------------------------------------------------------------------------------------AGAAAAAAAGAATAAATATCAAGCGTTA-----------------TAGTATAATTTTGAATACTATAAAAAAG-TAAGACGGGAGGTGGGGGAGATAAAAACTTTTGGATATATTGATTCGGATTGAATTGCAAATACATCAAGGATAGAATCAATTCAATTCTGAATTGCAATAAGCAAGCGGGGTCTCTCAAATA------GAGTCGAACTGAACTGCTAGACTACGTTGAGTGATGAACTCAATGATTCAAAAAAAAAAAA----CTAAGAGATGGATGAAATTACACAAGGAATCCTTGTCTCAAA-----------------GAAGAGGGAAA-TGGGGATATGGCGAAATCGGTAGACGCTACGGACTTGATTGTATTGAGCCTTGGTATGGAAACCTGCTAAGTGGTAACTTCCAAATTCAGAGAAACCCTGGAATTAAAAAAGGGCAATCCTGAGCCAAATCCGTGTTTTGAGAAAACAA------GGGGTTCTCGAACTAGAATACAAAGGAAAAGGATAGGTGCAGAGACTCAATGGAAGCTGTTCTAACGAATCGAGTTAATTACGTTGTGTTGTTAGTGGAATTCCTTCTAATTC------TAAATTAGAGAAAGAGGGGTTT-----TATAC-------------TTTATACATT-------TAATAAACACGTATAGATACTGA------CATAGCAAACGATTAATCACAGAACTCATATT----ATATTATAAT------ATAATATAGGTTCTTTATCTTTTTT--AAAATG-AAATTAGAAATGATAATGATTATGAAATAAAAAACTCAT----------ATCATAATTTTTTTTTT---AATTATTGTGAATCCACTCCAATCGAATATTGAATAATCAAATTCTTCAATTCAAATTCAAA------GTTTTCGAGATCTTTAAAAAAGT-----GGATTAATCGGACGAGGAC------AAAGAGAGAGTCCCATTCTACATGTCAATACTGACAACAATGAAATTTCTAGTAAAAGGAAAATCCGTCGACTTTATAAGTTGTGAGGGTTCAAGTCCCTCTATCCCCA-----AATCCTCTTTTATTCCCTAACTATA-CTATA---TTATT------------------------TATCCTCTTTTTTTT-----CTTTTTATCAAT-----------------------------GGGTTTAAGATTCATTAGCTTTCTCATTCTACTCTTTCACAAAGGAA-----TGCGAAGAGAACTCAATGGATCTTATCCTATTCATTGAATAGATTTCTTTTTTATTAGAGTATCGGCAAGAAATCTTGGTTATT-------CACTCTA----TTTTTAAGTATTATTT-----AAGTAAACCATGCACAATGCATAGGACTACCCCCCC----ATTTTCCAA-TTTTGAATTTG--AAATACTTTAATTAA-------TTTTTTAGTCCTTTTAATTGACATAGATACAAATACTCTACTAGGATGATGCACAAGAAAAGGTCAGGATAGCTCAGTTGGTAGAGCAGAGGACTGAAAATC
Elymus_pendulinus_1 [Eur4X]		AACCTCTGAGCTAAGTGGGCTTACATAACGGAAATAGTGTAACAAATAGAAATAGGTATAGTATAGGAAATCCGTAAAATCTCAGATATTAGTTATTAATCTT---------AGCTATTAACTAGTTCTAAATTTGAAGTTCTACTTATAAAAATAAA---------AAAATACTAAAACTTCTTAAAGATAAAGTTAGCTTGATATGCTTAACTATAG-----GATATTTAAAAATAAAATTATAGAATTTATTGGTATTTTCATTCGATCATTATAGACTTTATTATTTGTTAATAATTTGAGGATTAATATTTCACTAAGGGGAACATAGAGTCAGAGTAAATAAAATTGCTAATTCTGATT--------------------------------------------------------------------------------------------------------------------------------------------------------------------------------------------------------------------------AGAAAAAAAGAATAAATATCAAGCGTTA-----------------TAGTATAATTTTGAATACTATAAAAAAG-TAAGACGGGAGGTGGGGGAGATAAAAACTTTTGGATATATTGATTCGGATTGAATTGCAAATACATCAAGGATAGAATCAATTCAATTCTGAATTGCAATAAGCAAGCGGGGTCTCTCAAATA------GAGTCGAACTGAACTGCTAGACTACGTTGAGTGATGAACTCAATGATTCAAAAAAAAAAA-----CTAAGAGATGGATGAAATTACACAAGGAATCCTTGTCTCAAA-----------------GAAGAGGGAAA-TGGGGATATGGCGAAATCGGTAGACGCTACGGACTTGATTGTATTGAGCCTTGGTATGGAAACCTGCTAAGTGGTAACTTCCAAATTCAGAGAAACCCTGGAATTAAAAAAGGGCAATCCTGAGCCAAATCCGTGTTTTGAGAAAACAA------GGGGTTCTCGAACTAGAATACAAAGGAAAAGGATAGGTGCAGAGACTCAATGGAAGCTGTTCTAACGAATCGAGTTAATTACGTTGTGTTGTTAGTGGAATTCCTTCTAATTC------TAAATTAGAGAAAGAGGGGTTT-----TATAC-------------TTTATACATT-------TAATAAACACGTATAGATACTGA------CATAGCAAACGATTAATCACAGAACTCATATT----ATATTATAAT------ATAATATAGGTTCTTTATCTTTTTT--AAAATG-AAATTAGAAATGATAATGATTATGAAATAAAAAACTCAT----------ATCATAATTTTTTTTTT---AATTATTGTGAATCCACTCCAATCGAATATTGAATAATCAAATTCTTCAATTCAAATTCAAA------GTTTTCGAGATCTTTAAAAAAGT-----GGATTAATCGGACGAGGAC------AAAGAGAGAGTCCCATTCTACATGTCAATACTGACAACAATGAAATTTCTAGTAAAAGGAAAATCCGTCGACTTTATAAGTTGTGAGGGTTCAAGTCCCTCTATCCCCA-----AATCCTCTTTTATTCCCTAACTATA-CTATA---TTATT------------------------TATCCTCTTTTTTTT-----CTTTTTATCAAT-----------------------------GGGTTTAAGATTCATTAGCTTTCTCATTCTACTCTTTCACAAAGGAA-----TGCGAAGAGAACTCAATGGATCTTATCCTATTCATTGAATAGATTTCTTTTTTATTAGAGTATCGGCAAGAAATCTTGGTTATT-------CACTCTA----TTTTTAAGTATTATTT-----AAGTAAACCATGCACAATGCATAGGACTACCCCCCCC---ATTTTCCAA-TTTTGAATTTG--AAATACTTTAATTAA-------TTTTTTAGTCCTTTTAATTGACATAGATACAAATACTCTACTAGGATGATGCACAAGAAAAGGTCAGGATAGCTCAGTTGGTAGAGCAGAGGACTGAAAATC
Elymus_repens_1     	[6X]		-------------AGTGGGCTTACATAACGGAAATAGTGTAACAAATAGAAATAGGTATAGTATAGGAAATCCGTAAAATCTCAGATATTAGTTATTAATCTT---------AGCTATTAACTAGTTCTAAATTTGAAGTTCTACTTATAAAAATAAA---------AAAATACTAAAACTTCTTAAAGATAAAGTTAGCTTGATATGCTTAACTATAG-----GATATTTAAAAATAAAATTATAGAATTTATTGGTATTTTCATTCGATCATTATAGACTTTATTATTTGTTAATAATTTGAGGATTAATATTTCACTAAGGGGAACATAGAGTCAGAGTAAATAAAATTGCTAATTCTGATT--------------------------------------------------------------------------------------------------------------------------------------------------------------------------------------------------------------------------AGAAAAAAAGAATAAATATCAAGCGTTA-----------------TAGTATAATTTTGAATACTATAAAAAAG-TAAGACGGGAGGTGGGGGAGATAAAAACTTTTGGATATATTGATTCGGATTGAATTGCAAATACATCAAGGATAGAATCAATTCAATTCTGAATTGCAATAAGCAAGCGGGGTCTCTCAAATA------GAGTCGAACTGAACTGCTAGACTACGTTGAGTGATGAACTCAATGATTCAAAAAAAAAAAA----CTAAGAGATGGATGAAATTACACAAGGAATCCTTGTCTCAAA-----------------GAAGAGGGAAA-TGGGGATATGGCGAAATCGGTAGACGCTACGGACTTGATTGTATTGAGCCTTGGTATGGAAACCTGCTAAGTGGTAACTTCCAAATTCAGAGAAACCCTGGAATTAAAAAAGGGCAATCCTGAGCCAAATCCGTGTTTTGAGAAAACAA------GGGGTTCTCGAACTAGAATTCAAAGGAAAAGGATAGGTGCAGAGACTCAATGGAAGCTGTTCTAACGAATCGAGTTAATTACGTTGTGTTGTTAGTGGAATTCCTTCTAATTC------TAAATTAGAGAAAGAGGGGTTT-----TATAC-------------TTTATACATT-------TAATAAACACGTATAGATACTGA------CATAGCAAACGATTAATCTCAGAACTCATATT--------------------ATATTATAGGTTCTTTATCTTTTTT-TAAAATG-AAATTAGAAATGATAATGATTATGAAATAAAAAACTCAT----------ATCATAATTTTTTTTTTT--AATTATTGTGAATCCACTCCAATCGAATATTGAATAATCAAATTCTTCAATTCAAATTCAAA------GTTTTCGAGATCTTTAAAAAAGT-----GGATTAATCGGACGAGGAC------AAAGAGAGAGTCCCATTCTACATGTCAATACTGACAACAATGAAATTTCTAGTAAAAGGAAAATCCGTCGRCTTTATAAGTTGTGAGGGTTCAAGTCCCTCTATCCCCA-----AATCCTCTTTTATTCCCTAACTATA-CTATA---TTATT------------------------TATCCTCTTTTTTTT-----CTTTTTATCAAT-----------------------------GGGTTTAAGATTCATTAGCTTTCTCATTCTACTCTTTCACAAAGGAA-----TGCGAAGAGAACTCAATGGATCTTATCCTATTCATTGAATAGATTTCTTTTTTATTAGAGTATCGGCAAGAAATCTTGGTTATT-------CACTCTA----TTTTTAAGTATTATTT-----AAGTAAACCATGCACAATGCATAGGACTACCCCCCCC---ATTTTCCAA-TTTTGAATTTG--AAATACTTTAATTAA-------TTTTTTAGTCCTTTTAATTGACATAGATACAAATACTCTACTAGGATGATGCACAAGAAAAGGTCAGGATAGCTCAGTTGGTAGAGCAGAGGACTGAAAATC
Elymus_repens_2     	[6X]		AACCTCTGAGCTAAGTGGGCTTACATAACGGAAATAGTGTAACAAATAGAAATAGGTATAGTATAGGAAATCCGTAAAATCTCAGATATTAGTTATTAATCTT---------AGCTATTAACTAGTTCTAAATTTGAAGTTCTACTTATAAAAATAAA---------AAAATACTAAAACTTCTTAAAGATAAAGTTAGCTTGATATGCTTAACTATAG-----GATATTTAAAAATAAAATTATAGAATTTATTGGTATTTTCATTCGATCATTATAGACTTTATTATTTGTTAATAATTTGAGGATTAATATTTCACTAAGGGGAACATAGAGTCAGAGTAAATAAAATTGCTAATTCTGATT--------------------------------------------------------------------------------------------------------------------------------------------------------------------------------------------------------------------------AGAAAAAAAGAATAAATATCAAGCGTTA-----------------TAGTATAATTTTGAATACTATAAAAAAG-TAAGACGGGAGGTGGGGGAGATAAAAACTTTTGGATATATTGATTCGGATTGAATTGCAAATACATCAAGGATAGAATCAATTCAATTCTGAATTGCAATAAGCAAGCGGGGTCTCTCAAATA------GAGTCGAACTGAACTGCTAGACTACGTTGAGTGATGAACTCAATGATTCAAAAAAAAAAAA----CTAAGAGATGGATGAAATTACACAAGGAATCCTTGTCTCAAA-----------------GAAGAGGGAAA-TGGGGATATGGCGAAATCGGTAGACGCTACGGACTTGATTGTATTGAGCCTTGGTATGGAAACCTGCTAAGTGGTAACTTCCAAATTCAGAGAAACCCTGGAATTAAAAAAGGGCAATCCTGAGCCAAATCCGTGTTTTGAGAAAACAA------GGGGTTCTCGAACTAGAATACAAAGGAAAAGGATAGGTGCAGAGACTCAATGGAAGCTGTTCTAACGAATCGAGTTAATTACGTTGTGTTGTTAGTGGAATTCCTTCTAATTC------TAAATTAGAGAAAGAGGGGTTT-----TATAC-------------TTTATACATT-------TAATAAACACGTATAGATACTGA------CATAGCAAACGATTAATCACAGAACTCATATT--------------------ATATTATAGGTTCTTTATCTTTTTT-TAAAATG-AAATTAGAAATGATAATGATTATGAAATAAAAAACTCAT----------ATCATAATTTTTTTTTTT--AATTATTGTGAATCCACTCCAATCGAATATTGAATAATCAAATTCTTCAATTCAAATTCAAA------GTTTTCGAGATCTTTAAAAAAGT-----GGATTAATCGGACGAGGAC------AAAGAGAGAGTCCCATTCTACATGTCAATACTGACAACAATGAAATTTCTAGTAAAAGGAAAATCCGTCGACTTTATAAGTTGTGAGGGTTCAAGTCCCTCTATCCCCA-----AATCCTCTTTTATTCCCTAACTATA-CTATA---TTATT------------------------TATCCTCTTTTTTTT-----CTTTTTATCAAT-----------------------------GGGTTTAAGATTCATTAGCTTTCTCATTCTACTCTTTCACAAAGGAA-----TGCGAAGAGAACTCAATGGATCTTATCCTATTCATTGAATAGATTTCTTTTTTATTAGAGTATCGGCAAGAAATCTTGGTTATT-------CACTCTA----TTTTTAAGTATTATTT-----AAGTAAACCATGCACAATGCATAGGACTACCCCCCCC---ATTTTCCAA-TTTTGAATTTG--AAATACTTTAATTAA-------TTTTTTAGTCCTTTTAATTGACATAGATACAAATACTCTACTAGGATGATGCACAAGAAAAGGTCAGGATAGCTCAGTTGGTAGAGCAGAGGACTGAAAATC
Elymus_repens_3    	[6X]		---------------TGGGCTTACATAACGGAAATAGTGTAACAAATAGAAATAGGTATAGTATAGGAAATCCGTAAAATCTCAGATATTAGTTATTAATCTT---------AGCTATTAACTAGTTCTAAATTTGAAGTTCTACTTATAAAAATAAA---------AAAATACTAAAACTTCTTAAAGATAAAGTTAGCTTGATATGCTTAACTATAG-----GATATTTAAAAATAAAATTATAGAATTTATTGGTATTTTCATTCGATCATTATAGACTTTATTATTTGTTAATAATTTGAGGATTAATATTTCACTAAGGGGAACATAGAGTCAGAGTAAATAAAATTGCTAATTCTGATT--------------------------------------------------------------------------------------------------------------------------------------------------------------------------------------------------------------------------AGAAAAAAAGAATAAATATCAAGCGTTA-----------------TAGTATAATTTTGAATACTATAAAAAAG-TAAGACGGGAGGTGGGGGAGATAAAAACTTTTGGATATATTGATTCGGATTGAATTGCAAATACATCAAGGATAGAATCAATTCAATTCTGAATTGCAATAAGCAAGCGGGGTCTCTCAAATA------GAGTCGAACTGAACTGCTAGACTACGTTGAGTGATGAACTCAATGATTCAAAAAAAAAAAA----CTAAGAGATGGATGAAATTACACAAGGAATCCTTGTCTCAAA-----------------GAAGAGGGAAA-TGGGGATATGGCGAAATCGGTAGACGCTACGGACTTGATTGTATTGAGCCTTGGTATGGAAACCTGCTAAGTGGTAACTTCCAAATTCAGAGAAACCCTGGAATTAAAAAAGGGCAATCCTGAGCCAAATCCGTGTTTTGAGAAAACAA------GGGGTTCTCGAACTAGAATACAAAGGAAAAGGATAGGTGCAGAGACTCAATGGAAGCTGTTCTAACGAATCGAGTTAATTACGTTGTGTTGTTAGTGGAATTCCTTCTAATTC------TAAATTAGAGAAAGAGGGGTTT-----TATAC-------------TTTATACATT-------TAATAAACACGTATAGATACTGA------CATAGCAAACGATTAATCACAGAACTCATATT--------------------ATATTATAGGTTCTTTATCTTTTTT-TAAAATG-AAATTAGAAATGATAATGATTATGAAATAAAAAACTCAT----------ATCATAATTTTTTTTTT---AATTATTGTGAATCCACTCCAATCGAATATTGAATAATCAAATTCTTCAATTCAAATTCAAA------GTTTTCGAGATCTTTAAAAAAGT-----GGATTAATCGGACGAGGAC------AAAGAGAGAGTCCCATTCTACATGTCAATACTGACAACAATGAAATTTCTAGTAAAAGGAAAATCCGTCGACTTTATAAGTTGTGAGGGTTCAAGTCCCTCTATCCCCA-----AATCCTCTTTTATTCCCTAACTATA-CTATA---TTATT------------------------TATCCTCTTTTTTTT-----CTTTTTATCAAT-----------------------------GGGTTTAAGATTCATTAGCTTTCTCATTCTACTCTTTCACAAAGGAA-----TGCGAAGAGAACTCAATGGATCTTATCCTATTCATTGAATAGATTTCTTTTTTATTAGAGTATCGGCAAGAAATCTTGGTTATT-------CACTCTA----TTTTTAAGTATTATTT-----AAGTAAACCATGCACAATGCATAGGACTACCCCCCCC---ATTTTCCAA-TTTTGAATTTG--AAATACTTTAATTAA-------TTTTTTAGTCCTTTTAATTGACATAGATACAAATACTCTACTAGGATGATGCACAAGAAAAGGTCAGGATAGCTCAGTTGGTAGAGCAGAGGACTGAAAATC
Elymus_repens_4    	[6X]		AACCTCTGAGCTAAGTGGGCTTACATAACGGAAATAGTGTAACAAATAGAAATAGGTATAGTATAGGAAATCCGTAAAATCTCAGATATTAGTTATTAATCTT---------AGCTATTAACTAGTTCTAAATTTGAAGTTCTACTTATAAAAATAAA---------AAAATACTAAAACTTCTTAAAGATAAAGTTAGCTTGATATGCTTAACTATAG-----GATATTTAAAAATAAAATTATAGAATTTATTGGTATTTTCATTCGATCATTATAGACTTTATTATTTGTTAATAATTTGAGGATTAATATTTCACTAAGGGGAACATAGAGTCAGAGTAAATAAAATTGCTAATTCTGATT--------------------------------------------------------------------------------------------------------------------------------------------------------------------------------------------------------------------------AGAAAAAAAGAATAAATATCAAGCGTTA-----------------TAGTATAATTTTGAATACTATAAAAAAG-TAAGACGGGAGGTGGGGGAGATAAAAACTTTTGGATATATTGATTCGGATTGAATTGCAAATACATCAAGGATAGAATCAATTCAATTCTGAATTGCAATAAGCAAGCGGGGTCTCTCAAATA------GAGTCGAACTGAACTGCTAGACTACGTTGAGTGATGAACTCAATGATTCAAAAAAAAAAAA----CTAAGAGATGGATGAAATTACACAAGGAATCCTTGTCTCAAA-----------------GAAGAGGGAAA-TGGGGATATGGCGAAATCGGTAGACGCTACGGACTTGATTGTATTGAGCCTTGGTATGGAAACCTGCTAAGTGGTAACTTCCAAATTCAGAGAAACCCTGGAATTAAAAAAGGGCAATCCTGAGCCAAATCCGTGTTTTGAGAAAACAA------GGGGTTCTCGAACTAGAATACAAAGGAAAAGGATAGGTGCAGAGACTCAATGGAAGCTGTTCTAACGAATCGAGTTAATTACGTTGTGTTGTTAGTGGAATTCCTTCTAATTC------TAAATTAGAGAAAGAGGGGTTT-----TATAC-------------TTTATACATT-------TAATAAACACGTATAGATACTGA------CATAGCAAACGATTAATCACAGAACTCATATT--------------------ATATTATAGGTTCTTTATCTTTTTT-TAAAATG-AAATTAGAAATGATAATGATTATGAAATAAAAAACTCAT----------ATCATAATTTTTTTTTTT--AATTATTGTGAATCCACTCCAATCGAATATTGAATAATCAAATTCTTCAATTCAAATTCAAA------GTTTTCGAGATCTTTAAAAAAGT-----GGATTAATCGGACGAGGAC------AAAGAGAGAGTCCCATTCTACATGTCAATACTGACAACAATGAAATTTCTAGTAAAAGGAAAATCCGTCGACTTTATAAGTTGTGAGGGTTCAAGTCCCTCTATCCCCA-----AATCCTCTTTTATTCCCTAACTATA-CTATA---TTATT------------------------TATCCTCTTTTTTTT-----CTTTTTATCAAT-----------------------------GGGTTTAAGATTCATTAGCTTTCTCATTCTACTCTTTCACAAAGGAA-----TGCGAAGAGAACTCAATGGATCTTATCCTATTCATTGAATAGATTTCTTTTTTATTAGAGTATCGGCAAGAAATCTTGGTTATT-------CACTCTA----TTTTTAAGTATTATTT-----AAGTAAACCATGCACAATGCATAGGACTACCCCCCC----ATTTTCCAA-TTTTGAATTTG--AAATACTTTAATTAA-------TTTTTTAGTCCTTTTAATTGACATAGATACAAATACTCTACTAGGATGATGCACAAGAAAAGGTCAGGATAGCTCAGTTGGTAGAGCAGAGGACTGAAAATC
Elymus_repens_5    	[6X]		AACCTCTGAGCTAAGTGGGCTTACATAACGGAAATAGTGTAACAAATAGAAATAGGTATAGTATAGGAAATCCGTAAAATCTCAGATATTAGTTATTAATCTT---------AGCTATTAACTAGTTCTAAATTTGAAGTTCTACTTATAAAAATAAA---------AAAATACTAAAACTTCTTAAAGATAAAGTTAGCTTGATATGCTTAACTATAG-----GATATTTAAAAATAAAATTATAGAATTTATTGGTATTTTCATTCGATCATTATAGACTTTATTATTTGTTAATAATTTGAGGATTAATATTTCACTAAGGGGAACATAGAGTCAGAGTAAATAAAATTGCTAATTCTGATT--------------------------------------------------------------------------------------------------------------------------------------------------------------------------------------------------------------------------AGAAAAAAAGAATAAATATCAAGCGTTA-----------------TAGTATAATTTTGAATACTATAAAAAAG-TAAGACGGGAGGTGGGGGAGATAAAAACTTTTGGATATATTGATTCGGATTGAATTGCAAATACATCAAGGATAGAATCAATTCAATTCTGAATTGCAATAAGCAAGCGGGGTCTCTCAAATA------GAGTCGAACTGAACTGCTAGACTACGTTGAGTGATGAACTCAATGATTCAAAAAAAAAAAA----CTAAGAGATGGATGAAATTACACAAGGAATCCTTGTCTCAAA-----------------GAAGAGGGAAA-TGGGGATATGGCGAAATCGGTAGACGCTACGGACTTGATTGTATTGAGCCTTGGTATGGAAACCTGCTAAGTGGTAACTTCCAAATTCAGAGAAACCCTGGAATTAAAAAAGGGCAATCCTGAGCCAAATCCGTGTTTTGAGAAAACAA------GGGGTTCTCGAACTAGAATACAAAGGAAAAGGATAGGTGCAGAGACTCAATGGAAGCTGTTCTAACGAATCGAGTTAATTACGTTGTGTTGTTAGTGGAATTCCTTCTAATTC------TAAATTAGAGAAAGAGGGGTTT-----TATAC-------------TTTATACATT-------TAATAAACACGTATAGATACTGA------CATAGCAAACGATTAATCACAGAACTCATATT--------------------ATATTATAGGTTCTTTATCTTTTTT-TAAAATG-AAATTAGAAATGATAATGATTATGAAATAAAAAACTCAT----------ATCATAATTTTTTTTTTT--AATTATTGTGAATCCACTCCAATCGAATATTGAATAATCAAATTCTTCAATTCAAATTCAAA------GTTTTCGAGATCTTTAAAAAAGT-----GGATTAATCGGACGAGGAC------AAAGAGAGAGTCCCATTCTACATGTCAATACTGACAACAATGAAATTTCTAGTAAAAGGAAAATCCGTCGACTTTATAAGTTGTGAGGGTTCAAGTCCCTCTATCCCCA-----AATCCTCTTTTATTCCCTAACTATA-CTATA---TTATT------------------------TATCCTCTTTTTTTT-----CTTTTTATCAAT-----------------------------GGGTTTAAGATTCATTAGCTTTCTCATTCTACTCTTTCACAAAGGAA-----TGCGAAGAGAACTCAATGGATCTTATCCTATTCATTGAATAGATTTCTTTTTTATTAGAGTATCGGCAAGAAATCTTGGTTATT-------CACTCTA----TTTTTAAGTATTATTT-----AAGTAAACCATGCACAATGCATAGGACTACCCCCCCC---ATTTTCCAA-TTTTGAATTTG--AAATACTTTAATTAA-------TTTTTTAGTCCTTTTAATTGACATAGATACAAATACTCTACTAGGATGATGCACAAGAAAAGGTCAGGATAGCTCAGTTGGTAGAGCAGAGGACTGAAAATC
Elymus_repens_6    	[6X]		AACCTCTGAGCTAAGTGGGCTTACATAACGGAAATAGTGTAACAAATAGAAATAGGTATAGTATAGGAAATCCGTAAAATCTCAGATATTAGTTATTAATCTT---------AGCTATTAACTAGTTCTAAATTTGAAGTTCTACTTATAAAAATAAA---------AAAATACTAAAACTTCTTAAAGATAAAGTTAGCTTGATATGCTTAACTATAG-----GATATTTAAAAATAAAATTATAGAATTTATTGGTATTTTCATTCGATCATTATAGACTTTATTATTTGTTAATAATTTGAGGATTAATATTTCACTAAGGGGAACATAGAGTCAGAGTAAATAAAATTGCTAATTCTGATT--------------------------------------------------------------------------------------------------------------------------------------------------------------------------------------------------------------------------AGAAAAAAAGAATAAATATCAAGCGTTA-----------------TAGTATAATTTTGAATACTATAAAAAAG-TAAGACGGGAGGTGGGGGAGATAAAAACTTTTGGATATATTGATTCGGATTGAATTGCAAATACATCAAGGATAGAATCAATTCAATTCTGAATTGCAATAAGCAAGCGGGGTCTCTCAAATA------GAGTCGAACTGAACTGCTAGACTACGTTGAGTGATGAACTCAATGATTCAAAAAAAAAAAA----CTAAGAGATGGATGAAATTACACAAGGAATCCTTGTCTCAAA-----------------GAAGAGGGAAA-TGGGGATATGGCGAAATCGGTAGACGCTACGGACTTGATTGTATTGAGCCTTGGTATGGAAACCTGCTAAGTGGTAACTTCCAAATTCAGAGAAACCCTGGAATTAAAAAAGGGCAATCCTGAGCCAAATCCGTGTTTTGAGAAAACAA------GGGGTTCTCGAACTAGAATACAAAGGAAAAGGATAGGTGCAGAGACTCAATGGAAGCTGTTCTAACGAATCGAGTTAATTACGTTGTGTTGTTAGTGGAATTCCTTCTAATTC------TAAATTAGAGAAAGAGGGGTTT-----TATAC-------------TTTATACATT-------TAATAAACACGTATAGATACTGA------CATAGCAAACGATTAATCACAGAACTCATATT--------------------ATATTATAGGTTCTTTATCTTTTTT-TAAAATG-AAATTAGAAATGATAATGATTATGAAATAAAAAACTCAT----------ATCATAATTTTTTTTTTT--AATTATTGTGAATCCACTCCAATCGAATATTGAATAATCAAATTCTTCAATTCAAATTCAAA------GTTTTCGAGATCTTTAAAAAAGT-----GGATTAATCGGACGAGGAC------AAAGAGAGAGTCCCATTCTACATGTCAATACTGACAACAATGAAATTTCTAGTAAAAGGAAAATCCGTCGACTTTATAAGTTGTGAGGGTTCAAGTCCCTCTATCCCCA-----AATCCTCTTTTATTCCCTAACTATA-CTATA---TTATT------------------------TATCCTCTTTTTTTT-----CTTTTTATCAAT-----------------------------GGGTTTAAGATTCATTAGCTTTCTCATTCTACTCTTTCACAAAGGAA-----TGCGAAGAGAACTCAATGGATCTTATCCTATTCATTGAATAGATTTCTTTTTTATTAGAGTATCGGCAAGAAATCTTGGTTATT-------CACTCTA----TTTTTAAGTATTATTT-----AAGTAAACCATGCACAATGCATAGGACTACCCCCCCC---ATTTTCCAA-TTTTGAATTTG--AAATACTTTAATTAA-------TTTTTTAGTCCTTTTAATTGACATAGATACAAATACTCTACTAGGATGATGCACAAGAAAAGGTCAGGATAGCTCAGTTGGTAGNGCAGAGG----------
Elymus_sibiricus_1  [Eur4X]  		----------------------------------------AACAAATAGAAATAGGTATAGTATAGGAAATCCGTAAAATCTCAGATATTAGTTATTAATCTT---------AGCTATTAACTAGTTCTAAATTGGAAGTTCTACTTATAAAAATAAA---------AAAATACTAAAACTTCTTAAAGATAAAGTTAGCTTGATATGCTTAACTATAG-----GATATTTAAAAATAAAATTATAGAATTTATTGGTATTTTCATTCGATCATTATAGACTTTATTATTTGTTAATAATTTGAGGATTAATATTTCACTAAGGGGAACATAGAGTCAGAGTAAATAAAATTGCTAATTCTGATT--------------------------------------------------------------------------------------------------------------------------------------------------------------------------------------------------------------------------AGAAAAAAAGAATAAATATCAAGCGTTA-----------------TAGTATAATTTTGAATACTATAAAAAAG-TAAGACGGGAGGTGGGGGAGATAAAAACTTTTGGATATATTGATTCGGATTGAATTGCAAATACATCAAGGATAGAATCAATTCAATTCTGAATTGCAATAAGCAAGCGGGGTCTCTCAAATA------GAGTCGAACTGAACTGCTAGACTACGTTGAGTGATGAACTCAATGATTCAAAAAAAAAAAA----CTAAGAGATGGATGAAATTACACAAGGAATCCTTGTCTCAAA-----------------GAANAGGGAAA-TGGGGATATGGCGAAATCGGTAGACGCTACGGACTTGATTGTATTGAGCCTTGGTATGGAAACCTGCTAAGTGGTAACTTCCAAATTCAGAGAAACCCTGGAATTAAAAAAGGGCAATCCTGAGCCAAATCCGTGTTTTGAGAAAACAA------GGGGTTCTCGAACTAGAATACAAAGGAAAAGGATAGGTGCAGAGACTCAATGGAAGCTGTTCTAACGAATCGAGTTAATTACGTTGTGTTGTTAGTGGAATTCCTTCTAATTC------TAAATTAGAGAAAGAGGGGTTT-----TATAC-------------TTTATACATT-------TAATAAACACGTATAGATACTGA------CATAGCAAACGATTAATCACAGAACTCATATT----ATATT-----------ATAATATAGGTTCTTTATCTTTTTT-TAAAATG-AAATTAGAAATGATAATGATTATGAAATAAAAAACTCAT----------ATCATAATTTTTTTTTTT--CATTATTGTGAATCCACTCCAATCGAATATTGAATAATCAAATTCTTCAATTCAAATTCAAA------GTTTTCGAGATCTTTAAAAAAGT-----GGATTAATCGGACGAGGAC------AAAGAGAGAGTCCCATTCTACATGTCAATACTGACAACAATGAAATTTCTAGTAAAAGGAAAATCCGTCGACTTTATAAGTTGTGAGGGTTCAAGTCCCTCTATCCCCA-----AATCCTCTTTTATTCCCTAACTATA-CTATA---TTATT------------------------TATCCTCTTTTTTTT-----CTTTTTATCAAT-----------------------------GGGTTTAAGATTCATTAGCTTTCTCATTCTACTCTTTCACAAAGGAA-----TGCGAAGAGAACTCAATGGATCTTATCCTATTCATTGAATAGATTTCTTTTTTATTAGAGTATCGGCAAGAAATCTTGGTTATT-------CACTCTA----TTTTTAAGTATTATTT-----AAGTAAACCATGCACAATGCATAGGACTACCCCCCCC---ATTTTCCAA-TTTTGAATTTG--AAATACTTTAATTAA-------TTTTTTAGTCCTTTTAATTGACATAGATACAAATACTCTACTAGGATGATGCACAAGAAAAGGTCAGGATAGCTCAGTTGGTAGAGCAGAGGACTGAAAATC
Elymus_sibiricus_3  [Eur4X]		AACCTCTGAGCTAAGTGGGCTTACATAACGGAAATAGTGTAACAAATAGAAATAGGTATAGTATAGGAAATCCGTAAAATCTCAGATATTAGTTATTAATCTT---------AGCTATTAACTAGTTCTAAATTGGAAGTTCTACTTATAAAAATAAA---------AAAATACTAAAACTTCTTAAAGATAAAGTTAGCTTGATATGCTTAACTATAG-----GATATTTAAAAATAAAATTATAGAATTTATTGGTATTTTCATTCGATCATTATAGACTTTATTATTTGTTAATAATTTGAGGATTAATATTTCACTAAGGGGAACATAGAGTCAGAGTAAATAAAATTGCTAATTCTGATT--------------------------------------------------------------------------------------------------------------------------------------------------------------------------------------------------------------------------AGAAAAAAAGAATAAATATCAAGCGTTA-----------------TAGTATAATTTTGAATACTATAAAAAAG-TAAGACGGGAGGTGGGGGAGATAAAAACTTTTGGATATATTGATTCGGATTGAATTGCAAATACATCAAGGATAGAATCAATTCAATTCTGAATTGCAATAAGCAAGCGGGGTCTCTCAAATA------GAGTCGAACTGAACTGCTAGACTACGTTGAGTGATGAACTCAATGATTCAAAAAAAAAAAA----CTAAGAGATGGATGAAATTACACAAGGAATCCTTGTCTCAAA-----------------GAAGAGGGAAA-TGGGGATATGGCGAAATCGGTAGACGCTACGGACTTGATTGTATTGAGCCTTGGTATGGAAACCTGCTAAGTGGTAACTTCCAAATTCAGAGAAACCCTGGAATTAAAAAAGGGCAATCCTGAGCCAAATCCGTGTTTTGAGAAAACAA------GGGGTTCTCGAACTAGAATACAAAGGAAAAGGATAGGTGCAGAGACTCAATGGAAGCTGTTCTAACGAATCGAGTTAATTACGTTGTGTTGTTAGTGGAATTCCTTCTAATTC------TAAATTAGAGAAAGAGGGGTTT-----TATAC-------------TTTATACATT-------TAATAAACACGTATAGATACTGA------CATAGCAAACGATTAATCACAGAACTCATATT----ATATT-----------ATAATATAGGTTCTTTATCTTTTTT-TAAAATG-AAATTAGAAATGATAATGATTATGAAATAAAAAACTCAT----------ATCATAATTTTTTTTTTT--CATTATTGTGAATCCACTCCAATCGAATATTGAATAATCAAATTCTTCAATTCAAATTCAAA------GTTTTCGAGATCTTTAAAAAAGT-----GGATTAATCGGACGAGGAC------AAAGAGAGAGTCCCATTCTACATGTCAATACTGACAACAATGAAATTTCTAGTAAAAGGAAAATCCGTCGACTTTATAAGTTGTGAGGGTTCAAGTCCCTCTATCCCCA-----AATCCTCTTTTATTCCCTAACTATA-CTATA---TTATT------------------------TATCCTCTTTTTTTT-----CTTTTTATCAAT-----------------------------GGGTTTAAGATTCATTAGCTTTCTCATTCTACTCTTTCACAAAGGAA-----TGCGAAGAGAACTCAATGGATCTTATCCTATTCATTGAATAGATTTCTTTTTTATTAGAGTATCGGCAAGAAATCTTGGTTATT-------CACTCTA----TTTTTAAGTATTATTT-----AAGTAAACCATGCACAATGCATAGGACTACCCCCCCC---ATTTTCCAA-TTTTGAATTTG--AAATACTTTAATTAA-------TTTTTTAGTCCTTTTAATTGACATAGATACAAATACTCTACTAGGATGATGCACAAGAAAAGGTCAGGATAGCTCAGTTGGTAGAGCAGAGGACTGAAAATC
Elymus_trachycaulus_1 [NA4X]		AACCTCTGAGCTAAGTGGGCTTACATAACGGAAATAGTGTAACAAATAGAAATAGGTATAGTATAGGAAATCCGTAAAATCTCAGATATTAGTTATTAATCTT---------AGCTATTAACTAGTTCTAAATTTGAAGTTCTACTTATAAAAATAAA---------AAAATACTAAAACTTCTTAAAGATAAAGTTAGCTTGATATGCTTAACTATAG-----GATATTTAAAAATAAAATTATAGAATTTATTGGTATTTTCATTCGATCATTATAGACTTTATTATTTGTTAATAATTTGAGGATTAATATTTCACTAAGGGGAACATAGAGTCAGAGTAAATAAAATTGCTAATTCTGATT--------------------------------------------------------------------------------------------------------------------------------------------------------------------------------------------------------------------------AGAAAAAAAGAATAAATATCAAGCGTTA-----------------TAGTATAATTTTGAATACTATAAAAAAG-TAAGACGGGAGGTGGGGGAGATAAAAACTTTTGGATATATTGATTCGGATTGAATTGCAAATACATCAAGGATAGAATCAATTCAATTCTGAATTGCAATAAGCAAGCGGGGTCTCTCAAATA------GAGTCGAACTGAACTGCTAGACTACGTTGAGTGATGAACTCAATGATTCAAAAAAAAAA------CTAAGAGATGGATGAAATTACACAAGGAATCCTTGTCTCAAA-----------------GAAGAGGGAAA-TGGGGATATGGCGAAATCGGTAGACGCTACGGACTTGATTGTATTGAGCCTTGGTATGGAAACCTGCTAAGTGGTAACTTCCAAATTCAGAGAAACCCTGGAATTAAAAAAGGGCAATCCTGAGCCAAATCCGTGTTTTGAGAAAACAA------GGGGTTCTCGAACTAGAATACAAAGGAAAAGGATAGGTGCAGAGACTCAATGGAAGCTGTTCTAACGAATCGAGTTAATTACGTTGTGTTGTTAGTGGAATTCCTTCTAATTC------TAAATTAGAGAAAGAGGGGTTT-----TATAC-------------TTTATACATT-------TAATAAACACGTATAGATACTGA------CATAGCAAACGATTAATCACAGAACTCATATT----ATATT-----------ATAATATAGGTTCTTTATCTTTTTT-TAAAATG-AAATTAGAAATGATAATGATTATGAAATAAAAAACTCAT----------ATCATAATTTTTTTTTT---AATTATTGTGAATCCACTCCAATCGAATATTGAATAATCAAATTCTTCAATTCAAATTCAAA------GTTTTCGAGATCTTTAAAAAAGT-----GGATTAATCGGACGAGGAC------AAAGAGAGAGTCCCATTCTACATGTCAATACTGACAACAATGAAATTTCTAGTAAAAGGAAAATCCGTCGACTTTATAAGTTGTGAGGGTTCAAGTCCCTCTATCCCCA-----AATCCTCTTTTATTCCCTAACTATA-CTATA---TTATT------------------------TATCCTCTTTTTTTTT----CTTTTTATCAAT-----------------------------GGGTTTAAGATTCATTAGCTTTCTCATTCTACTCTTTCACAAAGGAA-----TGCGAAGAGAACTCAATGGATCTTATCCTATTCATTGAATAGATTTCTTTTTTATTAGAGTATCGGCAAGAAATCTTGGTTATT-------CACTCTA----TTTTTAAGTATTATTT-----AAGTAAACCATGCACAATGCATAGGACTACCCCCCCC---ATTTTCCAA-TTTTGAATTTG--AAATACTTTAATTAA-------TTTTTTAGTCCTTTTAATTGACATAGATACAAATACTCTACTAGGATGATGCACAAGAAAAGGTCAGGATAGCTCAGTTGGTAGAGCAGAGGACTGAAAATC
Elymus_trachycaulus_3 [NA4X]		------TGAGCTAAGTGGGCTTACATANCGGAAATAGTGTAACAAATAGAAATAGGTATAGTATAGGAAATCCGTAAAATCTCAGATATTAGTTATTAATCTT---------AGCTATTAACTAGTTCTAAATTTGAAGTTCTACTTATAAAAATAAA---------AAAATACTAAAACTTCTTAAAGATAAAGTTAGCTTGATATGCTTAACTATAG-----GATATTTAAAAATAAAATTATAGAATTTATTGGTATTTTCATTCGATCATTATAGACTTTATTATTTGTTAATAATTTGAGGATTAATATTTCACTAAGGGGAACATAGAGTCAGAGTAAATAAAATTGCTAATTCTGATT--------------------------------------------------------------------------------------------------------------------------------------------------------------------------------------------------------------------------AGAAAAAAAGAATAAATATCAAGCGTTA-----------------TAGTATAATTTTGAATACTATAAAAAAG-TAAGACGGGAGGTGGGGGAGATAAAAACTTTTGGATATATTGATTCGGATTGAATTGCAAATACATCAAGGATAGAATCAATTCAATTCTGAATTGCAATAAGCAAGCGGGGTCTCTCAAATA------GAGTCGAACTGAACTGCTAGACTACGTTGAGTGATGAACTCAATGATTCAAAAAAAAAA------CTAAGAGATGGATGAAATTACACAAGGAATCCTTGTCTCAAA-----------------GAAGAGGGAAA-TGGGGATATGGCGAAATCGGTAGACGCTACGGACTTGATTGTATTGAGCCTTGGTATGGAAACCTGCTAAGTGGTAACTTCCAAATTCAGAGAAACCCTGGAATTAAAAAAGGGCAATCCTGAGCCAAATCCGTGTTTTGAGAAAACAA------GGGGTTCTCGAACTAGAATACAAAGGAAAAGGATAGGTGCAGAGACTCAATGGAAGCTGTTCTAACGAATCGAGTTAATTACGTTGTGTTGTTAGTGGAATTCCTTCTAATTC------TAAATTAGAGAAAGAGGGGTTT-----TATAC-------------TTTATACATT-------TAATAAACACGTATAGATACTGA------CATAGCAAACGATTAATCACAGAACTCATATT----ATATT-----------ATAATATAGGTTCTTTATCTTTTTT-TAAAATG-AAATTAGAAATGATAATGATTATGAAATAAAAAACTCAT----------ATCATAATTTTTTTTTT---AATTATTGTGAATCCACTCCAATCGAATATTGAATAATCAAATTCTTCAATTCAAATTCAAA------GTTTTCGAGATCTTTAAAAAAGT-----GGATTAATCGGACGAGGAC------AAAGAGAGAGTCCCATTCTACATGTCAATACTGACAACAATGAAATTTCTAGTAAAAGGAAAATCCGTCGACTTTATAAGTTGTGAGGGTTCAAGTCCCTCTATCCCCA-----AATCCTCTTTTATTCCCTAACTATA-CTATA---TTATT------------------------TATCCTCTTTTTTTT-----CTTTTTATCAAT-----------------------------GGGTTTAAGATTCATTAGCTTTCTCATTCTACTCTTTCACAAAGGAA-----TGCGAAGAGAACTCAATGGATCTTATCCTATTCATTGAATAGATTTCTTTTTTATTAGAGTATCGGCAAGAAATCTTGGTTATT-------CACTCTA----TTTTTAAGTATTATTT-----AAGTAAACCATGCNCAATGCATAGGACTACCCCCCCC---ATTTTCCAA-TTTTGAATTTG--AAATACTTTAATTAA-------TTTTTTAGTCCTTTTAATTGACATAGATACAAATACTCTACTAGGATGATGCACAAGAAAAGGTCAGGATAGCTCAGTTGGTAGAGCAGAGGACTGAAAATC
Elymus_virginicus_1  [NA4X]		AACCTCTGAGCTAAGTGGGCTTACATAACGGAAATAGTGTAACAAATAGAAATAGGTATAGTATAGGAAATCCGTAAAATCTCAGATATTAGTTATTAATCTT---------AGCTATTAACTAGTTCTAAATTTGAAGTTCTACTTATAAAAATAAA---------AAAATACTAAAACTTCTTAAAGATAAAGTTAGCTTGATATGCTTAACTATAG-----GATATTTAAAAATAAAATTATAGAATTTATTGGTATTTTCATTCGATCATTATAGACTTTATTATTTGTTAATAATTTGAGGATTAATATTTCACTAAGGGGAACATAGAGTCAGAGTAAATAAAATTGCTAATTCTGATT--------------------------------------------------------------------------------------------------------------------------------------------------------------------------------------------------------------------------AGAAAAAAAGAATAAATATCAAGCGTTA-----------------TAGTATAATTTTGAATACTATAAAAAAG-TAATACGGGAGGTGGGGGAGATAAAAACTTTTGGATATATTGATTCGGATTGAATTGCAAATACATCAAGGATAGAATCAATTCAATTCTGAATTGCAATAAGCAAGCGGGGTCTCTCAAATA------GAGTCGAACTGAACTGCTAGACTACGTTGAGTGATGAACTCAATGATTCAAAAAAAAA-------CTAAGAGATGGATGAAATTACACAAGGAATCCTGGTCTCAAA-----------------GAAGAGGGAAA-TGGGGATATGGCGAAATCGGTAGACGCTACGGACTTGATTGTATTGAGCCTTGGTATGGAAACCTGCTAAGTGGTAACTTCCAAATTCAGAGAAACCCTGGAATTAAAAAAGGGCAATCCTGAGCCAAATCCGTGTTTTGAGAAAACAA------GGGGTTCTCGAACTAGAATACAAAGGAAAAGGATAGGTGCAGAGACTCAATGGAAGCTGTTCTAACGAATCGAGTTAATTACGTTGTGTTGTTAGTGGAATTCCTTCTAATTC------TAAATTAGAGAAAGAGGGGTTT-----TATAC-------------TTTATACATT-------TAATAAACACGTATAGATACTGA------CATAGCAAACGATTAATCACAGAACTCATATT----ATATT-----------ATAATATAGGTTCTTTATCTTTTTT-TAAAATG-AAATTAGAAATGATAATGATTATGAAATAAAAAACTCAT----------ATCATAATTTTTTTTTT---AATTATTGTGAATCCACTCCAATCGAATATTGAATAATCAAATTCTTCAATTCAAATTCAAA------GTTTTCGAGATCTTTAAAAAAGT-----GGATTAATCGGACGAGGAC------AAAGAGAGAGTCCCATTCTACATGTCAATACTGACAACAATGAAATTTCTAGTAAAAGGAAAATCCGTCGACTTTATAAGTTGTGAGGGTTCAAGTCCCTCTATCCCCA-----AATCCTCTTTTATTCCCTAACTATA-CTATA---TTATT------------------------TATCCTCTTTTTTTTTT---CTTTTTATCAAT-----------------------------GGGTTTAAGATTCATTAGCTTTCTCATTCTACTCTTTCACAAAGGAA-----TGCGAAGAGAACTCAATGGATCTTATCCTATTCATTGAATAGATTTCTTTTTTATTAGAGTATCGGCAAGAAATCTTGGTTATT-------CACTCTA----TTTTTAAGTATTATTT-----AAGTAAACCATGCACAATGCATAGGACTACCCCCCCCC--ATTTTCCAA-TTTTGAATTTG--AAATACTTTAATGAA-------TTTTTTAGTCCTTTTAATTGACATAGATACAAATACTCTACTAGGATGATGCACAAGAAAAGGTCAGGATAGCTCAGTTGGTANAGCAGAGGACTGAAAATC
Elymus_virginicus_2  [NA4X]		----------------------------CGGAAATAGTGTAACAAATAGAAATAGGTATAGTATAGGAAATCCGTAAAATCTCAGATATTAGTTATTAATCTT---------AGCTATTAACTAGTTCTAAATTTGAAGTTCTACTTATAAAAATAAA---------AAAATACTAAAACTTCTTAAAGATAAAGTTAGCTTGATATGCTTAACTATAG-----GATATTTAAAAATAAAATTATAGAATTTATTGGTATTTTCATTCGATCATTATAGACTTTATTATTTGTTAATAATTTGAGGATTAATATTTCACTAAGGGGAACATAGAGTCAGAGTAAATAAAATTGCTAATTCTGATT--------------------------------------------------------------------------------------------------------------------------------------------------------------------------------------------------------------------------AGAAAAAAAGAATAAATATCAAGCGTTA-----------------TAGTATAATTTTTAATACTATAAAAAAG-TAATACGGGAGGTGGGGGAGATAAAAACTTTTGGATATATTGATTCGGATTGAATTGCAAATACATCAAGGATAGAATCAATTCAATTCTGAATTGCAATAAGCAAGCGGGGTCTCTCAAATA------GAGTCGAACTGAACTGCTAGACTACGTTGAGTGATGAACTCAATGATTCAAAAAAAAA-------CTAAGAGATGGATGAAATTACACAAGGAATCCTGGTCTCAAA-----------------GAAGAGGGAAA-TGGGGATATGGCGAAATCGGTAGACGCTACGGACTTGATTGTATTGAGCCTTGGTATGGAAACCTGCTAAGTGGTAACTTCCAAATTCAGAGAAACCCTGGAATTAAAAAAGGGCAATCCTGAGCCAAATCCGTGTTTTGAGAAAACAA------GGGGTTCTCGAACTAGAATACAAAGGAAAAGGATAGGTGCAGAGACTCAATGGAAGCTGTTCTAACGAATCGAGTTAATTACGTTGTGTTGTTAGTGGAATTCCTTCTAATTC------TAAATTAGAGAAAGAGGGGTTT-----TATAC-------------TTTATACATT-------TAATAAACACGTATAGATACTGA------CATAGCAAACGATTAATCACAGAACTCATATT----ATATT-----------ATAATATAGGTTCTTTATCTTTTTT-TAAAATG-AAATTAGAAATGATAATGATTATGAAATAAAAAACTCAT----------ATCATAATTTTTTTTTT---AATTATTGTGAATCCACTCCAATCGAATATTGAATAATCAAATTCTTCAATTCAAATTCAAA------GTTTTCGAGATCTTTAAAAAAGT-----GGATTAATCGGACGAGGAC------AAAGAGAGAGTCCCATTCTACATGTCAATACTGACAACAATGAAATTTCTAGTAAAAGGAAAATCCGTCGACTTTATAAGTTGTGAGGGTTCAAGTCCCTCTATCCCCA-----AATCCTCTTTTATTCCCTAACTATA-CTATA---TTATT------------------------TATCCTCTTTTTTTTTTT--CTTTTTATCAAT-----------------------------GGGTTTAAGATTCATTAGCTTTCTCATTCTACTCTTTCACAAAGGAA-----TGCGAAGAGAACTCAATGGATCTTATCCTATTCATTGAATAGATTTCTTTTTTATTAGAGTATCGGCAAGAAATCTTGGTTATT-------CACTCTA----TTTTTAAGTATTATTT-----AAGTAAACCATGCNCAATGCATAGGACTACCCCCCCC---ATTTTCCAA-TTTTGAATTTG--AAATACTTTAATTAA-------TTTTTTAGTCCTTTTAATTGACATAGATACAAATACTCTACTAGGATGATGCACAAGAAAAGGTCAGGATAGCTCAGTTGGTAGAGCAGAGGACTGAAAATC
Elymus_virginicus_6  [NA4X]		AACCTCTGAGCTAAGTGGGCTTACATAACGGAAATAGTGTAACAAATAGAAATAGGTATAGTATAGGAAATCCGTAAAATCTCAGATATTAGTTATTAATCTT---------AGCTATTAACTAGTTCTAAATTTGAAGTTCTACTTATAAAAATAAA---------AAAATACTAAAACTTCTTAAAGATAAAGTTAGCTTGATATGCTTAACTATAG-----GATATTTAAAAATAAAATTATAGAATTTATTGGTATTTTCATTCGATCATTATAGACTTTATTATTTGNTAATAATTTGAGGATTAATATTTCACTAAGGGGAACATAGAGTCAGAGTAAATAAAATTGCTAATTCTGATT--------------------------------------------------------------------------------------------------------------------------------------------------------------------------------------------------------------------------AGAAAAAAAGAATAAATATCAAGCGTTA-----------------TAGTATAATTTTGAATACTATAAAAAAG-TAAGACGGGAGGTGGGGGAGATAAAAACTTTTGGATATATTGATTCGGATTGAATTGCAAATACATCAAGGATAGAATCAATTCAATTCTGAATTGCAATAAGCAAGCGGGGTCTCTCAAATA------GAGTCGAACTGAACTGCTAGACTACGTTGAGTGATGAACTCAATGATTCAAAAAAAAAA------CTAAGAGATGGATGAAATTACACAAGGAATCCTGGTCTCAAA-----------------GAAGAGGGAAA-TGGGGATATGGCGAAATCGGTAGACGCTACGGACTTGATTGTATTGAGCCTTGGTATGGAAACCTGCTAAGTGGTAACTTCCAAATTCAGAGAAACCCTGGAATTAAAAAAGGGCAATCCTGAGCCAAATCCGTGTTTTGAGAAAACAA------GGGGTTCTCGAACTAGAATACAAAGGAAAAGGATAGGTGCAGAGACTCAATGGAAGCTGTTCTAACGAATCGAGTTAATTACGTTGTGTTGTTAGTGGAATTCCTTCTAATTC------TAAATTAGAGAAAGAGGGGTTT-----TATAC-------------TTTATACATT-------TAATAAACACGTATAGATACTGA------CATAGCAAACGATTAATCACAGAACTCATATT----ATATT-----------ATAATATAGGTTCTTTATCTTTTTT-TAAAATG-AAATTAGAAATGATAATGATTATGAAATAAAAAACTCAT----------ATCATAATTTTTTTTTT---AATTATTGTGAATCCACTCCAATCGAATATTGAATAATCAAATTCTTCAATTCAAATTCAAA------GTTTTCGAGATCTTTAAAAAAGT-----GGATTAATCGGACGAGGAC------AAAGAGAGAGTCCCATTCTACATGTCAATACTGACAACAATGAAATTTCTAGTAAAAGGAAAATCCGTCGACTTTATAAGTTGTGAGGGTTCAAGTCCCTCTATCCCCA-----AATCCTCTTTTATTCCCTAACTATA-CTATA---TTATT------------------------TATCCTCTTTTTTTTTT---CTTTTTATCAAT-----------------------------GGGTTTAAGATTCATTAGCTTTCTCATTCTACTCTTTCACAAAGGAA-----TGCGAAGAGAACTCAATGGATCTTATCCTATTCATTGAATAGATTTCTTTTTTATTAGAGTATCGGCAAGAAATCTTGGTTATT-------CACTCTA----TTTTTAAGTATTATTT-----AAGTAAACCATGCACAATGCATAGGACTACCCCCCCCC--ATTTTCCAA-TTTTGAATTTG--AAATACTTTAATTAA-------TTTTTTAGTCCTTTTAATTGACATAGATACAAATACTCTACTAGGATGATGCACAAGAAAAGGTCAGGATAGCTCAGTTGGTAGAGCAGAGGACTGAAAATC
Elymus_wawawaiensis_1 [NA4X]		----------------GGGCTTACATAACGGAAATAGTGTAACAAATAGAAATAGGTATAGTATAGGAAATCCGTAAAATCTCAGATATTAGTTATTAATCTT---------AGCTATTAACTAGTTCTAAATTTGAAGTTCTACTTATAAAAATAAA---------AAAATACTAAAACTTCTTAAAGATAAAGTTAGCTTGATATGCTTAACTATAG-----GATATTTAAAAATAAAATTATAGAATTTATTGGTATTTTCATTCGATCATTATAGACTTTATTATTTGTTAATAATTTGAGGATTAATATTTCACTAAGGGGAACATAGAGTCAGAGTAAATAAAATTGCTAATTCTGATT--------------------------------------------------------------------------------------------------------------------------------------------------------------------------------------------------------------------------AGAAAAAAAGAATAAATATCAAGCGTTA-----------------TAGTATAATTTTGAATACTATAAAAAAG-TAAGACGGGAGGTGGGGGAGATAAAAACTTTTGGATATATTGATTCGGATTGAATTGCAAATACATCAAGGATAGAATCAATTCAATTCTGAATTGCAATAAGCAAGCGGGGTCTCTCAAATA------GAGTCGAACTGAACTGCTAGACTACGTTGAGTGATGAACTCAATGATTCAAAAAAAAAAAA----CTAAGAGATGGATGAAATTACACAAGGAATCCTTGTCTCAAA-----------------GAAGAGGGAAA-TGGGGATATGGCGAAATCGGTAGACGCTACGGACTTGATTGTATTGAGCCTTGGTATGGAAACCTGCTAAGTGGTAACTTCCAAATTCAGAGAAACCCTGGAATTAAAAAAGGGCAATCCTGAGCCAAATCCGTGTTTTGAGAAAACAA------GGGGTTCTCGAACTAGAATACAAAGGAAAAGGATAGGTGCAGAGACTCAATGGAAGCTGTTCTAACGAATCGAGTTAATTACGTTGTGTTGTTAGTGGAATTCCTTCTAATTC------TAAATTAGAGAAAGAGGGGTTT-----TATAC-------------TTTATACATT-------TAATAAACACGTATAGATACTGA------CATAGCAAACGATTAATCACAGAACTCATATT----ATATT-----------ATAATATAGGTTCTTTATCTTTTTT-TAAAATG-AAATTAGAAATGATAATGATTATGAAATAAAAAACTCAT----------ATCATAATTTTTTTTT----AATTATTGTGAATCCACTCCAATCGAATATTGAATAATAAAATTCTTCAATTCAAATTCAAA------GTTTTCGAGATCTTTAAAAAAGT-----GGATTAATCGGACGAGGAC------AAAGAGAGAGTCCCATTCTACATGTCAATACTGACAACAATGAAATTTCTAGTAAAAGGAAAATCCGTCGACTTTATAAGTTGTGAGGGTTCAAGTCCCTCTATCCCCA-----AATCCTCTTTTATTCCCTAACTATA-CTATA---TTATT------------------------TATCCTCTTTTTTTT-----CTTTTTATCAAT-----------------------------GGGTTTAAGATTCATTAGCTTTCTCATTCTACTCTTTCACAAAGGAA-----TGCGAAGAGAACTCAATGGATCTTATCCTATTCATTGAATAGATTTCTTTTTTATTAGAGTATCGGCAAGAAATCTTGGTTATT-------CACTCTA----TTTTTAAGTATTATTT-----AAGTAAACCATGCACAATGCATAGGACTACCCCCCCCC--ATTTTCCAA-TTTTGAATTTG--AAATACTTTAATTAA-------TTTTTTAGTCCTTTTAATTGACATAGATACAAATACTCTACTAGGATGATGCACAAGAAAAGGTCAGGATAGCTCAGTTGGTAGAGCAGAGGACTGAAAATC
Elymus_wawawaiensis_3 [NA4X]		------TGAGCTAAGTGGGCTTACATAACGGAAATAGTGTAACAAATAGAAATAGGTATAGTATAGGAAATCCGTAAAATCTCAGATATTAGTTATTAATCTT---------AGCTATTAACTAGTTCTAAATTGGAAGTTCTACTTATAAAAATAAA---------AAAATACTAAAACTTCTTAAAGATAAAGTTAGCTTGATATGCTTAACTATAG-----GATATTTTAAAATAAAATTATAGAATTTATTGGTATTTTCATTCGATCATTATAGACTTTATTATTTGTTAATAATTTGAGGATTAATATTTCACTAAGGGGAACATAGAGTCAGAGTAAATAAAATTGCTAATTCTGATT--------------------------------------------------------------------------------------------------------------------------------------------------------------------------------------------------------------------------AGAAAAAAAGAATAAATATCAAGCGTTA-----------------TAGTATAATTTTGAATACTATAAAAAAG-TAAGACGGGAGGTGGGGGAGATAAAAACTTTTGGATATATTGATTCGGATTGAATTGCAAATACATCAAGGATAGAATCAATTCAATTCTGAATTGCAATAAGCAAGCGGGGTCTCTCAAATACAAATAGAGTCGAACTGAACTGCTAGACTACGTTGAGTGATGAACTCAATGATTCAAAAAAAAAAAA----CTAAGAGATGGATGAAATTACACAAGGAATCCTTGTCTCAAA-----------------GAAGAGGGAAA-TGGGGATATGGCGAAATCGGTAGACGCTACGGACTTGATTGTATTGAGCCTTGGTATGGAAACCTGCTAAGTGGTAACTTCCAAATTCAGAGAAACCCTGGAATTAAAAAAGGGCAATCCTGAGCCAAATCCGTGTTTTGAGAAAACAA------GGGGTTCTCGAACTAGAATACAAAGGAAAAGGATAGGTGCAGAGACTCAATGGAAGCTGTTCTAACGAATCGAGTTAATTACGTTGTGTTGTTAGTGGAATTCCTTCTAATTC------TAAATTAGAGAAAGAGGGGTTT-----TATAC-------------TTTATACATT-------TAATAAACACGTATAGATACTGA------CATAGCAAACGATTAATCACAGAACTCATATT----ATATT-----------ATAATATAGGTTCTTTATCTTTTTT-TAAAATG-AAATTAGAAATGATAATGATTATGAAATAAAAAACTCAT----------ATCATAATTTTTTTTT----AATTATTGTGAATCCACTCCAATCGAATATTGAATAATCAAATTCTTCAATTCAAATTCAAA------GTTTTCGAGATCTTTAAAAAAGT-----GGATTAATCGGACGAGGAC------AAAGAGAGAGTCCCATTCTACATGTCAATACTGACAACAATGAAATTTCTAGTAAAAGGAAAATCCGTCGACTTTATAAGTTGTGAGGGTTCAAGTCCCTCTATCCCCA-----AATCCTCTTTTATTCCCTAACTATA-CTATA---TTATT------------------------TATCCTCTTTTTTTT-----CTTTTTATCAAT-----------------------------GGGTTTAAGATTCATTAGCTTTCTCATTCTACTCTTTCACAAAGGAA-----TGCGAAGAGAACTCAATGGATCTTATCCTATTCATTGAATAGATTTCTTTTTTATTAGAGTATCGGCAAGAAATCTTGGTTATT-------CACTCTA----TTTTTAAGTATTATTT-----AAGTAAACCATGCACAATGCATAGGACTACCCCCCCC---ATTTTCCAA-TTTTGAATTTG--AAATACTTTAATTAA-------TTTTTTAGTCCTTTTAATTGACATAGATACAAATACTCTACTAGGATGATGCACAAGAAAAGGTCAGGATAGCTCAGTTGGTAGAGCAGAGGACTGAAAATC
Pseudoroegneria_aegilopoid_1		------TGAGCTAAGTGGGCTTACATAACGGAAATAGTGTAACAAATAGAAATAGGTATAGTATAGGAAATCCGTAAAATCTCAGATATTAGTTATTAATCTT---------AGCTATTAACTAGTTCTAAATTTGAAGTTCTACTTATAAAAATAAA---------AAAATACTAAAACTTCTTAAAGATAAAGTTAGCTTGATATGCTTAACTATAG-----GATATTTAAAAATAAAATTATAGAATTTATTGGTATTTTCATTCGATCATTATAGACTTTATTATTTGTTAATAATTTGAGGATTAATATTTCACTAAGGGGAACATAGAGTCAGAGTAAATAAAATTGCTAATTCTGATT--------------------------------------------------------------------------------------------------------------------------------------------------------------------------------------------------------------------------AGAAAAAAAGAATAAATATCAAGCGTTA-----------------TAGTATAATTTTGAATACTATAAAAAAG-TAAGACGGGAGGTGGGGGAGATAAAAACTTTTGGATATATTGATTCGGATTGAATTGCAAATACATCAAGGATAGAATCAATTCAATTCTGAATTGCAATAAGCAAGCGGGGTCTCTCAAATA------GAGTCGAACTGAACTGCTAGACTACGTTGAGTGATGAACTCAATGATTCAAAAAAAAAAAA----CTAAGAGATGGATGAAATTACACAAGGAATCCTTGTCTCAAA-----------------GAAGAGGGAAA-TGGGGATATGGCGAAATCGGTAGACGCTACGGACTTGATTGTATTGAGCCTTGGTATGGAAACCTGCTAAGTGGTAACTTCCAAATTCAGAGAAACCCTGGAATTAAAAAAGGGCAATCCTGAGCCAAATCCGTGTTTTGAGAAAACAA------GGGGTTCTCGAACTAGAATACAAAGGAAAAGGATAGGTGCAGAGACTCAATGGAAGCTGTTCTAACGAATCGAGTTAATTACGTTGTGTTGTTAGTGGAATTCCTTCTAATTC------TAAATTAGAGAAAGAGGGGTTT-----TATAC-------------TTTATACATT-------TAATAAACACGTATAGATACTGA------CATAGCAAACGATTAATCACAGAACTCATATT----ATATT-----------ATAATATAGGTTCTTTATCTTTTTT-TAAAATG-AAATTAGAAATGATAATGATTATGAAATAAAAAACTCAT----------ATCATAATTTTTTTTTT---AATTATTGTGAATCCACTCCAATCGAATATTGAATAATCAAATTCTTCAATTCAAATTCAAA------GTTTTCGAGATCTTTAAAAAAGT-----GGATTAATCGGACGAGGAC------AAAGAGAGAGTCCCATTCTACATGTCAATACTGACAACAATGAAATTTCTAGTAAAAGGAAAATCCGTCGACTTTATAAGTTGTGAGGGTTCAAGTCCCTCTATCCCCA-----AATCCTCTTTTATTCCCTAACTATA-CTATA---TTATT------------------------TATCCTCTTTTTTTTT----CTTTTTATCAAT-----------------------------GGGTTTAAGATTCATTAGCTTTCTCATTCTACTCTTTCACAAAGGAA-----TGCGAAGAGAACTCAATGGATCTTATCCTATTCATTGAATAGATTTCTTTTTTATTAGAGTATCGGCAAGAAATCTTGGTTATT-------CACTCTA----TTTTTAAGTATTATTT-----AAGTAAACCATGCACAATGCATAGGACTACCCCCCCC---ATTTTCCAA-TTTTGAATTTG--AAATACTTTAATTAA-------TTTTTTAGTCCTTTTAATTGACATAGATACAAATACTCTACTAGGATGATGCACAAGAAAAGGTCAGGATAGCTCAGTTGGTAGAGCAGAGGACTGAAAATC
Pseudoroegneria_aegilopoid_2 		------------------------------------------------------------GTATAGGAAATCCGTAAAATCTCCGGTATTAGTTATTAATCTT---------AGCTATTAACTAGTTCTAAATTTGAAGTTCTACTTATAAAAATAAA---------AAAATACTAAAACTTCTTAAAGATAAAGTTAGCTTGATATGCTTAACTATAG-----GATATTTAAAAATAAAATTATAGAATTTATTGGTATTTTCATTCGATCATTATAGACTTTATTATTTGTTAATAATTTGAGGATTAATATTTCACTAAGGGGAACATAGAGTCAGAGTAAATAAAATTGCTAATTCTGATT--------------------------------------------------------------------------------------------------------------------------------------------------------------------------------------------------------------------------AGAAAAAAAGAATAAATATCAAGCGTTA-----------------TAGTATAATTTTGAATACTATAAAAAAG-TAAGACGGGAGGTGGGGGAGATAAAAACTTTTGGATATATTGATTCGGATTGAATTGCAAATACATCAAGGATAGAATCAATTCAATTCTGAATTGCAATAAGCAAGCGGGGTCTCTCAAATA------GAGTCGAACTGAACTGCTAGACTACGTTGAGTGATGAACTCAATGATTCAAAAAAAAAAAAA---CTAAGAGATGGATGAAATTCCACAAGGAATCCTTGTCTCAAA-----------------GAAGAGGGAAA-TGGGGATATGGCGAAATCGGTAGACGCTACGGACTTGATTGTATTGAGCCTTGGTATGGAAACCTGCTAAGTGGTAACTTCCAAATTCAGAGAAACCCTGGAATTAAAAAAGGGCAATCCTGAGCCAAATCCGTGTTTTGAGAAAACAA------GGGGTTCTCGAACTAGAATACAAAGGAAAAGGATAGGTGCAGAGACTCAATGGAAGCTGTTCTAACGAATCGAGTTAATTACGTTGTGTTGTTAGTGGAATTCCTTCTAATTC------TAAATTAGAGAAAGAGGGGTTT-----TATAC-------------TTTATACATT-------TAATAAACACGTATAGATACTGA------CATAGCAAACGATTAATCACAGAACTCATATT----ATATT-----------ATAATATAGGTTCTTTATCTTTTTT-TAAAATG-AAATTAGAAATGATAATGATTATGAAATAAAAAACTCAT----------ATCATAATTTTTTTTTT---AATTATTGTGAATCCACTCCAATCGAATATTGAATAATCAAATTCTTCAATTCAAATTCAAA------GTTTTCGAGATCTTTAAAAAAGT-----GGATTAATCGGACGAGGAC------AAAGAGAGAGTCCCATTCTACATGTCAATACTGACAACAATGAAATTTCTAGTAAAAGGAAAATCCGTCGACTTTATAAGTTGTGAGGGTTCAAGTCCCTCTATTCCCT-----AATCCTCTTTTATTCCCTAACTATA-CTATA---TTATT------------------------TATCCTCTTTTTTTT-----CTTTTTATCAAT-----------------------------GGGTTTAAGATTCATTAGCTTTCTCATTCTACTCTTTCACAAAGGAA-----TGCGAAGAGAACTCAATGGATCTTATCCTATTCATTGAATAGATTTCTTTTTTATTAGAGTATCGGCAAGAAATCTTGGTTATT-------CACTCTA----TTTTTAAGTATTATTT-----AAGTAAACCATGCACAATGCATAGGACTACCCCCCCC---ATTTTCCAA-TTTTGAATTTG--AAATACTTTAATTAA-------TTTTTTAGTCCTTTTAATTGACATAGATACAAATACTCTACTAGGATGATGCACAAGAAAAGGTCAGGATAGCTCAGTTGGTAGAGCAGAGGACTGAAAATC
Pseudoroegneria_libanotica_1		-------GAGCTAAGTGGGCTTACATAACGGAAATAGTGTAACAAATAGAAATAGGTATAGTATAGGAAATCCGTAAAATCTCAGATATTAGTTATTAATCTT---------AGCTATTAACTAGTTCTAAATTTGAAGTTCTACTTATAAAAATAAA---------AAAATACTAAAACTTCTTAAAGATAAAGTTAGCTTGATATGCTTAACTATAG-----GATATTTAAAAATAAAATTATAGAATTTATTGGTATTTTCATTCGATCATTATAGACTTTATTATTTGTTAATAATTTGAGGATTAATATTTCACTAAGGGGAACATAGAGTCAGAGTAAATAAAATTGCTAATTCTGATT--------------------------------------------------------------------------------------------------------------------------------------------------------------------------------------------------------------------------AGAAAAAAAGAATAAATATCAAGCGTTA-----------------TAGTATAATTTTGAATACTATAAAAAAG-TAAGACGGGAGGTGGGGGAGATAAAAACTTTTGGATATATTGATTCGGATTGAATTGCAAATACATCAAGGATAGAATCAATTCAATTCTGAATTGCAATAAGCAAGCGGGGTCTCTCAAATA------GAGTCGAACTGAACTGCTAGACTACGTTGAGTGATGAACTCAATGATTCAAAAAAAAAAAAA---CTAAGAGATGGATGAAATTACACAAGGAATCCTTGTCTCAAA-----------------GAAGAGGGAAA-TGGGGATATGGCGAAATCGGTAGACGCTACGGACTTGATTGTATTGAGCCTTGGTATGGAAACCTGCTAAGTGGTAACTTCCAAATTCAGAGAAACCCTGGAATTAAAAAAGGGCAATCCTGAGCCAAATCCGTGTTTTGAGAAAACAA------GGGGTTCTCGAACTAGAATACAAAGGAAAAGGATAGGTGCAGAGACTCAATGGAAGCTGTTCTAACGAATCGAGTTAATTACGTTGTGTTGTTAGTGGAATTCCTTCTAATTC------TAAATTAGAGAAAGAGGGGTTT-----TATAC-------------TTTATACATT-------TAATAAACACGTATAGATACTGA------CATAGCAAACGATTAATCACAGAACTCATATT----ATATT-----------ATAATATAGGTTCTTTATCTTTTTT-TAAAATG-AAATTAGAAATGATAATGATTATGAAATAAAAAACTCAT----------ATCATAATTTTTTTTTT---AATTATTGTGAATCCACTCCAATCGAATATTGAATAATCAAATTCTTCAATTCAAATTCAAA------GTTTTCGAGATCTTTAAAAAAGT-----GGATTAATCGGACGAGGAC------AAAGAGAGAGTCCCATTCTACATGTCAATACTGACAACAATGAAATTTCTAGTAAAAGGAAAATCCGTCGACTTTATAAGTTGTGAGGGTTCAAGTCCCTCTATCCCCA-----AATCCTCTTTTATTCCCTAACTATA-CTATA---TTATT------------------------TATCCTCTTTTTTTT-----CTTTTTATCAAT-----------------------------GGGTTTAAGATTCATTAGCTTTCTCATTCTACTCTTTCACAAAGGAA-----TGCGAAGAGAACTCAATGGATCTTATCCTATTCATTGAATAGATTTCTTTTTTATTAGAGTATCGGCAAGAAATCTTGGTTATT-------CACTCTA----TTTTTAAGTATTATTT-----AAGTAAACCATGCACAATGCATAGGACTACCCCCCCC---ATTTTCCAA-TTTTGAATTTG--AAATACTTTAATTAA-------TTTTTTAGTCCTTTTAATTGACATAGATACAAATACTCTACTAGGATGATGCACAAGAAAAGGTCAGGATAGCTCAGTTGGTAGAGCAGAGGACTGAAAATC
Pseudoroegneria_libanotica_3    	--------------------------------------GTAACAAATGGAAATAGGTATAGTATAGGAAATCCGTAAAATCTCAGATATTAGTTATTAATCTT---------AGCTATTAACTAATTCTAAATTTGAAGTTCTACTTATAAAAATAAA---------AAAATACTAAAACTTCCTAAAGATAAAGTTAGCTTGATATGCTTAACTATAG-----GATATTTAAAAATAAAATTATAGAATTTATTGGTATTTTCATTCGATCATTATAGACTTTATTATTTGTTAATAATTTGAGGATTAATATTTCACTAAGGGGAACATAGAGTCAGAGTAAATAAAATTGCTAATTCTGATT--------------------------------------------------------------------------------------------------------------------------------------------------------------------------------------------------------------------------AGAAAAAAAGAATAAATATCAAGCGTTA-----------------TAGTATAATTTTGAATACTATAAAAAAG-TAAGACGGGAGGTGGGGGAGATAAAAACTTTTGGATATATTGATTCGGATTGAATTGCAAATACATCAAGGATAGAATCAATTCAATTCTGAATTGCAATAAGCAAGCGGGGTCTCTCAAATA------GAGTCGAACTGAACTGCTAGACTACGTTGAGTGATGAACTCAATGATTCAAAAAAAAAAAAC---CTAAGAGATGGAGGAAATTACCCAAGGAATCCTTGTCTCAAAGGNCTCCTTGTCTCAAAGAAGAGGGAAATTGGGGATATGGCGAAATCGGTAGACGCTACGGACTTGTTTGTATTGAGCCTTGGTTTGGAAACCTGCTAAGTGGTAACTTCCAAATTCAGAGAAACCCTGGAATTAAAAAAGGGCAATCCTGAGCCAAATCCG-GTTTTGAGAAAAAAA------GGGGTTCTCGAACTAGAATACAAAGGAAAAGGATAGGTGCAGAGACTCAATGGAAGCTGTTCTAACGAATCGAGTTAATTACGTTGTGTTGTTAGTGGAATTCCTTCTAATTC------TAAATTAGAGAAAGAGGGGTTT-----TATAC-------------TTTATACATT-------TAATAAACACGTATAGATACTGA------CATAGCAAACGATTAATCACAGAACTCATATT----ATATT-----------ATAATATAGGTTCTTTATCTTTTTT-TAAAATG-AAATTAGAAATGATAATGATTATGAAATAAAAAACTCAT----------ATCATAATTTTTTTTT----AATTATTGTGAATCCACTCCAATCGAATATTGAATAATCAAATTCTTCAATTCAAATTCAAA------GTTTTCGAGATCTTTAAAAAAGT-----GGATTAATCGGACGAGGAC------AAAGAGAGAGTCCCATTCTACATGTCAATACTGACAACAATGAAATTTCTAGTAAAAGGAAAATCCGTCGACTTTATAAGTTGTGAGGGTTCAAGTCCCTCTATCCCCA-----AATCCTCTTTTATTCCCTAACTATA-CTATA---TTATT------------------------TATCCTCTTTTTTTT-----CTTTTTATCAAT-----------------------------GGGTTTAAGATTCATTAGCTTTCTCATTCTACTCTTTCACAAAGGAA-----TGCGAAGAGAACTCAATGGATCTTATCCTATTCATTGAATAGATTTCTTTTTTATTAGAGTATCGGCAAGAAATCTTGGTTATT-------CACTCTA----TTTTTAAGTATTATTT-----AAGTAAACCATGCACAATGCATAGGACTACCCCCCCC---ATTTTCCAA-TTTTGAATTTG--AAATACTTTAATTAA-------TTTTTTAGTCCTTTTAATTGACATAGATACAAATACTCTACTAGGATGATGCACAAGAAAAGGTCAGGATAGCTCAGTTGGTAGAGCAGAGGACTGAAAATC
Pseudoroegneria_spicata_2    		AACCTCTGAGCTAAGTGGGCTTACATAACGGAAATAGTGTAACAAATAGAAATAGGTATAGTATAGGAAATCCGTAAAATCTCAGATATTAGTTATTAATCTT---------AGCTATTAACTAGTTCTAAATTTGAAGTTCTACTTATAAAAATAAA---------AAAATACTAAAACTTCTTAAAGATAAAGTTAGCTTGATATGCTTAACTATAG-----GATATTTAAAAATAAAATTATAGAATTTATTGGTATTTTCATTCGATCATTATAGACTTTATTATTTGTTAATAATTTTAGGATTAATATTTCACTAAGGGGAACATAGAGTCAGAGTAAATAAAATTGCTAATTCTGATT--------------------------------------------------------------------------------------------------------------------------------------------------------------------------------------------------------------------------AGAAAAAAAGAATAAATATCAAGCGTTA-----------------TAGTATAATTTTGAATACTATAAAAAAG-TAAGACGGGAGGTGGGGGAGATAAAAACTTTTGGATATATTGATTCGGATTGAATTGCAAATACATCAAGGATAGAATCAATTCAATTCTGAATTGCAATAAGCAAGCGGGGTCTCTCAAATA------GAGTCGAACTGAACTGCTAGACTACGTTGAGTGATGAACTCAATGATTCAAAAAAAAAAAA----CTAAGAGATGGATGAAATTACACAAGGAATCCTGGTCTCAAA-----------------GAAGAGGGAAA-TGGGGATATGGCGAAATCGGTAGACGCTACGGACTTGATTGTATTGAGCCTTGGTATGGAAACCTGCTAAGTGGTAACTTCCAAATTCAGAGAAACCCTGGAATTAAAAAAGGGCAATCCTGAGCCAAATCCGTGTTTTGAGAAAACAA------GGGGTTCTCGAACTAGAATACAAAGGAAAAGGATAGGTGCAGAGACTCAATGGAAGCTGTTCTAACGAATCGAGTTAATTACGTTGTGTTGTTAGTGGAATTCCTTCTAATTC------TAAATTAGAGAAAGAGGGGTTT-----TATAC-------------TTTATACATT-------TAATAAACACGTATAGATACTGA------CATAGCAAACGATTAATCACAGAACTCATATT----ATATT-----------ATAATATAGGTTCTTTATCTTTTTT--AAAATG-AAATTAGAAATGATAATGATTATGAAATAAAAAACTCAT----------ATCATAATTTTTTTTTT---AATTATTGTGAATCCACTCCAATCGAATATTGAATAATCAAATTCTTCAATGCAAATTCAAA------GTTTTCGAGATCTTTAAAAAAGT-----GGATTAATCGGACGAGGAC------AAAGAGAGAGTCCCATTTTACATGTCAATACTGACAACAATGAAATTTCTAGTAAAAGGAAAATCCGTCGACTTTATAAGTTGTGAGGGTTCAAGTCCCTCTATCCCCA-----AATCCTCTTTTATTCCCTAACTATA-CTATA---TTATA-------------------TTATTTATCCTCTTTTTTTT-----CTTTTTATCAAT-----------------------------GGGTTTAAGATTCATTAGCTTTCTCATTCTACTCTTTCACAAAGGAA-----TGCGAAGAGAACTCAATGGATCTTATCCTATTCATTGAATAGATTTCTTTTTTATTAGAGTATCGGCAAGAAATCTTGGTTATT-------CACTCTA----TTTTTAAGTATTATTT-----AAGTAAACCATGCACAATGCATAGGACTACCCCCCCCCCCATTTTCCAA-TTTTGAATTTG--AAATACTTTAATTAA-------TTTTTTAGTCCTTTTAATTGACATAGATACAAATACTCTACTAGGATGATGCACAAGAAAAGGTCAGGATAGCTCAGTTGGTAGAGCANAGGACTGAAAATC
Pseudoroegneria_spicata_3    		------TGAGCTAAGTGGGCTTACATAACGGAAATAGTGTAACAAATAGAAATAGGTATAGTATAGGAAATCCGTAAAATCTCAGATATTAGTTATTAATCTT---------AGCTATTAACTAGTTCTAAATTTGAAGTTCTACTTATAAAAATAAA---------AAAATACTAAAACTTCTTAAAGATAAAGTTAGCTTGATATGCTTAACTATAG-----GATATTTAAAAATAAAATTATAGAATTTATTGGTATTTTCATTCGATCATTATAGACTTTATTATTTGTTAATAATTTGAGGATTAATATTTCACTAAGGGGAACATAGAGTCAGAGTAAATAAAATTGCTAATTCTGATT--------------------------------------------------------------------------------------------------------------------------------------------------------------------------------------------------------------------------AGAAAAAAAGAATAAATATCAAGCGTTA-----------------TAGTATAATTTCGAATACTATAAAAAAG-TAAGACGGGAGGTGGGGGAGATAAAAACTTTTGGATATATTGATTCGGATTGAATTGCAAATACATCAAGGATAGAATCAATTCAATTCTGAATTGCAATAAGCAAGCGGGGTCTCTCAAATA------GAGTCGAACTGAACTGCTAGACTACGTTGAGTGATGAACTCAATGATTCAAAAAAAAAAA-----CTAAGAGATGGATGAAATTACACAAGGAATCCTGGTCTCAAA-----------------GAAGAGGGAAA-TGGGGATATGGCGAAATCGGTAGACGCTACGGACTTGATTGTATTGAGCCTTGGTATGGAAACCTGCTAAGTGGTAACTTCCAAATTCAGAGAAACCCTGGAATTAAAAAAGGGCAATCCTGAGCCAAATCCGTGTTTTGAGAAAACAA------GGGGTTCTCGAACTAGAATACAAAGGAAAAGGATAGGTGCAGAGACTCAATGGAAGCTGTTCTAACGAATCGAGTTAATTACGTTGTGTTGTTAGTGGAATTCCTTCTAATTC------TAAATTAGAGAAAGAGGGGTTT-----TATAC-------------TTTATACATT-------TAATAAACACGTATAGATACTGA------CATAGCAAACGATTAATCACAGAACTCATATT----ATATT-----------ATAATATAGGTTCTTTATCTTTTTT-TAAAATG-AAATTAGAAATGATAATGATTATGAAATAAAAAACTCAT----------ATCATAATTTTATTTTT---AATTATTGTGAATCCACTCCAATCGAATATTGAATAATCAAATTCTTCAATTCAAATTCAAA------GTTTTCGAGATCTTTAAAAAAGT-----GGATTAATCGGACGAGGAC------AAAGAGAGAGTCCCATTCTACATGTCAATACTGACAACAATGAAATTTCTAGTAAAAGGAAAATCCGTCGACTTTATAAGTTGTGAGGGTTCAAGTCCCTCTATCCCCA-----AATCCTCTTTTATTCCCTAACTATA-CTATA---TTATT------------------------TATCCTCTTTTTTTTTTT--CTTTTTATCAAT-----------------------------GGGTTTAAGATTCATTAGCTTTCTCATTCTACTCTTTCACAAAGGAA-----TGCGAAGAGAACTCAATGGATCTTATCCTATTCATTGAATAGATTTCTTTTTTATTAGAGTATCGGCAAGAAATCTTGGTTATT-------CACTCTA----TTTTTAAGTATTATTT-----AAGTAAACCATGCACAATGCATAGGACTACCCCCCCCC--ATTTTCCAA-TTTTGAATTTG--AAATACTTTAATTAA-------TTTTTTAGTCCTTTTAATTGACATAGATACAAATACTCTACTAGGATGATGCACAAGAAAAGGTCAGGATAGCTCAGTTGGTAGAGCAGAGGACTGAAAATC
Pseudoroegneria_spicata_4   		AACCTCTGAGCTAAGTGGGCTTACATAACGGAAATAGTGTAACAAATAGAAATAGGTATAGTATAGGAAATCCGTAAAATCTCAGATATTAGTTATTAATCTT---------AGCTATTAACTAGTTCTAAATTTGAAGTTCTACTTATAAAAATAAA---------AAAATACTAAAACTTCTTAAAGATAAAGTTAGCTTGATATGCTTAACTATAG-----GATATTTAAAAATAAAATTATAGAATTTATTGGTATTTTCATTCGATCATTATAGACTTTATTATTTGTTAATAATTTGAGGATTAATATTTCACTAAGGGGAACATAGAGTCAGAGTAAATAAAATTGCTAATTCTGATT--------------------------------------------------------------------------------------------------------------------------------------------------------------------------------------------------------------------------AGAAAAAAAGAATAAATATCAAGCGTTA-----------------TAGTATAATTTCAAATACTATAAAAAAG-TAAGACGGGAGGTGGGGGAGATAAAAACTTTTGGATATATTGATTCGGATTGAATTGCAAATACATCAAGGATAGAATCAATTCAATTCTGAATTGCAATAAGCAAGCGGGGTCTCTCAAATA------GAGTCGAACTGAACTGCTAGACTACGTTGAGTGATGAACTCAATGATTAAAAAAAAAAA------CTAAGAGATGGATGAAATTACACAAGGAATCCTGGTCTCAAA-----------------GAAGAGGGAAA-TGGGGATATGGCGAAATCGGTAGACGCTACGGACTTGATTGTATTGAGCCTTGGTATGGAAACCTGCTAAGTGGTAACTTCCAAATTCAGAGAAACCCTGGAATTAAAAAAGGGCAATCCTGAGCCAAATCCGTGTTTTGAGAAAACAA------GGGGTTCTCGAACTAGAATACAAAGGAAAAGGATAGGTGCAGAGACTCAATGGAAGCTGTTCTAACGAATCGAGTTAATTACGTTGTGTTGTTAGTGGAATTCCTTCTAATTC------TAAATTAGAGAAAGAGGGGTTT-----TATAC-------------TTTATACATTATACATTTAATAAACACGTATAGATACTGA------CATAGCAAACGATTAATCACAGAACTCATATT----ATATT-----------ATAATATAGGTTCTTTATCTTTTTT-TAAAATG-AAATTAGAAATGATAATGATTATGAAATAAAAAACTCAT----------ATCATAATTTTTTTTTT---AATTATTGTGAATCCACTCCAATCGAATATTGAATAATCAAATTCTTCAATTCAAATTCAAA------GTTTTCGAGATCTTTAAAAAAGT-----GGATTAATCGGACGAGGAC------AAAGAGAGAGTCCCATTCTACATGTCAATACTGACAACAATGAAATTTCTAGTAAAAGGAAAATCCGTCGACTTTATAAGTTGTGAGGGTTCAAGTCCCTCTATCCCCA-----AATCCTCTTTTATTCCCTAACTATA-CTATA---TTATT------------------------TATCCTCTTTTTTTTTTT--CTTTTTATCAAT-----------------------------GGGTTTAAGATTCATTAGCTTTCTCATTCTACTCTTTCACAAAGGAA-----TGCGAAGAGAACTCAATGGATCTTATCCTATTCATTGAATAGATTTCTTTTTTATTAGAGTATCGGCAAGAAATCTTGGTTATT-------CACTCTA----TTTTTAAGTATTATTT-----AAGTAAACCATGCACAATGCATAGGACTACCCCCCCCC--ATTTTCCAA-TTTTGAATTTG--AAATACTTTAATTAA-------TTTTTTAGTCCTTTTAATTGACATAGATACAAATACTCTACTAGGATGATGCACAAGAAAAGGTCAGGATAGCTCAGTTGGTANAGCANAGGACTGAAAATC
Pseudoroegneria_spicata_6    		AACCTCTGAGCTAAGTGGGCTTACATAACGGAAATAGTGTAACAAATAGAAATAGGTATAGTATAGGAAATCCGTAAAATCTCAGATATTAGTTATTAATCTT---------AGCTATTAACTAGTTCTAAATTTGAAGTTCTACTTATAAAAATAAA---------AAAATACTAAAACTTCTTAAAGATAAAGTTAGCTTGATATGCTTAACTATAG-----GATATTTAAAAATAAAATTATAGAATTTATTGGTATTTTCATTCGATCATTATAGACTTTATTATTTGTTAATAATTTGAGGATTAATATTTCACTAAGGGGAACATAGAGTCAGAGTAAATAAAATTGCTAATTCTGATT--------------------------------------------------------------------------------------------------------------------------------------------------------------------------------------------------------------------------AGAAAAAAAGAATAAATATCAAGCGTTA-----------------TAGTATAATTTTGAATACTATAAAAAAG-TAAGACGGGAGGTGGGGGAGATAAAAACTTTTGGATATATTGATTCGGATTGAATTGCAAATACATCAAGGATAGAATCAATTCAATTCTGAATTGCAATAAGCAAGCGGGGTCTCTCAAATA------GAGTCGAACTGAACTGCTAGACTACGTTGAGTGATGAACTCAATGATTCAAAAAAAAAA------CTAAGAGATGGATGAAATTACACAAGGAATCCTGGTCTCAAA-----------------GAAGAGGGAAA-TGGGGATATGGCGAAANNNNTAGACGCTACGGACTTGATTGTATTGAGCCTTGGTATGGAAACCTGCTAAGTGGTAACTTCCAAATTCAGAGAAACCCTGGAATTAAAAAAGGGCAATCCTGAGCCAAATCCGTGTTTTGAGAAAACAA------GGGGTTCTCGAACTAGAATACAAAGGAAAAGGATAGGTGCAGAGACTCAATGGAAGCTGTTCTAACGAATCGAGTTAATTACGTTGTGTTGTTAGTGGAATTCCTTCTAATTC------TAAATTAGAGAAAGAGGGGTTT-----TATAC-------------TTTATACATT-------TAATAAACACGTATAGATACTGA------CATAGCAAACGATTAATCACAGAACTCATATT----ATATT-----------ATAATATAGGTTCTTTATCTTTTTT-TAAAATG-AAATTAGAAATGATAATGATTATGAAATAAAAAACTCAT----------ATCATAATTTTTTTTTT---AATTATTGTGAATCCACTCCAATCGAATATTGAATAATCAAATTCTTCAATTCAAATTCAAA------GTTTTCGAGATCTTTAAAAAAGT-----GGATTAATCGGACGAGGAC------AAAGAGAGAGTCCCATTCTACATGTCAATACTGACAACAATGAAATTTCTAGTAAAAGGAAAATCCGTCGACTTTATAAGTTGTGAGGGTTCAAGTCCCTCTATCCCCA-----AATCCTCTTTTATTCCCTAACTATA-CTATA---TTATT------------------------TATCCTCTTTTTTTT-----CTTTTTATCAAT-----------------------------GGGTTTAAGATTCATTAGCTTTCTCATTCTACTCTTTCACAAAGGAA-----TGCGAAGAGAACTCAATGGATCTTATCCTATTCATTGAATAGATTTCTTTTTTATTAGAGTATCGGCAAGAAATCTTGGTTATT-------CACTCTA----TTTTTAAGTATTATTT-----AAGTAAACCATGCACAATGCATAGGACTACCCCCCCC---ATTTTCCAA-TTTTGAATTTG--AAATACTTTAATTAA-------TTTTTTAGTCCTTTTAATTGACATAGATACAAATACTCTACTAGGATGATGCACAAGAAAAGGTCAGGATAGCTCAGTTGGTAGAGCAGAGGACTGAAAATC
Pseudoroegneria_spicata_8    		AACCTCTGAGCTAAGTGGGCTTACATAACGGAAATAGTGTAACAAATAGAAATAGGTATAGTATAGGAAATCCGTAAAATCTCAGATATTAGTTATTAATCTT---------AGCTATTAACTAGTTCTAAATTTGAAGTTCTACTTATAAAAATAAA---------AAAATACTAAAACTTCTTAAAGATAAAGTTAGCTTGATATGCTTAACTATAG-----GATATTTAAAAATAAAATTATAGAATTTATTGGTATTTTCATTCGATCATTATAGACTTTATTATTTGTTAATAATTTGAGGATTAATATTTCACTAAGGGGAACATAGAGTCAGAGTAAATAAAATTGCTAATTCTGATT--------------------------------------------------------------------------------------------------------------------------------------------------------------------------------------------------------------------------AGAAAAAAAGAATAAATATCAAGCGTTA-----------------TAGTATAATTTCGAATACTATAAAAAAG-TAAGACGGGAGGTGGGGGAGATAAAAACTTTTGGATATATTGATTCGGATTGAATTGCAAATACATCAAGGATAGAATCAATTCAATTCTGAATTGCAATAAGCAAGCGGGGTCTCTCAAATA------GAGTCGAACTGAACTGCTAGACTACGTTGAGTGATGAACTCAATGATTCAAAAAAAAAAAA----CTAAGAGATGGGTGAAATTACACAAAGAATCCTGGTCTCAAA-----------------GAAGAGGGAAA-TGGGGATATGGCGAAATCGGTAGACGCTACGGACTTGATTGTATTGAGCCTTGGTATGGAAACCTGCTAAGTGGTAACTTCCAAATTCAGAGAAACCCTGGAATTAAAAAAGGGCAATCCTGAGCCAAATCCGTGTTTTGAGAAAACAA------GGGGTTCTCGAACTAGAATACAAAGGAAAAGGATAGGTGCAGAGACTCAATGGAAGCTGTTCTAACGAATCGAGTTAATTACGTTGTGTTGTTAGTGGAATTCCTTCTAATTC------TAAATTAGAGAAAGAGGGGTTT-----TATAC-------------TTTATACATT-------TAATAAACACGTATAGATACTGA------CATAGCAAACGATTAATCACAGAACTCATATT----ATATT-----------ATAATATAGGTTCTTTATCTTTTTT-AAAAATG-AAATTAGAAATGATAATGATTATGAAATAAAAAACTCAT----------ATCATAATTTTATTTTT---AATTATTGTGAATCCACTCCAATCGAATATTGAATAATCAAATTCTTCAATTCAAATTCAAA------GTTTTCGAGATCTTTAAAAAAGT-----GGATTAATCGGACGAGGAC------AAAGAGAGAGTCCCATTCTACATGTCAATACTGACAACAATGAAATTTCTAGTAAAAGGAAAATCCGTCGACTTTATAAGTTGTGAGGGTTCAAGTCCCTCTATCCCCA-----AATCCTCTTTTATTCCCTAACTATA-CTATA---TTATT------------------------TATCCTCTTTTTTTTTTTTTCTTTTTATCAAT-----------------------------GGGTTTAAGATTCATTAGCTTTCTCATTCTACTCTTTCACAAAGGAA-----TGCGAAGAGAACTCAATGGATCTTATCCTATTCATTGAATAGATTTCTTTTTTATTAGAGTATCGGCAAGAAATCTTGGTTATT-------CACTCTA----TTTTTAAGTATTATTT-----AAGTAAACCATGCACAATGCATAGGACTACCCCCCCCC--ATTTTCCAA-TTTTGAATTTG--AAATACTTTAATTAA-------TTTTTTAGTCCTTTTAATTGACATAGATACAAATACTCTACTAGGATGATGCACAAGAAAAGGTCAGGATAGCTCAGTTGGTAAACCAAAGGACTGAAAATC
Pseudoroegneria_stipifolia_2 		-----------------------CATAACGGAAATAGTGTAACAAATAGAAATAGGTATAGTATAGGAAATCCGTAAAATCTCAGATATTAGTTATTAATCTT---------AGCTATTAACTAGTTCTAAATTTGAAGTTCTACTTATAAAAATAAA---------AAAATACTAAAACTTCTTAAAGATAAAGTTAGCTTGATATGCTTAACTATAG-----GATATTTAAAAATAAAATTATAGAATTTATTGGTATTTTCATTCGATCATTATAGACTTTATTATTTGTTAATAATTTGAGGATTAATATTTCACTAAGGGGAACATAGAGTCAGAGTAAATAAAATTGCTAATTCTGATT--------------------------------------------------------------------------------------------------------------------------------------------------------------------------------------------------------------------------AGAAAAAAAGAATAAATATCAAGCGTTA-----------------TAGTATAATTTTGAATACTATAAAAAAG-TAAGACGGGAGGTGGGGGAGATAAAAACTTTTGGATATATTGATTCGGATTGAATTGCAAATACATCAAGGATAGAATCAATTCAATTCTGAATTGCAATAAGCAAGCGGGGTCTCTCAAATA------GAGTCGAACTGAACTGCTAGACTACGTTGAGTGATGAACTCAATGATTCAAAAAAAAAAAA----CTAAGAGATGGATGAAATTACACAAGGAATCCTTGTCTCAAA-----------------GAAGAGGGAAA-TGGGGATATGGCGAAATCGGTAGACGCTACGGACTTGATTGTATTGAGCCTTGGTATGGAAACCTGCTAAGTGGTAACTTCCAAATTCAGAGAAACCCTGGAATTAAAAAAGGGCAATCCTGAGCCAAATCCGTGTTTTGAGAAAACAA------GGGGTTCTCGAACTAGAATACAAAGGAAAAGGATAGGTGCAGAGACTCAATGGAAGCTGTTCTAACGAATCGAGTTAATTACGTTGTGTTGTTAGTGGAATTCCTTCTAATTC------TAAATTAGAGAAAGAGGGGTTT-----TATAC-------------TTTATACATT-------TAATAAACACGTATAGATACTGA------CATAGCAAACGATTAATCACAGAACTCATATT----ATATTATATT------ATAATATAGGTTCTTTATCTTTTTT-TAAAATG-AAATTAGAAATGATAATGATTATGAAATAAAAAACTCAT----------ATCATAATTTTTTTTTTT--AATTATTGTGAATCCACTCCAATCGAATATTGAATAATCAAATTCTTCAATTCAAATTCAAA------GTTTTCGAGATCTTTAAAAAAGT-----GGATTAATCGGACGAGGAC------AAAGAGAGAGTCCCATTCTACATGTCAATACTGACAACAATGAAATTTCTAGTAAAAGGAAAATCCGTCGACTTTATAAGTTGTGAGGGTTCAAGTCCCTCTATCCCCA-----AATCCTCTTTTATTCCCTAACTATA-CTATA---TTATT------------------------TATCCTCTTTTTTTT-----CTTTTTATCAAT-----------------------------GGGTTTAAGATTCATTAGCTTTCTCATTCTACTCTTTCACAAAGGAA-----TGCGAAGAGAACTCAATGGATCTTATCCTATTCATTGAATAGATTTCTTTTTTATTAGAGTATCGGCAAGAAATCTTGGTTATT-------CACTCTA----TTTTTAAGTATTATTT-----AAGTAAACCATGCACAATGCATAGGACTACCCCCCCC---ATTTTCCAA-TTTTGAATTTG--AAATACTTTAATTAA-------TTTTTTAGTCCTTTTAATTGACATAGATACAAATACTCTACTAGGATGATGCACAAGAAAAGGTCAGGATAGCTCAGTTGGTAGAGCAGAGGACTGAAAATC
Pseudoroegneria_stipifolia_3 		AACCTCTGAGCTAAGTGGGCTTCCATAACGGAAATAGTGTAACAAATAGAAATAGGTATTGTATAGGAAATCCGTAAAATCTCCGATATTAGTTATTAATCTT---------AGCTATTAACTAGTTCTAAATTTGAAGTTCTCCTTATAAAAATAAA---------AAAATCCTAAAACTTCTTAAAGATAAAGTTAGCTTGATATGCTTAACTATAG-----GATATTTAAAAATAAAATTATAGAATTTATTGGTATTTTCATTCGATCATTATAGACTTTATTATTTGTTAATAATTTGAGGATTAATATTTCACTAAGGGGAACATAGAGTCAGAGTAAATAAAATTGCTAATTCTGATT--------------------------------------------------------------------------------------------------------------------------------------------------------------------------------------------------------------------------AGAAAAAAAGAATAAATATCAAGCGTTA-----------------TAGTATAATTTTGAATACTATAAAAAAG-TAAGACGGGAGGTGGGGGAGATAAAAACTTTTGGATATATTGATTCGGATTGAATTGCAAATACATCAAGGATAGAATCAATTCAATTCTGAATTGCAATAAGCAAGCGGGGTCTCTCAAATA------GAGTCGAACTGAACTGCTAGACTACGTTGAGTGATGAACTCAATGATTCAAAAAAAAAAAA----CTAAGAGATGGATGAAATTACACAAGGAATCCTTGTCTCAAA-----------------GAAGAGGGAAA-TGGGGATATGGCGAAATCGGTAGACGCTACGGACTTGATTGTATTGAGCCTTGGTATGGAAACCTGCTAAGTGGTAACTTCCAAATTCAGAGAAACCCTGGAATTAAAAAAGGGCAATCCTGAGCCAAATCCGTGTTTTGAGAAAACAA------GGGGTTCTCGAACTAGAATACAAAGGAAAAGGATAGGTGCAGAGACTCAATGGAAGCTGTTCTAACGAATCGAGTTAATTACGTTGTGTTGTTAGTGGAATTCCTTCTAATTC------TAAATTAGAGAAAGAGGGGTTT-----TATAC-------------TTTATACATT-------TAATAAACACGTATAGATACTGA------CATAGCAAACGATTAATCACAGAACTCATATT----ATATT-----------ATAATATAGGTTCTTTATCTTTTTT-TAAAATG-AAATTAGAAATGATAATGATTATGAAATAAAAAACTCAT----------ATCATAATTTTTTTTTTT--AATTATTGTGAATCCACTCCAATCGAATATTGAATAATCAAATTCTTCAATTCAAATTCAAA------GTTTTCGAGATCTTTAAAAAAGT-----GGATTAATCGGACGAGGAC------AAAGAGAGAGTCCCATTCTACATGTCAATACTGACAACAATGAAATTTCTAGTAAAAGGAAAATCCGTCGACTTTATAAGTTGTGAGGGTTCAAGTCCCTCTATCCCCA-----AATCCTCTTTTATTCCCTAACTATA-CTATA---TTATT------------------------TATCCTCTTTTTTTT-----CTTTTTATCAAT-----------------------------GGGTTTAAGATTCATTAGCTTTCTCATTCTACTCTTTCACAAAGGAA-----TGCGAAGAGAACTCAATGGATCTTATCCTATTCATTGAATAGATTTCTTTTTTATTAGAGTATCGGCAAGAAATCTTGGTTATT-------CACTCTA----TTTTTAAGTATTATTT-----AAGTAAACCATGCACAATGCATAGGACTACCCCCCCC---ATTTTCCAA-TTTTGAATTTG--AAATACTTTAATTAA-------TTTTTTAGTCCTTTTAATTGACATAGATACAAATACTCTACTAGGATGATGCACAAGAAAAGGTCAGGATAGCTCAGTTGGTAGAGCAGAGGACTGAAAATC
Pseudoroegneria_tauri_1      		AACCTTTGAGCTAAGTGGGCTTACATAACGGAAATAGTGTAACAAATAGAAATAGGTATAGTATAGGAAATCCGTAAAATCTCAGATATTAGTTATTAATCTT---------AGCTATTAACTAGTTCTAAATTTGAAGTTCTCCTTATAAAAATAAA---------AAAATTCTAAAACTTCTTAAAGATAAAGTTAGCTTGATATGCTTAACTATAG-----GGTATTTAAAAATAAAATTATAGAATTTATTGGTATTTTCNTTCGATCNTTATAGACTTTATTATTTGTTAATAATTTGAGGATTAATATTTCACTAAGGGGAACATAGAGTCAGAGTAAATAAAATTGCTAATTCTGATT--------------------------------------------------------------------------------------------------------------------------------------------------------------------------------------------------------------------------AGAAAAAAAGAATAAATATCAAGCGTTA-----------------TAGTATAATTTTGAATACTATAAAAAAG-TAAGACGGGAGGTGGGGGAGATAAAAACTTTTGGATATATTGATTCGGATTGAATTGCAAATACATCAAGGATAGAATCAATTCAATTCTGAATTGCAATAAGCAAGCGGGGTCTCTCAAATA------GAGTCGAACTGAACTGCTAGACTACGTTGAGTGATGAACTCAATGATTCAAAAAAAAAAAA----CTAAGAGATGGATGAAATTACACAAGGAATCCTTGTCTCAAA-----------------GAAGAGGGAAA-TGGGGATATGGCGAAATCGGTAGACGCTACGGACTTGATTGTATTGAGCCTTGGTATGGAAACCTGCTAAGTGGTAACTTCCAAATTCAGAGAAACCCTGGAATTAAAAAAGGGCAATCCTGAGCCAAATCCGTGTTTTGAGAAAAAAA------GGGGTTCTCGAACTAGAATACAAAGGAAAAGGATAGGTGCAGAGACTCAATGGAAGCTGTTCTAACGAATCGAGTTAATTACGTTGTGTTGTTAGTGGAATTCCTTCTAATTC------TAAATTAGAGAAAGAGGGGTTT-----TATAC-------------TTTATACATT-------TAATAAACACGTATAGATACTGA------CATAGCAAACGATTAATCACAGAACTCATATT----ATATT-----------ATAATATAGGTTCTTTATCTTTTTT-TAAAATG-AAATTAGAAATGATAATGATTATGAAATAAAAAACTCAT----------ATCATAATTTTTTTTT----AATTATTGTGAATCCACTCCAATCGAATATTGAATAATCAAATTCTTCAATTCAAATTCAAA------GTTTTCGAGATCTTTAAAAAAGT-----GGATTAATCGGACGAGGAC------AAAGAGAGAGTCCCATTCTACATGTCAATACTGACAACAATGAAATTTCTAGTAAAAGGAAAATCCGTCGACTTTATAAGTTGTGAGGGTTCAAGTCCCTCTATCCCCA-----AATCCTCTTTTATTCCCTAACTATA-CTATA---TTATT------------------------TATCCTCTTTTTTTT-----CTTTTTATCAAT-----------------------------GGGTTTAAGATTCATTAGCTTTCTCATTCTACTCTTTCACAAAGGAA-----TGCGAAGAGAACTCAATGGATCTTATCCTATTCATTGAATAGATTTCTTTTTTATTAGAGTATCGGCAAGAAATCTTGGTTATT-------CACTCTA----TTTTTAAGTATTATTT-----AAGTAAACCATGCACAATGCATAGGACTACCCCCCCC---ATTTTCCAA-TTTTGAATTTG--AAATACTTTAATTAA-------TTTTTTAGTCCTTTTAATTGACATAGATACAAATACTCTACTAGGATGATGCACAAGAAAAGGTCAGGATAGCTCAGTTGGTAGAGCAGAGGACTGAAAATC
Pseudoroegneria_tauri_2			AACCTCTGAGCTAAGTGGGCTTACATAACGGAAATAGTGTAACAAATAGAAATAGGTATAGTATAGGAAATCCGTAAAATCTCAGATATTAGTTATTAATCTT---------AGCTATTAACTAGTTCTAAATTTGAAGTTCTACTTATAAAAATAAA---------AAAATACTAAAACTTCTTAAAGATAAAGTTAGCTTGATATGCTTAACTATAG-----GATATTTAAAAATAAAATTATAGAATTTATTGGTATTTTCCTTCGATCATTATAGACTTTATTATTTGTTAATAATTTGAGGATTAATATTTCACTAAGGGGAACATAGAGTCAGAGTAAATAAAATTGCTAATTCTGATT--------------------------------------------------------------------------------------------------------------------------------------------------------------------------------------------------------------------------AGAAAAAAAGAATAAATATCAAGCGTTA-----------------TAGTATAATTTTGAATACTATAAAAAAG-TAAGACGGGAGGTGGGGGAGATAAAAACTTTTGGATATATTGATTCGGATTGAATTGCAAATACATCAAGGATAGAATCAATTCAATTCTGAATTGCAATAAGCAAGCGGGGTCTCTCAAATA------GAGTCGAACTGAACTGCTAGACTACGTTGAGTGATGAACTCAATGATTCAAAAAAAAAAAA----CTAAGAGATGGATGAAATTACACAAGGAATCCTTGTCTCAAA-----------------GAAGAGGGAAA-TGGGGATATGGCGAAATCGGTAGACGCTACGGACTTGATTGTATTGAGCCTTGGTATGGAAACCTGCTAAGTGGTAACTTCCAAATTCAGAGAAACCCTGGAATTAAAAAAGGGCAATCCTGAGCCAAATCCGTGTTTTGAGAAAACAA------GGGGTTCTCGAACTAGAATACAAAGGAAAAGGATAGGTGCAGAGACTCAATGGAAGCTGTTCTAACGAATCGAGTTAATTACGTTGTGTTGTTAGTGGAATTCCTTCTAATTC------TAAATTAGAGAAAGAGGGGTTT-----TATAC-------------TTTATACATT-------TAATAAACACGTATAGATACTGA------CATAGCAAACGATTAATCACAGAACTCATATT----ATATT-----------ATAATATAGGTTCTTTATCTTTTTT-TAAAATG-AAATTAGAAATGATAATGATTATGAAATAAAAAACTCAT----------ATCATAATTTTTTTTTT---AATTATTGTGAATCCACTCCAATCGAATATTGAATAATCAAATTCTTCAATTCAAATTCAAA------GTTTTCGAGATCTTTAAAAAAGT-----GGATTAATCGGACGAGGAC------AAAGAGAGAGTCCCATTCTACATGTCAATACTGACAACAATGAAATTTCTAGTAAAAGGAAAATCCGTCGACTTTATAAGTTGTGAGGGTTCAAGTCCCTCTATCCCCA-----AATCCTCTTTTATTCCCTAACTATA-CTATA---TTATT------------------------TATCCTCTTTTTTTTT----CTTTTTATCAAT-----------------------------GGGTTTAAGATTCATTAGCTTTCTCATTCTACTCTTTCACAAAGGAA-----TGCGAAGAGAACTCAATGGATCTTATCCTATTCATTGAATAGATTTCTTTTTTATTAGAGTATCGGCAAGAAATCTTGGTTATT-------CACTCTA----TTTTTAAGTATTATTT-----AAGTAAACCATGCACAATGCATAGGACTACCCCCCCC---ATTTTCCAA-TTTTGAATTTG--AAATACTTTAATTAA-------TTTTTTAGTCCTTTTAATTGACATAGATACAAATACTCTACTAGGATGATGCACAAGAAAAGGTCAGGATAGCTCAGTTGGTAGAGCAGAGGACTGAAAATC
Pseudoroegneria_tauri_3			CACCTCTGAGCTAAGTGGGCTTACATAACGGAAATAGTGTAACAAATAGAAATAGGTATAGTATAGGAAATCCGTAAAATCTCAGATATTAGTTATTAATCTT---------AGCTATTAACTAGTTCTAAATTTGAAGTTCTACTTATAAAAATAAA---------AAAATACTAAAACTTCTTAAAGATAAAGTTAGCTTGATATGCTTAACTATAG-----GATATTTAAAAATAAAATTATAGAATTTATTGGTATTTTCATTCGATCATTATAGACTTTATTATTTGTTAATAATTTGAGGATTAATATTTCACTAAGGGGAACATAGAGTCAGAGTAAATAAAATTGCTAATTCTGATT--------------------------------------------------------------------------------------------------------------------------------------------------------------------------------------------------------------------------AGAAAAAAAGAATAAATATCAAGCGTTA-----------------TAGTATAATTTTGAATACTATAAAAAAG-TAAGACGGGAGGTGGGGGAGATAAAAACTTTTGGATATATTGATTCGGATTGAATTGCAAATACATCAAGGATAGAATCAATTCAATTCTGAATTGCAATAAGCAAGCGGGGTCTCTCAAATA------GAGTCGAACTGAACTGCTAGACTACGTTGAGTGATGAACTCAATGATTCAAAAAAAAAAAA----CTAAGAGATGGATGAAATTACACAAGGAATCCTTGTCTCAAA-----------------GAAGAGGGAAA-TGGGGATATGGCGAAATCGGTAGACGCTACGGACTTGATTGTATTGAGCCTTGGTATGGAAACCTGCTAAGTGGTAACTTCCAAATTCAGAGAAACCCTGGAATTAAAAAAGGGCAATCCTGAGCCAAATCCGTGTTTTGAGAAAACAA------GGGGTTCTCGAACTAGAATACAAAGGAAAAGGATAGGTGCAGAGACTCAATGGAAGCTGTTCTAACGAATCGAGTTAATTACGTTGTGTTGTTAGTGGAATTCCTTCTAATTC------TAAATTAGAGAAAGAGGGGTTT-----TATAC-------------TTTATACATT-------TAATAAACACGTATAGATACTGA------CATAGCAAACGATTAATCACAGAACTCATATT----ATATT-----------ATAATATAGGTTCTTTATCTTTTTT-TAAAATG-AAATTAGAAATGATAATGATTATGAAATAAAAAACTCAT----------ATCATAATTTTTTTTTT---AATTATTGTGAATCCACTCCAATCGAATATTGAATAATCAAATTCTTCAATTCAAATTCAAA------GTTTTCGAGATCTTTAAAAAAGT-----GGATTAATCGGACGAGGAC------AAAGAGAGAGTCCCATTCTACATGTCAATACTGACAACAATGAAATTTCTAGTAAAAGGAAAATCCGTCGACTTTATAAGTTGTGAGGGTTCAAGTCCCTCTATCCCCA-----AATCCTCTTTTATTCCCTAACTATA-CTATA---TTATT------------------------TATCCTCTTTTTTTTT----CTTTTTATCAAT-----------------------------GGGTTTAAGATTCATTAGCTTTCTCATTCTACTCTTTCACAAAGGAA-----TGCGAAGAGAACTCAATGGATCTTATCCTATTCATTGAATAGATTTCTTTTTTATTAGAGTATCGGCAAGAAATCTTGGTTATT-------CACTCTA----TTTTTAAGTATTATTT-----AAGTAAACCATGCACAATGCATAGGACTACCCCCCCC---ATTTTCCAA-TTTTGAATTTG--AAATACTTTAATTAA-------TTTTTTAGTCCTTTTAATTGACATAGATACAAATACTCTACTAGGATGATGCACAAGAAAAGGTCAGGATAGCTCAGTTGGTAGAGCAGAGGACTGAAAATC
Dasypyrum_villosum_1     		------GAAGCTAAGTGGGCTTACATAACGGAAATAGTGTAACAAATAGAAATAGGTATAGTATAGGAAATCCGTAAAATCTCAGATATTAGTTATTAATCTT---------AGCTATTAACTAGTTCTAAATTTTAAGTTCTACTTATAAAAATAAA---------AAAATACTAAAACTTCTTAAAGATAAAGTTAGCTTGATATGCTTAACTATAG-----GATATTTAAAAATAAAATTATAGAATTTATTGGTATTTTCATTCGATCATTATAGACTTTATTATTTGTTAATAATTTGAGGATTAATATTTCACTAAGGGGAACATAGAGTCAGAGTAAATAAAATTGCTAATTCTGATT--------------------------------------------------------------------------------------------------------------------------------------------------------------------------------------------------------------------------AGAAAAAAAGAATAAATATCAAGCGTTA-----------------TAGTATAATTTTGAATACTATAAAAAAG-TAAGACGGGAGGTGGGGGAGATAAAAACTTTTGGATATATTGATTCGGATTGAATTGCAAATACATCAAGGATAGAATCAATTCAATTCTGAATTGCAATAAGCAAGCGGGGTCTCTCAAATA------GAGTCGAACTGAACTGCTAGACTACGTTGAGTGATGAACTCAATGATTCAAAAAAAAA-------CTAAGAGATGGATGAAATTACACAAGGAATCCTTGTCTCAAA-----------------GAAGAGGGAAA-TGGGGATATGGCGAAATCGGTAGACGCTACGGACTTGATTGTATTGAGCCTTGGTATGGAAACCTGCTAAGTGGTAACTTCCAAATTCAGAGAAACCCTGGAATTAAAAAAGGGCAATCCTGAGCCAAATCCGTGTTTTGAGAAAACAA------GGGGTTCTCGAACTAGAATACAAAGGAAAAGGATAGGTGCAGAGACTCAATGGAAGCTGTTCTAACGAATCGAGTTAATTACGTTGTGTTGTTATTGGAATTCCTTCTAATTC------TAAATTAGAGAAAGAGGGGTTT-----TATAC-------------TTTATACATT-------TAATAAACACGTATAGATACTGA------CATAGCAAACGATTAATCACAGAACTCATATT----ATATT-----------ATAATATAGGTTCTTTATCTTTTTT-TAAAATG-AAATTAGAAATGATAATGATTATGAAATAAAAAACTCAT----------ATCATAATTTTTTTTTT---AATTATTGTGAATCCACTCCAATCGAATATTGAATAATCAAATTCTTCAATTCAAATTCAAA------GTTTTCGAGATCTTTAAAAAAGT-----GGATTAATCGGACGAGGAC------AAAGAGAGAGTCCCATTCTACATGTCAATACTGACAACAATGAAATTTCTAGTAAAAGGAAAATCCGTCGACTTTATAAGTTGTGAGGGTTCAAGTCCCTCTATCCCCA-----AATCCTCTTTTATTCCCTAACTATA-CTATA---TTATT------------------------TATCCTCTTTTTTTT-----CTTTT----AAT-----------------------------GGGTTTAAGATTCATTAGCTTTCTCATTCTACTCTTTCACAAAGGAA-----TGCGAAGAGAACTCAATGGATCTTATCCTATTCATTGAATAGATTTCTTTTTTATTAGAGTATCGGCAAGAAATCTTGGTTATT-------CACTCTA----TTTTTAAGTATTATTT-----AAGTAAACCATGCACAATGCATAGGACTACCCCCCCC---ATTTTCCAA-TTTTGAATTTG--AAATACTTTAATTAA-------TTTTTTAATCCTTTTAATTGACATAGATACAAATACTCTACTAGGATGATGCACAAGAAAAGGTCAGGATAGCTCAGTTGGTAGAGCAGAGGACTGAAAATC
Dasypyrum_villosum_2     		--------AGCTAAGTGGGCTTACATAACGGAAATAGTGTAACAAATAGAAATAGGTATAGTATAGGAAATCCGTAAAATCTCAGATATTAGTTATTAATCTT---------AGCTATTAACTAGTTCTAAATTTGAAGTTCTACTTATAAAAATAAA---------AAAATACTAAAACTTCTTAAAGATAAAGTTAGCTTGATATGCTTAACTATAG-----GATATTTAAAAATAAAATTATAGAATTTATTGGTATTTTCATTCGATCATTATAGACTTTATTATTTGTTAATAATTTGAGGATTAATATTTCACTAAGGGGAACATAGAGTCAGAGTAAATAAAATTGCTAATTCTGATT--------------------------------------------------------------------------------------------------------------------------------------------------------------------------------------------------------------------------AGAAAAAAAGAATAAATATCAAGCGTTA-----------------TAGTATAATTTTGAATACTATAAAAAAG-TAAGACGGGAGGTGGGGGAGATAAAAACTTTTGGATATATTGATTCGGATTGAATTGCAAATACATCAAGGATAGAATCAATTCAATTCTGAATTGCAATAAGCAAGCGGGGTCTCTCAAATA------GAGTCGAACTGAACTGCTAGACTACGTTGAGTGATGAACTCAATGATTCAAAAAAAAA-------CTAAGAGATGGATGAAATTACACAAGGAATCCTTGTCTCAAA-----------------GAAGAGGGAAA-TGGGGATATGGCGAAATCGGTAGACGCTACGGACTTGATTGTATTGAGCCTTGGTATGGAAACCTGCTAAGTGGTAACTTCCAAATTCAGAGAAACCCTGGAATTAAAAAAGGGCAATCCTGAGCCAAATCCGTGTTTTGAGAAAACAA------GGGGTTCTCGAACTAGAATACAAAGGAAAAGGATAGGTGCAGAGACTCAATGGAAGCTGTTCTAACGAATCGAGTTAATTACGTTGTGTTGTTAGTGGAATTCCTTCTAATTC------TAAATTAGAGAAAGAGGGGTTT-----TATAC-------------TTTATACATT-------TAATAAACACGTATAGATACTGA------CATAGCAAACGATTAATCACAGAACTCATATT----ATATT-----------ATAATATAGGTTCTTTATCTTTTTT-TAAAATG-AAATTAGAAATGATAATGATTATGAAATAAAAAACTCAT----------ATCATAATTTTTTTTTT---AATTATTGTGAATCCACTCCAATCGAATATTGAATAATCAAATTCTTCAATTCAAATTCAAA------GTTTTCGAGATCTTTAAAAAAGT-----GGATTAATCGGACGAGGAC------AAAGAGAGAGTCCCATTCTACATGTCAATACTGACAACAATGAAATTTCTAGTAAAAGGAAAATCCGTCGACTTTATAAGTTGTGAGGGTTCAAGTCCCTCTATCCCCA-----AATCCTCTTTTATTCCCTAACTATA-CTATA---TTATT------------------------TATCCTCTTTTTTTT-----CTTTT----AAT-----------------------------GGGTTTAAGATTCATTAGCTTTCTCATTCTACTCTTTCACAAAGGAA-----TGCGAAGAGAACTCAATGGATCTTATCCTATTCATTGAATAGATTTCTTTTTTATTAGAGTATCGGCAAGAAATCTTGGTTATT-------CACTCTATTTTTTTTTAAGTATTATTT-----AAGTAAACCATGCACAATGCATAGGACTACCCCCCCCC--ATTTTCCAA-TTTTGAATTTG--AAATACTTTAATTAA-------TTTTTTAATCCTTTTAATTGACATAGATACAAATACTCTACTAGGATGATGCACAAGAAAAGGTCAGGATAGCTCAGTTGGTAGAGCAGAGGACTGAAAATC
Thinopyrum_bessarabicum_1     		-ACCTCTGAGCTAAGTGGGCTTACATAACGGAAATAGTGTAACAAATAGAAATAGGTATAGTATAGGAAATCCGTAAAATCTCAGATATTAGTTATTAATCTT---------AGCTATTAACTAGTTCTAAATTTGAAGTTCTACTTATAAAAATAAA---------AAAATACTAAAACTTCTTAAAGATAAAGTTAGCTTGATATGCTTAACTATAG-----GATATTTCAAAATAAAATTATAGAATTTATTGGTATTTTCATTCGATCATTATAGACTTTATTATTTGTTAATAATTTGAGGATTAATATTTCACTAAGGGGAACATAGAGTCAGAGTAAATAAAATTGCTAATTCTGATT--------------------------------------------------------------------------------------------------------------------------------------------------------------------------------------------------------------------------ATAAAAAAAGAATAAATATCAAGCGTTA-----------------TAGTATAATTTTGAATACTATAAAAAAG-TAAGACGGGAGGTGGGGGAGATAAAAACTTTTGGATATATTGATTCGGATTGAATTGCAAATACATCAAGGATAGAATCAATTCAATTCTGAATTGCAATAAGCAAGCGGGGTCTCTCAAATA------GAGTCGAACTGAACTGCTAGACTACGTTGAGTGATGAACTCAATGATTCAAAAAAAAAAA-----CTAAGAGATGGATGAAATTACACAAGGAATCCTTGTCTCAAA-----------------GAAGAGGGAAA-TGGGGATATGGCGAAATCGGTAGACGCTACGGACTTGATTGTATTGAGCCTTGGTATGGAAACCTGCTAAGTGGTAACTTCCAAATTCAGAGAAACCCTGGAATTAAAAAAGGGCAATCCTGAGCCAAATCCGTGTTTTGAGAAAACAA------GGGGTTCTCGAACTAGAATACAAAGGAAAAGGATAGGTGCAGAGACTCAATGGAAGCTGTTCTAACGAATCGAGTTAATTACGTTGTGTTGTTAGTGGAATTCCTTCTAATTC------TAAATTAGAGAAAGAGGGGTTT-----TATAC-------------TTTATACTTTATACATTTAATAAACACGTATAGATACTGA------CATAGCAAACGATTAATCACAGAACTCATATT----ATATT-----------ATAATATAGGTTCTTTATCTTTTTT-TAAAATG-AAATTAGAAATGATAATGATTATGAAATAAAAAACTCAT----------ATCATAATTTTTTTTTTT--CATTATTGTGAATCCACTCCAATCGAATATTGAATAATCAAATTCTTCAATTCAAATTCAAA------GTTTTCGAGATCTTTAAAAAAGT-----GGATTAATCGGACGAGGAC------AAAGAGAGAGTCCCATTCTACATGTCAATACTGACAACAATGAAATTTCTAGTAAAAGGAAAATCCGTCGACTTTATAAGTTGTGAGGGTTCAAGTCCCTCTATCCCCA-----AATCCTCTTTTATTCCCTAACTATA-CTATA---TTATT------------------------TATCCTCTTTTTTTT-----CTTTTTATCAAT-----------------------------GGGTTTAAGATTCATTAGCTTTCTCATTCTACTCTTTCACAAAGGAA-----TGCGAAGAGAACTCAATGGATCTTATCCTATTCATTGAATAGATTTCTTTTTTATTAGAGTATCGGCAAGAAATCTTGGTTATT-------CACTCTA----TTTTTAAGTATTATTT-----AAGTAAACCATGCACAATGCATAGGACTACCCCCCCCC--ATTTTCCAA-TTTTGAATTTG--AAATACTTTAATTAA-------TTTTTTAGTCCTTTTAATTGACATAGATACAAATACTCTACTAGGATGATGCACAAGAAAAGGTCAGGATAGCTCAGTTGGTAGAGCAGAGGACTGAAAATC
Thinopyrum_elongatum_1     		---------GCTAAGTGGGCTTACATAACGGAAATAGTGTAACAAATAGAAATAGGTATAGTATAGGAAATCCGTAAAATCTCAGATATTAGTTATTAATCTT---------AGCTATTAACTAGTTCTAAATTTGAAGTTCTACTTATAAAAATAAA---------AAAATACTAAAACTTCTTAAAGATAAAGTTAGCTTGATATGCTTAACTATAG-----GATATTTCAAAATAAAATTATAGAATTTATTGGTATTTTCATTCGATCATTATAGACTTTATTATTTGTTAATAATTTGAGGATTAATATTTCACTAAGGGGAACATAGAGTCAGAGTAAATAAAATTGCTAATTCTGATT--------------------------------------------------------------------------------------------------------------------------------------------------------------------------------------------------------------------------AGAAAAAAAGAATAAATATCAAGCGTTA-----------------TAGTATAATTTTTAATACTATAAAAAAG-TAAGACGGGAGGTGGGGGAGATAAAAACTTTTGGATATATTGATTCGGATTGAATTGCAAATACATCAAGGATAGAATCAATTCAATTCTGAATTGCAATAAGCAAGCGGGGTCTCTCAAATA------GAGTCGAACTGAACTGCTAGACTACGTTGAGTGATGAACTCAATGATTCAAAAAAAAAAA-----CTAAGAGATGGATGAAATTACACAAGGAATCCTTGTCTCAAA-----------------GAAGAGGGAAA-TGGGGATATGGCGAAATCGGTAGACGCTACGGACTTGATTGTATTGAGCCTTGGTATGGAAACCTGCTAAGTGGTAACTTCCAAATTCAGAGAAACCCTGGAATTAAAAAAGGGCAATCCTGAGCCAAATCCGTGTTTTGAGAAAACAA------GGGGTTCTCGAACTAGAATACAAAGGAAAAGGATAGGTGCAGAGACTCAATGGAAGCTGTTCTAACGAATCGAGTTAATTACGTTGTGTTGTTAGTGGAATTCCTTCTAATTC------TAAATTAGAGAAAGAGGGGTTT-----TATAC-------------TTTATACATT-------TAATAAACACGTATAGATACTGA------CATAGCAAACGATTAATCACAGAACTCATATT----ATATT-----------ATAATATAGGTTCTTTATCTTTTTT-TAAAATG-AAATTAGAAATGATAATGATTATGAAATAAAAAACTCAT----------ATCATAATTTTTTTTTTT--CATTATTGTGAATCCACTCCAATCGAATATTGAATAATCAAATTCTTCAATTCAAATTCAAA------GTTTTCGAGATCTTTAAAAAAGT-----GGATTAATCGGACGAGGAC------AAAGAGAGAGTCCCATTCTACATGTCAATACTGACAACAATGAAATTTTTAGTAAAAGGAAAATCCGTCGACTTTATAAGTTGTGAGGGTTCAAGTCCCTCTATCCCCA-----AATCCTCTTTTATTCCCTAACTATA-CTATA---TTATT------------------------TATCCTCTTTTTTTT-----CTTTTTATCAAT-----------------------------GGGTTTAAGATTCATTAGCTTTCTCATTCTACTCTTTCACAAAGGAA-----TGCGAAGAGAACTCAATGGATCTTATCCTATTCATTGAATAGATTTCTTTTTTATTAGAGTATCGGCAAGAAATCTTGGTTATT-------CACTCTA----TTTTTAAGTATTATTT-----AAGTAAACCATGCACAATGCATAGGACTACCCCCCCC---ATTTTCCAA-TTTTGAATTTG--AAATACTTTAATTAA-------TTTTTTAGTCCTTTTAATTGACATAGATACAAATACTCTACTAGGATGATGCACAAGAAAAGGTCAGGATAGCTCAGTTGGTAGAGCAGAGGACTGAAAATC
Thinopyrum_scirpeum_1     		------TGAGCTAAGTGGGCTTACATAACGGAAATAGTGTAACAAATAGAAATAGGTATAGTATAGGAAATCCGTAAAATCTCAGATATTAGTTATTAATCTT---------AGCTATTAACTAGTTCTAAATTTGAAGTTCTACTTATAAAAATAAA---------AAAATACTAAAACTTCTTAAAGATAAAGTTAGCTTGATATGCTTAACTATAG-----GATATTTCAAAATAAAATTATAGAATTTATTGGTATTTTCATTCGATCATTATAGACTTTATTATTTGTTAATAATTTGAGGATTAATATTTCACTAAGGGGAACATAGAGTCAGAGTAAATAAAATTGCTAATTCTGATT--------------------------------------------------------------------------------------------------------------------------------------------------------------------------------------------------------------------------AGAAAAAAAGAATAAATATCAAGCGTTA-----------------TAGTATAATTTTGAATACTATAAAAAAG-TAAGACGGGAGGTGGGGGAGATAAAAACTTTTGGATATATTGATTCGGATTGAATTGCAAATACATCAAGGATAGAATCAATTCAATTCTGAATTGCAATAAGCAAGCGGGGTCTCTCAAATA------GAGTCGAACTGAACTGCTAGACTACGTTGAGTGATGAACTCAATGATTCAAAAAAAAAAA-----CTAAGAGATGGATGAAATTACACAAGGAATCCTTGTCTCAAA-----------------GAAGAGGGAAA-TGGGGATATGGCGAAATCGGTAGACGCTACGGACTTGATTGTATTGAGCCTTGGTATGGAAACCTGCTAAGTGGTAACTTCCAAATTCAGAGAAACCCTGGAATTAAAAAAGGGCAATCCTGAGCCAAATCCGTGTTTTGAGAAAACAA------GGGGTTCTCGAACTAGAATACAAAGGAAAAGGATAGGTGCAGAGACTCAATGGAAGCTGTTCTAACGAATCGAGTTAATTACGTTGTGTTGTTAGTGGAATTCCTTCTAATTC------TAAATTAGAGAAAGAGGGGTTT-----TATAC-------------TTTATACATT-------TAATAAACACGTATAGATACTGA------CATAGCAAACGATTAATCACAGAACTCATATT----ATATT-----------ATAATATAGGTTCTTTATCTTTTTT-TAAAATG-AAATTAGAAATGATAATGATTATGAAATAAAAAACTCAT----------ATCATAATTTTTTTTTT---CATTATTGTGAATCCACTCCAATCGAATATTGAATAATCAAATTCTTCAATTCAAATTCAAA------GTTTTCGAGATCTTTAAAAAAGT-----GGATTAATCGGACGAGGAC------AAAGAGAGAGTCCCATTCTACATGTCAATACTGACAACAATGAAATTTCTAGTAAAAGGAAAATCCGTCGACTTTATAAGTTGTGAGGGTTCAAGTCCCTCTATCCCCA-----AATCCTCTTTTATTCCCTAACTATA-CTATA---TTATT------------------------TATCCTCTTTTTTTT-----CTTTTTATCAAT-----------------------------GGGTTTAAGATTCATTAGCTTTCTCATTCTACTCTTTCACAAAGGAA-----TGCGAAGAGAACTCAATGGATCTTATCCTATTCATTGAATAGATTTCTTTTTTATTAGAGTATCGGCAAGAAATCTTGGTTATT-------CACTCTA----TTTTTAAGTATTATTT-----AAGTAAACCATGCACAATGCATAGGACTACCCCCCC----ATTTTCCAA-TTTTGAATTTT--AAATACTTTAATTAA-------TTTTTTAGTCCTTTTAATTGACATAGATACAAATACTCTACTAGGATGATGCACAAGAAAAGGTCAGGATAGCTCAGTTGGTAGAGCAGAGGACTGAAAATC
Eremopyrum_bonaepartis_1    		AACCTCTGAGCTAAGTGGGCTTACATAACGGAAATAGTGTAACAAATAGAAATAGGTATAGTATAGGAAATCCGTAAAATCTCAGATATTAGTTATTAATCTT---------AGCTATTAACTAGTTTTAAATTTGAAGTTCTACTTATAAA---------------AAAATACTAAAACTTCTTAAAGATAAAGTTAGCTTGATATGCTTAACTATAG-----GATATTTTTAAATAAAATTATAGAATTTATTGGTATTTTCATTCGATCATTATAGACTTTATTATTTGTTAATAATTTGAGGATTAATATTTCACTAAGGGGAACATAGAGTCAGAGTAAATAAAATTGCTAATTCTGATT--------------------------------------------------------------------------------------------------------------------------------------------------------------------------------------------------------------------------AGAAAAAAAGAAGAAATATCAAGCGTTA-----------------TAGTATAATTTTGAATACTATAAAAAAGGTAAGACGGGAGGTGGGGGAGATAAAAACTTTTGGATATATTGATTCGGATTGAATTGAAAATACATCAAGGATAGAATCAATGCAATTCTGAATTGCAATAAGCAAGTGGGGTCTCTCAAATA------GAGTCGAACTGAACTGCTAGACTACGTTGAGTGATGAACTCAATGATTAAAAAAAAA--------CTAAGAGATGGATGAAATTACACAAGGAATCCTGGTCTCAAA-----------------GAAGAGGGAAA-TGGGGATATGGCGAAATCGGTAGACGCTACGGACTTGATTGTATTGAGCCTTGGTATGGAAACCTGCTAAGTGGTAACTTCCAAATTCAGAGAAACCCTGGAATTAAAAAAGGGCAATCCTGAGCCAAATCCGTGTTTTGAGAAAACAA------GGGGTTCTCGAACTAGAATACAAAGGAAAAGGATAGGTGCAGAGACTCAATGGAAGCTGTTCTAACGAATCGAGTTAATTACGTTGTGTTGTTAGTGGAATTCCTTCTAATTC------TAAATTAGAGAAAGAGGGGTTT-----TATAC-------------TTTATACATT-------TAATAAACACGTATAGATGCTGA------CATAGCAAACGATTAATCACAGAACTCATATT----ATATT-----------ATAATATAGGTTCTTTATCTTTTTT-AAAAATG-AAATTAGAAA------TGATTTTTAAATAAAAAACTCAT----------ATCATAATTTTTTTT-----TATTATTGTGAATCTACTCCAATCGAATATTGAATAATAAAATTCTTCAATTCAAATTCAAA------GTTTTCGAGATCTTTAAAAAAGT-----GGATTAATCGGACGAGGAC------AAAGAGAGAGTCCCATTCTACATGTCAATACTGACAACAATGAAATTTCTAGTAAAAGGAAAATCCGTCGACTTTATAAGTTGTGAGGGTTCAAGTCCCTCTATCCCCA-----AATCCTCTTTTATTCCCTAACTATA---------TTATT------------------------TATCCTCTTTTTTTTTTT--CTTTTTATCAAT------------------------GCAATGGGTTTAAGATTCATTAGCTTTCTCATTCTACTCTTTCACAAAGGAA-----TGCGAAGAGAACTCAATGGATCTTATCCTATTCATTGAATAGATTTCTTTTTTATTAGAGTATCGGCAAGTAATCTTGGTTTTT-------CACTCTA----TTTTAAAGTATTATTT-----AAGTAAACCATGCACAATGCATGGGACTACCCCCC-----ATTTTCAAA-TTTAGAATTTG--AAATACTTTAATTAA-------TTTTTTAGTCCTTTTAATTGACATAGATACAAATACTCTACTAGGATGATGCACAAGAAAAAGTCAGGATAGCTCAGTTGGTAGAGCAGAGGACTGAAAATC
Eremopyrum_bonaepartis_2    		AACCTCTGAGCTAAGTGGGCTTACATAACGGAAATAGTGTAACAAATAGAAATAGGTATAGTATAGGAAATCCGTAAAATCTCAGATATTAGTTATTAATCTT---------AGCTATTAACTAGTTCTAAATTTGAAGTTCTACTTATAAA---------------AAAATACTAAAACTTCTTAAAGATAAAGTTAGCTTGATATGCTTAACTATAG-----GATATTTTAAAATAAAATTATAGAATTTATTGGTATTTTCATTCGATCATTATAGACTTTATTATTTGTTAATAATTTGAGGATTAATATTTCACTAAGGGGAACATAGAGTCAGAGTAAATAAAATTGCTAATTCTGATT--------------------------------------------------------------------------------------------------------------------------------------------------------------------------------------------------------------------------AGAAAAAAAGAAGAAATATCAAGCGTTA-----------------TAGTATAATTTTGAATACTATAAAAAAG-TAAGACGGGAGGTGGGGGAGATAAAAACTTTTGGATATATTGATTCGGATTGAATTGAAAATACATCAAGGATAGAATCAATTCAATTCTGAATTGCAATAAGCAAGCGGGGTCTCTCAAATA------GAGTCGAACTGAACTGCTAGACTACGTTGAGTGATGAACTCAATGATTAAAAAAAAA--------CTAAGAGATGGATGAAATTACACAAGGAATCCTGGTCTCAAA-----------------GAAGAGGGAAA-TGGGGATATGGCGAAATCGGTAGACGCTACGGACTTGATTGTATTGAGCCTTGGTATGGAAACCTGCTAAGTGGTAACTTCCAAATTCAGAGAAACCCTGGAATTAAAAAAGGGCAATCCTGAGCCAAATCCGTGTTTTGAGAAAACAA------GGGGTTCTCAAACTAGAATACAAAGGAAAAGGATAGGTGCAGAGACTCAATGGAAGCTGTTCTAACGAATCGAGTTAATTACGTTGTGTTGTTAGTGGAATTCCTTCTAATTC------TAAATTAGAGAAAGAGGGGTTT-----TATAC-------------TTTATACATT-------TAATAAACACGTATAGA------------CATAGCAAACGATTAATCACAGAACTCATATT----ATATT-----------ATAATATAGGTTCTTTATCTTTTTA-AAAAATG-AAATTAGAAA------TGATTTTGAAATAAAAAACTCAT----------ATCATAATTTTTTTTTT---TATTATTGTGAATCTACTCCAATCGAATATTGAATAATAAAATTCTTCAATTCAAATTCAAA------GTTTTCGAGATCTTTAAAAAAGT-----GGATTAATCGAACGAGGAC------AAAGAGAGAGTCCCATTCTACATGTCAATACTGACAACAATGAAATTTCTAGTAAAAGGAAAATCCGTCGACTTTATAAGTTGTGAGGGTTCAAGTCCCTCTATCCCCA-----AATCCTCTTTTATTCCCTAACTATA---------TTATT------------------------TATCCTCTTTTTTTTT----CTTTTTATCAAT-----------------------------GGGTTTAAGATTCATTAGCTTTCTCATTCTACTCTTTCACAAAGGAA-----TGCGAAGAGAACTCAATGGATCTTATCCTATTCATTGAATAGATTTCTTTTTTATTAGAGTATCGGCAAGAAATCTTGGTTATT-------CACTCTA----TTTTTAAGTATTATTT-----AAGTAAACCATGCACAATGCATAGGACTACCCCCCCC---ATTTTCAAA-TTTAGAATTTG--AAATACTTTAATTAA-------TTTTTTAGTCCTTTTAATTGACATAGATACAAATACTCTACTAGGATGATGCACAAGAAAAGGTCAGGATAGCTCAGTTGGTAGAGCAGAGGACTGAAAATC
Eremopyrum_distans_1 [*] 		AACCTCTGAGCTAAGTGGGCTTACATAACGGAAATAGTGTAACAAATAGAAATAGGTATAGTATAGGAAATCCGTAAAATCTCAGATATTAGTTATTAATCTT---------AGCTATTAACTAGTTTTAAATTTGAAGTTCTACTTATAAA---------------AAAATACTAAAACTTCTTAAAGATAAAGTTAGCTTGATATGCTTAACTATAG-----GATATTTTTAAATAAAATTATAGAATTTATTGGTATTTTCATTCGATCATTATAGACTTTATTATTTGTTAATAATTTGAGGATTAATATTTCACTAAGGGGAACATAGAGTCAGAGTAAATAAAATTGCTAATTCTGATT--------------------------------------------------------------------------------------------------------------------------------------------------------------------------------------------------------------------------AGAAAAAAATAAGAAATATCAAGCGTTA-----------------TAGTATAATTTTGAATACTATAAAAAAGGTAAGACGGGAGGTGGGGGAGATAAAAACTTTTGGATATATTGATTCGGATTGAATTGAAAATACATCAAGGATAGAATCAATGCAATTCTGAATTGCAATAAGCAAGTGGGGTCTCTCAAATA------GAGTCGAACTGAACTGCTAGACTACGTTGAGTGATGAACTCAATGATTAAAAAAAAA--------CTAAGAGATGGATGAAATTACACAAGGAATCCTGGTCTCAAA-----------------GAAGAGGGAAA-TGGGGATATGGCGAAATCGGTAGACGCTACGGACTTGATTGTATTGAGCCTTGGTATGGAAACCTGCTAAGTGGTAACTTCCAAATTCAGAGAAACCCTGGAATTAAAAAAGGGCAATCCTGAGCCAAATCCGTGTTTTGAGAAAACAA------GGGGTTCTCGAACTAGAATACAAAGGAAAAGGATAGGTGCAGAGACTCAATGGAAGCTGTTCTAACGAATCGAGTTAATTACGTTGTGTTGTTAGTGGAATTCCTTCTAATTC------TAAATTAGAGAAAGAGGGGTTT-----TATAC-------------TTTATACATT-------TAATAAACACGTATAGATGCTGA------CATAGCAAACGATTAATCACAGAACTCATATT----ATATT-----------ATAATATAGGTTCTTTATCTTTTTT-AAAAATG-AAATTAGAAA------TGATTTTTAAATAAAAAACTCAT----------ATCATAATTTTTTTT-----TATTATTGTGAATCTACTCCAATCGAATATTGAATAATAAAATTCTTCAATTCAAATTCAAA------GTTTTCGAGATCTTTAAAAAAGT-----GGATTAATCGGACGAGGAC------AAAGAGAGAGTCCCATTCTACATGTCAATACTGACAACAATGAAATTTCTAGTAAAAGGAAAATCCGTCGACTTTATAAGTTGTGAGGGTTCAAGTCCCTCTATCCCCA-----AATCCTCTTTTATTCCCTAACTATA---------TTATT------------------------TATCCTCTTTTTTTTTT---CTTTTTATCAAT------------------------GCAATGGGTTTAAGATTCATTAGCTTTCTCATTCTACTCTTTCACAAAGGAA-----TGCGAAGAGAACTCAATGGATCTTATCCTATTCATTGAATAGATTTCTTTTTTATTAGAGTATCGGCAAGTAATCTTGGTTATT-------CACTCTA----TTTTAAAGTATTATTT-----AAGTAAACCATGCACAATGCATGGGACTACCCCCC-----ATTTTCAAA-TTTAGAATTTG--AAATACTTTAATTAA-------TTTTTTAGTCCTTTTAATTGACATAGATACAAATACTCTACTAGGATGATGCACAAGAAAAAGTCAGGATAGCTCAGTTGGTAGAGCAGAGGACTGAAAATC
Eremopyrum_orientale_1     		AACCTCTGAGCTAAGTGGGCTTACATAACGGAAATAGTGTAACAAATAGAAATAGGTATAGTATAGGAAATCCGTAAAATCTCAGATATTAGTTATTAATCTT---------AGCTATTAACTAGTTTTAAATTTGAAGTTCTACTTATAAA---------------AAAATACTAAAACTTCTTAAAGATAAAGTTAGCTTGATATGCTTAACTATAG-----GATATTTTTAAATAAAATTATAGAATTTATTGGTATTTTCATTCGATCATTATAGACTTTATTATTTGTTAATAATTTGAGGATTAATATTTCACTAAGGGGAACATAGAGTCAGAGTAAATAAAATTGCTAATTCTGATT--------------------------------------------------------------------------------------------------------------------------------------------------------------------------------------------------------------------------AGAAAAAAAGAAGAAATATCAAGCGTTA-----------------TAGTATAATTTTGAATACTATAAAAAAGGTAAGACGGGAGGTGGGGGAGATAAAAACTTTTGGATATATTGATTCGGATTGAATTGAAAATACATCAAGGATAGAATCAATGCAATTCTGAATTGCAATAAGCAAGTGGGGTCTCTCAAATA------GAGTCGAACTGAACTGCTAGACTACGTTGAGTGATGAACTCAATGATTAAAAAAAAA--------CTAAGAGATGGATGAAATTACACAAGGAATCCTGGTCTCAAA-----------------GAAGAGGGAAA-TGGGGATATGGCGAAATCGGTAGACGCTACGGACTTGATTGTATTGAGCCTTGGTATGGAAACCTGCTAAGTGGTAACTTCCAAATTCAGAGAAACCCTGGAATTAAAAAAGGGCAATCCTGAGCCAAATCCGTGTTTTGAGAAAACAA------GGGGTTCTCGAACTAGAATACAAAGGAAAAGGATAGGTGCAGAGACTCAATGGAAGCTGTTCTAACGAATCGAGTTAATTACGTTGTGTTGTTAGTGGAATTCCTTCTAATTC------TAAATTAGAGAAAGAGGGGTTT-----TATAC-------------TTTATACATT-------TAATAAACACGTATAGATGCTGA------CATAGCAAACGATTAATCACAGAACTCATATT----ATATT-----------ATAATATAGGTTCTTTATCTTTTTT-AAAAATG-AAATTAGAAA------TGATTTTTAAATAAAAAACTCAT----------ATCATAATTTTTTTT-----TATTATTGTGAATCTACTCCAATCGAATATTGAATAATAAAATTCTTCAATTCAAATTCAAA------GTTTTCGAGATCTTTAAAAAAGT-----GGATTAATCGGACGAGGAC------AAAGAGAGAGTCCCATTCTACATGTCAATACTGACAACAATGAAATTTCTAGTAAAAGGAAAATCCGTCGACTTTATAAGTTGTGAGGGTTCAAGTCCCTCTATCCCCA-----AATCCTCTTTTATTCCCTAACTATA---------TTATT------------------------TATCCTCTTTTTTTTT----CTTTTTATCAAT------------------------GCAATGGGTTTAAGATTCATTAGCTTTCTCATTCTACTCTTTCACAAAGGAA-----TGCGAAGAGAACTCAATGGATCTTATCCTATTCATTGAATAGATTTCTTTTTTATTAGAGTATCGGCAAGTAATCTTGGTTATT-------CACTCTA----TTTTAAAGTATTATTT-----AAGTAAACCATGCACAATGCATGGGACTACCCCCC-----ATTTTCAAA-TTTAGAATTTG--AAATACTTTAATTAA-------TTTTTTAGTCCTTTTAATTGACATAGATACAAATACTCTACTAGGATGATGCACAAGAAAAAGTCAGGATAGCTCAGTTGGTAGAGCAGAGGACTGAAAATC
Henrardia_persica_1     		AACCTCTGAGCTAAGTGGGCTTACATAACGGAAATAGTGTAACAAATAGAAATAGGTATAGTATAGGAAATCCGTAAAATCTCAGATATTAGTTATTAATCTT---------AGCTATTAACTAGTTCTAAATTTGAAGTTCTACTTATAAA---------------AAAATACTAAAACTTCTTAAAGATAAAGTTAGCTTGATATGCTTAACTATAG-----GATATTTTAAAATAAAATTATAGAATTTATTGGTATTTTCATTCGATCATTATAGACTTTATTATTTGTTAATAATTTGAGGATTAATATTTCACTAAGGGGAACATAGAGTCAGAGTAAATAAAATTGCTAATTCTGATT--------------------------------------------------------------------------------------------------------------------------------------------------------------------------------------------------------------------------AGAAAAAAAGAAGAAATATCAAGCGTTA-----------------TAGTATAATTTTGAATACTATAAAAAAG-TAAGACGGGAGGTGGGGGAGATAAAAACTTTTGGATATATTGATTCGGATTGAATTGAAAATACATCAAGGATAGAATCAATTCAATTCTGAATTGCAATAAGCAAGCGGGGTCTCTCAAATA------GAGTCGAACTGAACTGCTAGACTACGTTGAGTGATGAACTCAATGATTAAAAAAAAA--------CTAAGAGATGGATGAAATTACACAAGGAATCCTGGTCTCAAA-----------------GAAGAGGGAAA-TGGGGATATGGCGAAATCGGTAGACGCTACGGACTTGATTGTATTGAGCCTTGGTATGGAAACCTGCTAAGTGGTAACTTCCAAATTCAGAGAAACCCTGGAATTAAAAAAGGGCAATCCTGAGCCAAATCCGTGTTTTGAGAAAACAA------GGGGTTCTCAAACTAGAATACAAAGGAAAAGGATAGGTGCAGAGACTCAATGGAAGCTGTTCTAACGAATCGAGTTAATTACGTTGTGTTGTTAGTGGAATTCCTTCTAATTC------TAAATTAGAGAAAGAGGGGTTT-----TATAC-------------TTTATACATT-------TAATAAACACGTATAGATACTGA------CATAGCAAACGATTAATCACAGAACTCATATTTATTATATTATAAT------ATAATATAGGTTCTTTATCTTTTTA-AAAAATG-AAATTAGAAA------TGATTTTGAAATAAAAAACTCAT----------ATCATAATTTTTTTTTTTT-TATTATGGTGAATCTACTCCAATCGAATATTGAATAATAAAATTCTTCAATTCAAATTCAAA------GTTTTCGAGATCTTTAAAAAAGT-----GGATTAATCGAACGAGGAC------AAAGAGAGAGTCCCATTCTACATGTCAATACTGACAACAATGAAATTTCTAGTAAAAGGAAAATCCGTCGACTTTATAAGTTGTGAGGGTTCAAGTCCCTCTATCCCCA-----AATCCTCTTTTATTCCCTAACTATA---------TTATT------------------------TATCCTCTTTTTTTTT----CTTTTTATCAAT-----------------------------GGGTTTAAGATTCATTAGCTTTCTCATTCTACTCTTTCACAAAGGAA-----TGCGAAGAGAACTCAATGGATCTTATCCTATTCATTGAATAGATTTCTTTTTTATTAGAGTATCGGCAAGAAATCTTGGTTATT-------CACTCTA----TTTTTAAGTATTATTT-----AAGTAAACCATGCACAATGCATAGGACTACCCCCCC----ATTTTCAAA-TTTAGAATTTG--AAATACTTTAATTAA-------TTTTTTAGTCCTTTTAATTGACATAGATACAAATACTCTACTAGGATGATGCACAAGAAAAGGTCAGGATAGCTCAGTTGGTAGAGCAGAGGACTGAAAATC
Heteranthelium_piliferum_1    		AACCTCTGAGCTAAGTGGGCTTACATAACGGAAATAGTGTAACAAATAGAAATAGGTATAGTATAGGAAATCCGTAAAATCTCAGATATTAGTTATTAATCTT---------AGCTATTAACTAGTTCTAAATTTGAAGTTCTACTTATAAAAATAAAA--------AAAATACTCAAACTTCTTAAAGATAAAGTTAGCTTGATATGCTTAACTATAG-----GATATTTAAAAATAAAATTCTAGAATTTATTGGTATTTTCATTCGATCATTATAGACTTTATTATTTGTTAATAATTTGAGGATTAATATTTCACTAAGGGGAACATAGAGTCAGAGTAAATAAAATTGCTAATTCTGATT--------------------------------------------------------------------------------------------------------------------------------------------------------------------------------------------------------------------------AGAAAAAAAGAATAAATATCAAGCGTTA-----------------TAGTATAATTTGGAATACTATAAAAAAG-TAAGACGGGAAGTGGGGGAGATAAAAACTTTTGGATATATTGATTCGGATTGAATTGCAAATACATCAAGGATAGAATCAATTCAATTCTGAATTGCAATAAGCAAGCGAGGTCTCTCAAATA------GAGTCGAACTGAACTGCTAGACTACGTTGATTGATGAACTCAATGATTCAAAAAAAAA-------CTAAGAGATGGATGAAATTACACAAGGAATCCTTGTCTCAAA-----------------GAAGAGGGAAA-TGGGGATATGGCGAAATCGGTAGACGCTACGGACTTGATTGTATTGAGCCTTGGTATGGAAACCTGCTAAGTGATAACTTCCAAATTCAGAGAAACCCTGGAATTAAAAAAGGGCAATCCTGAGCCAAATCCGTGTTTTGAGAAAACAA------GGGGTTCTCGAACTAGAATACAAAGGAAAAGGATAGGTGCAGAGACTCAATGGAAGCTGTTCTAACGAATCGAGTTAATTACGTTGTGTTGTTAGTGGAATTCCTTCTAATTC------TAAATTAGAGAAAGAGGGGTTT-----TATAC-------------CTTATACATT-------TAATAAACACGTATAGATACTGA------CATAGCAAACGATTAATAACAGAACTCATATT----ATATT-----------ATAATATAGGTTCTTTATCTTTTTT-AAAAATG-AAATTCGAAATGATAATGATTATGAAATAAAAAAGTCAT----------ATCATAATTTTTTTTTTT--CATTATTGTGAATCCACTCCAATCGAATATTGAATAATGAAATTCTTCAATTCAAATTCAAA------GTTTTCGAGATTTTTAAAAAAGTAAAGTGGATTAATCGGACGAGGAC------AAAGAGAGAGTCCCATTCTACATGTCAATACTGACAACAATGAAATTTCTAGTAAAAGGAAAATCCGTCGACTTTATAAGTTGTGAGGGTTCAAGTCCCTCTATCCCCA-----AATCCTATTTTATTCCCTAACTATAACTATATTTTTATTATTTATCCTCTTATTATTATTATTTATCCTCTTTTTTTTTT---CTTTTTATCAAT-----------------------------GGGTTTAAGATTCATTAGCTTTCTCATTCTACTCTTTCACAAAGGAA-----TGCGAAGAGAACTCAATGGATCTTATCCTATTCATTGAATAGATTTCTTTTTTATTAGAGTATCGGCAAGAAATCTTGGTTATT-------CACTCTA----TTTTTAAGTTTTATTT-----AAGTAAACCATGCACAATGCATAGGACTACCCCCCCCC--ATTTTCAAA-TTTTGAATTTG--AAATACTTTAATTAA--------TTTTTAGTCCTTTTAATTGACATAGATAGAAATACTCTACTAGGATGATGCACAAGAAAAGGTCAGGATAGCTCAGTTGGTAGAGCAGAGGACTGAAAATC
Hordeum_brachyantherum_1    		AACCTCTGAGCTAAGTGGGCTTACATAACGGAAATAGTGTAACAAATAGAAATAGGTATAGTATAGGAAATCCGTAAAATCTCAGATATTAGTTATTACTCTT---------AGCTATTAACTAGTTCTAAATTTGAAGTTCTACTTATAAA---------------AAAATACTAAAACTTCTTAAAGATAAAGTTAGCTTGATATGCTTAACTATAG-----GATATTTAAAAATAAAATTATAGAATTTATGGGTATTTTCATTCGATCATTATAGACTTTATTATTTGTTAATAATTTGACGATTAATATTTCACTAAGGGGAACATAAAGTCAGAGTAAATAAAATTGATAATTCTGATT--------------------------------------------------------------------------------------------------------------------------------------------------------------------------------------------------------------------------AGAAAAAAAGAATAAATATCAAGCGTTA-----------------TAGTATAATTTTGAATACTATAAAAAAG-TAAGACGGGAGGTGGGGGAGATAAAAACTTTTGGATATATTGATTCGGATTGAATTGCAAATACATCAAGGATAGAATCAATGTAATTCAGAATTGCAATAAGCAAGCGGGGTCTCTCAAATA------GAGTCGAACTGAACTGCTAGACTACGTTGAGTGATGAACTCAATGATTCAAAAAAAAA-------CTAAGAGATGGATGAAATTACACAAAGAATCCTGGTCTCAAA-----------------GAAGAGGGAAA-TGGGGATATGGCGAAATCGGTAGACGCTACGGACTTGATTGTATTGAGCCTTGGTATGGAAACCTGCTAAGTGGTAACTTCCAAATTCAGAGAAACCCTGGAATTAAAAAAGGGCAATCCTGAGCCAAATCCGTGTTTTGAGAA-----------GGGATTCTCGAACTAGAATACAAAGGAAAAGGATAGGTGCAGAGACTCAATGGAAGCTGTTCTAACGAATCGAGTTAATTACGTTGTGTTGTTAGTGGAATTCCTTCTAATTC------TAAATTAGAGAAAGAGGGGTTT-----TATAC-------------TTTATACATT-------TAATAAACACGTATAGATACTGA------CATAGTAAACGATTAATCACAGAACTCATATT--------------------ATAATATAGGTTCTTTATCTTTTTT-AAAATTT-AAAATAAAATTAGAAATGATTATGAAATAAAAAACTCAT----------ATCATAATTTTATTTTG---AATTATTGTGAATCCACTCCATTCGAATATTGAATAATCAAATTCTTCAATTCAAATTCAAA------GTTTT-GAGAACTTTTAAAAAGT-----GGATTAATCGGACGAGGAC------AAAGAGAGAGTCCCATTCTACATGTCAATACTGACAACAATGAAATTTCTAGTAAAAGGAAAATCCGTCGACTTTATAAGTTGTGAGGGTTCAAGTCCCTCTATCCCCA-----AATCCTCTTTT-------------------------------------------------------------TTTTTT-----CTTTTTATCAAT-----------------------------GGGTTTAAGATTCATTAGCTTTCTCATTCTACTCTTTCACAAAGGAAAGGAATGCGAAGAGAACTCAATGGATCTTATCCTATTCATTGAATAGATTTCTTTTTTATTAGAGTATCGGCAAGAAATCTTGGTTATT-------CACTCTA----TTTTTAAGTATTATTT-----AAGTAAACCATGCACAATGCATAGGACTACCCCCCCCCC-TTTTTCAAA-TTTTAAATTTGAGAAATACTTTAATTGA-------TTTTTTAGTCCTTTTAATTGACATAGATACAAATACTCTACTAGGATGATGCACAAGAAAAGGTCAGGATAGCTCAGTTGGTAGAGCAGAGGACTGAAAATC
Hordeum_brevisubulatum_1     		AACCTCTGAGCTAAGTGGGCTTACATAACGGAAATAGTGTAACAAATAGAAATAGGTATAGTATAGGAAATCCGTAAAATCTCAGATATTAGTTATTACTCTT---------AGCTATTAACTAGTTCTAAATTGGAAGTTCTACTTATAAA---------------AAAATACTAAAACTTCTTAAAGATAAAGTTAGCTTGATATGCTTAACTATAG-----GATATTTAAAAATAAAATTATAGAATTTATGGGTATTTTCATTCGATCATTATAGACTTTATTATTTGTTAATAATTTGAGGATTAATATTTCACTAA-------ATAGAGTCAGAGTAAATAAAATTGATAATTCTGATT--------------------------------------------------------------------------------------------------------------------------------------------------------------------------------------------------------------------------AGAAAAAAAGAATAAATATCAAGCGTTA-----------------TAGTATAATTTTGAATACTATAAAAAAG-TAAGATGGGAGGTGGGGGAGATAAAAACTTTTGGATATATTGATTCGGATTGAATTGCAAATACATCAAGGATAGAATCAATGTAATTCAGAATTGCAATAAGCAAGCGGGGTCTCTCAAATA------GAGTCGAACTGAACTGCTAGACTACGTTGAGTGATGAACTCAATGATTCAAAAAAAAAA------CTAAGAGATGGATGAAATTACACAAGGAATCCTGGTCTCAAA-----------------GAAGAGGGAAA-TGGGGATATGGCGAAATCGGTAGACGCTACGGACTTGATTGTATTGAGCCTTGGTATGGAAACCTGCTAAGTGGTAACTTCCAAATTCAGAGAAACCCTGGAATTAAAAAAGGGCAATCCTGAGCCAAATCCGTGTTTTGAGAA-----------GGGATTCTCGAACTAGAATACAAAGGAAAAGGATAGGTGCAGAGACTCAATGGAAGCTGTTCTAACGAATCGAGTTAATTACGTTGTGTTGTTAGTGGAATTCCTTCTAATTC------GAAATTAGAGAAAGAGGGGTTT-----TATAC-------------TTTATACATT-------TAATAAACACGTATAGATACTGA------CATAGCAAACGATTAATCACAGAACTCATATT--------------------ATAATATAGGTTCTTTATCTTTTTT-CAAAATA-AAATTAGAAA------TGATTATGAAATAAAAAACTCAT----------ATCATAATTTTTTTTTG---AATTATTGTGAATCCACTCCAATCGAATATTGAATAATCAAATTCTTCAATTCAAATTCAAA------GTTTT-GAGAACTTTAAAAAAGT-----GGATTAATCGGACGAGGAC------AAAGAGAGAGTCCCATTCTACATGTCAATACTGACAACAATGAAATTTCTAGTAAAAGGAAAATCCGTCGACTTTATAAGTTGTGAGGGTTCAAGTCCCTCTATCCCCA-----AATCCTCTTTT-------------------------------------------------------------TTTTTT-----CTTTTTATCAAT-----------------------------GGGTTTAAGATTCATTAGCTTTCTCATTCTACTCTTTCACAAAGGAAAGGAATGCGAAGAGAACTCAATGGATCTTATCCTATTCATTGAATAGATTTCTTTTTTATTAGAGTATCGGCAAGAAATCTTGGTTATT-------CACTCTA----TTTTTAAGTATTATTT-----AAGTAAACCATGCNCAATGCATAGGACTACCCCCCCCC--ATTTTCAAA-TTTTGAATTTG--AAATACTTTAATTGA-------TTTTTTAGTCCTTTTAATTGACATAGATACAAATACTCTACTAGGATGATGCACAAGAAAAGGTCAGGATAGCTCAGTTGGTAGAGCAGAGGACTGAAAATC
Hordeum_bulbosum     			AACCTCTGAGCTAAGTGGGCTTACATAACAGAAATAGTGTAACAAATAGAAATAGGTATAGTATAGGAAATCCGTAAAATCTCAGATATTAGTTATTACTCTT---------AGCTATTAACTAGTTCTAAATTTGAAGTTCTACTTATAAA---------------AAAATACTAAAACTTCTTAAAGATAAAGTTAGCTTGATATGCTTAACTATAG-----GATATTTAAAAATAAAATTATAGACTTTATGGGTATTTTCATTCGATCATTATAGACTTTATTATTTGTTAATAATTTGAGGATTAATATTTCACTAAGGGGAACATAAAGTCAGAGTAAATAAAATTGATAATTCTGATT--------------------------------------------------------------------------------------------------------------------------------------------------------------------------------------------------------------------------AGAAAAAAAGAATAAATATCAAGCGTTA-----------------TAGTATAATTTCGAATACTATAAAAAAG-TAAGACGGGAGGTGGGGGAGATAAAAAGTTTTGGATATATTGATTCGGATTGAATTGCAAATACATCAAGGATAGAATCAATGTAATTCAGAATTGCAATAAGCAAGCGGGGTCTCTCAAATA------GAGTCGAACTGAACTGCTAGACTACGTTGAGTGATGAACTCAATGATTCAAAAAAAAAA------CTAAGAGATGGATGAAATTACACAAGGAATCCTGGTCTCAAA-----------------GAAGAGGGAAG-TGGGGATATGGCGAAATCGGTAGACGCTACGGACTTGATTGTATTGAGCCTTGGTATGGAAACCTGCTAAGTGGTAACTTCCAAATTCAGAGAAACCCTGGAATTAAAAAAGGGCAATCCTGAGCCAAATCCGTGTTTTGAGAA-----------GGGATTCTCGAACTAGAATACAAAGGAAAAGGATAGGTGCAGAGACTCAATGGAAGCTGTTCTAACGAATCGAGTTAATTACGTTGTGTTGTTAGTGGAATTCCTTCTAATTC------TAAATTAGAGAAAGAGGGGTTT-----TATAC-------------TTT--------------TAATAAACACGTATAGATACTGA------CATAGCAAACGATTAATCACAGAACTCATATT--------------------ATAATATAGGTTCTTTATCTTTTTT-TAAATTTCGAAATAAAATTAGAAATGATTATGAAATAAAAAACTCAT----------ATCATAATTTTATTTTT---AATTATTGTGAATCCACTCCATTCGAATATTGAATAATCAAATTCTTCAATTCAAATTCAAA------GTTTT-GAGAACTTTTAAAAAGT-----GGATTAATCGGACGAGGAC------AAAGAGAGAGTCCCATTCTACATGTCAATACTGACAACAATGAAATTTCTAGTAAAAGGAAAATCCGTCGACTTTATAAGTTGTGAGGGTTCAAGTCCCTCTATCCCCA-----AATCCTCTTTT-------------------------------------------------------------TTTTTT-----CTTTTTATCAAT-----------------------------GGGTTTAAGATTCATTAGCTTTCTCATTCTACTCTTTCACAAAGGAAAGGAATGCGAAGAAAACTCAATGGATCTTATCCTATTCATTGAATAGATTTCTTTTTTATTAGAGTATCGGCAAGAAATCTTGGTTATT-------CACTCTA----TTTTTAAGTATTATTT-----AAGTAAACCATGCACAATGCATAGGACTACCCCCCC------TTTCAAA-TTTTGAATTTG--AAATACTTTAATTGA-------TTTTTTAGTCCTTTTAATTGACATAGATACAAATACTCTACTAGGATGATGCACAAGAAAAGGTCAGGATAGCTCAGTTGGTAGAGCAGAGGACTGAAAATC
Hordeum_californicum_1  		---------------------------------ATAGTGTAACAAATAGAAATAGGTATAGTATAGGAAATCCGTAAAATCTCAGATATTAGTTATTACTCTT---------AGCTATTAACTAGTTCTAAATTTGAAGTTCTACTTATAAA---------------AAAATACTAAAACTTCTTAAAGATAAAGTTAGCTTGATATGCTTAACTATAG-----GATATTTAAAAATAAAATTATAGAATTTATGGGTATTTTCATTCGATCATTATAGACTTTATTATTTGTTAATAATTTGACGATTAATATTTCACTAAGGGGAACATAAAGTCAGAGTAAATAAAATTGATAATTCTGATT--------------------------------------------------------------------------------------------------------------------------------------------------------------------------------------------------------------------------AGAAAAAAAGAATAAATATCAAGCGTTA-----------------TAGTATAATTTTGAATACTATAAAAAAG-TAAGACGGGAGGTGGGGGAGATAAAAACTTTTGGATATATTGATTCGGATTGAATTGCAAATACATCAAGGATAGAATCAATGTAATTCAGAATTGCAATAAGCAAGCGGGGTCTCTCAAATA------GAGTCGAACTGAACTGCTAGACTACGTTGAGTGATGAACTCAATGATTCAAAAAAAAA-------CTAAGAGATGGATGAAATTACACAAAGAATCCTGGTCTCAAA-----------------GAAGAGGGAAA-TGGGGATATGGCGAAATCGGTAGACGCTACGGACTTGATTGTATTGAGCCTTGGTATGGAAACCTGCTAAGTGGTAACTTCCAAATTCAGAGAAACCCTGGAATTAAAAAAGGGCAATCCTGAGCCAAATCCGTGTTTTGAGAA-----------GGGATTCTCGAACTAGAATACAAAGGAAAAGGATAGGTGCAGAGACTCAATGGAAGCTGTTCTAACGAATCGAGTTAATTACGTTGTGTTGTTAGTGGAATTCCTTCTAATTC------TAAATTAGAGAAAGAGGGGTTT-----TATAC-------------TTTATACATT-------TAATAAACACGTATAGATACTGA------CATAGTAAACGATTAATCACAGAACTCATATT--------------------ATAATATAGGTTCTTTATCTTTTTT-AAAATTTCAAAATAAAATTAGAAATGATTATGAAATAAAAAACTCAT----------ATCATAATTTTATTTTG---AATTATTGTGAATCCACTCCATTCGAATATTGAATAATCAAATTCTTCAATTCAAATTCAAA------GTTTT-GAGAACTTTAAAAAAGT-----GGATTAATCGGACGAGGAC------AAAGAGAGAGTCCCATTCTACATGTCAATACTGACAACAATGAAATTTCTAGTAAAAGGAAAATCCGTCGACTTTATAAGTTGTGAGGGTTCAAGTCCCTCTATCCCCA-----AATCCTCTTTT-------------------------------------------------------------TTTTTTT----CTTTTTATCAAT-----------------------------GGGTTTAAGATTCATTAGCTTTCTCATTCTACTCTTTCACAAAGGAAAGGAATGCGAAGAGAACTCAATGGATCTTATCCTATTCATTGAATAGATTTCTTTTTTATTAGAGTATTGGCAAGAAATCTTGGTTATT-------CACTCTA----TTTTTAAGTATTATTT-----AAGTAAACCATGCACAATGCATAGGACTACCCCCCC----TTTTTCAAA-TTTTGAATTTGAGAAATACTTTAATTGA-------TTTTTTAGTCCTTTTAATTGACATAGATACAAATACTCTACTAGGATGATGCACAAGAAAAGGTCAGGATAGCTCAGTTGGTAGAGCA--------------
Hordeum_jubatum_1     			AACCTCTGAGCTAAGTGGGCTTACATAACGGAAATAGTGTAACAAATAGAAATAGGTATAGTATAGGAAATCCGTAAAATCTCAGATATTAGTTATTACTCTT---------AGCTATTAACTAGTTCTAAATTTGAAGTTCTACTTATAAA---------------AAAATACTAAAACTTCTTAAAGATAAAGTTAGCTTGATATGCTTAACTATAG-----GATATTTAAAAATAAAATTATAGAATTTATGGGTATTTTCATTCGATCATTATAGACTTTATTATTTGTTAATAATTTGACGATTAATATTTCACTAAGGGGAACATAAAGTCAGAGTAAATAAAATTGATAATTCTGATT--------------------------------------------------------------------------------------------------------------------------------------------------------------------------------------------------------------------------AGAAAAAAAGAATAAATATCAAGCGTTA-----------------TAGTATAATTTTGAATACTATAAAAAAG-TAAGACGGGAGGTGGGGGAGATAAAAACTTTTGGATATATTGATTCGGATTGAATTGCAAATACATCAAGGATAGAATCAATGTAATTCAGAATTGCAATAAGCAAGCGGGGTCTCTCAAATA------GAGTCGAACTGAACTGCTAGACTACGTTGAGTGATGAACTCAATGATTCAAAAAAAAA-------CTAAGAGATGGATGAAATTACACAAAGAATCCTGGTCTCAAA-----------------GAAGAGGGAAA-TGGGGATATGGCGAAATCGGTAGACGCTACGGACTTGATTGTATTGAGCCTTGGTATGGAAACCTGCTAAGTGGTAACTTCCAAATTCAGAGAAACCCTGGAATTAAAAAAGGGCAATCCTGAGCCAAATCCGTGTTTTGAGAA-----------GGGATTCTCGAACTAGAATACAAAGGAAAAGGATAGGTGCAGAGACTCAATGGAAGCTGTTCTAACGAATCGAGTTAATTACGTTGTGTTGTTAGTGGAATTCCTTCTAATTC------TAAATTAGAGAAAGAGGGGTTT-----TATAC-------------TTTATACATT-------TAATAAACACGTATAGATACTGA------CATAGTAAACGATTAATCACAGAACTCATATT--------------------ATAATATAGGTTCTTTATCTTTTTT-AAAATTTCAAAATAAAATTAGAAATGATTATGAAATAAAAAACTCAT----------ATCATAATTTTATTTTG---AATTATTGTGAATCCACTCCATTCGAATATTGAATAATCAAATTCTTCAATTCAAATTCAAA------GTTTT-GAGAACTTTTAAAAAGT-----GGATTAATCGGACGAGGAC------AAAGAGAGAGTCCCATTCTACATGTCAATACTGACAACAATGAAATTTCTAGTAAAAGGAAAATCCGTCGACTTTATAAGTTGTGAGGGTTCAAGTCCCTCTATCCCCA-----AATCCTCTTTT-------------------------------------------------------------TTTTTT-----CTTTTTATCAAT-----------------------------GGGTTTAAGATTCATTAGCTTTCTCATTCTACTCTTTCACAAAGGAAAGGAATGCGAAGAGAACTCAATGGATCTTATCCTATTCATTGAATAGATTTCTTTTTTATTAGAGTATCGGCAAGAAATCTTGGTTATT-------CACTCTA----TTTTTAAGTATTATTT-----AAGTAAACCATGCACAATGCATAGGACTACCCCCCCCCC-TTTTTCAAA-TTTTAAATTTGAGAAATACTTTAATTGA-------TTTTTTAGTCCTTTTAATTGACATAGATACAAATACTCTACTAGGATGATGCACAAGAAAAGGTCAGGATAGCTCAGTTGGTAGAGCAGAGGACTGAAAATC
Hordeum_marinum_1     			AACCTCTGAGCTAAGTGGGCTTACATAACGGAAATAGTGTAACAAATAGAAATAGGTATAGTATAGGAAATCCGTAAAATCTCAGATATTAGTTATTACTCTT---------AGCTATTAACTAGTTCTAAATTTGAAGTTCTACTTATAAA---------------AAAATACTAAAACTTCTTAAAGATAAAGTTAGCTTGATATGCTTAACTATAG-----GATATT-AAAAA-AAAATTATAGAATTTATGGGTATTTTCATTCGATCATTATAGACTTTATTATTTGTTAATAATTTGACGATTAATATTTCACTAAGGGGAACATAAAGTCAGAGTAAATAAAATTGATAATTCTGATT--------------------------------------------------------------------------------------------------------------------------------------------------------------------------------------------------------------------------AGAAAAAAAGAATAAATATCAAGCGTTA-----------------TAGTATAATTTTGAATACTATAAAAAAG-TAAGACGGGAGGTGGGGGAGATAAAAACTTTTGGATATATTGATTCGGATTGAATTGCAAATACATCAAGGATAGAATCAATGTAATTCATAATTGCAATAAGCAAGCGGGGTCTCTCAAATA------GAGTCGAACTGAACTGCTAGACTACGTTGAGTGATGAACTCAATGATTCAAAAAAAAAA------CTAAGAGATGGATGAAATTACACAAAGAATCCTGGTCTCAAA-----------------GAAGAGGGAAA-TGGGGATATGGCGAAATCGGTAGACGCTACGGACTTGATTGTATTGAGCCTTGGTATGGAAACCTGCTAAGTGGTAACTTCCAAATTCAGAGAAACCCTGGAATTAAAAAAGGGCAATCCTGAGCCAAATCCGTGTTTTGAGAA-----------GGGATTCTCGAACTAGAATACAAAGGAAAAGGATAGGTGCAGAGACTCAATGGAAGCTGTTCTAACGAATCGAGTTAATTACGTTGTGTTGTTAGTGGAATTCCTTCTAATTC------TAAATTAGAGAAAGAGGGGTTT-----TATAC-------------TTTATACATT-------TAATAAACACGTATAGATACTGA------CATAGTAAACGATTAATCACAGAACTCATATT--------------------ATAATATAGGTTCTTTATCTTTTTT-AAAATTTCAAAATAAAATTCGAAATGATTATGAAATAAAAAACTCAT----------ATCATAATTTTATTTTG---AATTATTGTGAATCCACC------GAATATTGAATAATCAAATTCTTCAATTCAAATTCAAA------GTTTT-GAGAACTTTCAAAAAGT-----GGATTAATCGGACGAGGAC------AAAGAGAGAGTCCCATTCTACATGTCAATACTGACAACAATGAAATTTCTAGTAAAAGGAAAATCCGTCGACTTTATAAGTTGTGAGGGTTCAAGTCCCTCTATCCCCA-----AATCCTCTTTT-------------------------------------------------------------TTTTTTT----CTTTTTATCAAT-----------------------------GGGTTTAAGATTCATTAGCTTTCTCATTCTACTCTTTCACAAAGGAAAGGAATGCGAAGAGAACTCAATGGATCTTATCCTATTCATTGAATAGATTTCTTTTTTATTAGAGTATCGGCAAGAAATCTTGGTTATT-------CACTCTA----TTTTTAAGTATTATTT-----AAGTAAACCATGCACAATGCATAGGACTACCCCCCC----TTTTTCAAA-TTTTGAATTTGAGAAATACTTTAATTGA-------TTTTTTAGTCCTTTTAATTGACATAGATACAAATACTCTACTAGGATGATGCACAAGAAAAGGTCAGGATAGCTCAGTTGGTAGAGCAGAGGACTGAAAATC
Hordeum_marinum_2               	---------------------------------------TAACAAATAGAAATAGGTATAGTATAGGAAATCCGTAAAATCTCAGATATTAGTTATTACTCTT---------AGCTATTAACTAGTTCTAAATTGGAAGTTCTACTTATAAA---------------AAAATACTAAAACTTCTTAAAGATAAAGTTAGCTTGATATGCTTAACTATAT----------------------------------------------------------AGACTTTATTATTTGTTAATAATTTGAGGATTAATATTTCACTAAGGGGAACATAGAGTCAGAGTAAATAAAATTGATAATTCTGATT--------------------------------------------------------------------------------------------------------------------------------------------------------------------------------------------------------------------------AGAAAAAAAGAAGAAATATCAAGCGTTA-----------------TAGTATAATTTTGAATAGTATAAAAAAG-TAAGATGGGAGGTGGGGGAGATAAAAACTTTTGGATATATTGATTCGGATTGAATTGCAAATACATCAAGGATAGAATCAATGTAATTCAGAATTGCAATAAGCAAGCGGGGTCTCTCAAATA------GAGTCGAACTGAACTGCTAGACTACGTTGAGTGATGAACTCAATGATTCAAAAAAAAAA------CTAAGAGATGGATGAAATTACACAAGGAATCCTGGTCTCAAA-----------------GAAGAGGGAAA-TGGGGATATGGCGAAATCGGTAGACGCTACGGACTTGATTGTATTGAGCCTTGGTATGGAAACCTGCTAAGTGGTAACTTCCAAATTCAGAGAAACCCTGGAATTAAAAAAGGGCAATCCTGAGCCAAATCCGTGTTTTGAGAA-----------GGGATTCTCGAACTAGACTACAAAGGAAAAGGATAGGTGCAGAGACTCAATGGAAGGTGTTCTAACGAATCGAGTTAATTACGTTGTGTTGTTAGTGGAATTCCTTCTAATTC------GAAATTAGAGAAAGAGGGGTTT-----TATAC-------------TTTATACATT-------TAATAAACACGTATAGATACTGA------CATAGCAAACGATTAATCACAGAACTCATATT--------------ATAATTATAATATAGGTTCTTTATCTTTTTT--------CAAAATAAAATTCGAAATGATTATGAAATAAAAAACTCAT----------ATCATAATTTTATTTTG---AATTATTGTGAATCCACTCCAATCGAATATTGAATAATCAAATTCTTCAATTCAAATTCAAA------GTTTT-GAGAACTTTAAAAAAGT-----GGATTAATCGGACGAGGAC------AAAGAGAGAGTCCCATTCTACATGTCAATACTGACAACAATGAAATTTCTAGTAAAAGGAAAATCCGTCGACTTTATAAGTTGTGAGGGTTCAAGTCCCTCTATCCCCA-----AATCCTCTTTT-------------------------------------------------------------TTTTTTTTT--CTTTTTATCAAT-----------------------------GGGTTTAAGATTCATTAGCTTTCTCATTCTACTCTTTCACAAAGGAAAGGAATGCGAAGAGAACTCAATGGATCTTATCCTATTCATTGAATAGATTTCTTTTTTATTAGAGTATCGGCAAGAAATCTTGGTTATT-------CACTCTA----TTTTTAAGTATTATTT-----AAGTAAACCATGCACAATGCATAGGACTACCCCCCCCCC-ATTTTCAAA-TTTTGAATTTG--AAATACTTTAATTGA-------TTTTTTAGTCCTTTTAATTGACATAGATACAAATACTCTACTAGGATGATGCACAAGAAAAGGTCAGGATAGCTCA--------------------------
Hordeum_murinum_1    			----TTTGAGCTAAGTGGGCTTACATAACGGAAATAGTGTAACAAATAGAAATAGGTATAGTATAGGAAATCCGTAAAATCTCAGATATTAGTTATTACTCTT---------AGCTATTAACTAGTTCTAAATTTGAAGTTCTACTTATAAA---------------AAAATACTAAAACTTCTTAAAGATAAAGTTAGCTTGATATGCTTAACTATAG-----GATATTTAAAAATAAAATTATAGAATTTATGGGTATTTTCATTCGATCATTATAGACTTTATTATTTGTTAATAATTTGAGGATTAATATTTCACTAAGGTGAACATAGAGTCAGAGTAAATAAAATTGATAATTCTGATT--------------------------------------------------------------------------------------------------------------------------------------------------------------------------------------------------------------------------AGAAAAAAAGAATAAATATCAAGCGTTAATAAATATCAAGCGTTATAGTATAATTTCGAATACTATAAAAAAG-TAAGATGGGAGGTGGGGGAGATAAAAACTTTTGGATATATTGATTCGGATTGAATTGCAAATACATCAAGGATAGAATCAATGTAATTCAGAATTGCAATAAGCAAGGGGGGTCTCTCAAATA------GAGTCGAACTGAACTCCTAGACTACGTTGAGTGATGAACTCAATGATTAAAAAAAAAAAAAA---CTAAGAGATGGATGAAATTACACAAGGAATCCTGGTCTCAAA-----------------GAAGAGGGAAA-TGGGGATATGGCGAAATCGGTAGACGCTACGGACTTGATTGTATTGAGCCTTGGTATGGAAACCTGCTAAGTGGTAACTTCCAAATTCAGAGAAACCCTGGAATTAAAAAAGGGCAATCCTGAGCCAAATCCGTGTTTTGAGAA-----------GGGATTCTCGAACTAGAATACAAAGGAAAAGGATAGGTGCAGAGACTCAATGGAAGCTGTTCTAACGAATCGAGTTAATTACGTTGTGTTGTTAGTGGAATTCCTTCTAATTC------TAAATTAGAGAAAGAGGGGTTT-----TATAC-------------TTTATACATT-------TAATAAACACGTATAGATACTGA------CATAGCAAACGATTAATCACAGAACTCATATT--------------------ATAATATAGGTTCTTTATCTTTTTT-AAAAATA-AAATGAGAAA------TGATTATGAAATAAAAAACTCAT----------ATCATAATTTTATTTTG---AATTATTGTGAATCCACTCCAATCGAATATTGAATAATCAAATTCTTCAATTAAAATTCAAA------GTTTT-GAGAACTTTAAAAAAGT-----GGATTAATCGGACGAGGAC------AAAGAGAGAGTCCCATTCTACATGTCAATACTGACAACAATGAAATTTCTAGTAAAAGGAAAATCCGTCGACTTTATAAGTTGTGAGGGTTCAAGTCCCTCTATCCCCA-----AATCCTCTTTT-------------------------------------------------------------TTTTTT-----CTTTTTATCAAT-----------------------------GGGTTTAAGATTCATTAGCTTTCTCATTCTACTCTTTCACAAAGGAAAGGAATGCGAAGAGAACTCAATGGATCTTATCCTATTCATTGAATAGATTTCTTTTTTATTAGAGTATCGGCAAGAAATCTTGGTTATT-------CGCTCTA----TTTTTAAGTATTATTT-----AAGTAAACCATGCACAATGCATAGGACTACTCCCCCC---ATTTTCAAA-TTTGGAATTTG--AAATACTTTAATTGA-------TTTTTTAGTCCTTTTAATTGACATAGATACAAATACTCTACTAGGATGATGCACAAGAAAAGGTCAGGATAGCTCAGTTGGTAGAGCAGAGGACTGAAAATC
Hordeum_murinum_2     			----------CTAAGTGGGCTTACATAACGGAAATAGTGTAACAAATAGAAATAGGTATAGTATAGGAAATCCGTAAAATCTCAGATATTAGTTATTACTCTT---------AGCTATTAACTAGTTCTAAATTTGAAGTTCTACTTATAAA---------------AAAATACTAAAACTTCTTAAAGATAAAGTTAGCTTGATATGCTTAACTATAG-----GATATTTAAAAATAAAATTATAGAATTTATGGGTATTTTCATTCGATCATTATAGACTTTATTATTTGTTAATAATTTGAGGATTAATATTTCACTAAGGTGAACATAGAGTCAGAGTAAATAAAATTGATAATTCTGATT--------------------------------------------------------------------------------------------------------------------------------------------------------------------------------------------------------------------------AGAAAAAAAGAATAAATATCAAGCGTTAATAAATATCAAGCGTTATAGTATAATTTCGAATACTATAAAAAAG-TAAGATGGGAGGTGGGGGAGATAAAAACTTTTGGATATATTGATTCGGATTGAATTGCAAATACATCAAGGATAGAATCAATGTAATTCAGAATTGCAATAAGCAAGGGGGGTCTCTCAAATA------GAGTCGAACTGAACTCCTAGACTACGTTGAGTGATGAACTCAATGATTCAAAAAAAAAAAAA---CTAAGAGATGGATGAAATTACACAAGGAATCCTGGTCTCAAA-----------------GAAGAGGGAAA-TGGGGATATGGCGAAATCGGTAGACGCTACGGACTTGATTGTATTGAGCCTTGGTATGGAAACCTGCTAAGTGGTAACTTCCAAATTCAGAGAAACCCTGGAATTAAAAAAGGGCAATCCTGAGCCAAATCCGTGTTTTGAGAA-----------GGGATTCTCGAACTAGAATACAAAGGAAAAGGATAGGTGCAGAGACTCAATGGAAGCTGTTCTAACGAATCGAGTTAATTACGTTGTGTTGTTAGTGGAATTCCTTCTAATTC------TAAATTAGAGAAAGAGGGGTTT-----TATAC-------------TTTATACATT-------TAATAAACACGTATAGATACTGA------CATAGCAAACGATTAATCACAGAACTCATATT--------------------ATAATATAGGTTCTTTATCTTTTTT-AAAAATA-AAATGAGAAA------TGATTATGAAATAAAAAACTCAT----------ATCATAATTTTATTTTG---AATTATTGTGAATCCACTCCAATCGAATATTGAATAATCAAATTCTTCAATTCAAATTCAAA------GTTTT-GAGAACTTTAAAAAAGT-----GGATTAATCGGACGAGGAC------AAAGAGAGAGTCCCATTCTACATGTCAATACTGACAACAATGAAATTTCTAGTAAAAGGAAAATCCGTCGACTTTATAAGTTGTGAGGGTTCAAGTCCCTCTATCCCCA-----AATCCTCTTTT-------------------------------------------------------------TTTTT------CTTTTTATCAAT-----------------------------GGGTTTAAGATTCATTAGCTTTCTCATTCTACTCTTTCACAAAGGAAAGGAATGCGAAGAGAACTCAATGGATCTTATCCTATTCATTGAATAGATTTCTTTTTTATTAGAGTATCGGCAAGAAATCTTGGTTATT-------CACTCTA----TTTTTAAGTATTATTT-----AAGTAAACCATGCACAATGCATAGGACTACTCCCCCC---ATTTTCAAA-TTTGGAATTTG--AAATACTTTATTTAA---TTGATTTTTTAGTCCTTTTAATTGACATAGATACAAATACTCTACTAAGATGATGCACAAGAAAAGGTCAGGATAGCTCAGTTGGTAGAGCAGAGGACTGAAAATC
Hordeum_pusillum_2    			AACCTCTGAGCTAAGTGGGCTTACATAACGGAAATAGTGTAACAAATAGAAATAGGTATAGTATAGGAAATCCGTAAAATCTCAGATATTAGTTATTACTCTT---------AGCTATTAACTAGTTCTAAATTTGAAGTTCTACTTATAAA---------------AAAATACTAAAACTTCTTAAAGATAAAGTTAGCTTGATATGCTTAACTATAG-----GATATTTAAAAATAAAATTATAGAATTTATGGGTATTTTCATTCGATCATTATAGACTTTATTATTTGTTAATAATTTGACGATTAATATTTCACTAAGGGGAACATAAAGTCAGAGTAAATAAAATTGAGAATTCTGATT--------------------------------------------------------------------------------------------------------------------------------------------------------------------------------------------------------------------------AGAAAAAAAGAATAAATATCAAGCGTTA-----------------TAGTATAATTTTGAATACTATAAAAAAG-TAAGACGGGAGGTGGGGGAGATAAAAACTTTTGGATATATTGATTCGGATTGAATTGCAAATACATCAAGGATAGAATCAATGTAATTCAGAATTGCAATAAGCAAGCGGGGTCTCTCAAATA------GAGTCGAACTGAACTGCTAGACTACGTTGAGTGATGAACTCAATGATTCAAAAAAAAAA------CTAAGAGATGGATGAAATTACACAAAGAATCCTGGTCTCAAA-----------------GAAGAGGGAAA-TGGGGATATGGCGAAATCGGTAGACGCTACGGACTTGATTGTATTGAGCCTTGGTATGGAAACCTGCTAAGTGGTAACTTCCAAATTCAGAGAAACCCTGGAATTAAAAAAGGGCAATCCTGAGCCAAATCCGTGTTTTGAGAA-----------GGGATTCTCGAACTAGAATACAAAGGAAAAGGATAGGTGCAGAGACTCAATGGAAGCTGTTCTAACGAATCGAGTTAATTACGTTGTGTTGTTAGTGGAATTCCTTCTAATTC------TAAATTAGAGAAAGAGGGGTTT-----TATAC-------------TTTATACATT-------TAATAAACACGTATAGATACTGA------CATAGTAAACGATTAATCACAGAACTCATATT--------------------ATAATATAGGTTCTTTATCTTTTTA-AAAATTGCAAAATAAAATTAGAAATGATTATGAAATAAAAAACTCAT----------ATCATAATTTTATTTTG---AATTATTGTGAATCCACTCCATTCGAATATTGAATAATCAAATTCTTCAATTCAAATTCAAA------GTTTT-GAGAACTTTAAAAAAGT-----GGATTAATCGGACGAGGAC------AAAGAGAGAGTCCCATTCTACATGTCAATACTGACAACAATGAAATTTCTAGTAAAAGGAAAATCCGTCGACTTTATAAGTTGTGAGGGTTCAAGTCCCTCTATCCCCA-----AATCCTCTTTT-------------------------------------------------------------TTTTT------CTTTTTATCAAT-----------------------------GGGTTTAAGATTCATTAGCTTTCTCATTCTACTCTTTCACAAAGGAAAGGAATGCGAAGAGAACTCAATGGATCTTATCCTATTCATTGAATAGATTTCTTTTTTATTAGAGTATCGGCAAGAAATCTTGGTTATT-------CACTCTA----TTTTTAAGTATTATTT-----AAGTAAACCATGCACAATGCATAGGACTACCCCCCCC--TTTTTTCAAA-TTTTGAATTTGAGAAATACTTTAATTGA-------TTTTTTAGTCCTTTTAATTGACATAGATACAAATACTCTACTAGGATGATGCACAAGAAAAGGTCAGGATAGCTCAGTTGGTAGAGCAGAGGACTGAAAATC
Hordeum_vulgare_2               	---------------TGGGGTTTACTAACGGAAATAGTGTAACAAATAGAAATAGGTATAGTATAGGAAATCCGTAAAATCTCAGATATTAGTTATTACTCTT---------AGCTATTAACTAGTTCTAAATTTGAAGTTCTACTTATAAAAAAATACTAAATAAAAAAATACTAAAACTTCTTAAAGATAAAGTTAGCTTGATATGCTTAACTATAG-----GATATTTAAAAAGAAAATTATAGACTTTATGGGTATTTTCATTCGATCATTATAGACTTTATTATTTGTTAATAATTTGAGGATTAATATTTCACTAAGGGGAACATAAAGTCAGAGTAAATAAAATTGATAATTCTGATT--------------------------------------------------------------------------------------------------------------------------------------------------------------------------------------------------------------------------AGAAAAAAAGAATAAATATCCAGCGTTA-----------------TAGTATAATTTCGAATACTATAAAAAAG-TAAGACGGGAGGTGGGGGAGATAAAAAGTTTTGGATATATTGATTCGGATTGAATTGCAAATACATCAAGGATAGAATCAATGTAATTCAGAATTGCAATAAGCAAGCGGGGTCTCTCAAATA------GAGTCGAACTGAACTGCTAGACTACGTTGAGTGATGAACTCAATGATTCAAAAAAAAAA------CTAAGAGATGGATGAAATTACACAAGGAATCCTGGTCTCAAA-----------------GAAGAGGGAAG-TGGGGATATGGCGAAATCGGTAGACGCTACGGACTTGATTGTATTGAGCCTTGGTATGGAAACCTGCTAAGTGGTAACTTCCAAATTCAGAGAAACCCTGGAATTAAAAAAGGGCAATCCTGAGCCAAATCCGTGTTTTGAGAA-----------GGGATTCTCGAACTAGAATACAAAGGAAAAGGATAGGTGCAGAGACTCAATGGAAGCTGTTCTAACGAATCGAGTTAATTACGTTGTGTTGTTAGTGGAATTCCTTCTAATTC------TAAATTAGAGAAAGAGGGGTTT-----TATAC-------------TTTATACATT-------TAATAAACACGTATAGATACTGA------CATAGCAAACGATTAATCACAGAACTCATATT--------------------ATAATATAGGTTCTTTATCTTTTTT-AAAATTTCAAAATAAAATTCGAAATGATTATGAAATAAAAAACTCAT----------ATCATAATTTTATTTTG---AATTATTGTGAATCCACTCCATTCGAATATTGAATAATCAAATTCTTCAATTCAAATTCAAA------GTTTT-GAGAACTTTTAAAAAG-AAAGTGGATTAATCGGACGAGGAC------AAAGAGAGAGTCCCATTCTACATGTCAATACTGACAACAATGAAATTTCTAGTAAAAGGAAAATCCGTCGACTTTTTAAGTTGTGAGGGTTCAAGTCCCTCTATCCCCA-----AATCCTCTTTT-------------------------------------------------------------TTTTT------CTTTTTATCAAT-----------------------------GGGTTTAAGATTCATTAGCTTTCTCATTCTACTCTTTCACAAAGGAAAGGAATGCGAAGAGAACTCAATGGATCTTATCCTATTCATTGAATAGATTTCTTTTTTATTAGAGTATCGGCAAGAAATCTTGGTTATT-------CACTCTA----TTTTTAAGTATTATTT-----AAGTAAACCATGCACAATGCATAGGGCTACCCCCCCCC----TTTCAAA-TTTTGAATTTG--AAATACTTTAATTGA-------TTTTTTAGTCCTTTTAATTGACATAGATACAAATACTCTACTAGGATGATGCACAAGAAAAGGTCAGGATAGCTCAGTTGGTAGAGCAGAGGACTGAAAATC
Peridictyon_sanctum     		AACCTCTGAGCTAAGTGGGCTTACATAACGGAAATAGTGTAACAAATAGAAATAGGTATAGTATAGGAAATCCGTAAAATCTCAGATATTAGTTATTAATCTT---------AGCTATTAACTAGTTCTAAATTTGAAGTTCTACTTATAAA---------------AAAATACTAAAACTTCTTAAAGATAAAGTTAGCTTGATATGCTTAACTATAG-----GATATTTTAAAATAAAATTATAGAATTTATTGGTATTTTCATTCGATCATTATAGACTTTATTATTTGTTAATAATTTGAGGATTAATATTTCACTAAGGGGAACATAGAGTCAGAGTAAATAAAATTGCTAATTCTGATT--------------------------------------------------------------------------------------------------------------------------------------------------------------------------------------------------------------------------AGAAAAAAAGAATAAATATCAAGCGTTA-----------------TAGTATAATTTTGAATACTATAAAAAAG-TAAGACGGGAGGTGGGGGAGATAAAAACTTTTGGATATATTGATTCGGATTGAATTGCAAATACATCAAGGATAGAATCAATTCAATTCTGAATTGCAATAAGCAAGCGGGGTCTCTCAAATA------GAGTCGAACTGAACTGCTAGACTACGTTGAGTGATGAACTCAATGATTCAAAAAAAAAA------CTAAGAGATGGATGAAATTACACAAGGAATCCTGGTCTCAAA-----------------GAAGAGGGAAA-TGGGGATATGGCGAAATCGGTAGACGCTACGGACTTGATTGTATTGAGCCTTGGTATGGAAACCTGCTAAGTGGTAACTTCCAAATTCAGAGAAACCCTGGAATTAAAAAAGGGCAATCCTGAGCCAAATCCGTGTTTTGAGAAAACAA------GGGGTTCTCGAACTAGAATACAAAGGAAAAGGATAGGTGCAGAGACTCAATGGAAGCTGTTCTAACGAATCGAGTTAATTACGTTGTGTTGTTAGTGGAATTCCTTCTAATTC------TAAATTAGAGAAAGAGGGGTTT-----TATAC-------------TTTATACTTTATACATTTAATAAACACGTATAGATACTGA------CATAGCAAACGATTAATCACAGAACTCATATT----ATATTATAAT------ATAATATAGGTTCTTTATCTTTTTT-AAAAATG-AAATTAGAAA------TGATTATGAAATAAAAAACTCAT----------ATCATAATTTTTTTTT----AATTATTGTGAATCTACTCCAATCGAATATTGAATAATCAAATTCTTCAATTCAAATTCAAA------GTTTTCGAGATCTTTAAAAAAGT-----GGATTAATCGGACGAGGAC------AAAGAGAGAGTCCCATTCTACATGTCAATACTGACAACAATGAAATTTCTAGTAAAAGGAAAATCCGTCGACTTTATAAGTTGTGAGGGTTCAAGTCCCTCTATCCCCA-----AATCCTCTTTTATTCCCTAACTATA---------TTATT------------------------TATCCTCTTTTTTTT-----CTTTTTATCAAT-----------------------------GGGTTTAAGATTCATTAGCTTTCTCATTCTACTCTTTCACAAAGGAA-----TGCGAAGAGAACTCAATGGATCTTATCCTATTCATTGAATAGATTTCTTTTTTATTAGAGTATCGGCAAGAAATCTTGGTTATT-------CACTCTA----TTTTTAAGTATTATTT-----AAGTAAACCATGCACAATGCATAGGACTACCCCCCCCC--ATTTTCAAA-TTTTGAATTTG--AAATACTTTAATTAA-------TTTTTTAGTCCTTTTAATTGACATAGATACAAATACTCTACTAGGATGATGCACAAGAAAAGGTCAGGATAGCTCAGTTGGTAGAGCAGAGGACTGAAAATC
Elymus_californicus_1 [8X]   		TACCCTTGAGCTAAGTGGGCTTACATAACGGAAATAGTGTAACAAATAGAAATAGGTATAGTATAGGAAATCCGTAAAATCTCAGATATTAGTTATTAATCTT---------AGCTATTAACTAGTTCTAAATTTGAAGTTCTACTTATAAA---------------AAAATACTAAAACTTCTTAAAGATAAAGTTAGCTTTATATGCTTAACTATAG-----GATATTTTAAAATAAAATTATAGAATTGATTGGTATTTTCATTCGATCATTATAGACTTTATTATTTGTTAATAATTTGAGGATTAATATTTCACTAAGGGGAACATAGAGTCAGAGTAAATAAAATTGCTAATTCTGATT--------------------------------------------------------------------------------------------------------------------------------------------------------------------------------------------------------------------------AGAAAAAAAGAATAAATATCAAGCGTTA-----------------TAGTATAATTTTGAATACTATAAAAAAG-TAAGACGGGAGGTGGGGGAGATAAAAACTTTTGGATATATTGATTCGGATTGAATTGCAAATACATCAAGGATAGAATCAATTCAATTCTGAATTGCAATAAGCAAGCGGGGTCTCTCAAATA------GAGTCGAACTGAACTGCTAGACTACGTTGAGTGATGAACTCAATGATTCAAAAAAAAAAAAAAAACTAAGAGATGGATGAAATTACACAAGGAATCCTGGTCTCAAA-----------------GAAGAGGGAAA-TGGGGATATGGCGAAATCGGTAGACGCTACGGACTTGATTGTATTGAGCCTTGGTATGGAAACCTGCTAAGTGGTAACTTCCAAATTCAGAGAAACCCTGGAATTAAAAAAGGGCAATCCTGAGCCAAATCCGTGTTTTGAGAAAACAA------GGGGTTCTCGAACTAGAATACAAAGGAAAAGGATAGGTGCAGAGACTCAATGGAAGCTGTTCTAACGAATCGAGTTAATTACGTTGTGTTGTTAGTGGAATTCCTTCTAATTC------TAAATTAGAGAAAGAGGGGTTT-----TATAC-------------TTTATACATT-------TAATAAACACGTATAGATACTGA------CATAGCAAACGATTAATCACAGAACTCATATT--------------------ATAATATAGGTTCTTTATCTTTTTT-AAAAATG-AAATTAGAAA------TGATTATGAAATAAAAAACTCAT----------ATCATAATTTTTTTTTG---AATTATTGTGAATCCACTCCAATCGAATATTGAATAATCAAATTCTTCAATTCAAATTCCAA------GTTTTCGAGATCTTTAAAAAAGT-----GGATTAATCGGACGAGGAC------AAAGAGAGAGTCCCATTCTACATGTCAATACTGACAACAATGAAATTTCTAGTAAAAGGAAAATCCGTCGACTTTATAAGTTGTGAGGGTTCAAGTCCCTCTATCCCCA-----AATCCTCTTTTATTCCCTAACTATA---------TTATT------------------------TATCCTCTTTTTTTTT----CTTTTTATCAAT-----------------------------GGGTTTAAGATTCATTAGCTTTCTCATTCTACTCTTTCACAAAGGAA-----TACGAAGAGAACTCAATGGATCTTATCCTATTCATTGAATAGATTTCTTTTTTATTAGAGTATCGGCAAGAAATCTTGGTTATT-------CACTCTA----TTTTTAAGTATTATTT-----AAGTAAACCATGCACAATGCATAGGACTACCCCCCC----ATTTTCAAA-TTTTGAATTTG--AAATACTTTAATTGA-------TTTTTTAGTCCTTTTAATTGACATAGATACAAATACTCTACTAGGATGATGCACAAGAAAAGGTCAGGATAGCTCAGTTGGTAGAGCAGAGGACTGAAAATC
Psathyrostachys_fragilis_1[*]		----------CTAAGTGGGCTTACATAACGGAAATAGTGTAACAAATAGAAATAGGTATAGTATAGGAAATCCGTAAAATCTCAGATATTAGTTATTAATCTT---------AGCTATTAGCTAGTTCGAAATTTGAAGTTCTACTTATAAA---------------AAAATACTAAAACTTCTTAAAGATAAAGTTAGCTTGATATGCTTAACTATAG-----GATATTTAAAAATCAAATTCTAGAATTTATTG-------------------------------------------------------------------------------------------------------------CATTTTTTTTGATTTCTCTAATTCACAAATCGATTTTTCTATTCTACTATCTACTATTTCTATTCTACTATCTACTAATAGAATAGAATTGGTTCCAATTTCTATAATTGAATTGGATTTCAGATATTTTCAATTTGATATAGCTCGTACGAATAATCTAATACACAGAAAAAAATAATATATAT---------------ATGAAAGATATAATAAAGAGAAAAAAAGAATAAATATCAAGCGTTA-----------------TAGTATAATTTTGAATACTCTAAAAAAG-TAAGACGGGAGGTGGGGGAGATAAAAACTTTGGGATATATTGATTCGGATTGAATTGCAAATACATCAAGGATAGAATCAATTCAATTCTGAATTGCAATAAGCAAGCGGGGTCTCTCAAATA------GAGTCGAACTGAACTGCTAGACTACGTTGAGTGATGAATTCAATGATTCAAAAAAAAAAAA----CTAAGAGATGGATGAAATTACACAAGGAATCCTGGTCTCAAA-----------------GAAGAGGNAAA-TGGGGATATGGCGAAATCGGTAGACGCTACGGACTTGATTGTATTGAGCCTTGGTATGGAAACCTGCTAAGTGGTAACTTCCAAATTCAGAGAAACCCTGGAATTAAAAAAGGGCAATCCTGAGCCAAATCCGTGTTTTGAGAAAACAA------GGGGTTCTCGAACTAGAATACAAAGGAAAAGGATAGGTGCAGAGACTCAATGGAAGCTGTTCTAACGAATCGAGTTAATTACGTTGTGTTGTTAGTGGAATTCCTTCTAATTC------TAAATTAGAGAAAGAGGGGTTT-----TATAC-------------TTTATACATT-------TAATAAACACGTATAGATACTGA------CATAGCAAACGATTAATTACAGAACTCATATT--------------------CTAATATAGGTTCTTTATCTTTTTT-AAAAATG-AAATTAGAAA------TGATTATGAAATAAAAAACTCAT----------ATCATAATTTTTTTTTG---AATTATTGTGAATCCACTCCAATCAAATATTGAATAATCAAATTCTTCAATTCAAATTCAAATTCAAAGTTTTCGAGATCTTTAAAAAAGT-----GGATTAATCGGACGAGGAC------AAAGAGAGAGTCCCATTCTACATGTCAATACTGACAACAATGAAATTTCTAGTAAAAGGAAAATCCGTCGACTTTATAAGTTGTGAGGGTTCAAGTCCCTCTATCCCCA-----AATCCTCTTTTATCCCCTAACTATA-CTATA---GTATT------------------------TATCCTCTTTTTTTTTT---------ATCAAT-----------------------------GGGTTTAAGATTCATTAGCTTTCTCATTCTACTCTTTCACAAAGGAA-----TGCGAAGAGAACTCAATGGATCTTATCCTATTCATTGAATAGATTACTTTTTTATTAGAGTATCGGCAAGAAATCTTGGTTATT-------CACTCTA----TTTTTAAGTATTATTT-----AAGTAAACCATGCACAATGCATAGGACTACCCCCCC----ATTTTCAAA-TTTTGAATTTG--AAATACTTTAATTGA-------TTTTTTAGTCCCTTTAATTGACATAGATACAAATACTCTACTAGGATGATGCACAAGAAAAGGTCAGGATAGCTCAGTTGGTAGAGCAGAGGACTGAAAATC
Psathyrostachys_juncea_1     		--------------GTGGGCTTACATTACGGAAATAGTGTAACAAATAGAAATAGGTATAGTATAGGAAATCCGTAAAATCTCATATATTAGTTATTAATCTT---------AGCTATTAGCTAGTTCGAAATTTGAAGTTCTACTTATAAA---------------AAAATACTAAAACTTCTTAAAGATAAAGTTAGCTTGATATGCTTAACTATAG-----GATATTTAAAAATAAAATTCTAGAATTTATTG-------------------------------------------------------------------------------------------------------------CATTTTTTTTGATTTCTCTAATTCACAAATCGATTTTTCTATTCTACTATCTACTATTTCTATTCTACTATCTACTAATAGAATAGAATTGGTTCCAATTTCTATAATTGAATTGGATTTCAGATATTTTCAATTTGATATAGCTCGTACGAATAATCTAATACACAGAAAAAAATAATATATATGAAAGATATAATTATATGAAAGATATAATAAAGAGAAAAAAAGAATAAATATCAAGCGTTA-----------------TAGTATAATTTGGAATACTCTAAAAAAG-TAAGACGGGAGGTGGGGGAGATAAAAACTTTGGGATATATTGATTCGGATTGAATTGCAAATACATCAAGGATAGAATCAATTCAATTCTGAATTGCAATAAGCAAGCGGGGTCTCTCAAATA------GAGTCGAACTGAACTGCTAGACTACGTTGAGTGATGAATTCAATGATTCAAAAAAAAA-------CTAAGAGATGGATGAAATTACACTAGGAATCCTGGTCTCAAA-----------------GAAGAGGGAAA-TGGGGATATGGCGAAATCGGTAGACGCTACGGACTTGATTGTATTGAGCCTTGGTATGGAAACCTGCTAAGTGGTAACTTCCAAATTCAGAGAAACCCTGGAATTAAAAAAGGGCAATCCTGAGCCAAATCCGTGTTTTGAGAAAACAA------GGGGTTCTCGAACTAGAATACAAAGGAAAAGGATAGGTGCAGAGACTCAATGGAAGCTGTTCTAACGAATCGAGTTAATTACGTTGTGTTGTTAGTGGAATTCCTTCTAATTC------TAAATTAGAGAAAGAGGGGTTT-----TATAC-------------TTTATACATT-------TAATAAACACGTATAGATACTGA------CATAGCAAACGATTAATTACAGAACTCATATT--------------------CTAATATAGGTTCTTTATCTTTTTT-AAAAATG-AAATTAGAAA------TGATTATGAAATAAAAAACTCAT----------ATCATAATTTTTTTTTTG--AATTATTGTGAATCCACTCCAATCAAATATTGAATAATCAAATTCTTCAATTCAAATTCAAA------GTTTTCGAGATCTTTAAAAAAGT-----GGATTAATCGGACGAGGAC------AAAGAGAGAGTCCCATTCTACATGTCAATACTGACAACAATGAAATTTCTAGTAAAAGGAAAATCCGTCGACTTTATAAGTTGTGAGGGTTCAAGTCCCTCTATCCCCA-----AATCCTCTTTTATCCCCTAACTATA-CTATA---GTATT------------------------TATCCTCTTTTTTTTT----------ATCCAT-----------------------------GGGTTTAAGATTCATTAGCTTTCTCATTCTACTCTTTCACAAAGGAA-----TGCGAAGAGAACTCAATGGATCTTATCCTATTCATTGAATAGATTACTTTTTTATTAGAGTATCGGCAAGAAATCTTGGTTATT-------CACTCTA----TTTTTAAGTATTATTT-----AAGTAAACCATGCACAATGCATAGGACTACCCCCC-----ATTTTCAAA-TTTTGAATTTG--AAATACTTTAATTGA-------TTTTTTAGTCCCTTTAATTGACATAGATACAAATACTCTACTAGGATGATGCACAAGAAAAGGTCAGGATAGCTCAGTTGGTAGAGCAGAGGACTGAAAATC
Secale_anatolicum_1	     		----------CTAAGTGGGCTTACATAACGGAAATAGTGTAACAAATAGAAATAGGTATAGTATAGGAAATCCGTAAAATCTCAGATATTAGTTATTAATCTT---------AGCTATTAACTAGTTCTAAATTTGAAGTTCTACTTATAAAAATAAA---AATAAAAAAATACTAAAACTTCTTAAAGATAAAGTTAGCTTGATATGCTTAACTATAG-----GATATTAAAAAATAAAATTATAGAATTTATTGGTATTTTCATTCGATCATTATAGACTTTATTATTTGTTAATAATTTGAGGATTAATATTTGACTAAGGGGAACATAGAGTCAGAGTAAATAAAATTGCTAATTCTGATT--------------------------------------------------------------------------------------------------------------------------------------------------------------------------------------------------------------------------AGAAAAAAAGAATAAATATCAAGCGTTA-----------------TAGTATAATTTTGAATACTATAAAAAAG-TAAGATGGGAGGTGGGGGAGATAAAAACTTTTGGATATATTGATTCGGATTGAATTGCAAATACATCAAGGATAGAATCAATTCAATTCTGAATTGCAATAAGCAAGCGGGGTCTCTCAAATA------GAGTCGAACTGAACTGCTAGACTACGTTGAGTGATGAACTCAATGATTCAAAAAAAAAAAAA---CTAAGAGATGGATGAAATTACACAAGGAATCCTGGTCTCAAA-----------------GAAGAGGGAAA-TGGGGATATGGCGAAATCGGTAGACGCTACGGACTTGATTGTATTGAGCCTTGGTATGGAAACCTGCTAAGTGGTAACTTCCAAATTCAGAGAAACCCTGGAATTAAAAAAGGGCAATCCTGAGCCAAATCCGTGTTTTGAGAAAACAA------GGGGTTCTCGAACTAGAATACAAAGGAAAAGGATAGGTGCAGAGACTCAATGGAAGCTGTTCTAACGAATCGAGTTAATTACGTTGTGTTGTTAGTGGAATTCCTTCTAATTC------TAAATTAGAGAAAGAGGGGTTTGGTTTTATAC-------------CTTATACAT-ATACATTTAATAAACACGTATAGATACTGA------CATAGCAAACGATTAATCACAGAACTCATATT----ATATTATATTATAATTATAATATAGGTTCTTTATCTTTTTT-AAAAATG-AAATTAGAAATGATAATGATTATGAAATAAAAAACTCAT----------ATCATAATTTTTTTTTTT--CATTATTGTGAATCCACTCCAATCGAATATTGAATAATCAAATTCTTCAATTCAAATTCAAA------GTTTTCGAGATCTTTAAAAAAGC-----GGATTAATCGGACGAGGAC------AAAGAGAGAGTCCCATTCTACATGTCAATACTGACAACAATGAAATTTCTAGTAAAAGGAAAATCCGTCGACTTTATAAGTTGTGAGGGTTCAAGTCCCTCTATCCCCA-----AATCCTCTTTTATTCCCTAACTATAACTATA---CTAT-------------ATTATTATTATTTATCCTCTTTTTTTTT----------ATCAAT-----------------------------GGGTTTAAGATTCATTAGCTTTCTCATTCTACTCTTTCACAAAGGAA-----TGCGAAGAGAACTCAATGGATCTTATCCTATTCATTGAATAGATTTCTTTTTTATTAGAGTATCGGCAAGAAATCTTGGTTATT-------CACTCCA----TTTTTAAGTTTTATTTTATTTAAGTAAACCATGCACAATGCATAGGACTACCCCCCCC---ATTTTCAAA-TTTTGAATTTG--AAATACTTTAATTAA--------TTTTTAGTCCTTTTAATTGACATAGATACAAATACTCTACTAGGATGATGCACAAGAAAAGGTCAGGATAGCTCAGTTGGTAGAGCAGAGGACTGAAAATC
Secale_cereale_1			---------GCTAAGTGGGCTTACATAACGGAAATAGTGTAACAAATAGAAATAGGTATAGTATAGGAAATCCGTAAAATCTCAGATATTAGTTATTAATCTT---------AGCTATTAACTAGTTCTAAATTTGAAGTTCTACTTATAAAAATAAA---------AAAATACTAAAACTTCTTAAAGATAAAGTTAGCTTGATATGCTTAACTATAG-----GATATTAAAAAATAAAATTATAGAATTTATTGGTATTTTCATTCGATCATTATAGACTTTATTATTTGTTAATAATTTGAGGATTAATATTTGACTAAGGGGAACATAGAGTCAGAGTAAATAAAATTGCTAATTCTGATT--------------------------------------------------------------------------------------------------------------------------------------------------------------------------------------------------------------------------AGAAAAAAAGAATAAATATCAAGCGTTA-----------------TAGTATAATTTTGAATACTATAAAAAAG-TAAGATGGGAGGTGGGGGAGATAAAAACTTTTGGATATATTGATTCGGATTGAATTGCAAATACATCAAGGATAGAATCAATTCAATTCTGAATTGCAATAAGCAAGCGGGGTCTCTCAAATA------GAGTCGAACTGAACTGCTAGACTNCGTTGAGTGATGAACTCAATGATTCAAAAAAAAAAAA----CTAAGAGATGGATGAAATTACACAAGGAATCCTGGTCTCAAA-----------------GAAGAGGGAAA-TGGGGATATGGCGAAATCGGTAGACGCTACGGACTTGATTGTATTGAGCCTTGGTATGGAAACCTGCTAAGTGGTAACTTCCAAATTCAGAGAAACCCTGGAATTAAAAAAGGGCAATCCTGAGCCAAATCCGTGTTTTGAGAAAACAA------GGGGTTCTCGAACTAGAATACAAAGGAAAAGGATAGGTGCAGAGACTCAATGGAAGCTGTTCTAACGAATCGAGTTAATTACGTTGTGTTGTTAGTGGAATTCCTTCTAATTC------TAAATTAGAGAAAGAGGGGTTTGGTTTTATAC-------------CTTATACAT-ATACATTTAATAAACACGTATAGATACTGA------CATAGCAAACGATTAATCACAGAACTCATATT----ATATT-----ATAATTATAATATAGGTTCTTTATCTTTTTT-AAAAATG-AAATTCGAAATGATAATGATTATGAAATAAAAAACTCAT----------ATCATAATTTTTTTTTTTTTCATTATTGTGAATCCACTCCAATCGAATATTGAATAATCAAATTCTTCAATTCAAATTCAAA------GTTTTCGAGATCTTTAAAAAAGC-----GGATTAATCGGACGAGGAC------AAAGAGAGAGTCCCATTCTACATGTCAATACTGACAACAATGAAATTTCTAGTAAAAGGAAAATCCGTCGACTTTATAAGTTGTGAGGGTTCAAGTCCCTCTATCCCCA-----AATCCTCTTTTATTCCCTAACTATAACTATA---CTAT-------------ATTATTATTATTTATCCTCTTTTTTTTT----------ATCAAT-----------------------------GGGTTTAAGATTCATTAGCTTTCTCATTCTACTCTTTCACAAAGGAA-----TGCGAAGAGAACTCAATGGATCTTATCCTATTCATTGAATAGATTTCTTTTTTATTAGAGTATCGGCAAGAAATCTTGGTTATT-------CACTCCA----TTTTTAAGTTTTATTTTATTTAAGTAAACCATGCACAATGCATAGGACTACCCCCCCC---ATTTTCAAA-TTTTGAATTTG--AAATACTTTAATTAA--------TTTTTAGTCCTTTTAATTGACATAGATACAAATACTCTACTAGGATGATGCACAAGAAAAGGTCAGGATAGCTCAGTTGGTAGAGCAGAGGACTGAAAATC
Secale_montanum_1     			-----CTGAGCTAAGTGGGCTTACATAACGGAAATAGTGTAACAAATAGAAATAGGTATAGTATAGGAAATCCGTAAAATCTCAGATATTAGTTATTAATCTT---------AGCTATTAACTAGTTCTAAATTTGAAGTTCTACTTATAAAAATAAA---------AAAATACTAAAACTTCTTAAAGATAAAGTTAGCTTGATATGCTTAACTATAG-----GATATTAAAAAATAAAATTATAGAATTTATTGGTATTTTCATTCGATCATTATAGACTTTATTATTTGTTAATAATTTGAGGATTAATATTTGACTAAGGGGAACATAGAGTCAGAGTAAATAAAATTGCTAATTCTGATT--------------------------------------------------------------------------------------------------------------------------------------------------------------------------------------------------------------------------AGAAAAAAAGAATAAATATCAAGCGTTA-----------------TAGTATAATTTTGAATACTATAAAAAAG-TAAGATGGGAGGTGGGGGAGATAAAAACTTTTGGATATATTGATTCGGATTGAATTGCAAATACATCAAGGATAGAATCAATTCAATTCTGAATTGCAATAAGCAAGCGGGGTCTCTCAAATA------GAGTCGAACTGAACTGCTAGACTACGTTGAGTGATGAACTCAATGATTCAAAAAAAAAAA-----CTAAGAGATGGATGAAATTACACAAGGAATCCTGGTCTCAAA-----------------GAAGAGGGAAA-TGGGGATATGGCGAAATCGGTAGACGCTACGGACTTGATTGTATTGAGCCTTGGTATGGAAACCTGCTAAGTGGTAACTTCCAAATTCAGAGAAACCCTGGAATTAAAAAAGGGCAATCCTGAGCCAAATCCGTGTTTTGAGAAAACAA------GGGGTTCTCGAACTAGAATACAAAGGAAAAGGATAGGTGCAGAGACTCAATGGAAGCTGTTCTAACGAATCGAGTTAATTACGTTGTGTTGTTAGTGGAATTCCTTCTAATTC------TAAATTAGAGAAAGAGGGGTTTGGTTTTATAC-------------CTTATACAT-ATACATTTAATAAACACGTATAGATACTGA------CATAGCAAACGATTAATCACAGAACTCATATT----ATATTATATTATAATTATAATATAGGTTCTTTATCTTTTTT-AAAAATG-AAATTAGAAATGATAATGATTATGAAATAAAAAACTCAT----------ATCATAATTTTTTTTTTT--CATTATTGTGAATCCACTCCAATCGAATATTGAATAATCAAATTCTTCAATTCAAATTCAAA------GTTTTCGAGATCTTTAAAAAAGC-----GGATTAATCGGACGAGGAC------AAAGAGAGAGTCCCATTCTACATGTCAATACTGACAACAATGAAATTTCTAGTAAAAGGAAAATCCGTCGACTTTATAAGTTGTGAGGGTTCAAGTCCCTCTATCCCCA-----AATCCTCTTTTATTCCCTAACTATAACTATA---CTAT-------------ACTATTATTATTTATCCTCTTTTTTTTT----------ATCAAT-----------------------------GGGTTTAAGATTCATTAGCTTTCTCATTCTACTCTTTCACAAAGGAA-----TGCGAAGAGAACTCAATGGATCTTATCCTATTCATTGAATAGATTTCTTTTTTATTAGAGTATCGGCAAGAAATCTTGGTTATT-------CACTCCA----TTTTTAAGTTTTATTTTATTTAAGTAAACCATGCACAATGCATAGGACTACCCCCCCC---ATTTTCAAA-TTTTGAATTTG--AAATACTTTAATTAA--------TTTTTAGTCCTTTTAATTGACATAGATACAAATACTCTACTAGGATGATGCACAAGAAAAGGTCAGGATAGCTCAGTTGGTAGAGCAGAGGACTGAAAATC
Taeniatherum_caputmedusae_1   		AACCTCTGAGCTAAGTGGGCTTACATAACGGAAATAGTGTAACAAATAGAAATAGGTATAGTATAGGAAATCCGTAAAATCTCAGATATTAGTTATTAATCTT---------AGCTATTAACTAGTTCTAAATTTGAAGTTATACTTATAAAAATAAA---------AAAATACTAAAACTTCTTAAAGATAAAGTTAGCTTGATATGCTTAACTATAG-----GATATTAAAAAATAAAATTATAGAATTTATTGGTATTTTCATTCGATCATTATAGACTTTATTATTTGTTAATAATTTGAGGATTAATATTTCACTAAGGGGAACATAGAGTCAGAGTAAATAAAATTGCTAATTCTGATT--------------------------------------------------------------------------------------------------------------------------------------------------------------------------------------------------------------------------AGAAAAAAAGAATAAATATCAAGCGTTA-----------------TAGTATAATTTTGAATACTATAAAAAAG-TAAGACGGGAGGTGGGGGAGATAAAAACTTTTGGATATATTGATTCGGATTGAATTGCAAATACATCAAGGATAGAATCAATTCAATTCTGAATTGCAATAAGCAAGCGAGGTCTCTCAAATA------GAGTCGAACTGAACTGCTAGACTACGTTGAGTGATGAACTCAATGATTCAAAAAAAAA-------CTAAGAGATGGATGAAATTAAACAAGGAATCCTGGTCTCAAA-----------------GAAGAGGGAAA-TGGGGATATGGCGAAATCGGTAGACGCTACGGACTTGATTGTATTGAGCCTTGGTATGGAAACCTGCTAAGTGGTAACTTCCAAATTCAGAGAAACCCTGGAATTAAAAAAGGGCAATCCTGAGCCAAATCCGTGTTTTGAGAAAACAA------GGGGTTCTCGAACTAGAATACAAAGGAAAAGGATAGGTGCAGAGACTCAATGGAAGCTGTTCTAACGAATCGAGTTAATTACGTTGTGTTGTTAGTGGAATTCCTTCTAATTC------TAAATTAGAGAAAGAGGGGTTT-----TATAC-------------CTTATACATT-------TAATAAACACGTATAGATACTGA------CATAGCAAACGATTAATCACAGAACTCATATT----ATATT-----ATAATTATAATATAGGTTCTTTATCTTTTTT-AAAAATG-AAATTAGAAATGATAATGATTATGAAATAAAAAACTCAT----------ATCATAATTTTTTTTTTT--CATTATTGTGAATCCACTCCAATCGAATATTGAATAATCAAATTCTTCAATTCAAATTCAAA------GTTTTCGAGATCTTTAAAAAAGT-----GGATTAATCGGACGAGGAC------AAAGAGAGAGTCCCATTCTACATGTCAATACTGACAACAATGAAATTTCTAGTAAAAGGAAAATCCGTCGACTTTATAAGTTGTGAGGGTTCAAGTCCCTCTATCCCCA-----AATCCTCTTTTATTCCCTAACTATA-CTATA---TTATT------------------ATTATTTATCCTCTTTTTTTT-----CTTTTTATCAAT-----------------------------GGGTTTAAGATTCATTAGCTTTCTCATTCTACTCTTTCACAAAGGAA-----TGCGAAGAGAACTCAATGGATCTTATCCTATTCATTGAATAGATTTCTTTTTTATTAGAGTATCGGCAAGAAATCTTGGTTATT-------CACTCTA----TTTTTAAGTTTTATTT-----AAGTAAACCATGCACAATGCATAGGACTACCCCCCC----ATTTTCAAA-TTTAAAATTTG--AAATACTTTAATTAA--------TTTTTAGTCCTTTTAATTGACATAGATACAAATACTCTACTAGGATGATGCACAAGAAAAGGTCAGGATAGCTCAGTTGGTAGAGCAGAGGACTGAAAATC
Triticum_baeoticum_1	     		-----------TAAGTGGGCTTACATAACGGAAATAGTGTAACAAATAGAAATAGGTATAGTATAGGAAATCCGTAAAATCTCAGATATTAGTTATTAATCTT---------AGCTATTAACTAGTTCTAAATTTGAAGTTATACTTATAAAAATAAA---------AAAATACTAAAACTTCTTAAAGATAAAGTTAGCTTGATATGCTTAACTATAG-----GATATTAAAAAATAAAATTATAGAATTTATTGGTATTTTCATTCGATCATTATAGACTTTATTATTTGTTAATAATTTGAGGATTAATATTTCACTAAGGGGAACATAGAGTCAGAGTAAATAAAATTGCTAATTCTGATT--------------------------------------------------------------------------------------------------------------------------------------------------------------------------------------------------------------------------AGAAAAAAAGAATAAATATCAAGCGTTA-----------------TAGTATAATTTTGAATACTATAAAAAAG-TAAGACGGGAGGTGGGGGAGATAAAAACTTTTGGATATATTGATTCGGATTGAATTGCAAATACATCAAGGATAGAATCAATTCAATTCTGAATTGCAATAAGCAAGCGAGGTCTCTCAAATA------GAGTCGAACTGAACTGCTAGACTACGTTGAGTGATGAACTCAATGATTCAAAAAAAAAA------CTAAGAGATGGATGAAATTACACAAGGAATCCTGGTCTCAAA-----------------GAAGAGGAAAA-TGGGGATATGGCGAAATCGGTAGACGCTACGGACTTGATTGTATTGAGCCTTGGTATGGAAACCTGCTAAGTGGTAACTTCCAAATTCAGAGAAACCCTGGAATTAAAAAAGGGCAATCCTGAGCCAAATCCGTGTTTTGAGAAAACAA------GGGGTTCTCGAACTAGAATACAAAGGAAAAGGATAGGTGCAGAGACTCAATGGAAGCTGTTCTAACGAATCGAGTTAATTACGTTGTGTTGTTAGTGGAATTCCTTCTAGTTC------TAAATTAGAGAAAGAGGGGTTT-----TATAC-------------CTTATACATT-------TAATAAACACGTATAGATACTGA------CATAGCAAACGATTAATCACAGAACTCATATT----ATATT-----AGAATTATAATATAGGTTCTTTATCTTTTTT-AAAAATG-AAATTAGAAATGATAATGATTATGAAATAAAAAACTCAT----------ATCATAATTTTTTTTTTTTTCATTATTGTGAATCCACTCCAATCGAATATTGAATAATCAAATTCTTCAATTAAAATTCAAA------GTTTTCGAGATCTTTAAAAAAGT-----GGATTAATCGGACGAGGAC------AAAGAGAGAGTCCCATTCTACATGTCAATACTGACAACAATGAAATTTCTAGTAAAAGGAAAATCCGTCGACTTTATAAGTTGTGAGGGTTCAAGTCCCTCTATCCCCA-----AATCCTCTTTTATTCCCTAACTATA-CTATA---TTATT------------------ATTATTTATCCTCTTTTTTTTTT---CTTTTTATCAATGCACTTTTTTTTCTTTTTATCAATGCAATGGGTTTAAGATTCATTAGCTTTCTCATTCTACTCTTTCACAAAGGAA-----TGCGAAGAGAACTCAATGGATCTTATCCTATTCATTGAATAGATTTCTTTTTTATTAGAGTATCGGCAAGAAATCTTGGTTATT-------CACTCTA----TTTTTAAGTTTTATTT-----AAGTAAACCATGCACAATGCATAGGACTACCCCCCC----ATTTTCAAA-TTTTAAATTTG--AAATACTTTAATTAA--------TTTTTAGTCCTTTTAATTGACATAGATACAAATACTCTACTAGGATGATGCACAAGAAAAGGTCAGGATAGCTCAGTTGGTAGAGCAGAGGACTGAAAATC
Bromus_tectorum_1 [*]			-----TGAAGCTAAGTGGGCTTACATAACGGAAATAGTGTAACAAATAGAAATAGGTATAGTATAGGAAATACGTAAAATCTCAGATATTAGTTATTAATCTT---------AGCTATTAGCTAGTTCGAAATTTGAACTTCTACTTATAAA---------------AAAATACTAAAACTTCTTAAAGATAAAGTTAGCTTTATATGCTTAACTATAG-----GATATTTAAAAATTCAATTATAGAAATGGCTT----------------------------------------------------------------------------------------------------------------------------------------------------------------------------------------------CCAATTTCTATAATTGAATTGGATTATTGAATTGGATTTAAGATATTTTCAATTTGATATAGCTCGTACGAATAATCTAATACATAGAAAAAAATAATATATAT---------------ATGAAAGATATAATAAAGAGAAAAAAAGAATAAATATCAAGCGTTA-----------------TAGTATAATTTTTAATACTATAAAAAAAGTAAGACGGTAGGTGGGAGAGATAAAAACTTTGGGATATATTGATTCGGATTGAATTGCAAATACATCAAGGATAGAATCAATGCAATTCAGAATTGCAATAAGCAAGCGGGGTCTCTCAAATA------GAGTAGAACTGAACTGCTAGACTACGTTGAGTGATGAACTCAATGATTCAAAAAAAA--------CTAAGGGGTGGATGAAATTACACAAGGAATCCTGGTCTCAAA-----------------GAAGAGGGAAA-CGGGGATATGGCGAAATCGGTAGACGCTACGGACTTGATTGTATTGAGCCTTGGTATGGAAACCTGCTAAGTGGTAACTTCCAAATTCAGAGAAACCCTGGAATTAAAAAAGGGCAATCCTGAGCCAAATCCATGTTTTGAGAAAAAAAAAAGGGGGGGTTCTCGAACTAGAATACAAAGGAAAAGGATAGGTGCAGAGACTCAATGGAAGCTGTTCTAACGAATCGAGTTAATTACGTTGTGTTGTTAGTGGAATTCCTTCTAATTCTAATTCTAAATTAGAGAAAGCGGGGTTT-----TATAC-------------TTTATACATT-------TAATAAACRCGTATAGATATAGATACTGACATAGCAAACGATTAATCACAGAACTCATATT--------------------ATAATATAGGTTCTTTATCTTTTTTTAAAAATG-AAATTAGAAA------TGATTATGAAA--AAAAACTCAT----------ATCATAATTTTTTTTA---------TTGTGAATCCGCTCCAATCGAATATTGAATAATTTGATTATTCAATTCAAATTCAAA------GTTTGCGAGATCTTTAAAAAAGT-----GGATTAATATTAATCGGACGAGGACAAAGAGAGAGTCCCATTCTACATGTCAATACTGACAACAATGAAATTTCTAGTAAAAGGAAAATCCGTCGACTTTATAAGTTGTGAGGGTTCAAGTCCCTCTATCCCCACCCCCAATCCTCTTTTATTCCCTAACTATA---------TTATT------------------------AATCCTCTTTTTTTTTT---CTTTTTATCAAT-----------------------------GGGTTTAAGATTCATTAGCTTTCTCATTCTACTCTTTCACAAAGGAA-----TGCGAAGAGAACTCAATGGATCTTATCCTATTCATTGAATAGATTTCTTTTTTATTAGAGTATCGGCAAGAAATCTTGGTTATTGGTTATTCACTCTA----TTTTTAAGTATTGTTT-----AAGTAAACCATGCACAATGCATAGGACTACCCCCCC----ATTTTCCAAATTTTGAATTTG--AAATACTTTAATTGA-------TTTTTTAGTTCCTTTAATTGACATAGATACAAATACTCTACTAGGATGATGCACAAGAAAAGGTCAGGATAGCTCAGTTGGTAGAGCAGAGG----------
[                                       ------trnA-THR------\\\\\\\\\\\\\\\\\\\\\\\\\\\\\\\\\\\\\\\\\\\\\\\\\\\\\\\\\\\\\\\\\\\\\\\\\\\\\\\\\\\\\\\\\\\\\\\\\\\\\\\\\\\\\\\\\\\\\\\\\\\\\\\\\\\\\\\\\\\\\\\\\\\\\\\\\\\\\\\\\\\\\\\\\\\\\\\\\\\\\\\\\\\\\\\\\\\\\\\\\\\\\\\\\\\\\\\\\\\\\\\\\\\\\\\\\\\\\\\\\\\\\\\\\\\\\\\\\\\\\\\\\\\\\\\\\\\\\\\\\\\\\\\\\\\\\\\\\\\\\\\\\\\\\\\\\\\\\\\\\\\\\\\\\\\\\\\\\\\\\\\\\\\\\\\\\\\\\\\\\\\\\\\\\\\\\\\\\\\\\\\\\\\\\\\\\\\\\\\\\\\\\\\\\\\\\\\\\\\\\\\\\\\\\\\\\\\\\\\\\\\\\\\\\\\\\\\\\\\\\\\\\\\\\\\\\\\\\\\\\\\\\\\\\\\\\\\\\\\\\\\\\\\\\\\\\\\\\\\\\\\\\\\\\\\\\\\\\\\\\\\\\\\\\\\\\\\\\\\\\\\\\\\\\\\\\\\\\\\\\\\\\\\\\\\\\\\\\\\\\\\\\\\\\\\\\\\\\\\\\\\\\\\\\\\\\\\\\\\\\\\\\\\\\\\\\\\\\\\\\\\\\\\\\\\\\\\\\\\\\\\\\\\\\\\\\\\\\\\\\\\\\\\\\\\trnT-trnL intergenic spacer\\\\\\\\\\\\\\\\\\\\\\\\\\\\\\\\\\\\\\\\\\\\\\\\\\\\\\\\\\\\\\\\\\\\\\\\\\\\\\\\\\\\\\\\\\\\\\\\\\\\\\\\\\\\\\\\\\\\\\\\\\\\\\\\\\\\\\\\\\\\\\\\\\\\\\\\\\\\\\\\\\\*******************trnA-LEU**********<><><><><><><><><><><><><><><><><><><><><><><><><><><><><><><><><><><><><><><><><><><><><><><><><><><><><><><><><><><><><><><><><><tRNA-LEU intron<><><><><><><><><><><><><><><><><><><><><><><><><><><><><><><><><><><><><><><><><><><><><><><><><><><><><><><><><><><><><><><><><><><><><><><><><><><><><><><><><><><><><><><><><><><><><><><><><><><><><><><><><><><><><><><><><><><><><><><><><><><><><><><><><><><><><><><><><><><><><><><><><><><><><><><><><><><><><><><><><><><><><><><><><><><><><><><><><><><><><><><><><><><><><><><><><><><><><><><><><><><><><><><><><><><><><><><><><><><><><><><><><><><><><><><><><><><><><><><><><><><><><><><><><><><><><><><><><><><>*************tRNA-LEU*****************************////////////////////////////////////////////////////////////////////////////////////////////////////////////////////////////////////////////////////////////////////////////////////////////////////////////////////////////////////////////////////////////////////////////////////////////////////////////////////////////trnL-trnF intergenic spacer////////////////////////////////////////////////////////////////////////////////////////////////////////////^^^^^^^^^^^^^^^tRNA-PHE^^^^^^^^^^^^^^^^^]


[rpoA 2164-3538]

[                                     2170                          2200                                              2250                                              2300                                              2350                                              2400                                              2450                                              2500                                              2550                                              2600                                              2650                                              2700                                              2750                                              2800                                              2850                                              2900                                              2950                                              3000                                              3050                                              3100                                              3150                                              3200                                              3250                                              3300                                              3350                                              3400                                              3450                                              3500      3510      3520      3530   ]
[                                     .         .         .         .         .         .         .         .         .         .         .         .         .         .         .         .         .         .         .         .         .         .         .         .         .         .         .         .         .         .         .         .         .         .         .         .         .         .         .         .         .         .         .         .         .         .         .         .         .         .         .         .         .         .         .         .         .         .         .         .         .         .         .         .         .         .         .         .         .         .         .         .         .         .         .         .         .         .         .         .         .         .         .         .         .         .         .         .         .         .         .         .         .         .         .         .         .         .         .         .         .         .         .         .         .         .         .         .         .         .         .         .         .         .         .         .         .         .         .         .         .         .         .         .         .         .         .         .         .         .         .         .         .         .         .         .         .         .  ]
[                                                                                 dd1dd                                                                                                                                                                                                                                                                                                                                                                                                                                                                                                                                                                                                                                                                                                                                                                                                                                                                                                                                                                                                                                                                                                                                                      dd2dd         ddd3ddd                                                      dddd4ddd      ]
Aegilops_caudata_1              CCGCCTAAAAAAAGACGTCTGTAAAAGAATTAACCCGCTTTCAACTTTCATTTCAAGAGAAATAAACGATTCAATGATAAAATAATAATACTAGTCTATTATGGTTCGAGAGGAGGTAGCAGGATCCACTCAAACACTACAGTGGAAGTGTGTTGAATCAAGAGTAGATAGTAAGCGCCTTTATTATGGTCGTTTCATTCTGTCCCCGCTTAGAAAAGGTCAAGCGGACACCGTCGGTATTGCCTTGCGAAGAGCTTTACTTGGAGAAATAGAAGGAACATGTATCACACGTGCAAAATTTGGGAGCGTGCCGCACGAGTATTCTACAATAGCAGGTATTGAAGAATCCGTACAAGAAATTTTACTAAATTTGAAAGAAATTGTATTGAGAAGTAATCTCTATGGAGTTAGAGACGCATCCATTTGCGTCAAAGGTCCTAGATACATAACTGCTCAAGATATCATCTTACCGCCTTCCGTAGAAATCGTTGATACGGCACAACCTATAGCTAACTTGACAGAGCCCATTGATTTCTGTATTGATTTACAGATCAAGAGAGATCGTGGATATCAGACAGAACTCAGAAAGAACTATCAAGATGGAAGTTATCCTATAGATGCTGTATCCATGCCTGTTCGAAATGTGAATTATAGTATTTTTTCTTGTGGGAATGGAAATGAAAAACACGAGATACTTTTTCTAGAAATATGGACTAATGGAAGTTTAACCCCTAAGGAAGCACTTTATGAGGCTTCTCGTAATTTGATTGATTTATTTCTTCCTTTTCTACACGCGGAGGAAGAGGGCGCTAGTTTCGAAGAAAATAAAAACAGGTTTACTCCACCCCTTTTTACTTTTCAAAAAAGATTAACTAATCTAAAGAAAAACAAAAAAGGAATTCCATTGAATTGTATTTTTATTGATCAATTAGAATTGACTTCTAGAACGTATAATTGTCTAAAAAGGGCCAATATACATACACTATTGGACCTTTTGAGTAAGACTGAAGAAGATCTTCTGAGAATTGACAGTTTTCGTATGGAAGATAGAAAACATATATGGGACACTCTAGAGAAGCATCTCCCAATTGATTTACTTAAGAATAAACTCTCGTTTTAAATCCATTGCAATTTTTTTT--CTTCTTCTTTTTCGAGTTAGAATA-----AAAAGAAA-------ACAATTTAGCATCTTTGGTACAATCTATATTTTCGCGAAATGGATCATAATAAAA--------TGGATTTTAGGTATCTAGGGAAGATTCACTTGGAAGTAACTATTTCCTAGATACCTATGGTACTTCACGGTTGAATGAATCAAAAAATA-TCTAAAAAAGACCTAAAGTTAATGATTTATCAATGGG   
Aegilops_speltoides_1           CCGCCTAAAAAAAGACGTCTGTAAAAGAATTAACCCGCTTTCAACTTTCATTTCAAGAGAAATAAACGATTCAATGATAAAATAATAATACTAGTCTATTATGGTTCGAGAGGAGGTAGCAGGATCCACTCAAACACTACAGTGGAAGTGTGTTGAATCAAGAGTAGATAGTAAGCGCCTTTATTATGGTCGTTTCATTCTGTCCCCGCTTAGAAAAGGTCAAGCGGACACCGTCGGTATTGCCTTGCGAAGAGCTTTACTTGGAGAAATAGAAGGAACATGTATCACACGTGCAAAATTTGGGAGCGTGCCGCACGAATATTCTACAATAGCAGGTATTGAAGAATCCGTACAAGAAATTTTACTAAATTTGAAAGAAATTGTATTGAGAAGTAATCTCTATGGAGTTAGAGACGCATCCATTTGCGTCAAAGGTCCTAGATACATAACTGCTCAAGATATCATCTTACCGCCTTCCGTAGAAATCGTTGATACGGCACAACCTATAGCTAACTTGACAGAGCCCATTGATTTCTGTATTGATTTACAGATCAAGAGAGATCGTGGATATCAGACAGAACTCAGAAAGAACTATCAAGATGGAAGTTATCCTATAGATGCTGTATCCATGCCTGTTCGAAATGTGAATTATAGTATTTTTTCTTGTGGGAATGGAAATGAAAAACACGAGATACTTTTTCTAGAAATATGGACTAATGGAAGTCTAACCCCTAAGGAAGCACTTTATGAGGCTTCTCGTAATTTGATTGATTTATTTCTTCCTTTTCTACACGCGGAGGAAGAGGGCGCTAGTTTCGAAGAAAATAAAAACAGGTTTACTCCACCCCTTTTTACTTTTCAAAAAAGATTAACTAATCTAAAGAAAAACAAAAAAGGAATTCCATTGAATTGTATTTTTATTGATCAATTAGAATTGACTTCTAGAACGTATAATTGTCTAAAAAGGGCCAATATACATACACTATTGGACCTTTTGAGTAAGACTGAAGAAGATCTTCTGAGAATTGACAGTTTTCGTATGGAAGATAGAAAACATATATGGGACACTCTAGAGAAGCATCTCCCAATTGATTTACTTAAGAATAAACTCTCGTTTTAAATCCATTGCAATTTTTTTT--CTTCTTCTTTTTCGAGGTAGAATA-----AAAAGAAA-------ACAATTTAGCATCTTTGGTACAATCTATATTTTCGCGAAATGGATCATAATAAAA--------TGGATTTTAGGTATCTAGGGAAGATTCACTTGGAAGTAACTATTTCCTAGATACCTATGGTACTTCACGGTTGAATGAATCAAAAAATA-TCTAAAAAAGACCTAAAGTTAATGATTTATCAATGGG   
Aegilops_tauschii_1             CCGCTTAAAAAAAGACGTCTGTAAAAGAATTAACCCGCTTTCAACTTTCATTTCAAGAGAAATAAACGATTCAATGATAAAATAATAATACTAGTCTATTATGGTTCGAGAGGAGGTAGCAGGATCCACTCAAACACTACAGTGGAAGTGTGTTGAATCAAGAGTAGATAGTAAGCGCCTTTATTATGGTCGTTTCATTCTGTCCCCGCTTAGAAAAGGTCAAGCGGACACCGTCGGTATTGCCTTGCGAAGAGCTTTACTTGGAGAAATAGAAGGAACATGTATCACACGTGCAAAATTTGGGAGCGTGCCGCACGAGTATTCTACAATAGCAGGTATTGAAGAATCCGTACAAGAAATTTTACTAAATTTGAAAGAAATTGTATTGAGAAGTAATCTCTATGGAGTTAGAGACGCATCCATTTGCGTCAAAGGTCCTAGATACATAACTGCTCAAGATATCATCTTACCGCCTTCCGTAGAAATCGTTGATACGGCACAACCTATAGCTAACTTGACAGAGCCCATTGATTTCTGTATTGATTTACAGATCAAGAGAGATCGTGGATATCAGACAGAACTCAGAAAGAACTATCAAGATGGAAGTTATCCTATAGATGCTGTATCCATGCCTGTTCGAAATGTGAATTATAGTATTTTTTCTTGTGGGAATGGAAATGAAAAACACGAGATACTTTTTCTAGAAATATGGACTAATGGAAGTTTAACCCCTAAGGAAGCACTTTATGAGGCTTCTCGTAATTTGATTGATTTATTTCTTCCTTTTCTACACGCGGAGGAAGAGGGCGCTAGTTTCGAAGAAAATAAAAACAGGTTTACTCCACCCCTTTTTACTTTTCAAAAAAGATTAACTAATCTAAAGAAAAACAAAAAAGGAATTCCATTGAATTCTATTTTTATTGATCAATTAGAATTGACTTCTAGAACGTATAATTGTCTAAAAAGGGCCAATATACATACACTATTGGACCTTTTGAGTAAGACTGAAGAAGATCTTCTGAGAATTGACAGTTTTCGTATGGAAGATAGAAAACATATATGGGACACTCTAGAGAAGCATCTCCCAATTGATTTACTTAAGAATAAACTCTCGTTTTAAATCCATTGCAATTTTTTTT--CTTCTTCTTTTTCGAGTTAGAATA-----AAAAGAAA-------ACAATTTAGCATCTTTGGTACAATCTATATTTTCGCGAAATGGATCATAATAAAA--------TGGATTTTAGGTATCTAGGGAAGATTCACTTGGAAGTAACTATTTCCTAGATACCTATGGTACTTCACGGTTGAATGAATCAAAAAATA-TCTAAAAAAGACCTAAAGTTAATGATTTATCAATGGG   
Aegilops_uniaristata_1          CCGCCTAAAAAAAGACGTCTGTAAAAGAATTAACCCGCTTTCAACTTTCATTTCAAGAGAAATAAACGATTCAATGATAAAATAATAATACTAGTCTATTATGGTTCGAGAGGAGGTAGCAGGATCCACTCAAACACTACAGTGGAAGTGTGTTGAATCAAGAGTAGATAGTAAGCGCCTTTATTATGGTCGTTTCATTCTGTCCCCGCTTAGAAAAGGTCAAGCGGACACCGTCGGTATTGCCTTGCGAAGAGCTTTACTTGGAGAAATAGAAGGAGCATGTATCACACGTGCAAAATTTGGGAGCGTGCCGCACGAGTATTCTACAATAGCAGGTATTGAAGAATCCGTACAAGAAATTTTACTAAATTTGAAAGAAATTGTATTGAGAAGTAATCTCTATGGAGTTAGAGACGCATCCATTTGCGTCAAAGGTCCTAGATACATAACTGCTCAAGATATCATCTTACCGCCTTCCGTAGAAATCGTTGATACGGCACAACCTATAGCTAATTTGACAGAGCCCATTGATTTCTGTATTGATTTACAGATCAAGAGAGATCGTGGATATCAGACAGAACTCAGAAAGAACTATCAAGATGGAAGTTATCCTATAGATGCTGTATCCATGCCTGTTCGAAATGTGAATTATAGTATTTTTTCTTGTGGGAATGGAAATGAAAAACACGAGATACTTTTTCTAGAAATATGGACTAATGGAAGTTTAACCCCTAAGGAAGCACTTTATGAGGCTTCTCGTAATTTGATTGATTTATTTCTTCCTTTTCTACACGCGGAGGAAGAGGGCGCTAGTTTCGAAGAAAATAAAAACAGGTTTACTCCACCCCTTTTTACTTTTCAAAAAAGATTAACTAATCTAAAGAAAAACAAAAAAGGAATTCCATTGAATTGTATTTTTATTGATCAATTAGAATTGACTTCTAGAACGTATAATTGTCTAAAAAGGGCCAATATACATACACTATTGGACCTTTTGAGTAAGACTGAAGAAGATCTTCTGAGAATTGACAGTTTTCGTATGGAAGATAGAAAACATATATGGGACACTCTAGAGAAGCATCTCCCAATTGATTTACTTAAGAATAAACTCTCGTTTTAAATCCATTGCAATTTTTTTT--CTTCTTCTTTTTCGAGTTAGAATA-----AAAAGAAA-------ACAATTTAGCATCTTTGGTACAATCTATATTTTCGCGAAATGGATCATAATAAAA--------TGGATTTTAGGTATCTAGGGAAGATTCACTTGGAAGTAACTATTTCCTAGATACCTATGGTACTTCACGGTTGAATGAATCAAAAAATA-TCTAAAAAAGACCTAAAGTTAATGATTTATCAATGGG   
Agropyron_cristatum_1           CCGCTTAAAAAAAGACGTCTGTAAAAGAATTAACCCGCTTTCAACTTTCA-----AGAGAAATAAACGATTCAATGATAAAATAATAATACTAGTCTATTATGGTTCGAGAGGAGGTAGCAGGATCCACTCAAACACTACAGTGGAAGTGTGTTGAATCAAGAGTAGATAGTAAGCGCCTTTATTATGGTCGTTTCATTCTGTCCCCGCTTAGAAAAGGTCAAGCGGACACCGTCGGTATTGCCTTGCGAAGAGCTTTACTTGGAGAAATAGAAGGAACATGTATCACACGTGCAAAATTTGGGAGCGTGCCGCACGAATATTCTACAATAGCAGGTATTGAAGAATCCGTACAAGAAATTTTACTAAATTTGAAAGAAATTGTATTGAGAAGTAATCTCTATGGAGTTAGAGACGCATCAATTTGCGTCAAAGGTCCTAGATACATAACTGCTCAAGATATCATCTTACCGCCTTCCGTAGAAATCGTTGATAGGGCACAACCTATAGCTAACTTGACAGAGCCCATTGATTTCTGTATTGATTTACAGATCAAGAGAGATCGTGGATATCAGACAGAACTCAGAAAGAACTATCAAGATGGAAGTTATCCTATAGATGCTGTATCCATGCCTGTTCGAAATGTGAATTATAGTATTTTTTCTTGTGGGAATGGAAATGAAAAACACGAGATACTTTTTCTAGAAATATGGACTAATGGAAGTTTAACCCCTAAGGAAGCACTTTATGAGGCTTCTCGTAATTTGATTGATTTATTTCTTCCTTTTCTACACGCGGAGGAAGAGGGCACTAGTTTCGAAGAAAATAAAAACAGGTTTACTCCACCCCTTTTTACTTTTCAAAAAAGATTAACTAATCTAAAGAAAAACAAAAAAGGAATTCCATTGAATTGTATTTTTATTGATCAATTAGAATTGACTTCTAGAACGTATAATTGTCTAAAAAGGGCCAATATACATACACTATTGGACCTTTTGAGTAAGACTGAAGAAGATCTTCTGAGAATTGACAGTTTTCGTATGGAAGATAGAAAACATATATGGGACACTCTAGAGAAGCATCTCCCAATTGATTTACTTAAGAATAAACTCTCGTTTTAAATCCATTGCAATTTTTTTTT-CTTCTTCTTTTTCGAGTTAGAATA-----AAAAGAAAAAAGAAAACAATTTTGCATCTTTGGTACAATCTATATTTTCGCGAAATGGATCATAATAAAA--------TGGATTTTAGGTATCTAGGGAAGATTCACTTGGAAGTAACTATTTCCTAGATACCTATGGTACTTCACGGTTGAATGAATCAAAAAATA-TCTAAAAAAGACCTAAAGTTAACGATTTATCAATGGG   
Agropyron_cristatum_2           CCGCNTAAAAAAAGACGTCTGTAAAAGAATTAACCCGCTTTCAACTTTCA-----AGAGAAATAAACGATTCAATGATAAAATAATAATACTAGTCTATTATGGTTCGAGAGGAGGTAGCAGGATCCACTCAAACACTACAGTGGAAGTGTGTTGAATCAAGAGTAGATAGTAAGCGCCTTTATTATGGTCGTTTCATTCTGTCCCCGCTTAGAAAAGGTCAAGCGGACACCGTCGGTATTGCCTTGCGAAGAGCTTTACTTGGAGAAATAGAAGGAACATGTATCACACGTGCAAAATTTGGGAGCGTGCCGCACGAATATTCTACAATAGCAGGTATTGAAGAATCCGTACAAGAAATTTTACTAAATTTGAAAGAAATTGTATTGAGAAGTAATCTCTATGGAGTTAGAGACGCATCAATTTGCGTCAAAGGTCCTAGATACATAACTGCTCAAGATATCATCTTACCGCCTTCCGTAGAAATCGTTGATAGGGCACAACCTATAGCTAACTTGACAGAGCCCATTGATTTCTGTATTGATTTACAGATCAAGAGAGATCGTGGATATCAGACAGAACTCAGAAAGAACTATCAAGATGGAAGTTATCCTATAGATGCTGTATCCATGCCTGTTCGAAATGTGAATTATAGTATTTTTTCTTGTGGGAATGGAAATGAAAAACACGAGATACTTTTTCTAGAAATATGGACTAATGGAAGTTTAACCCCTAAGGAAGCACTTTATGAGGCTTCTCGTAATTTGATTGATTTATTTCTTCCTTTTCTACACGCGGAGGAAGAGGGCACTAGTTTCGAAGAAAATAAAAACAGGTTTACTCCACCCCTTTTTACTTTTCAAAAAAGATTAACTAATCTAAAGAAAAACAAAAAAGGAATTCCATTGAATTGTATTTTTATTGATCAATTAGAATTGACTTCTAGAACGTATAATTGTCTAAAAAGGGCCAATATACATACACTATTGGACCTTTTGAGTAAGACAGAAGAAGATCTTCTGAGAATTGACAGTTTTCGTATGGAAGATAGAAAACATATATGGGACACTCTAGAGAAGCATCTCCCAATTGATTTACTTAAGAATAAACTCTCGTTTTAAATCCATTGCAATTTTTTTTT-CTTCTTCTTTTTCGAGTTAGAATA-----AAAAGAAAAAAGAAAACAATTTTGCATCTTTGGTACAATCTATATTTTCGCGAAATGGATCATAATAAAA--------TGGATTTTAGGTATCTAGGGAAGATTCACTTGGAAGTAACTATTTCCTAGATACCTATGGTACTTCACGGTTGAATGAATCAAAAAATA-TCTAAAAAAGACCTAAAGTTAACGATTTATCAATGGG   
Agropyron_mongolicum_1          CCGCCTAAAAAAAGACGTCTGTAAAAGAATTAACCCGCTTTCAACTTTCA-----AGAGAAATAAACGATTCAATGATAAAATAATAATACTAGTCTATTATGGTTCGAGAGGAGGTAGCAGGATCCACTCAAACACTACAGTGGAAGTGTGTTGAATCAAGAGTAGATAGTAAGCGCCTTTATTATGGTCGTTTCATTCTGTCCCCGCTTAGAAAAGGTCAAGCGGACACCGTCGGTATTGCCTTGCGAAGAGCTTTACTTGGAGAAATAGAAGGAACATGTATCACACGTGCAAAATTTGGGAGCGTGCCGCACGAATATTCTACAATAGCAGGTATTGAAGAATCCGTACAAGAAATTTTACTAAATTTGAAAGAAATTGTATTGAGAAGTAATCTCTATGGAGTTAGAGACGCATCAATTTGCGTCAAAGGTCCTAGATACATAACTGCTCAAGATATCATCTTACCGCCTTCCGTAGAAATCGTTGATAGGGCACAACCTATAGCTAACTTGACAGAGCCCATTGATTTCTGTATTGATTTACAGATCAAGAGAGATCGTGGATATCAGACAGAACTCAGAAAGAACTATCAAGATGGAAGTTATCCTATAGATGCTGTATCCATGCCTGTTCGAAATGTGAATTATAGTATTTTTTCTTGTGGGAATGGAAATGAAAAACACGAGATACTTTTTCTAGAAATATGGACTAATGGAAGTTTAACCCCTAAGGAAGCACTTTATGAGGCTTCTCGTAATTTGATTGATTTATTTCTTCCTTTTCTACACGCGGAGGAAGAGGGCACTAGTTTCGAAGAAAATAAAAACAGGTTTACTCCACCCCTTTTTACTTTTCAAAAAAGATTAACTAATCTAAAGAAAAACAAAAAAGGAATTCCATTGAATTGTATTTTTATTGATCAATTAGAATTGACTTCTAGAACGTATAATTGTCTAAAAAGGGCCAATATACATACACTATTGGACCTTTTGAGTAAGACTGAAGAAGATCTTCTGAGAATTGACAGTTTTCGTATGGAAGATAGAAAACATATATGGGACACTCTAGAGAAGCATCTCCCAATTGATTTACTTAAGAATAAACTCTCGTTTTAAATCCATTGCAATTTTTTTTT-CTTCTTCTTTTTCGAGTTAGAATA-----AAAAGAAAAAAGAAAACAATTTTGCATCTTTGGTACAATCTATATTTTCGCGAAATGGATCATAATAAAA--------TGGATTTTAGGTATCTAGGGAAGATTCACTTGGAAGTAACTATTTCCTAGATACCTATGGTACTTCACGGTTGAATGAATCAAAAAATA-TCTAAAAAAGACCTAAAGTTAACGATTTATCAATGGG   
Australopyrum_retrofractum_1    CCGCCTAAAAAAAGACGTCTGTAAAAGAATTAACCCGCTTTCAACTTTCA-----AGAGAAATAAACGATTCAATGATAAAATAATAATACTAGTCTATTATGGTTCGAGAGGAGGTAGCAGGATCCACTCAAACACTACAGTGGAAGTGTGTTGAATCAAGAGTAGATAGTAAGCGCCTTTATTATGGTCGTTTCATTCTGTCCCCGCTTAGAAAAGGTCAAGCGGACACCGTCGGTATTGCCTTGCGAAGAGCTTTACTTGGAGAAATAGAAGGAACATGTATCACACGTGCAAAATTTGGGAGCGTGCCGCACGAATATTCTACAATAGCAGGTATTGAAGAATCCGTACAAGAAATTTTACTAAATTTGAAAGAAATTGTATTGAGAAGTAATCTCTATGGAGTTAGAGACGCATCAATTTGCGTCAAAGGTCCTAGATACATAACTGCTCAAGATATCATCTTACCGCCTTCCGTAGAAATCGTTGATACGGCACAACCTATAGCTAACTTGACAGAGCCCATTGATTTCTGTATTGATTTACAGATCAAGAGAGATCGTGGATATCAGACAGAACTCAGAAAGAACTATCAAGATGGAAGTTATCCTATAGATGCTGTATCCATGCCTGTTCGAAATGTGAATTATAGTATTTTTTCTTGTGGGAATGGAAATGAAAAACACGAGATACTTTTTCTCGAAATATGGACTAATGGAAGTTTAACCCCTAAGGAAGCACTTTATGAGGCTTCTCGTAATTTGATTGATTTATTTCTTCCTTTTCTACACGCGGAGGAAGAGGGCACTAGTTTCGAAGAAAATAAAAACAGGTTTACTCCACCCCTTTTTACTTTTCAAAAAAGATTAACTAATCTAAAGAAAAACAAAAAAGGAATTCCATTGAATTGTATTTTTATTGATCAATTAGAATTGACTTCTAGAACGTATAATTGTCTAAAAAGGGCCAATATACATACACTATTGGACCTTTTGAGTAAGACTGAAGAAGATCTTCTGAGAATTGACAGTTTTCGTATGGAAGATAGAAAACATATATGGGACACTCTAGAGAAGCATCTCCCAATTGATTTACTTAAGAATAAACTCTCGTTTTAAATCCATTGCCATTTTTTTTT-CTTCTTCTTTTTCGAGTTAGAATA-----AAAAGAAAAAAGAAAACAATTTTGCATCTTTGGTACAATCTATATTTTCGCGAAATGGATCATAATAAAA--------TGGATTTTAGGTATCTAGGGAAGATTCACTTGGAAGTAACTATTTCCTAGATACCTATGGTACTTCACGGTTGAATGAATCAAAAAATA-TCTAAAAAAGACCTAAAGTTAACGATTTATCAATGGG   
Australopyrum_velutinum_1       CCGCCTAAAAAAAGACGTCTGTAAAAGAATTAACCCGCTTTCAACTTTCA-----AGAGAAATAAACGATTCAATGATAAAATAATAATACTAGTCTATTATGGTTCGAGAGGAGGTAGCAGGATCCACTCAAACACTACAGTGGAAGTGTGTTGAATCAAGAGTAGATAGTAAGCGCCTTTATTATGGTCGTTTCATTCTGTCCCCGCTTAGAAAAGGTCAAGCGGACACCGTCGGTATTGCCTTGCGAAGAGCTTTACTTGGAGAAATAGAAGGAACATGTATCACACGTGCAAAATTTGGGAGCGTGCCGCACGAATATTCTACAATAGCAGGTATTGAAGAATCCGTACAAGAAATTTTACTAAATTTGAAAGAAATTGTATTGAGAAGTAATCTCTATGGAGTTAGAGACGCATCAATTTGCGTCAAAGGTCCTAGATACATAACTGCTCAAGATATCATCTTACCGCCTTCCGTAGAAATCGTTGATACGGCACAACCTATAGCTAACTTGACAGAGCCCATTGATTTCTGTATTGATTTACAGATCAAGAGAGATCGTGGATATCAGACAGAACTCAGAAAGAACTATCAAGATGGAAGTTATCCTATAGATGCTGTATCCATGCCTGTTCGAAATGTGAATTATAGTATTTTTTCTTGTGGGAATGGAAATGAAAAACACGAGATACTTTTTCTCGAAATATGGACTAATGGAAGTTTAACCCCTAAGGAAGCACTTTATGAGGCTTCTCGTAATTTGATTGATTTATTTCTTCCTTTTCTACACGCGGAGGAAGAGGGCACCAGTTTCGAAGAAAATAAAAACAGGTTTACTCCACCCCTTTTTACTTTTCAAAAAAGATTAACTAATCTAAAGAAAAACAAAAAAGGAATTCCATTGAATTGTATTTTTATTGATCAATTAGAATTGACTTCTAGAACGTATAATTGTCTAAAAAGGGCCAATATACATACACTATTGGACCTTTTGAGTAAGACTGAAGAAGATCTTCTGAGAATTGACAGTTTTCGTATGGAAGATAGAAAACATATATGGGACACTCTAGAGAAGCATCTCCCAATTGATTTACTTAAGAATAAACTCTCGTTTTAAATCCATTGCCATTTTTTTTT-CTTCTTCTTTTTCGAGTTAGAATA-----AAAAGAAAAAAGAAAACAATTTTGCATCTTTGGTACAATCTATATTTTCGCGAAATGGATCATAATAAAA--------TGGATTTTAGGTATCTAGGGAAGATTCACTTGGAAGTAACTATTTCCTAGATACCTATGGTACTTCACGGTTGAATGAATCAAAAAATA-TCTAAAAAAGACCTAAAGTTAACGATTTATCAATGGG   
Elymus_abolinii_1               CCGCCTAAAAAAAGACGTCTGTAAAAGAATTAACCCGCTTTCAACTTTCA-----AGAGAAATAAACGATTCAATGATAAAATAATAATACTAGTCTATTATGGTTCGAGAGGAGGTAGCAGGATCCACTCAAACACTACAGTGGAAGTGTGTTGAATCAAGAGTAGATAGTAAGCGCCTTTATTATGGTCGTTTCATTCTGTCCCCGCTTAGAAAAGGTCAAGCGGACACCGTTGGTATTGCCTTGCGAAGAGCTTTACTTGGAGAAATAGAAGGAACATGTATCACACGTGCAAAATTTGGGAGCGTGCCGCACGAATATTCTACAATAGCAGGTATTGAAGAATCCGTACAAGAAATTTTACTAAATTTGAAAGAAATTGTATTGAGAAGTAATCTCTATGGAGTTAGAGACGCATCCATTTGCGTCAAAGGTCCTAGATACATAACTGCTCAAGATATCATCTTACCGCCTTCCGTAGAAATCGTTGATACGGCACAACCTATAGCTAACTTGACAGAGCCCATTGATTTCTGTATTGATTTACAGATCAAGAGAGATCGTGGATATCAGACAGAACTCAGAAAGAACTATCAAGATGGAAGTTATCCTATAGATGCTGTATCCATGCCTGTTCGAAATGTGAATTATAGTATTTTTTCTTGTGGGAATGGAAATGAAAAACACGAGATACTTTTTCTAGAAATATGGACTAATGGAAGTTTAACCCCTAAGGAAGCACTTTATGAGGCTTCTCGTAATTTGATTGATTTATTTCTTCCTTTTCTACACGCGGAGGAAGAGGGCACTAGTTTCGAAGAAAATAAAAACAGGTTTACTCCACCCCTTTTTACTTTTCAAAAAAGATTAACTAATCTAAAGAAAAACAAAAAAGGAATTCCATTGAATTGTATTTTTATTGATCAATTAGAATTGACTTCTAGAACGTATAATTGTCTAAAAAGGGCCAATATACATACACTATTGGACCTTTTGAGTAAGACTGAAGAAGATCTTCTGAGAATTGACAGTTTTCGTATGGAAGATAGAAAACATATATGGGACACTCTAGAGAAGCATCTCCCAATTGATTTACTTAAGAATAAACTCTCGTTTTAAATCCATTGCAATTTTTTTT--CTTCTTCTTTTTCGAGTTAGAATA-----AAAAGAAAAAAGAAAACAATTTTGCATCTTTGGTACAATCTATATTTTCGCGAAATGGATCATAATAAAA--------TGGATTTTAGGTATCTAGGGAAGATTCACTTGGAAGTAACTATTTCCTAGATACCTATGGTACTTCACGGTTGAATGAATCAAAAAATA-TCTAAAAAAGACCTAAAGTTAACGATTTATCAATGGG   
Elymus_antiquus_1               CCGCCTAAAAAAAGACGTCTGTAAAAGAATTAACCCGCTTTCAACTTTCA-----AGAGAAATAAACGATTCAATGATAAAATAATAATACTAGTCTATTATGGTTCGAGAGGAGGTAGCAGGATCCACTCAAACACTACAGTGGAAGTGTGTTGAATCAAGAGTAGATAGTAAGCGCCTTTATTATGGTCGTTTCATTCTGTCCCCGCTTAGAAAAGGTCAAGCGGACACCGTCGGTATTGCCTTGCGAAGAGCTTTACTTGGAGAAATAGAAGGAACATGTATCACACGTGCAAAATTTGGGAGCGTGCCGCACGAATATTCTACAATAGCAGGTATTGAAGAATCCGTACAAGAAATTTTACTAAATTTGAAAGAAATTGTATTGAGAAGTAATCTCTATGGAGTTAGAGACGCATCCATTTGCGTCAAAGGTCCTAGATACATAACTGCTCAAGATATCATCTTACCGCCTTCCGTAGAAATCGTTGATACGGCACAACCTATAGCTAACTTGACAGAGCCCATTGATTTCTGTATTGATTTACAGATCAAGAGAGATCGTGGATATCAGACAGAACTCAGAAAGAACTATCAAGATGGAAGTTATCCTATAGATGCTGTATCCATGCCTGTTCGAAATGTGAATTATAGTATTTTTTCTTGTGGGAATGGAAATGAAAAACACGAGATACTTTTTCTAGAAATATGGACTAATGGAAGTTTAACCCCTAAGGAAGCACTTTATGAGGCTTCTCGTAATTTGATTGATTTATTTCTTCCTTTTCTACACGCGGAGGAAGAGGGCACTAGTTTCGAAGAAAATAAAAACAGGTTTACTCCACCCCTTTTTACTTTTCAAAAAAGATTAACTAATCTAAAGAAAAACAAAAAAGGAATTCCATTGAATTGTATTTTTATTGATCAATTAGAATTGACTTCTAGAACGTATAATTGTCTAAAAAGGGCCAATATACATACACTATTGGACCTTTTGAGTAAGACTGAAGAAGATCTTCTGAGAATTGACAGTTTTCGTATGGAAGATAGAAAACATATATGGGACACTCTAGAGAAGCATCTCCCAATTGATTTACTTAAGAATAAACTCTCGTTTTAAATCCATTGCAATTTTTTTT--CTTCTTCTTTTTCGAGTTAGAATA-----AAAAGAAAAAAGAAAACAATTTTGCATCTTTGGTACAATCTATATTTTCGCGAAATGGATCATAATAAAA--------TGGATTTTAGGTATCTAGGGAAGATTCACTTGGAAGTAACTATTTCCTAGATACCTATGGTACTTCACGGTTGAATGAATCAAAAAATA-TCTAAAAAAGACCTAAAGTTAACGATTTATCAATGGG   
Elymus_brachyaristatus_1        CCGCCTAAAAAAAGACGTCTGTAAAAGAATTAACCCGCTTTCAACTTTCA-----AGAGAAATAAACGATTCAATGATAAAATAATAATACTAGTCTATTATGGTTCGAGAGGAGGTAGCAGGATCCACTCAAACACTACAGTGGAAGTGTGTTGAATCAAGAGTAGATAGTAAGCGCCTTTATTATGGTCGTTTCATTCTGTCCCCGCTTAGAAAAGGTCAAGCGGACACCGTCGGTATTGCCTTGCGAAGAGCTTTACTTGGAGAAATAGAAGGAACATGTATCACACGTGCAAAATTTGGGAGCGTGCCGCACGAATATTCTACAATAGCAGGTATTGAAGAATCCGTACAAGAAATTTTACTAAATTTGAAAGAAATTGTATTGAGAAGTAATCTCTATGGAGTTAGAGACGCATCCATTTGCGTCAAAGGTCCTAGATACATAACTGCTCAAGATATCATCTTACCGCCTTCCGTAGAAATCGTTGATACGGCACAACCTATAGCTAACTTGACAGAGCCCATTGATTTCTGTATTGATTTACAGATCAAGAGAGATCGTGGATATCAGACAGAACTCAGAAAGAACTATCAAGATGGAAGTTATCCTATAGATGCTGTATCCATGCCTGTTCGAAATGTGAATTATAGTATTTTTTCTTGTGGGAATGGAAATGAAAAACACGAGATACTTTTTCTAGAAATATGGACTAATGGAAGTTTAACCCCTAAGGAAGCACTTTATGAGGCTTCTCGTAATTTGATTGATTTATTTCTTCCTTTTCTACACGCGGAGGAAGAGGGCACTAGTTTCGAAGAAAATAAAAACAGGTTTACTCCACCCCTTTTTACTTTTCAAAAAAGATTAACTAATCTAAAGAAAAACAAAAAAGGAATTCCATTGAATTGTATTTTTATTGATCAATTAGAATTGACTTCTAGAACGTATAATTGTCTAAAAAGGGCCAATATACATACACTATTGGACCTTTTGAGTAAGACTGAAGAAGATCTTCTGAGAATTGACAGTTTTCGTATGGAAGATAGAAAACATATATGGGACACTCTAGAGAAGCATCTCCCAATTGATTTACTTAAGAATAAACTCTCGTTTTAAATCCATTGCAATTTTTTTT--CTTCTTCTTTTTCGAGTTAGAATA-----AAAAGAAAAAAGAAAACAATTTTGCATCTTTGGTACAATCTATATTTTCGCGAAATGGATCATAATAAAA--------TGGATTTTAGGTATCTAGGGAAGATTCACTTGGAAGTAACTATTTCCTAGATACCTATGGTACTTCACGGTTGAATGAATCAAAAAATA-TCTAAAAAAGACCTAAAGTTAACGATTTATCAATGGG   
Elymus_canadensis_1             CCGCCTNAAAAAAGACGTCTGTAAAAGAATTAACCCGCTTTCAACTTTCA-----AGAGAAATAAACGATTCAATGATAAAATAATAATACTAGTCTATTATGGTTCGAGAGGAGGTAGCAGGATCCACTCAAACACTACAGTGGAAGTGTGTTGAATCAAGAGTAGATAGTAAGCGCCTTTATTATGGTCGTTTCATTCTGTCCCCGCTTAGAAAAGGTCAAGCGGACACCGTCGGTATTGCCTTGCGAAGAGCTTTACTTGGAGAAATAGAAGGAACATGTATCACACGTGCAAAATTTGGGAGCGTGCCGCACGAATATTCTACAATAGCAGGTATTGAAGAATCCGTACAAGAAATTTTACTAAATTTGAAAGAAATTGTATTGAGAAGTAATCTCTATGGAGTTAGAGACGCATCCATTTGCGTCAAAGGTCCTAGATACATAACTGCTCAAGATATCATCTTACCGCCTTCCGTAGAAATCGTTGATACGGCACAACCTATAGCTAACTTGACAGAGCCCATTGATTTCTGTATTGATTTACAGATCAAGAGAGATCGTGGATATCAGACAGAACTCAGAAAGAACTATCAAGATGGAAGTTATCCTATAGATGCTGTATCCATGCCTGTTCGAAATGTGAATTATAGTATTTTTTCTTGTGGGAATGGAAATGAAAAACACGAGATACTTTTTCTAGAAATATGGACTAATGGAAGTTTAACCCCTAAGGAAGCACTTTATGAGGCTTCTCGTAATTTGATTGATTTATTTCTTCCTTTTCTACACGCGGAGGAAGAGGGCACTAGTTTCGAAGAAAATAAAAACAGGTTTACTCCACCCCTTTTTACTTTTCAAAAAAGATTAACTAATCTAAAGAAAAACAAAAAAGGAATTCCATTGAATTGTATTTTTATTGATCAATTAGAATTGACTTCTAGAACGTATAATTGTCTAAAAAGGGCCAATATACATACACTATTGGACCTTTTGAGTAAGACTGAAGAAGATCTTCTGAGAATTGACAGTTTTCGTATGGAAGATAGAAAACATATATGGGACACTCTAGAGAAGCATCTCCCAATTGATTTACTTAAGAATAAACTCTCGTTTTAAATCCATTGCAATTTTTTTT--CTTCTTCTTTTTCGAGTTAGAATA-----AAAAGAAAAAAGAAAACAATTTTGCATCTTTGGTACAATCTATATTTTCGCGAAATGGATCATAATAAAA--------TGGATTTTAGGTATCTAGGGAAGATTCACTTGGAAGTAACTATTTCCTAGATACCTATGGTACTTCACGGTTGAATGAATCAAAAAATA-TCTAAAAAAGACCTAAAGTTAACGATTTATCAATGGG   
Elymus_canadensis_2             CCGCCTAAAAAAAGACGTCTGTAAAAGAATTAACCCGCTTTCAACTTTCA-----AGAGAAATAAACGATTCAATGATAAAATAATAATACTAGTCTATTATGGTTCGAGAGGAGGTAGCAGGATCCACTCAAACACTACAGTGGAAGTGTGTTGAATCAAGAGTAGATAGTAAGCGCCTTTATTATGGTCGTTTCATTCTGTCCCCGCTTAGAAAAGGTCAAGCGGACACCGTCGGTATTGCCTTGCGAAGAGCTTTACTTGGAGAAATAGAAGGAACATGTATCACACGTGCAAAATTTGGGAGCGTGCCGCACGAATATTCTACAATAGCAGGTATTGAAGAATCCGTACAAGAAATTTTACTAAATTTGAAAGAAATTGTATTGAGAAGTAATCTCTATGGAGTTAGAGACGCATCCATTTGCGTCAAAGGTCCTAGATACATAACTGCTCAAGATATCATCTTACCGCCTTCCGTAGAAATCGTTGATACGGCACAACCTATAGCTAACTTGACAGAGCCCATTGATTTCTGTATTGATTTACAGATCAAGAGAGATCGTGGATATCAGACAGAACTCAGAAAGAACTATCAAGATGGAAGTTATCCTATAGATGCTGTATCCATGCCTGTTCGAAATGTGAATTATAGTATTTTTTCTTGTGGGAATGGAAATGAAAAACACGAGATACTTTTTCTAGAAATATGGACTAATGGAAGTTTAACCCCTAAGGAAGCACTTTATGAGGCTTCTCGTAATTTGATTGATTTATTTCTTCCTTTTCTACACGCGGAGGAAGAGGGCACTAGTTTCGAAGAAAATAAAAACAGGTTTACTCCACCCCTTTTTACTTTTCAAAAAAGATTAACTAATCCAAAGAAAAACAAAAAAGGAATTCCATTGAATTGTATTTTTATTGATCAATTAGAATTGACTTCTAGAACGTATAATTGTCTAAAAAGGGCCAATATACATACACTATTGGACCTTTTGAGTAAGACTGAAGAAGATCTTCTGAGAATTGACAGTTTTCGTATGGAAGATAGAAAACATATATGGGACACTCTAGAGAAGCATCTCCCAATTGATTTACTTAAGAATAAACTCTCGTTTTAAATCCATTGCAATTTTTTTT--CTTCTTCTTTTTCGAGTTAGAATA-----AAAAGAAAAAAGAAAACAATTTTGCATCTTTGGTACAATCTATATTTTCGCGAAATGGATCATAATAAAA--------TGGATTTTAGGTATCTAGGGAAGATTCACTTGGAAGTAACTATTTCCTAGATACCTATGGTACTTCACGGTTGAATGAATCAAAAAATA-TCTAAAAAAGACCTAAAGTTAACGATTTATCAATGGG   
Elymus_canadensis_4             CCGCCTAAAAAAAGACGTCTGTAAAAGAATTAACCCGCTTTCAACTTTCA-----AGAGAAATAAACGATTCAATGATAAAATAATAATACTAGTCTATTATGGTTCGAGAGGAGGTAGCAGGATCCACTCAAACACTACAGTGGAAGTGTGTTGAATCAAGAGTAGATAGTAAGCGCCTTTATTATGGTCGTTTCATTCTGTCCCCGCTTAGAAAAGGTCAAGCGGACACCGTGGGTATTGCCTTGCGAAGAGCTTTACTTGGAGAAATAGAAGGAACATGTATCACACGTGCAAAATTTGGGAGCGTGCCGCACGAATATTCTACAATAGCAGGTATTGAAGAATCCGTACAAGAAATTTTACTAAATTTGAAAGAAATTGTATTGAGAAGTAATCTCTATGGAGTTAGAGACGCATCCATTTGCGTCAAAGGTCCTAGATACATAACTGCTCAAGATATCATCTTACCGCCTTCCGTAGAAATCGTTGATACGGCACAACCTATAGCTAACTTGACAGAGCCCATTGATTTCTGTATTGATTTACAGATCAAGAGAGATCGTGGATATCAGACAGAACTCAGAAAGAACTATCAAGATGGAAGTTATCCTATAGATGCTGTATCCATGCCTGTTCGAAATGTGAATTATAGTATTTTTTCTTGTGGGAATGGAAATGAAAAACACGAGATACTTTTTCTAGAAATATGGACTAATGGAAGTTTAACCCCTAAGGAAGCACTTTATGAGGCTTCTCGTAATTTGATTGATTTATTTCTTCCTTTTCTACACGCGGAGGAAGAGGGCACTAGTTTCGAAGAAAATAAAAACAGGTTTACTCCACCCCTTTTTACTTTTCAAAAAAGATTAACTAATCTAAAGAAAAACAAAAAAGGAATTCCATTGAATTGTATTTTTATTGATCAATTAGAATTGACTTCTAGAACGTATAATTGTCTAAAAAGGGCCAATATACATACACTATTGGACCTTTTGAGTAAGACTGAAGAAGATCTTCTGAGAATTGACAGTTTTCGTATGGAAGATAGAAAACATATATGGGACACTCTAGAGAAGCATCTCCCAATTGATTTACTTAAGAATAAACTCTCGTTTTAAATCCATTGCAATTTTTTTT--CTTCTTCTTTTTCGAGTTAGAATA-----AAAAGAAAAAAGAAAACAATTTTGCATCTTTGGTACAATCTATATTTTCGCGAAATGGATCATAATAAAA--------TGGATTTTAGGTATCTAGGGAAGATTCACTTGGAAGTAACTATTTCCTAGATACCTATGGTACTTCACGGTTGAATGAATCAAAAAATA-TCTAAAAAAGACCTAAAGTTAACGATTTATCAATGGG   
Elymus_caninus_1                CCGCCTAAAAAAAGACGTCTGTAAAAGAATTAACCCGCTTTCAACTTTCA-----AGAGAAATAAACGATTCAATGATAAAATAATAATACTAGTCTATTATGGTTCGAGAGGAGGTAGCAGGATCCACTCAAACACTACAGTGGAAGTGTGTTGAATCAAGAGTAGATAGTAAGCGCCTTTATTATGGTCGTTTCATTCTGTCCCCGCTTAGAAAAGGTCAAGCGGACACCGTCGGTATTGCCTTGCGAAGAGCTTTACTTGGAGAAATAGAAGGAACATGTATCACACGTGCAAAATTTGGGAGCGTGCCGCACGAATATTCTACAATAGCAGGTATTGAAGAATCCGTACAAGAAATTTTACTAAATTTGAAAGAAATTGTATTGAGAAGTAATCTCTATGGAGTTAGAGACGCATCCATTTGCATCAAAGGTCCTAGATACATAACTGCTCAAGATATCATCTTACCGCCTTCCGTAGAAATCGTTGATACGGCACAACCTATAGCTAACTTGACAGAGCCCATTGATTTCTGTATTGATTTACAGATCAAGAGAGATCGTGGATATCAGACAGAACTCAGAAAGAACTATCAAGATGGAAGTTATCCTATAGATGCTGTATCCATGCCTGTTCGAAATGTGAATTATAGTATTTTTTCTTGTGGGAATGGAAATGAAAAACACGAGATACTTTTTCTAGAAATATGGACTAATGGAAGTTTAACCCCTAAGGAAGCACTTTATGAGGCTTCTCGTAATTTGATTGATTTATTTCTTCCTTTTCTACACGCGGAGGAAGAGGGCACTAGTTTCGAAGAAAATAAAAACAGGTTTACTCCACCCCTTTTTACTTTTCAAAAAAGATTAACTAATCTAAAGAAAAACAAAAAAGGAATTCCATTGAATTGTATTTTTATTGATCAATTAGAATTGACTTCTAGAACGTATAATTGTCTAAAAAGGGCCAATATACATACACTATTGGACCTTTTGAGTAAGACTGAAGAAGATCTTCTGAGAATTGACAGTTTTCGTATGGAAGATAGAAAACATATATGGGACACTCTAGAGAAGCATCTCCCAATTGATTTACTTAAGAATAAACTCTCGTTTTAAATCCATTGCAATTTTTTTT--CTTCTTCTTTTTCGAGTTAGAATA-----AAAAGAAAAAAGAAAACAATTTTGCATCTTTGGTACAATCTATATTTTCGCGAAATGGATCATAATAAAA--------TGGATTTTAGGTATCTAGGGAAGATTCACTTGGAAGTAACTATTTCCTAGATACCTATGGTACTTCACGGTTGAATGAATCAAAAAATA-TCTAAAAAAGACCTAAAGTTAACGATTTATCAATGGG   
Elymus_caninus_2                CCGCCTAAAAAAAGACGTCTGTAAAAGAATTAACCCGCTTTCAACTTTCA-----AGAGAAATAAACGATTCAATGATAAAATAATAATACTAGTCTATTATGGTTCGAGAGGAGGTAGCAGGATCCACTCAAACACTACAGTGGAAGTGTGTTGAATCAAGAGTAGATAGTAAGCGCCTTTATTATGGTCGTTTCATTCTGTCCCCGCTTAGAAAAGGTCAAGCGGACACCGTCGGTATTGCCTTGCGAAGAGCTTTACTTGGAGAAATAGAAGGAACATGTATCACACGTGCAAAATTTGGGAGCGTGCCGCACGAATATTCTACAATAGCAGGTATTGAAGAATCCGTACAAGAAATTTTACTAAATTTGAAAGAAATTGTATTGAGAAGTAATCTCTATGGAGTTAGAGACGCATCCATTTGCGTCAAAGGTCCTAGATACATAACTGCTCAAGATATCATCTTACCGCCTTCCGTAGAAATCGTTGATACGGCACAACCTATAGCTAACTTGACAGAGCCCATTGATTTCTGTATTGATTTACAGATCAAGAGAGATCGTGGATATCAGACAGAACTCAGAAAGAACTATCAAGATGGAAGTTATCCTATAGATGCTGTATCCATGCCTGTTCGAAATGTGAATTATAGTATTTTTTCTTGTGGGAATGGAAATGAAAAACACGAGATACTTTTTCTAGAAATATGGACTAATGGAAGTTTAACCCCTAAGGAAGCACTTTATGAGGCTTCTCGTAATTTGATTGATTTATTTCTTCCTTTTCTACACGCGGAGGAAGAGGGCACTAGTTTCGAAGAAAATAAAAACAGGTTTACTCCACCCCTTTTTACTTTTCAAAAAAGATTAACTAATCTAAAGAAAAACAAAAAAGGAATTCCATTGAATTGTATTTTTATTGATCAATTAGAATTGACTTCTAGAACGTATAATTGTCTAAAAAGGGCCAATATACATACACTATTGGACCTTTTGAGTAAGACTGAAGAAGATCTTCTGAGAATTGACAGTTTTCGTATGGAAGATAGAAAACATATATGGGACACTCTAGAGAAGCATCTCCCAATTGATTTACTTAAGAATAAACTCTCGTTTTAAATCCATTGCAATTTTTTTT--CTTCTTCTTTTTCGAGTTAGAATA-----AAAAGAAAAAAGAAAACAATTTTGCATCTTTGGTACAATCTATATTTTCGCGAAATGGATCATAATAAAA--------TGGATTTTAGGTATCTAGGGAAGATTCACTTGGAAGTAACTATTTCCTAGATACCTATGGTACTTCACGGTTGAATGAATCAAAAAATA-TCTAAAAAAGACCTAAAGTTAACGATTTATCAATGGG   
Elymus_caninus_4                CCGCCTAAAAAAAGACGTCTGTAAAAGAATTAACCCGCTTTCAACTTTCA-----AGAGAAATAAACGATTCAATGATAAAATAATAATACTAGTCTATTATGGTTCGAGAGGAGGTAGCAGGATCCACTCAAACACTACAGTGGAAGTGTGTTGAATCAAGAGTAGATAGTAAGCGCCTTTATTATGGTCGTTTCATTCTGTCCCCGCTTAGAAAAGGTCAAGCGGACACCGTCGGTATTGCCTTGCGAAGAGCTTTACTTGGAGAAATAGAAGGAACATGTATCACACGTGCAAAATTTGGGAGCGTGCCGCACGAATATTCTACAATAGCAGGTATTGAAGAATCCGTACAAGAAATTTTACTAAATTTGAAAGAAATTGTATTGAGAAGTAATCTCTATGGAGTTAGAGACGCATCCATTTGCGTCAAAGGTCCTAGATACATAACTGCTCAAGATATCATCTTACCGCCTTCCGTAGAAATCGTTGATACGGCACAACCTATAGCTAACTTGACAGAGCCCATTGATTTCTGTATTGATTTACAGATCAAGAGAGATCGTGGATATCAGACAGAACTCAGAAAGAACTATCAAGATGGAAGTTATCCTATAGATGCTGTATCCATGCCTGTTCGAAATGTGAATTATAGTATTTTTTCTTGTGGGAATGGAAATGAAAAACACGAGATACTTTTTCTAGAAATATGGACTAATGGAAGTTTAACCCCTAAGGAAGCACTTTATGAGGCTTCTCGTAATTTGATTGATTTATTTCTTCCTTTTCTACACGCGGAGGAAGAGGGCACTAGTTTCGAAGAAAATAAAAACAGGTTTACTCCACCCCTTTTTACTTTTCAAAAAAGATTAACTAATCTAAAGAAAAACAAAAAAGGAATTCCATTGAATTGTATTTTTATTGATCAATTAGAATTGACTTCTAGAACGTATAATTGTCTAAAAAGGGCCAATATACATACACTATTGGACCTTTTGAGTAAGACTGAAGAAGATCTTCTGAGAATTGACAGTTTTCGTATGGAAGATAGAAAACATATATGGGACACTCTAGAGAAGCATCTCCCAATTGATTTACTTAAGAATAAACTCTCGTTTTAAATCCATTGCAATTTTTTTT--CTTCTTCTTTTTCGAGTTAGAATA-----AAAAGAAAAAAGAAAACAATTTTGCATCTTTGGTACAATCTATATTTTCGCGAAATGGATCATAATAAAA--------TGGATTTTAGGTATCTAGGGAAGATTCACTTGGAAGTAACTATTTCCTAGATACCTATGGTACTTCACGGTTGAATGAATCAAAAAATA-TCTAAAAAAGACCTAAAGTTAACGATTTATCAATGGG   
Elymus_caninus_5                CCGCCTAAAAAAAGACGTCTGTAAAAGAATTAACCCGCTTTCAACTTTCA-----AGAGAAATAAACGATTCAATGATAAAATAATAATACTAGTCTATTATGGTTCGAGAGGAGGTAGCAGGATCCACTCAAACACTACAGTGGAAGTGTGTTGAATCAAGAGTAGATAGTAAGCGCCTTTATTATGGTCGTTTCATTCTGTCCCCGCTTAGAAAAGGTCAAGCGGACACCGTCGGTATTGCCTTGCGAAGAGCTTTACTTGGAGAAATAGAAGGAACATGTATCACACGTGCAAAATTTGGGAGCGTGCCGCACGAATATTCTACAATAGCAGGTATTGAAGAATCCGTACAAGAAATTTTACTAAATTTGAAAGAAATTGTATTGAGAAGTAATCTCTATGGAGTTAGAGACGCATCCATTTGCGTCAAAGGTCCTAGATACATAACTGCTCAAGATATCATCTTACCGCCTTCCGTAGAAATCGTTGATACGGCACAACCTATAGCTAACTTGACAGAGCCCATTGATTTCTGTATTGATTTACAGATCAAGAGAGATCGTGGATATCAGACAGAACTCAGAAAGAACTATCAAGATGGAAGTTATCCTATAGATGCTGTATCCATGCCTGTTCGAAATGTGAATTATAGTATTTTTTCTTGTGGGAATGGAAATGAAAAACACGAGATACTTTTTCTAGAAATATGGACTAATGGAAGTTTAACCCCTAAGGAAGCACTTTATGAGGCTTCTCGTAATTTGATTGATTTATTTCTTCCTTTTCTACACGCGGAGGAAGAGGGCACTAGTTTCGAAGAAAATAAAAACAGGTTTACTCCACCCCTTTTTACTTTTCAAAAAAGATTAACTAATCTAAAGAAAAACAAAAAAGGAATTCCATTGAATTGTATTTTTATTGATCAATTAGAATTGACTTCTAGAACGTATAATTGTCTAAAAAGGGCCAATATACATACACTATTGGACCTTTTGAGTAAGACTGAAGAAGATCTTCTGAGAATTGACAGTTTTCGTATGGAAGATAGAAAACATATATGGGACACTCTAGAGAAGCATCTCCCAATTGATTTACTTAAGAATAAACTCTCGTTTTAAATCCATTGCAATTTTTTTT--CTTCTTCTTTTTCGAGTTAGAATA-----AAAAGAAAAAAGAAAACAATTTTGCATCTTTGGTACAATCTATATTTTCGCGAAATGGATCATAATAAAA--------TGGATTTTAGGTATCTAGGGAAGATTCACTTGGAAGTAACTATTTCCTAGATACCTATGGTACTTCACGGTTGAATGAATCAAAAAATA-TCTAAAAAAGACCTAAAGTTAACGATTTATCAATGGG   
Elymus_caucasicus_1             CCGCCTAAAAAAAGACGTCTGTAAAAGAATTAACCCGCTTTCAACTTTCA-----AGAGAAATAAACGATTCAATGATAAAATAATAATACTAGTCTATTATGGTTCGAGAGGAGGTAGCAGGATCCACTCAAACACTACAGTGGAAGTGTGTTGAATCAAGAGTAGATAGTAAGCGCCTTTATTATGGTCGTTTCATTCTGTCCCCGCTTAGAAAAGGTCAAGCGGACACCGTCGGTATTGCCTTGCGAAGAGCTTTACTTGGAGAAATAGAAGGAACATGTATCACACGTGCAAAATTTGGGAGCGTGCCGCACGAATATTCTACAATAGCAGGTATTGAAGAATCCGTACAAGAAATTTTACTAAATTTGAAAGAAATTGTATTGAGAAGTAATCTCTATGGAGTTAGAGACGCATCCATTTGCGTCAAAGGTCCTAGATACATAACTGCTCAAGATATCATCTTACCGCCTTCCGTAGAAATCGTTGATACGGCACAACCTATAGCTAACTTGACAGAGCCCATTGATTTCTGTATTGATTTACAGATCAAGAGAGATCGTGGATATCAGACAGAACTCAGAAAGAACTATCAAGATGGAAGTTATCCTATAGATGCTGTATCCATGCCTGTTCGAAATGTGAATTATAGTATTTTTTCTTGTGGGAATGGAAATGAAAAACACGAGATACTTTTTCTAGAAATATGGACTAATGGAAGTTTAACCCCTAAGGAAGCACTTTATGAGGCTTCTCGTAATTTGATTGATTTATTTCTTCCTTTTCTACACGCGGAGGAAGAGGGCACTAGTTTCGAAGAAAATAAAAACAGGTTTACTCCACCCCTTTTTACTTTTCAAAAAAGATTAACTAATCTAAAGAAAAACAAAAAAGGAATTCCATTGAATTGTATTTTTATTGATCAATTAGAATTGACTTCTAGAACGTATAATTGTCTAAAAAGGGCCAATATACATACACTATTGGACCTTTTGAGTAAGACTGAAGAAGATCTTCTGAGAATTGACAGTTTTCGTATGGAAGATAGAAAACATATATGGGACACTCTAGAGAAGCATCTCCCAATTGATTTACTTAAGAATAAACTCTCGTTTTAAATCCATTGCAATTTTTTTT--CTTCTTCTTTTTCGAGTTAGAATA-----AAAAGAAAAAAGAAAACAATTTTGCATCTTTGGTACAATCTATATTTTCGCGAAATGGATCATAATAAAA--------TGGATTTTAGGTATCTAGGGAAGATTCACTTGGAAGTAACTATTTCCTAGATACCTATGGTACTTCACGGTTGAATGAATCAAAAAATA-TCTAAAAAAGACCTAAAGTTAACGATTTATCAATGGG
Elymus_ciliaris_1	        CCGCCTAAAAAAAGACGTCTGTAAAAGAATTAACCCGCTTTCAACTTTCA-----AGAGAAATAAACGATTCAATGATAAAATAATAATACTAGTCTATTATGGTTCGAGAGGAGGTAGCAGGATCCACTCAAACACTACAGTGGAAGTGTGTTGAATCAAGAGTAGATAGTAAGCGCCTTTATTATGGTCGTTTCATTCTGTCCCCGCTTAGAAAAGGTCAAGCGGACACCGTCGGTATTGCCTTGCGAAGAGCTTTACTTGGAGAAATAGAAGGAACATGTATCACACGTGCAAAATTTGGGAGCGTGCCGCACGAATATTCTACAATAGCAGGTATTGAAGAATCCGTACAAGAAATTTTACTAAATTTGAAAGAAATTGTATTGAGAAGTAATCTCTATGGAGTTAGAGACGCATCCATTTGCGTCAAAGGTCCTAGATACATAACTGCTCAAGATATCATCTTACCGCCTTCCGTAGAAATCGTTGATACGGCACAACCTATAGCTAACTTGACAGAGCCCATTGATTTCTGTATTGATTTACAGATCAAGAGAGATCGTGGATATCAGACAGAACTCAGAAAGAACTATCAAGATGGAAGTTATCCTATAGATGCTGTATCCATGCCTGTTCGAAATGTGAATTATAGTATTTTTTCTTGTGGGAATGGAAATGAAAAACACGAGATACTTTTTCTAGAAATATGGACTAATGGAAGTTTAACCCCTAAGGAAGCACTTTATGAGGCTTCTCGTAATTTGATTGATTTATTTCTTCCTTTTCTACACGCGGAGGAAGAGGGCACTAGTTTCGAAGAAAATAAAAACAGGTTTACTCCACCCCTTTTTACTTTTCAAAAAAGATTAACTAATCTAAAGAAAAACAAAAAAGGAATTCCATTGAATTGTATTTTTATTGATCAATTAGAATTGACTTCTAGAACGTATAATTGTCTAAAAAGGGCCAATATACATACACTATTGGACCTTTTGAGTAAGACTGAAGAAGATCTTCTGAGAATTGACAGTTTTCGTATGGAAGATAGAAAACATATATGGGACACTCTAGAGAAGCATCTCCCAATTGATTTACTTAAGAATAAACTCTCGTTTTAAATCCATTGCAATTTTTTTT--CTTCTTCTTTTTCGAGTTAGAATA-----AAAAGAAAAAAGAAAACAATTTTGCATCTTTGGTACAATCTATATTTTCGCGAAATGGATCATAATAAAA--------TGGATTTTAGGTATCTAGGGAAGATTCACTTGGAAGTAACTATTTCCTAGATACCTATGGTACTTCACGGTTGAATGAATCAAAAAATA-TCTAAAAAAGACCTAAAGTTAACGATTTATCAATGGG
Elymus_ciliaris_2               CCGCCTAAAAAAAGACGTCTGTAAAAGAATTAACCCGCTTTCAACTTTCA-----AGAGAAATAAACGATTCAATGATAAAATAATAATACTAGTCTATTATGGTTCGAGAGGAGGTAGCAGGATCCACTCAAACACTACAGTGGAAGTGTGTTGAATCAAGAGTAGATAGTAAGCGCCTTTATTATGGTCGTTTCATTCTGTCCCCGCTTAGAAAAGGTCAAGCGGACACCGTCGGTATTGCCTTGCGAAGAGCTTTACTTGGAGAAATAGAAGGAACATGTATCACACGTGCAAAATTTGGGAGCGTGCCGCACGAATATTCTACAATAGCAGGTATTGAAGAATCCGTACAAGAAATTTTACTAAATTTGAAAGAAATTGTATTGAGAAGTAATCTCTATGGAGTTAGAGACGCATCCATTTGCGTCAAAGGTCCTAGATACATAACTGCTCAAGATATCATCTTACCGCCTTCCGTAGAAATCGTTGATACGGCACAACCTATAGCTAACTTGACAGAGCCCATTGATTTCTGTATTGATTTACAGATCAAGAGAGATCGTGGATATCAGACAGAACTCAGAAAGAACTATCAAGATGGAAGTTATCCTATAGATGCTGTATCCATGCCTGTTCGAAATGTGAATTATAGTATTTTTTCTTGTGGGAATGGAAATGAAAAACACGAGATACTTTTTCTAGAAATATGGACTAATGGAAGTTTAACCCCTAAGGAAGCACTTTATGAGGCTTCTCGTAATTTGATTGATTTATTTCTTCCTTTTCTACACGCGGAGGAAGAGGGCACTAGTTTCGAAGAAAATAAAAACAGGTTTACTCCACCCCTTTTTACTTTTCAAAAAAGATTAACTAATCTAAAGAAAAACAAAAAAGGAATTCCATTGAATTGTATTTTTATTGATCAATTAGAATTGACTTCTAGAACGTATAATTGTCTAAAAAGGGCCAATATACATACACTATTGGACCTTTTGAGTAAGACTGAAGAAGATCTTCTGAGAATTGACAGTTTTCGTATGGAAGATAGAAAACATATATGGGACACTCTAGAGAAGCATCTCCCAATTGATTTACTTAAGAATAAACTCTCGTTTTAAATCCATTGCAATTTTTTTT--CTTCTTCTTTTTCGAGTTAGAATA-----AAAAGAAAAAAGAAAACAATTTTGCATCTTTGGTACAATCTATATTTTCGCGAAATGGATCATAATAAAA--------TGGATTTTAGGTATCTAGGGAAGATTCACTTGGAAGTAACTATTTCCTAGATACCTATGGTACTTCACGGTTGAATGAATCGCAAAATA-TCTAAAAAAGACCTAAAGTTAACGATTTATCAATGGG   
Elymus_ciliaris_5               CCGCCTAAAAAAAGACGTCTGTAAAAGAATTAACCCGCTTTCAACTTTCA-----AGAGAAATAAACGATTCAATGATAAAATAATAATACTAGTCTATTATGGTTCGAGAGGAGGTAGCAGGATCCACTCAAACACTACAGTGGAAGTGTGTTGAATCAAGAGTAGATAGTAAGCGCCTTTATTATGGTCGTTTCATTCTGTCCCCGCTTAGAAAAGGTCAAGCGGACACCGTCGGTATTGCCTTGCGAAGAGCTTTACTTGGAGAAATAGAAGGAACATGTATCACACGTGCAAAATTTGGGAGCGTGCCGCACGAATATTCTACAATAGCAGGTATTGAAGAATCCGTACAAGAAATTTTACTAAATTTGAAAGAAATTGTATTGAGAAGTAATCTCTATGGAGTTAGAGACGCATCCATTTGCGTCAAAGGTCCTAGATACATAACTGCTCAAGATATCATCTTACCGCCTTCCGTAGAAATCGTTGATACGGCACAACCTATAGCTAACTTGACAGAGCCCATTGATTTCTGTATTGATTTACAGATCAAGAGAGATCGTGGATATCAGACAGAACTCAGAAAGAACTATCAAGATGGAAGTTATCCTATAGATGCTGTATCCATGCCTGTTCGAAATGTGAATTATAGTATTTTTTCTTGTGGGAATGGAAATGAAAAACACGAGATACTTTTTCTAGAAATATGGACTAATGGAAGTTTAACCCCTAAGGAAGCACTTTATGAGGCTTCTCGTAATTTGATTGATTTATTTCTTCCTTTTCTACACGCGGAGGAAGAGGGCACTAGTTTCGAAGAAAATAAAAACAGGTTTACTCCACCCCTTTTTACTTTTCAAAAAAGATTAACTAATCTAAAGAAAAACAAAAAAGGAATTCCATTGAATTGTATTTTTATTGATCAATTAGAATTGACTTCTAGAACGTATAATTGTCTAAAAAGGGCCAATATACATACACTATTGGACCTTTTGAGTAAGACTGAAGAAGATCTTCTGAGAATTGACAGTTTTCGTATGGAAGATAGAAAACATATATGGGACACTCTAGAGAAGCATCTCCCAATTGATTTACTTAAGAATAAACTCTCGTTTTAAATCCATTGCAATTTTTTTT--CTTCTTCTTTTTCGAGTTAGAATA-----AAAAGAAAAAAGAAAACAATTTTGCATCTTTGGTACAATCTATATTTTCGCGAAATGGATCATAATAAAA--------TGGATTTTAGGTATCTAGGGAAGATTCACTTGGAAGTAACTATTTCCTAGATACCTATGGTACTTCACGGTTGAATGAATCAAAAAATA-TCTAAAAAAGACCTAAAGTTAACGATTTATCAATGGG   
Elymus_dentatus_1               CCGCCTAAAAAAAGACGTCTGTAAAAGAATTAACCCGCTTTCAACTTTCA-----AGAGAAATAAACGATTCAATGATAAAATAATAATACTAGTCTATTATGGTTCGAGAGGAGGTAGCAGGATCCACTCAAACACTACAGTGGAAGTGTGTTGAATCAAGAGTAGATAGTAAGCGCCTTTATTATGGTCGTTTCATTCTGTCCCCGCTTAGAAAAGGTCAAGCGGACACCGTCGGTATTGCCTTGCGAAGAGCTTTACTTGGAGAAATAGAAGGAACATGTATCACACGTGCAAAATTTGGGAGCGTGCCGCACGAATATTCTACAATAGCAGGTATTGAAGAATCCGTACAAGAAATTTTACTAAATTTGAAAGAAATTGTATTGAGAAGTAATCTCTATGGAGTTAGAGACGCATCCATTTGCATCAAAGGTCCTAGATACATAACTGCTCAAGATATCATCTTACCGCCTTCCGTAGAAATCGTTGATACGGCACAACCTATAGCTAACTTGACAGAGCCCATTGATTTCTGTATTGATTTACAGATCAAGAGAGATCGTGGATATCAGACAGAACTCAGAAAGAACTATCAAGATGGAAGTTATCCTATAGATGCTGTATCCATGCCTGTTCGAAATGTGAATTATAGTATTTTTTCTTGTGGGAATGGAAATGAAAAACACGAGATACTTTTTCTAGAAATATGGACTAATGGAAGTTTAACCCCTAAGGAAGCACTTTATGAGGCTTCTCGTAATTTGATTGATTTATTTCTTCCTTTTCTACACGCGGAGGAAGAGGGCACTAGTTTCGAAGAAAATAAAAACAGGTTTACTCCACCCCTTTTTACTTTTCAAAAAAGATTAACTAATCTAAAGAAAAACAAAAAAGGAATTCCATTGAATTGTATTTTTATTGATCAATTAGAATTGACTTCTAGAACGTATAATTGTCTAAAAAGGGCCAATATACATACACTATTGGACCTTTTGAGTAAGACTGAAGAAGATCTTCTGAGAATTGACAGTTTTCGTATGGAAGATAGAAAACATATATGGGACACTCTAGAGAAGCATCTCCCAATTGATTTACTTAAGAATAAACTCTCGTTTTAAATCCATTGCAATTTTTTTT--CTTCTTCTTTTTCGAGTTAGAATA-----AAAAGAAAAAAGAAAACAATTTTGCATCTTTGGTACAATCTATATTTTCGCGAAATGGATCATAATAAAA--------TGGATTTTAGGTATCTAGGGAAGATTCACTTGGAAGTAACTATTTCCTAGATACCTATGGTACTTCACGGTTGAATGAATCAAAAAATA-TCTAAAAAAGACCTAAAGTTAACGATTTATCAATGGG   
Elymus_dentatus_2               CCGCCTAAAAAAAGACGTCTGTAAAAGAATTAACCCGCTTTCAACTTTCA-----AGAGAAATAAACGATTCAATGATAAAATAATAATACTAGTCTATTATGGTTCGAGAGGAGGTAGCAGGATCCACTCAAACACTACAGTGGAAGTGTGTTGAATCAAGAGTAGATAGTAAGCGCCTTTATTATGGTCGTTTCATTCTGTCCCCGCTTAGAAAAGGTCAAGCGGACACCGTCGGTATTGCCTTGCGAAGAGCTTTACTTGGAGAAATAGAAGGAACATGTATCACACGTGCAAAATTTGGGAGCGTGCCGCACGAATATTCTACAATAGCAGGTATTGAAGAATCCGTACAAGAAATTTTACTAAATTTGAAAGAAATTGTATTGAGAAGTAATCTCTATGGAGTTAGAGACGCATCCATTTGCGTCAAAGGTCCTAGATACATAACTGCTCAAGATATCATCTTACCGCCTTCCGTAGAAATCGTTGATACGGCACAACCTATAGCTAACTTGACAGAGCCCATTGATTTCTGTATTGATTTACAGATCAAGAGAGATCGTGGATATCAGACAGAACTCAGAAAGAACTATCAAGATGGAAGTTATCCTATAGATGCTGTATCCATGCCTGTTCGAAATGTGAATTATAGTATTTTTTCTTGTGGGAATGGAAATGAAAAACACGAGATACTTTTTCTAGAAATATGGACTAATGGAAGTTTAACCCCTAAGGAAGCACTTTATGAGGCTTCTCGTAATTTGATTGATTTATTTCTTCCTTTTCTACACGCGGAGGAAGAGGGCACTAGTTTCGAAGAAAATAAAAACAGGTTTACTCCACCCCTTTTTACTTTTCAAAAAAGATTAACTAATCTAAAGAAAAACAAAAAAGGAATTCCATTGAATTGTATTTTTATTGATCAATTAGAATTGACTTCTAGAACGTATAATTGTCTAAAAAGGGCCAATATACATACACTATTGGACCTTTTGAGTAAGACTGAAGAAGATCTTCTGAGAATTGACAGTTTTCGTATGGAAGATAGAAAACATATATGGGACACTCTAGAGAAGCATCTCCCAATTGATTTACTTAAGAATAAACTCTCGTTTTAAATCCATTGCAATTTTTTTT--CTTCTTCTTTTTCGAGTTAGAATA-----AAAAGAAAAAAGAAAACAATTTTGCATCTTTGGTACAATCTATATTTTCGCGAAATGGATCATAATAAAA--------TGGATTTTAGGTATCTAGGGAAGATTCACTTGGAAGTAACTATTTCCTAGATACCTATGGTACTTCACGGTTGAATGAATCAAAAAATA-TCTAAAAAAGACCTAAAGTTAACGATTTATCAATGGG   
Elymus_elymoides_1              CCGCCTAAAAAAAGACGTCTGTAAAAGAATTAACCCGCTTTCAACTTTCA-----AGAGAAATAAACGATTCAATGATAAAATAATAATACTAGTCTATTATGGTTCGAGAGGAGGTAGCAGGATCCACTCAAACACTACAGTGGAAGTGTGTTGAATCAAGAGTAGATAGTAAGCGCCTTTATTATGGTCGTTTCATTCTGTCCCCGCTTAGAAAAGGTCAAGCGGACACCGTCGGTATTGCCTTGCGAAGAGCTTTACTTGGAGAAATAGAAGGAACATGTATCACACGTGCAAAATTTGGGAGCGTGCCGCACGAATATTCTACAATAGCAGGTATTGAAGAATCCGTACAAGAAATTTTACTAAATTTGAAAGAAATTGTATTGAGAAGTAATCTCTATGGAGTTAGAGACGCATCCATTTGCGTCAAAGGTCCTAGATACATAACTGCTCAAGATATCATCTTACCGCCTTCCGTAGAAATCGTTGATACGGCACAACCTATAGCTAACTTGACAGAGCCCATTGATTTCTGTATTGATTTACAGATCAAGAGAGATCGTGGATATCAGACAGAACTCAGAAAGAACTATCAAGATGGAAGTTATCCTATAGATGCTGTATCCATGCCTGTTCGAAATGTGAATTATAGTATTTTTTCTTGTGGGAATGGAAATGAAAAACACGAGATACTTTTTCTAGAAATATGGACTAATGGAAGTTTAACCCCTAAGGAAGCACTTTATGAGGCTTCTCGTAATTTGATTGATTTATTTCTTCCTTTTCTACACGCGGAGGAAGAGGGCACTAGTTTCGAAGAAAATAAAAACAGGTTTACTCCACCCCTTTTTACTTTTCAAAAAAGATTAACTAATCTAAAGAAAAACAAAAAAGGAATTCCATTGAATTGTATTTTTATTGATCAATTAGAATTGACTTCTAGAACGTATAATTGTCTAAAAAGGGCCAATATACATACACTATTGGACCTTTTGAGTAAGACTGAAGAAGATCTTCTGAGAATTGACAGTTTTCGTATGGAAGATAGAAAACATATATGGGACACTCTAGAGAAGCATCTCCCAATTGATTTACTTAAGAATAAACTCTCGTTTTAAATCCATTGCAATTTTTTTT--CTTCTTCTTTTTCGAGTTAGAATA-----AAAAGAAAAAAGAAAACAATTTTGCATCTTTGGTACAATCTATATTTTCGCGAAATGGATCATAATAAAA--------TGGATTTTAGGTATCTAGGGAAGATTCACTTGGAAGTAACTATTTCCTAGATACCTATGGTACTTCACGGTTGAATGAATCAAAAAATA-TCTAAAAAAGACCTAAAGTTAACGATTTATCAATGGG   
Elymus_glaucus_4                CCGCCTAAAAAAAGACGTCTGTAAAAGAATTAACCCGCTTTCAACTTTCA-----AGAGAAATAAACGATTCAATGATAAAATAATAATACTAGTCTATTATGGTTCGAGAGGAGGTAGCAGGATCCACTCAAACACTACAGTGGAAGTGTGTTGAATCAAGAGTAGATAGTAAGCGCCTTTATTATGGTCGTTTCATTCTGTCCCCGCTTAGAAAAGGTCAAGCGGACACCGTGGGTATTGCCTTGCGAAGAGCTTTACTTGGAGAAATAGAAGGAACATGTATCACACGTGCAAAATTTGGGAGCGTGCCGCACGAATATTCTACAATAGCAGGTATTGAAGAATCCGTACAAGAAATTTTACTAAATTTGAAAGAAATTGTATTGAGAAGTAATCTCTATGGAGTTAGAGACGCATCCATTTGCGTCAAAGGTCCTAGATACATAACTGCTCAAGATATCATCTTACCGCCTTCCGTAGAAATCGTTGATACGGCACAACCTATAGCTAACTTGACAGAGCCCATTGATTTCTGTATTGATTTACAGATCAAGAGAGATCGTGGATATCAGACAGAACTCAGAAAGAACTATCAAGATGGAAGTTATCCTATAGATGCTGTATCCATGCCTGTTCGAAATGTGAATTATAGTATTTTTTCTTGTGGGAATGGAAATGAAAAACACGAGATACTTTTTCTAGAAATATGGACTAATGGAAGTTTAACCCCTAAGGAAGCACTTTATGAGGCTTCTCGTAATTTGATTGATTTATTTCTTCCTTTTCTACACGCGGAGGAAGAGGGCACTAGTTTCGAAGAAAATAAAAACAGGTTTACTCCACCCCTTTTTACTTTTCAAAAAAGATTAACTAATCTAAAGAAAAACAAAAAAGGAATTCCATTGAATTGTATTTTTATTGATCAATTAGAATTGACTTCTAGAACGTATAATTGTCTAAAAAGGGCCAATATACATACACTATTGGACCTTTTGAGTAAGACTGAAGAAGATCTTCTGAGAATTGACAGTTTTCGTATGGAAGATAGAAAACATATATGGGACACTCTAGAGAAGCATCTCCCAATTGATTTACTTAAGAATAAACTCTCGTTTTAAATCCATTGCAATTTTTTTT--CTTCTTCTTTTTCGAGTTAGAATA-----AAAAGAAAAAAGAAAACAATTTTGCATCTTTGGTACAATCTATATTTTCGCGAAATGGATCATAATAAAA--------TGGATTTTAGGTATCTAGGGAAGATTCACTTGGAAGTAACTATTTCCTAGATACCTATGGTACTTCACGGTTGAATGAATCAAAAAATA-TCTAAAAAAGACCTAAAGTTAACGATTTATCAATGGG   
Elymus_glaucus_6                CCGCCTAAAAAAAGACGTCTGTAAAAGAATTAACCCGCTTTCAACTTTCA-----AGAGAAATAAACGATTCAATGATAAAATAATAATACTAGTCTATTATGGTTCGAGAGGAGGTAGCAGGATCCACTCAAACACTACAGTGGAAGTGTGTTGAATCAAGAGTAGATAGTAAGCGCCTTTATTATGGTCGTTTCATTCTGTCCCCGCTTAGAAAAGGTCAAGCGGACACCGTGGGTATTGCCTTGCGAAGAGCTTTACTTGGAGAAATAGAAGGAACATGTATCACACGTGCAAAATTTGGGAGCGTGCCGCACGAATATTCTACAATAGCAGGTATTGAAGAATCCGTACAAGAAATTTTACTAAATTTGAAAGAAATTGTATTGAGAAGTAATCTCTATGGAGTTAGAGACGCATCCATTTGCGTCAAAGGTCCTAGATACATAACTGCTCAAGATATCATCTTACCGCCTTCCGTAGAAATCGTTGATACGGCACAACCTATAGCTAACTTGACAGAGCCCATTGATTTCTGTATTGATTTACAGATCAAGAGAGATCGTGGATATCAGACAGAACTCAGAAAGAACTATCAAGATGGAAGTTATCCTATAGATGCTGTATCCATGCCTGTTCGAAATGTGAATTATAGTATTTTTTCTTGTGGGAATGGAAATGAAAAACACGAGATACTTTTTCTAGAAATATGGACTAATGGAAGTTTAACCCCTAAGGAAGCACTTTATGAGGCTTCTCGTAATTTGATTGATTTATTTCTTCCTTTTCTACACGCGGAGGAAGAGGGCACTAGTTTCGAAGAAAATAAAAACAGGTTTACTCCACCCCTTTTTACTTTTCAAAAAAGATTAACTAATCTAAAGAAAAACAAAAAAGGAATTCCATTGAATTGTATTTTTATTGATCAATTAGAATTGACTTCTAGAACGTATAATTGTCTAAAAAGGGCCAATATACATACACTATTGGACCTTTTGAGTAAGACTGAAGAAGATCTTCTGAGAATTGACAGTTTTCGTATGGAAGATAGAAAACATATATGGGACACTCTAGAGAAGCATCTCCCAATTGATTTACTTAAGAATAAACTCTCGTTTTAAATCCATTGCAATTTTTTTT--CTTCTTCTTTTTCGAGTTAGAATA-----AAAAGAAAAAAGAAAACAATTTTGCATCTTTGGTACAATCTATATTTTCGCGAAATGGATCATAATAAAA--------TGGATTTTAGGTATCTAGGGAAGATTCACTTGGAAGTAACTATTTCCTAGATACCTATGGTACTTCACGGTTGAATGAATCAAAAAATA-TCTAAAAAAGACCTAAAGTTAACGATTTATCAATGGG   
Elymus_glaucus_7                CCGCCTAAAAAAAGACGTCTGTAAAAGAATTAACCCGCTTTCAACTTTCA-----AGAGAAATAAACGATTCAATGATAAAATAATAATACTAGTCTATTATGGTTCGAGAGGAGGTAGCAGGATCCACTCAAACACTACAGTGGAAGTGTGTTGAATCAAGAGTAGATAGTAAGCGCCTTTATTATGGTCGTTTCATTCTGTCCCCGCTTAGAAAAGGTCAAGCGGACACCGTGGGTATTGCCTTGCGAAGAGCTTTACTTGGAGAAATAGAAGGAACATGTATCACACGTGCAAAATTTGGGAGCGTGCCGCACGAATATTCTACAATAGCAGGTATTGAAGAATCCGTACAAGAAATTTTACTAAATTTGAAAGAAATTGTATTGAGAAGTAATCTCTATGGAGTTAGAGACGCATCCATTTGCGTCAAAGGTCCTAGATACATAACTGCTCAAGATATCATCTTACCGCCTTCCGTAGAAATCGTTGATACGGCACAACCTATAGCTAACTTGACAGAGCCCATTGATTTCTGTATTGATTTACAGATCAAGAGAGATCGTGGATATCAGACAGAACTCAGAAAGAACTATCAAGATGGAAGTTATCCTATAGATGCTGTATCCATGCCTGTTCGAAATGTGAATTATAGTATTTTTTCTTGTGGGAATGGAAATGAAAAACACGAGATACTTTTTCTAGAAATATGGACTAATGGAAGTTTAACCCCTAAGGAAGCACTTTATGAGGCTTCTCGTAATTTGATTGATTTATTTCTTCCTTTTCTACACGCGGAGGAAGAGGGCACTAGTTTCGAAGAAAATAAAAACAGGTTTACTCCACCCCTTTTTACTTTTCAAAAAAGATTAACTAATCTAAAGAAAAACAAAAAAGGAATTCCATTGAATTGTATTTTTATTGATCAATTAGAATTGACTTCTAGAACGTATAATTGTCTAAAAAGGGCCAATATACATACACTATTGGACCTTTTGAGTAAGACTGAAGAAGATCTTCTGAGAATTGACAGTTTTCGTATGGAAGATAGAAAACATATATGGGACACTCTAGAGAAGCATCTCCCAATTGATTTACTTAAGAATAAACTCTCGTTTTAAATCCATTGCAATTTTTTTT--CTTCTTCTTTTTCGAGTTAGAATA-----AAAAGAAAAAAGAAAACAATTTTGCATCTTTGGTACAATCTATATTTTCGCGAAATGGATCATAATAAAA--------TGGATTTTAGGTATCTAGGGAAGATTCACTTGGAAGTAACTATTTCCTAGATACCTATGGTACTTCACGGTTGAATGAATCAAAAAATA-TCTAAAAAAGACCTAAAGTTAACGATTTATCAATGGG   
Elymus_gmelinii_1               CCGCCTAAAAAAAGACGTCTGTAAAAGAATTAACCCGCTTTCAACTTTCA-----AGAGAAATAAACGATTCAATGATAAAATAATAATACTAGTCTATTATGGTTCGAGAGGAGGTAGCAGGATCCACTCAAACACTACAGTGGAAGTGTGTTGAATCAAGAGTAGATAGTAAGCGCCTTTATTATGGTCGTTTCATTCTGTCCCCGCTTAGAAAAGGTCAAGCGGACACCGTCGGTATTGCCTTGCGAAGAGCTTTACTTGGAGAAATAGAAGGAACATGTATCACACGTGCAAAATTTGGGAGCGTGCCGCACGAATATTCTACAATAGCAGGTATTGAAGAATCCGTACAAGAAATTTTACTAAATTTGAAAGAAATTGTATTGAGAAGTAATCTCTATGGAGTTAGAGACGCATCCATTTGCGTCAAAGGTCCTAGATACATAACTGCTCAAGATATCATCTTACCGCCTTCCGTAGAAATCGTTGATACGGCACAACCTATAGCTAACTTGACAGAGCCCATTGATTTCTGTATTGATTTACAGATCAAGAGAGATCGTGGATATCAGACAGAACTCAGAAAGAACTATCAAGATGGAAGTTATCCTATAGATGCTGTATCCATGCCTGTTCGAAATGTGAATTATAGTATTTTTTCTTGTGGGAATGGAAATGAAAAACACGAGATACTTTTTCTAGAAATATGGACTAATGGAAGTTTAACCCCTAAGGAAGCACTTTATGAGGCTTCTCGTAATTTGATTGATTTATTTCTTCCTTTTCTACACGCGGAGGAAGAGGGCACTAGTTTCGAAGAAACTAAAAACAGGTTTACTCCACCCCTTTTTACTTTTCAAAAAAGATTAACTAATCTAAAGAAAAACAAAAAAGGAATTCCATTGAATTGTATTTTTATTGATCAATTAGAATTGACTTCTAGAACGTATAATTGTCTAAAAAGGGCCAATATACATACACTATTGGACCTTTTGAGTAAGACTGAAGAAGATCTTCTGAGAATTGACAGTTTTCGTATGGAAGATAGAAAACATATATGGGACACTCTAGAGAAGCATCTCCCAATTGATTTACTTAAGAATAAACTCTCGTTTTAAATCCATTGCAATTTTTTTT--CTTCTTCTTTTTCGAGTTAGAATA-----AAAAGAAAAAAGAAAACAATTTTGCATCTTTGGTACAATCTATATTTTCGCGAAATGGATCATAATAAAA--------TGGATTTTAGGTATCTAGGGAAGATTCACTTGGAAGTAACTATTTCCTAGATACCTATGGTACTTCACGGTTGAATGAATCAAAAAATA-TCTAAAAAAGACCTAAAGTTAACGATTTATCAATGGG   
Elymus_hystrix_1                CCGCCTAAAAAAAGACGTCTGTAAAAGAATTAACCCGCTTTCAACTTTCA-----AGAGAAATAAACGATTCAATGATAAAATAATAATACTAGTCTATTATGGTTCGAGAGGAGGTAGCAGGATCCACTCAAACACTACAGTGGAAGTGTGTTGAATCAAGAGTAGATAGTAAGCGCCTTTATTATGGTCGTTTCATTCTGTCCCCGCTTAGAAAAGGTCAAGCGGACACCGTGGGTATTGCCTTGCGAAGAGCTTTACTTGGAGAAATAGAAGGAACATGTATCACACGTGCAAAATTTGGGAGCGTGCCGCACGAATATTCTACAATAGCAGGTATTGAAGAATCCGTACAAGAAATTTTACTAAATTTGAAAGAAATTGTATTGAGAAGTAATCTCTATGGAGTTAGAGACGCATCCATTTGCGTCAAAGGTCCTAGATACATAACTGCTCAAGATATCATCTTACCGCCTTCCGTAGAAATCGTTGATACGGCACAACCTATAGCTAACTTGACAGAGCCCATTGATTTCTGTATTGATTTACAGATCAAGAGAGATCGTGGATATCAGACAGAACTCAGAAAGAACTATCAAGATGGAAGTTATCCTATAGATGCTGAATCCATGCCTGTTCGAAATGTGAATTATAGTATTTTTTCTTGTGGGAATGGAAATGAAAAACACGAGATACTTTTTCTAGAAATATGGACTAATGGAAGTTTAACCCCTAAGGAAGCACTTTATGAGGCTTCTCGTAATTTGATTGATTTATTTCTTCCTTTTCTACACGCGGAGGAAGAGGGCACTAGTTTCGAAGAAAATAAAAACAGGTTTACTCCACCCCTTTTTACTTTTCAAAAAAGATTAACTAATCTAAAGAAAAACAAAAAAGGAATTCCATTGAATTGTATTTTTATTGATCAATTAGAATTGACTTCTAGAACGTATAATTGTCTAAAAAGGGCCAATATACATACACTATTGGACCTTTTGAGTAAGACTGAAGAAGATCTTCTGAGAATTGACAGTTTTCGTATGGAAGATAGAAAACATATATGGGACACTCTAGAGAAGCATCTCCCAATTGATTTACTTAAGAATAAACTCTCGTTTTAAATCCATTGCAATTTTTTTT--CTTCTTCTTTTTCGAGTTAGAATA-----AAAAGAAAAAAGAAAACAATTTTGCATCTTTGGTACAATCTATATTTTCGCGAAATGGATCATAATAAAA--------TGGATTTTAGGTATCTAGGGAAGATTCACTTGGAAGTAACTATTTCCTAGATACCTATGGTACTTCACGGTTGAATGAATCAAAAAATA-TCTAAAAAAGACCTAAAGTTAACGATTTATCAATGGG   
Elymus_lanceolatus_3            CCGCCTAAAAAAAGACGTCTGTAAAAGAATTAACCCGCTTTCAACTTTCA-----AGAGAAATAAACGATTCAATGATAAAATAATAATACTAGTCTATTATGGTTCGAGAGGAGGTAGCAGGATCCACTCAAACACTACAGTGGAAGTGTGTTGAATCAAGAGTAGATAGTAAGCGCCTTTATTATGGTCGTTTCATTCTGTCCCCGCTTAGAAAAGGTCAAGCGGACACCGTCGGTATTGCCTTGCGAAGAGCTTTACTTGGAGAAATAGAAGGAACATGTATCACACGTGCAAAATTTGGGAGCGTGCCGCACGAATATTCTACAATAGCAGGTATTGAAGAATCCGTACAAGAAATTTTACTAAATTTGAAAGAAATTGTATTGAGAAGTAATCTCTATGGAGTTAGAGACGCATCCATTTGCGTCAAAGGTCCTAGATACATAACTGCTCAAGATATCATCTTACCGCCTTCCGTAGAAATCGTTGATACGGCACAACCTATAGCTAACTTGACAGAGCCCATTGATTTCTGTATTGATTTACAGATCAAGAGAGATCGTGGATATCAGACAGAACTCAGAAAGAACTATCAAGATGGAAGTTATCCTATAGATGCTGTATCCATGCCTGTTCGAAATGTGAATTATAGTATTTTTTCTTGTGGGAATGGAAATGAAAAACACGAGATACTTTTTCTAGAAATATGGACTAATGGAAGTTTAACCCCTAAGGAAGCACTTTATGAGGCTTCTCGTAATTTGATTGATTTATTTCTTCCTTTTCTACACGCGGAGGAAGAGGGCACTAGTTTCGAAGAAAATAAAAACAGGTTTACTCCACCCCTTTTTACTTTTCAAAAAAGATTAACTAATCTAAAGAAAAACAAAAAAGGAATTCCATTGAATTGTATTTTTATTGATCAATTAGAATTGACTTCTAGAACGTATAATTGTCTAAAAAGGGCCAATATACATACACTATTGGACCTTTTGAGTAAGACTGAAGAAGATCTTCTGAGAATTGACAGTTTTCGTATGGAAGATAGAAAACATATATGGGACACTCTAGAGAAGCATCTCCCAATTGATTTACTTAAGAATAAACTCTCGTTTTAAATCCATTGCAATTTTTTTT--CTTCTTCTTTTTCGAGTTAGAATA-----AAAAGAAAAAAGAAAACAATTTTGCATCTTTGGTACAATCTATATTTTCGCGAAATGGATCATAATAAAA--------TGGATTTTAGGTATCTAGGGAAGATTCACTTGGAAGTAACTATTTCCTAGATACCTATGGTACTTCACGGTTGAATGAATCAAAAAATA-TCTAAAAAAGACCTAAAGTTAACGATTTATCAATGGG   
Elymus_longearistatus_1         CCGCCTAAAAAAAGACGTCTGTAAAAGAATTAACCCGCTTTCAACTTTCA-----AGAGAAATAAACGATTCAATGATAAAATAATAATACTAGTCTATTATGGTTCGAGAGGAGGTAGCAGGATCCACTCAAACACTACAGTGGAAGTGTGTTGAATCAAGAGTAGATAGTAAGCGCCTTTATTATGGTCGTTTCATTCTGTCCCCGCTTAGAAAAGGTCAAGCGGACACCGTCGGTATTGCCTTGCGAAGAGCTTTACTTGGAGAAATAGAAGGAACATGTATCACACGTGCAAAATTTGGGAGCGTGCCGCACGAATATTCTACAATAGCAGGTATTGAAGAATCCGTACAAGAAATTTTACTAAATTTGAAAGAAATTGTATTGAGAAGTAATCTCTATGGAGTTAGAGACGCATCCATTTGCGTCAAAGGTCCTAGATACATAACTGCTCAAGATATCATCTTACCGCCTTCCGTAGAAATCGTTGATACGGCACAACCTATAGCTAACTTGACAGAGCCCATTGATTTCTGTATTGATTTACAGATCAAGAGAGATCGTGGATATCAGACAGAACTCAGAAAGAACTATCAAGATGGAAGTTATCCTATAGATGCTGTATCCATGCCTGTTCGAAATGTGAATTATAGTATTTTTTCTTGTGGGAATGGAAATGAAAAACACGAGATACTTTTTCTAGAAATATGGACTAATGGAAGTTTAACCCCTAAGGAAGCACTTTATGAGGCTTCTCGTAATTTGATTGATTTATTTCTTCCTTTTCTACACGCGGAGGAAGAGGGCACTAGTTTCGAAGAAAATAAAAACAGGTTTACTCCACCCCTTTTTACTTTTCAAAAAAGATTAACTAATCTAAAGAAAAACAAAAAAGGAATTCCATTGAATTGTATTTTTATTGATCAATTAGAATTGACTTCTAGAACGTATAATTGTCTAAAAAGGGCCAATATACATACACTATTGGACCTTTTGAGTAAGACTGAAGAAGATCTTCTGAGAATTGACAGTTTTCGTATGGAAGATAGAAAACATATATGGGACACTCTAGAGAAGCATCTCCCAATTGATTTACTTAAAAATAAACTCTCGTTTTAAATCCATTGCAATTTTTTTT--CTTCTTCTTTTTCGAGTTAGAATA-----AAAAGAAAAAAGAAAACAATTTTGCATCTTTGGTACAATCTATATTTTCGCGAAATGGATCATAATAAAA--------TGGATTTTAGGTATCTAGGGAAGATTCACTTGGAAGTAACTATTTCCTAGATACCTATGGTACTTCACGGTTGAATGAATCAAAAAATA-TCTAAAAAAGACCTAAAGTTAACGATTTATCAATGGG   
Elymus_mutabilis_1              CCGCCTAAAAAAAGACGTCTGTAAAAGAATTAACCCGCTTTCAACTTTCA-----AGAGAAATAAACGATTCAATGATAAAATAATAATACTAGTCTATTATGGTTCGAGAGGAGGTAGCAGGATCCACTCAAACACTACAGTGGAAGTGTGTTGAATCAAGAGTAGATAGTAAGCGCCTTTATTATGGTCGTTTCATTCTGTCCCCGCTTAGAAAAGGTCAAGCGGACACCGTCGGTATTGCCTTGCGAAGAGCTTTACTTGGAGAAATAGAAGGAACATGTATCACACGTGCAAAATTTGGGAGCGTGCCGCACGAATATTCTACAATAGCAGGTATTGAAGAATCCGTACAAGAAATTTTACTAAATTTGAAAGAAATTGTATTGAGAAGTAATCTCTATGGAGTTAGAGACGCATCCATTTGCATCAAAGGTCCTAGATACATAACTGCTCAAGATATCATCTTACCGCCTTCCGTAGAAATCGTTGATACGGCACAACCTATAGCTAACTTGACAGAGCCCATTGATTTCTGTATTGATTTACAGATCAAGAGAGATCGTGGATATCAGACAGAACTCAGAAAGAACTATCAAGATGGAAGTTATCCTATAGATGCTGTATCCATGCCTGTTCGAAATGTGAATTATAGTATTTTTTCTTGTGGTAATGGAATTGAAAAACACGAGATACTTTTTCTAGAAATATGGACTAATGGAAGTTTAACCCCTAAGGAAGCACTTTATGAGGCTTCTCGTAATTTGATTGATTTATTTCTTCCTTTTCTACACGCGGAGGAAGAGGGCACTAGTTTCGAAGAAAATAAAAACAGGTTTACTCCACCCCTTTTTACTTTTCAAAAAAGATTAACTAATCTAAAGAAAAACAAAAAAGGAATTCCATTGAATTGTATTTTTATTGATCAATTAGAATTGACTTCTAGAACGTATAATTGTCTAAAAAGGGCCAATATACATACACTATTGGACCTTTTGAGTAAGACTGAAGAAGATCTTCTGAGAATTGACAGTTTTCGTATGGAAGATAGAAAACATATATGGGACACTCTAGAGAAGCATCTCCCAATTGATTTACTTAAGAATAAACTCTCGTTTTAAATCCATTGCAATTTTTTTT--CTTCTTCTTTTTCGAGTTAGAATA-----AAAAGAAAAAAGAAAACAATTTTGCATCTTTGGTACAATCTATATTTTCGCGAAATGGATCATAATAAAA--------TGGATTTTAGGTATCTAGGGAAGATTCACTTGGAAGTAACTATTTCGTAGATACCTATGGTACTTCACGGTTGAATGAATCAAAAAATA-TCTAAAAAAGACCTAAAGTTAACGATTTATCAATGGG
Elymus_mutabilis_2              CCGCCTAAAAAAAGACGTCTGTAAAAGAATTAACCCGCTTTCAACTTTCA-----AGAGAAATAAACGATTCAATGATAAAATAATAATACTAGTCTATTATGGTTCGAGAGGAGGTAGCAGGATCCACTCAAACACTACAGTGGAAGTGTGTTGAATCAAGAGTAGATAGTAAGCGCCTTTATTATGGTCGTTTCATTCTGTCCCCGCTTAGAAAAGGTCAAGCGGACACCGTCGGTATTGCCTTGCGAAGAGCTTTACTTGGAGAAATAGAAGGAACATGTATCACACGTGCAAAATTTGGGAGCGTGCCGCACGAATATTCTACAATAGCAGGTATTGAAGAATCCGTACAAGAAATTTTACTAAATTTGAAAGAAATTGTATTGAGAAGTAATCTCTATGGAGTTAGAGACGCATCCATTTGCGTCAAAGGTCCTAGATACATAACTGCTCAAGATATCATCTTACCGCCTTCCGTAGAAATCGTTGATACGGCACAACCTATAGCTAACTTGACAGAGCCCATTGATTTCTGTATTGATTTACAGATCAAGAGAGATCGTGGATATCAGACAGAACTCAGAAAGAACTATCAAGATGGAAGTTATCCTATAGATGCTGTATCCATGCCTGTTCGAAATGTGAATTATAGTATTTTTTCTTGTGGGAATGGAAATGAAAAACACGAGATACTTTTTCTAGAAATATGGACTAATGGAAGTTTAACCCCTAAGGAAGCACTTTATGAGGCTTCTCGTAATTTGATTGATTTATTTCTTCCTTTTCTACACGCGGAGGAAGAGGGCACTAGTTTCGAAGAAAATAAAAACAGGTTTACTCCACCCCTTTTTACTTTTCAAAAAAGATTAACTAATCTAAAGAAAAACAAAAAAGGAATTCCATTGAATTGTATTTTTATTGATCAATTAGAATTGACTTCTAGAACGTATAATTGTCTAAAAAGGGCCAATATACATACACTATTGGACCTTTTGAGTAAGACTGAAGAAGATCTTCTGAGAATTGACAGTTTTCGTATGGAAGATAGAAAACATATATGGGACACTCTAGAGAAGCATCTCCCAATTGATTTACTTAAGAATAAACTCTCGTTTTAAATCCATTGCAATTTTTTTT--CTTCTTCTTTTTCGAGTTAGAATA-----AAAAGAAAAAAGAAAACAATTTTGCATCTTTGGTACAATCTATATTTTCGCGAAATGGATCATAATAAAA--------TGGATTTTAGGTATCTAGGGAAGATTCACTTGGAAGTAACTATTTCCTAGATACCTATGGTACTTCACGGTTGAATGAATCAAAAAATA-TCTAAAAAAGACCTAAAGTTAACGATTTATCAATGGG   
Elymus_nevskii_1                CCGCCTAAAAAAAGACGTCTGTAAAAGAATTAACCCGCTTTCAACTTTCA-----AGAGAAATAAACGATTCAATGATAAAATAATAATACTAGTCTATTATGGTTCGAGAGGAGGTAGCAGGATCCACTCAAACACTACAGTGGAAGTGTGTTGAATCAAGAGTAGATAGTAAGCGCCTTTATTATGGTCGTTTCATTCTGTCCCCGCTTAGAAAAGGTCAAGCGGACACCGTCGGTATTGCCTTGCGAAGAGCTTTACTTGGAGAAATAGAAGGAACATGTATCACACGTGCAAAATTTGGGAGCGTGCCGCACGAATATTCTACAATAGCAGGTATTGAAGAATCCGTACAAGAAATTTTACTAAATTTGAAAGAAATTGCATTGAGAAGTAATCTCTATGGAGTTAGAGACGCATCCATTTGCGTCAAAGGTCCTAGATACATAACTGCTCAAGATATCATCTTACCGCCTTCCGTAGAAATCGTTGATACGGCACAACCTATAGCTAACTTGACAGAGCCCATTGATTTCTGTATTGATTTACAGATCAAGAGAGATCGTGGATATCAGACAGAACTCAGAAAGAACTATCAAGATGGAAGTTATCCTATAGATGCTGTATCCATGCCTGTTCGAAATGTGAATTATAGTATTTTTTCTTGTGGGAATGGAAATGAAAAACACGAGATACTTTTTCTAGAAATATGGACTAATGGAAGTTTAACCCCTAAGGAAGCACTTTATGAGGCTTCTCGTAATTTGATTGATTTATTTCTTCCTTTTCTACACGCGGAGGAAGAGGGCACTAGTTTCGAAGAAAATAAAAACAGGTTTACTCCACCCCTTTTTACTTTTCAAAAAAGATTAACTAATCTAAAGAAAAACAAAAAAGGAATTCCATTGAATTGTATTTTTATTGATCAATTAGAATTGACTTCTAGAACGTATAATTGTCTAAAAAGGGCCAATATACATACACTATTGGACCTTTTGAGTAAGACTGAAGAAGATCTTCTGAGAATTGACAGTTTTCGTATGGAAGATAGAAAACATATATGGGACACTCTAGAGAAGCATCTCCCAATTGATTTACTTAAGAATAAACTCTCGTTTTAAATCCATTGCAATTTTTTTT--CTTCTTCTTTTTCGAGTTAGAATA-----AAAAGAAAAAAGAAAACAATTTTGCATCTTTGGTACAATCTATATTTTCGCGAAATGGATCATAATAAAA--------TGGATTTTAGGTATCTAGGGAAGATTCACTTGGAAGTAACTATTTCCTAGATACCTATGGTACTTCACGGTTGAATGAATCAAAAAATA-TCTAAAAAAGACCTAAAGTTAACGATTTATCAATGGG   
Elymus_pendulinus_1             CCGCCTAAAAAAAGACGTCTGTAAAAGAATTAACCCGCTTTCAACTTTCA-----AGAGAAATAAACGATTCAATGATAAAATAATAATACTAGTCTATTATGGTTCGAGAGGAGGTAGCAGGATCCACTCAAACACTACAGTGGAAGTGTGTTGAATCAAGAGTAGATAGTAAGCGCCTTTATTATGGTCGTTTCATTCTGTCCCCGCTTAGAAAAGGTCAAGCGGACACCGTCGGTATTGCCTTGCGAAGAGCTTTACTTGGAGAAATAGAAGGAACATGTATCACACGTGCAAAATTTGGGAGCGTGCCGCACGAATATTCTACAATAGCAGGTATTGAAGAATCCGTACAAGAAATTTTACTAAATTTGAAAGAAATTGTATTGAGAAGTAATCTCTATGGAGTTAGAGACGCATCCATTTGCGTCAAAGGTCCTAGATACATAACTGCTCAAGATATCATCTTACCGCCTTCCGTAGAAATCGTTGATACGGCACAACCTATAGCTAACTTGACAGAGCCCATTGATTTCTGTATTGATTTACAGATCAAGAGAGATCGTGGATATCAGACAGAACTCAGAAAGAACTATCAAGATGGAAGTTATCCTATAGATGCTGTATCCATGCCTGTTCGAAATGTGAATTATAGTATTTTTTCTTGTGGGAATGGAAATGAAAAACACGAGATACTTTTTCTAGAAATATGGACTAATGGAAGTTTAACCCCTAAGGAAGCACTTTATGAGGCTTCTCGTAATTTGATTGATTTATTTCTTCCTTTTCTACACGCGGAGGAAGAGGGCACTAGTTTCGAAGAAACTAAAAACAGGTTTACTCCACCCCTTTTTACTTTTCAAAAAAGATTAACTAATCTAAAGAAAAACAAAAAAGGAATTCCATTGAATTGTATTTTTATTGATCAATTAGAATTGACTTCTAGAACGTATAATTGTCTAAAAAGGGCCAATATACATACACTATTGGACCTTTTGAGTAAGACTGAAGAAGATCTTCTGAGAATTGACAGTTTTCGTATGGAAGATAGAAAACATATATGGGACACTCTAGAGAAGCATCTCCCAATTGATTTACTTAAGAATAAACTCTCGTTTTAAATCCATTGCAATTTTTTTT--CTTCTTCTTTTTCGAGTTAGAATA-----AAAAGAAAAAAGAAAACAATTTTGCATCTTTGGTACAATCTATATTTTCGCGAAATGGATCATAATAAAA--------TGGATTTTAGGTATCTAGGGAAGATTCACTTGGAAGTAACTATTTCCTAGATACCTATGGTACTTCACGGTTGAATGAATCAAAAAATA-TCTAAAAAAGACCTAAAGTTAACGATTTATCAATGGG   
Elymus_repens_1                 CCGCCTAAAAAAAGACGTCTGTAAAAGAATTAACCCGCTTTCAACTTTCA-----AGAGAAATAAACGATTCAATGATAAAATAATAATACTAGTCTATTATGGTTCGAGAGGAGGTAGCAGGATCCACTCAAACACTACAGTGGAAGTGTGTTGAATCAAGAGTAGATAGTAAGCGCCTTTATTATGGTCGTTTCATTCTGTCCCCGCTTAGAAAAGGTCAAGCGGACACCGTCGGTATTGCCTTGCGAAGAGCTTTACTTGGAGAAATAGAAGGAACATGTATCACACGTGCAAAATTTGGGAGCGTGCCGCACGAATATTCTACAATAGCAGGTATTGAAGAATCCGTACAAGAAATTTTACTAAATTTGAAAGAAATTGTATTGAGAAGTAATCTCTATGGAGTTAGAGACGCATCCATTTGCGTCAAAGGTCCTAGATACATAACTGCTCAAGATATCATCTTACCGCCTTCCGTAGAAATCGTTGATACGGCACAACCTATAGCTAACTTGACAGAGCCCATTGATTTCTGTATTGATTTACAGATCAAGAGAGATCGTGGATATCAGACAGAACTCAGAAAGAACTATCAAGATGGAAGTTATCCTATAGATGCTGTATCCATGCCTGTTCGAAATGTGAATTATAGTATTTTTTCTTGTGGGAATGGAAATGAAAAACACGAGATACTTTTTCTAGAAATATGGACTAATGGAAGTTTAACCCCTAAGGAAGCACTTTATGAGGCTTCTCGTAATTTGATTGATTTATTTCTTCCTTTTCTACACGCGGAGGAAGAGGGCACTAGTTTCGAAGAAAATAAAAACAGGTTTACTCCACCCCTTTTTACTTTTCAAAAAAGATTAACTAATCTAAAGAAAAACAAAAAAGGAATTCCATTGAATTGTATTTTTATTGATCAATTAGAATTGACTTCTAGAACGTATAATTGTCTAAAAAGGGCCAATATACATACACTATTGGACCTTTTGAGTAAGACTGAAGAAGATCTTCTGAGAATTGACAGTTTTCGTATGGAAGATAGAAAACATATATGGGACACTCTAGAGAAGCATCTCCCAATTGATTTACTTAAGAATAAACTCTCGTTTTAAATCCATTGCAATTTTTTTT--CTTCTTCTTTTTCGAGTTAGAATA-----AAAAGAAAAAAGAAAACAATTTTGCATCTTTGGTACAATCTATATTTTCGCGAAATGGATCATAATAAAA--------TGGATTTTAGGTATCTAGGGAAGATTCACTTGGAAGTAACTATTTCCTAGATACCTATGGTACTTCACGGTTGAATGAATCAAAAAATA-TCTAAAAAAGACCTAAAGTTAACGATTTATCAATGGG   
Elymus_repens_2                 CCGCCTAAAAAAAGACGTCTGTAAAAGAATTAACCCGCTTTCAACTTTCA-----AGAGAAATAAACGATTCAATGATAAAATAATAATACTAGTCTATTATGGTTCGAGAGGAGGTAGCAGGATCCACTCAAACACTACAGTGGAAGTGTGTTGAATCAAGAGTAGATAGTAAGCGCCTTTATTATGGTCGTTTCATTCTGTCCCCGCTTAGAAAAGGTCAAGCGGACACCGTCGGTATTGCCTTGCGAAGAGCTTTACTTGGAGAAATAGAAGGAACATGTATCACACGTGCAAAATTTGGGAGCGTGCCGCACGAATATTCTACAATAGCAGGTATTGAAGAATCCGTACAAGAAATTTTACTAAATTTGAAAGAAATTGTATTGAGAAGTAATCTCTATGGAGTTAGAGACGCATCCATTTGCGTCAAAGGTCCTAGATACATAACTGCTCAAGATATCATCTTACCGCCTTCCGTAGAAATCGTTGATACGGCACAACCTATAGCTAACTTGACAGAGCCCATTGATTTCTGTATTGATTTACAGATCAAGAGAGATCGTGGATATCAGACAGAACTCAGAAAGAACTATCAAGATGGAAGTTATCCTATAGATGCTGTATCCATGCCTGTTCGAAATGTGAATTATAGTATTTTTTCTTGTGGGAATGGAAATGAAAAACACGAGATACTTTTTCTAGAAATATGGACTAATGGAAGTTTAACCCCTAAGGAAGCACTTTATGAGGCTTCTCGTAATTTGATTGATTTATTTCTTCCTTTTCTACACGCGGAGGAAGAGGGCACTAGTTTCGAAGAAAATAAAAACAGGTTTACTCCACCCCTTTTTACTTTTCAAAAAAGATTAACTAATCTAAAGAAAAACAAAAAAGGAATTCCATTGAATTGTATTTTTATTGATCAATTAGAATTGACTTCTAGAACGTATAATTGTCTAAAAAGGGCCAATATACATACACTATTGGACCTTTTGAGTAAGACTGAAGAAGATCTTCTGAGAATTGACAGTTTTCGTATGGAAGATAGAAAACATATATGGGACACTCTAGAGAAGCATCTCCCAATTGATTTACTTAAGAATAAACTCTCGTTTTAAATCCATTGCAATTTTTTTT--CTTCTTCTTTTTCGAGTTAGAATA-----AAAAGAAAAAAGAAAACAATTTTGCATCTTTGGTACAATCTATATTTTCGCGAAATGGATCATAATAAAA--------TGGATTTTAGGTATCTAGGGAAGATTCACTTGGAAGTAACTATTTCCTAGATACCTATGGTACTTCACGGTTGAATGAATCAAAAAATA-TCTAAAAAAGACCTAAAGTTAACGATTTATCAATGGG   
Elymus_repens_3                 CCGCCTAAAAAAAGACGTCTGTAAAAGAATTAACCCGCTTTCAACTTTCA-----AGAGAAATAAACGATTCAATGATAAAATAATAATACTAGTCTATTATGGTTCGAGAGGAGGTAGCAGGATCCACTCAAACACTACAGTGGAAGTGTGTTGAATCAAGAGTAGATAGTAAGCGCCTTTATTATGGTCGTTTCATTCTGTCCCCGCTTAGAAAAGGTCAAGCGGACACCGTCGGTATTGCCTTGCGAAGAGCTTTACTTGGAGAAATAGAAGGAACATGTATCACACGTGCAAAATTTGGGAGCGTGCCGCACGAATATTCTACAATAGCAGGTATTGAAGAATCCGTACAAGAAATTTTACTAAATTTGAAAGAAATTGTATTGAGAAGTAATCTCTATGGAGTTAGAGACGCATCCATTTGCGTCAAAGGTCCTAGATACATAACTGCTCAAGATATCATCTTACCGCCTTCCGTAGAAATCGTTGATACGGCACAACCTATAGCTAACTTGACAGAGCCCATTGATTTCTGTATTGATTTACAGATCAAGAGAGATCGTGGATATCAGACAGAACTCAGAAAGAACTATCAAGATGGAAGTTATCCTATAGATGCTGTATCCATGCCTGTTCGAAATGTGAATTATAGTATTTTTTCTTGTGGGAATGGAAATGAAAAACACGAGATACTTTTTCTAGAAATATGGACTAATGGAAGTTTAACCCCTAAGGAAGCACTTTATGAGGCTTCTCGTAATTTGATTGATTTATTTCTTCCTTTTCTACACGCGGAGGAAGAGGGCACTAGTTTCGAAGAAAATAAAAACAGGTTTACTCCACCCCTTTTTACTTTTCAAAAAAGATTAACTAATCTAAAGAAAAACAAAAAAGGAATTCCATTGAATTGTATTTTTATTGATCAATTAGAATTGACTTCTAGAACGTATAATTGTCTAAAAAGGGCCAATATACATACACTATTGGACCTTTTGAGTAAGACTGAAGAAGATCTTCTGAGAATTGACAGTTTTCGTATGGAAGATAGAAAACATATATGGGACACTCTAGAGAAGCATCTCCCAATTGATTTACTTAAGAATAAACTCTCGTTTTAAATCCATTGCAATTTTTTTT--CTTCTTCTTTTTCGAGTTAGAATA-----AAAAGAAAAAAGAAAACAATTTTGCATCTTTGGTACAATCTATATTTTCGCGAAATGGATCATAATAAAA--------TGGATTTTAGGTATCTAGGGAAGATTCACTTGGAAGTAACTATTTCCTAGATACCTATGGTACTTCACGGTTGAATGAATCAAAAAATA-TCTAAAAAAGACCTAAAGTTAACGATTTATCAATGGG   
Elymus_repens_4                 CCGCCTAAAAAAAGACGTCTGTAAAAGAATTAACCCGCTTTCAACTTTCA-----AGAGAAATAAACGATTCAATGATAAAATAATAATACTAGTCTATTATGGTTCGAGAGGAGGTAGCAGGATCCACTCAAACACTACAGTGGAAGTGTGTTGAATCAAGAGTAGATAGTAAGCGCCTTTATTATGGTCGTTTCATTCTGTCCCCGCTTAGAAAAGGTCAAGCGGACACCGTCGGTATTGCCTTGCGAAGAGCTTTACTTGGAGAAATAGAAGGAACATGTATCACACGTGCAAAATTTGGGAGCGTGCCGCACGAATATTCTACAATAGCAGGTATTGAAGAATCCGTACAAGAAATTTTACTAAATTTGAAAGAAATTGTATTGAGAAGTAATCTCTATGGAGTTAGAGACGCATCCATTTGCGTCAAAGGTCCTAGATACATAACTGCTCAAGATATCATCTTACCGCCTTCCGTAGAAATCGTTGATACGGCACAACCTATAGCTAACTTGACAGAGCCCATTGATTTCTGTATTGATTTACAGATCAAGAGAGATCGTGGATATCAGACAGAACTCAGAAAGAACTATCAAGATGGAAGTTATCCTATAGATGCTGTATCCATGCCTGTTCGAAATGTGAATTATAGTATTTTTTCTTGTGGGAATGGAAATGAAAAACACGAGATACTTTTTCTAGAAATATGGACTAATGGAAGTTTAACCCCTAAGGAAGCACTTTATGAGGCTTCTCGTAATTTGATTGATTTATTTCTTCCTTTTCTACACGCGGAGGAAGAGGGCACTAGTTTCGAAGAAAATAAAAACAGGTTTACTCCACCCCTTTTTACTTTTCAAAAAAGATTAACTAATCTAAAGAAAAACAAAAAAGGAATTCCATTGAATTGTATTTTTATTGATCAATTAGAATTGACTTCTAGAACGTATAATTGTCTAAAAAGGGCCAATATACATACACTATTGGACCTTTTGAGTAAGACTGAAGAAGATCTTCTGAGAATTGACAGTTTTCGTATGGAAGATAGAAAACATATATGGGACACTCTAGAGAAGCATCTCCCAATTGATTTACTTAAGAATAAACTCTCGTTTTAAATCCATTGCAATTTTTTTT--CTTCTTCTTTTTCGAGTTAGAATA-----AAAAGAAAAAAGAAAACAATTTTGCATCTTTGGTACAATCTATATTTTCGCGAAATGGATCATAATAAAA--------TGGATTTTAGGTATCTAGGGAAGATTCACTTGGAAGTAACTATTTCCTAGATACCTATGGTACTTCACGGTTGAATGAATCAAAAAATA-TCTAAAAAAGACCTAAAGTTAACGATTTATCAATGGG   
Elymus_repens_5                 CCGCCTAAAAAAAGACGTCTGTAAAAGAATTAACCCGCTTTCAACTTTCA-----AGAGAAATAAACGATTCAATGATAAAATAATAATACTAGTCTATTATGGTTCGAGAGGAGGTAGCAGGATCCACTCAAACACTACAGTGGAAGTGTGTTGAATCAAGAGTAGATAGTAAGCGCCTTTATTATGGTCGTTTCATTCTGTCCCCGCTTAGAAAAGGTCAAGCGGACACCGTCGGTATTGCCTTGCGAAGAGCTTTACTTGGAGAAATAGAAGGAACATGTATCACACGTGCAAAATTTGGGAGCGTGCCGCACGAATATTCTACAATAGCAGGTATTGAAGAATCCGTACAAGAAATTTTACTAAATTTGAAAGAAATTGTATTGAGAAGTAATCTCTATGGAGTTAGAGACGCATCCATTTGCGTCAAAGGTCCTAGATACATAACTGCTCAAGATATCATCTTACCGCCTTCCGTAGAAATCGTTGATACGGCACAACCTATAGCTAACTTGACAGAGCCCATTGATTTCTGTATTGATTTACAGATCAAGAGAGATCGTGGATATCAGACAGAACTCAGAAAGAACTATCAAGATGGAAGTTATCCTATAGATGCTGTATCCATGCCTGTTCGAAATGTGAATTATAGTATTTTTTCTTGTGGGAATGGAAATGAAAAACACGAGATACTTTTTCTAGAAATATGGACTAATGGAAGTTTAACCCCTAAGGAAGCACTTTATGAGGCTTCTCGTAATTTGATTGATTTATTTCTTCCTTTTCTACACGCGGAGGAAGAGGGCACTAGTTTCGAAGAAAATAAAAACAGGTTTACTCCACCCCTTTTTACTTTTCAAAAAAGATTAACTAATCTAAAGAAAAACAAAAAAGGAATTCCATTGAATTGTATTTTTATTGATCAATTAGAATTGACTTCTAGAACGTATAATTGTCTAAAAAGGGCCAATATACATACACTATTGGACCTTTTGAGTAAGACTGAAGAAGATCTTCTGAGAATTGACAGTTTTCGTATGGAAGATAGAAAACATATATGGGACACTCTAGAGAAGCATCTCCCAATTGATTTACTTAAGAATAAACTCTCGTTTTAAATCCATTGCAATTTTTTTT--CTTCTTCTTTTTCGAGTTAGAATA-----AAAAGAAAAAAGAAAACAATTTTGCATCTTTGGTACAATCTATATTTTCGCGAAATGGATCATAATAAAA--------TGGATTTTAGGTATCTAGGGAAGATTCACTTGGAAGTAACTATTTCCTAGATACCTATGGTACTTCACGGTTGAATGAATCAAAAAATA-TCTAAAAAAGACCTAAAGTTAACGATTTATCAATGGG   
Elymus_repens_6                 CCGCCTAAAAAAAGACGTCTGTAAAAGAATTAACCCGCTTTCAACTTTCA-----AGAGAAATAAACGATTCAATGATAAAATAATAATACTAGTCTATTATGGTTCGAGAGGAGGTAGCAGGATCCACTCAAACACTACAGTGGAAGTGTGTTGAATCAAGAGTAGATAGTAAGCGCCTTTATTATGGTCGTTTCATTCTGTCCCCGCTTAGAAAAGGTCAAGCGGACACCGTCGGTATTGCCTTGCGAAGAGCTTTACTTGGAGAAATAGAAGGAACATGTATCACACGTGCAAAATTTGGGAGCGTGCCGCACGAATATTCTACAATAGCAGGTATTGAAGAATCCGTACAAGAAATTTTACTAAATTTGAAAGAAATTGTATTGAGAAGTAATCTCTATGGAGTTAGAGACGCATCCATTTGCGTCAAAGGTCCTAGATACATAACTGCTCAAGATATCATCTTACCGCCTTCCGTAGAAATCGTTGATACGGCACAACCTATAGCTAACTTGACAGAGCCCATTGATTTCTGTATTGATTTACAGATCAAGAGAGATCGTGGATATCAGACAGAACTCAGAAAGAACTATCAAGATGGAAGTTATCCTATAGATGCTGTATCCATGCCTGTTCGAAATGTGAATTATAGTATTTTTTCTTGTGGGAATGGAAATGAAAAACACGAGATACTTTTTCTAGAAATATGGACTAATGGAAGTTTAACCCCTAAGGAAGCACTTTATGAGGCTTCTCGTAATTTGATTGATTTATTTCTTCCTTTTCTACACGCGGAGGAAGAGGGCACTAGTTTCGAAGAAAATAAAAACAGGTTTACTCCACCCCTTTTTACTTTTCAAAAAAGATTAACTAATCTAAAGAAAAACAAAAAAGGAATTCCATTGAATTGTATTTTTATTGATCAATTAGAATTGACTTCTAGAACGTATAATTGTCTAAAAAGGGCCAATATACATACACTATTGGACCTTTTGAGTAAGACTGAAGAAGATCTTCTGAGAATTGACAGTTTTCGTATGGAAGATAGAAAACATATATGGGACACTCTAGAGAAGCATCTCCCAATTGATTTACTTAAGAATAAACTCTCGTTTTAAATCCATTGCAATTTTTTTT--CTTCTTCTTTTTCGAGTTAGAATA-----AAAAGAAAAAAGAAAACAATTTTGCATCTTTGGTACAATCTATATTTTCGCGAAATGGATCATAATAAAA--------TGGATTTTAGGTATCTAGGGAAGATTCACTTGGAAGTAACTATTTCCTAGATACCTATGGTACTTCACGGTTGAATGAATCAAAAAATA-TCTAAAAAAGACCTAAAGTTAACGATTTATCAATGGG   
Elymus_sibiricus_1              CCGCCTAAAAAAAGACGTCTGTAAAAGAATTAACCCGCTTTCAACTTTCA-----AGAGAAATAAACGATTCAATGATAAAATAATAATACTAGTCTATTATGGTTCGAGAGGAGGTAGCAGGATCCACTCAAACACTACAGTGGAAGTGTGTTGAATCAAGAGTAGATAGTAAGCGCCTTTATTATGGTCGTTTCATTCTGTCCCCGCTTAGAAAAGGTCAAGCGGACACCGTCGGTATTGCCTTGCGAAGAGCTTTACTTGGAGAAATAGAAGGAACATGTATCACACGTGCAAAATTTGGGAGCGTGCCGCACGAATATTCTACAATAGCAGGTATTGAAGAATCCGTACAAGAAATTTTACTAAATTTGAAAGAAATTGTATTGAGAAGTAATCTCTATGGAGTTAGAGACGCATCCATTTGCGTCAAAGGTCCTAGATACATAACTGCTCAAGATATCATCTTACCGCCTTCCGTAGAAATCGTTGATACGGCACAACCTATAGCTAACTTGACAGAGCCCATTGATTTCTGTATTGATTTACAGATCAAGAGAGATCGTGGATATCAGACAGAACTCAGAAAGAACTATCAAGATGGAAGTTATCCTATAGATGCTGTATCCATGCCTGTTCGAAATGTGAATTATAGTATTTTTTCTTGTGGGAATGGAAATGAAAAACACGAGATACTTTTTCTAGAAATATGGACTAATGGAAGTTTAACCCCTAAGGAAGCACTTTATGAGGCTTCTCGTAATTTGATTGATTTATTTCTTCCTTTTCTACACGCGGAGGAAGAGGGCACTAGTTTCGAAGAAAATAAAAACAGGTTTACTCCACCCCTTTTTACTTTTCAAAAAAGATTAACTAATCTAAAGAAAAACAAAAAAGGAATTCCATTGAATTGTATTTTTATTGATCAATTAGAATTGACTTCTAGAACGTATAATTGTCTAAAAAGGGCCAATATACATACACTATTGGACCTTTTGAGTAAGACTGAAGAAGATCTTCTGAGAATTGACAGTTTTCGTATGGAAGATAGAAAACATATATGGGACACTCTAGAGAAGCATCTCCCAATTGATTTACTTAAGAATAAACTCTCGTTTTAAATCCATTGCAATTTTTTTT--CTTCTTCTTTTTCGAGTTAGAATA-----AAAAGAAAAAAGAAAACAATTTTGCATCTTTGGTACAATCTATATTTTCGCGAAATGGATCATAATAAAA--------TGGATTTTAGGTATCTAGGGAAGATTCACTTGGAAGTAACTATTTCCTAGATACCTATGGTACTTCACGGTTGAATGAATCAAAAAATA-TCTAAAAAAGACCTAAAGTTAACGATTTATCAATGGG   
Elymus_sibiricus_3              CCGCCTAAAAAAAGACGTCTGTAAAAGAATTAACCCGCTTTCAACTTTCA-----AGAGAAATAAACGATTCAATGATAAAATAATAATACTAGTCTATTATGGTTCGAGAGGAGGTAGCAGGATCCACTCAAACACTACAGTGGAAGTGTGTTGAATCAAGAGTAGATAGTAAGCGCCTTTATTATGGTCGTTTCATTCTGTCCCCGCTTAGAAAAGGTCAAGCGGACACCGTCGGTATTGCCTTGCGAAGAGCTTTACTTGGAGAAATAGAAGGAACATGTATCACACGTGCAAAATTTGGGAGCGTGCCGCACGAATATTCTACAATAGCAGGTATTGAAGAATCCGTACAAGAAATTTTACTAAATTTGAAAGAAATTGTATTGAGAAGTAATCTCTATGGAGTTAGAGACGCATCCATTTGCGTCAAAGGTCCTAGATACATAACTGCTCAAGATATCATCTTACCGCCTTCCGTAGAAATCGTTGATACGGCACAACCTATAGCTAACTTGACAGAGCCCATTGATTTCTGTATTGATTTACAGATCAAGAGAGATCGTGGATATCAGACAGAACTCAGAAAGAACTATCAAGATGGAAGTTATCCTATAGATGCTGTATCCATGCCTGTTCGAAATGTGAATTATAGTATTTTTTCTTGTGGGAATGGAAATGAAAAACACGAGATACTTTTTCTAGAAATATGGACTAATGGAAGTTTAACCCCTAAGGAAGCACTTTATGAGGCTTCTCGTAATTTGATTGATTTATTTCTTCCTTTTCTACACGCGGAGGAAGAGGGCACTAGTTTCGAAGAAAATAAAAACAGGTTTACTCCACCCCTTTTTACTTTTCAAAAAAGATTAACTAATCTAAAGAAAAACAAAAAAGGAATTCCATTGAATTGTATTTTTATTGATCAATTAGAATTGACTTCTAGAACGTATAATTGTCTAAAAAGGGCCAATATACATACACTATTGGACCTTTTGAGTAAGACTGAAGAAGATCTTCTGAGAATTGACAGTTTTCGTATGGAAGATAGAAAACATATATGGGACACTCTAGAGAAGCATCTCCCAATTGATTTACTTAAGAATAAACTCTCGTTTTAAATCCATTGCAATTTTTTTT--CTTCTTCTTTTTCGAGTTAGAATA-----AAAAGAAAAAAGAAAACAATTTTGCATCTTTGGTACAATCTATATTTTCGCGAAATGGATCATAATAAAA--------TGGATTTTAGGTATCTAGGGAAGATTCACTTGGAAGTAACTATTTCCTAGATACCTATGGTACTTCACGGTTGAATGAATCAAAAAATA-TCTAAAAAAGACCTAAAGTTAACGATTTATCAATGGG   
Elymus_trachycaulus_1           CCGCCTAAAAAAAGACGTCTGTAAAAGAATTAACCCGCTTTCAACTTTCA-----AGAGAAATAAACGATTCAATGATAAAATAATAATACTAGTCTATTATGGTTCGAGAGGAGGTAGCAGGATCCACTCAAACACTACAGTGGAAGTGTGTTGAATCAAGAGTAGATAGTAAGCGCCTTTATTATGGTCGTTTCATTCTGTCCCCGCTTAGAAAAGGTCAAGCGGACACCGTGGGTATTGCCTTGCGAAGAGCTTTACTTGGAGAAATAGAAGGAACATGTATCACACGTGCAAAATTTGGGAGCGTGCCGCACGAATATTCTACAATAGCAGGTATTGAAGAATCCGTACAAGAAATTTTACTAAATTTGAAAGAAATTGTATTGAGAAGTAATCTCTATGGAGTTAGAGACGCATCCATTTGCGTCAAAGGTCCTAGATACATAACTGCTCAAGATATCATCTTACCGCCTTCCGTAGAAATCGTTGATACGGCACAACCTATAGCTAACTTGACAGAGCCCATTGATTTCTGTATTGATTTACAGATCAAGAGAGATCGTGGATATCAGACAGAACTCAGAAAGAACTATCAAGATGGAAGTTATCCTATAGATGCTGTATCCATGCCTGTTCGAAATGTGAATTATAGTATTTTTTCTTGTGGGAATGGAAATGAAAAACACGAGATACTTTTTCTAGAAATATGGACTAATGGAAGTTTAACCCCTAAGGAAGCACTTTATGAGGCTTCTCGTAATTTGATTGATTTATTTCTTCCTTTTCTACACGCGGAGGAAGAGGGCACTAGTTTCGAAGAAAATAAAAACAGGTTTACTCCACCCCTTTTTACTTTTCAAAAAAGATTAACTAATCTAAAGAAAAACAAAAAAGGAATTCCATTGAATTGTATTTTTATTGATCAATTAGAATTGACTTCTAGAACGTATAATTGTCTAAAAAGGGCCAATATACATACACTATTGGACCTTTTGAGTAAGACTGAAGAAGATCTTCTGAGAATTGACAGTTTTCGTATGGAAGATAGAAAACATATATGGGACACTCTAGAGAAGCATCTCCCAATTGATTTACTTAAGAATAAACTCTCGTTTTAAATCCATTGCAATTTTTTTT--CTTCTTCTTTTTCGAGTTAGAATA-----AAAAGAAAAAAGAAAACAATTTTGCATCTTTGGTACAATCTATATTTTCGCGAAATGGATCATAATAAAA--------TGGATTTTAGGTATCTAGGGAAGATTCACTTGGAAGTAACTATTTCCTAGATACCTATGGTACTTCACGGTTGAATGAATCAAAAAATA-TCTAAAAAAGACCTAAAGTTAACGATTTATCAATGGG   
Elymus_trachycaulus_3           CCGCCTAAAAAAAGACGTCTGTAAAAGAATTAACCCGCTTTCAACTTTCA-----AGAGAAATAAACGATTCAATGATAAAATAATAATACTAGTCTATTATGGTTCGAGAGGAGGTAGCAGGATCCACTCAAACACTACAGTGGAAGTGTGTTGAATCAAGAGTAGATAGTAAGCGCCTTTATTATGGTCGTTTCATTCTGTCCCCGCTTAGAAAAGGTCAAGCGGACACCGTGGGTATTGCCTTGCGAAGAGCTTTACTTGGAGAAATAGAAGGAACATGTATCACACGTGCAAAATTTGGGAGCGTGCCGCACGAATATTCTACAATAGCAGGTATTGAAGAATCCGTACAAGAAATTTTACTAAATTTGAAAGAAATTGTATTGAGAAGTAATCTCTATGGAGTTAGAGACGCATCCATTTGCGTCAAAGGTCCTAGATACATAACTGCTCAAGATATCATCTTACCGCCTTCCGTAGAAATCGTTGATACGGCACAACCTATAGCTAACTTGACAGAGCCCATTGATTTCTGTATTGATTTACAGATCAAGAGAGATCGTGGATATCAGACAGAACTCAGAAAGAACTATCAAGATGGAAGTTATCCTATAGATGCTGTATCCATGCCTGTTCGAAATGTGAATTATAGTATTTTTTCTTGTGGGAATGGAAATGAAAAACACGAGATACTTTTTCTAGAAATATGGACTAATGGAAGTTTAACCCCTAAGGAAGCACTTTATGAGGCTTCTCGTAATTTGATTGATTTATTTCTTCCTTTTCTACACGCGGAGGAAGAGGGCACTAGTTTCGAAGAAAATAAAAACAGGTTTACTCCACCCCTTTTTACTTTTCAAAAAAGATTAACTAATCTAAAGAAAAACAAAAAAGGAATTCCATTGAATTGTATTTTTATTGATCAATTAGAATTGACTTCTAGAACGTATAATTGTCTAAAAAGGGCCAATATACATACACTATTGGACCTTTTGAGTAAGACTGAAGAAGATCTTCTGAGAATTGACAGTTTTCGTATGGAAGATAGAAAACATATATGGGACACTCTAGAGAAGCATCTCCCAATTGATTTACTTAAGAATAAACTCTCGTTTTAAATCCATTGCAATTTTTTTT--CTTCTTCTTTTTCGAGTTAGAATA-----AAAAGAAAAAAGAAAACAATTTTGCATCTTTGGTACAATCTATATTTTCGCGAAATGGATCATAATAAAA--------TGGATTTTAGGTATCTAGGGAAGATTCACTTGGAAGTAACTATTTCCTAGATACCTATGGTACTTCACGGTTGAATGAATCAAAAAATA-TCTAAAAAAGACCTAAAGTTAACGATTTATCAATGGG   
Elymus_virginicus_1             CCGCCTAAAAAAAGACGTCTGTAAAAGAATTAACCCGCTTTCAACTTTCA-----AGAGAAATAAACGATTCAATGATAAAATAATAATACTAGTCTATTATGGTTCGAGAGGAGGTAGCAGGATCCACTCAAACACTACAGTGGAAGTGTGTTGAATCAAGAGTAGATAGTAAGCGCCTTTATTATGGTCGTTTCATTCTGTCCCCGCTTAGAAAAGGTCAAGCGGACACCGTCGGTATTGCCTTGCGAAGAGCTTTACTTGGAGAAATAGAAGGAACATGTATCACACGTGCAAAATTTGGGAGCGTGCCGCACGAATATTCTACAATAGCAGGTATTGAAGAATCCGTACAAGAAATTTTACTAAATTTGAAAGAAATTGTATTGAGAAGTAATCTCTATGGAGTTAGAGACGCATCCATTTGCGTCAAAGGTCCTAGATACATAACTGCTCAAGATATCATCTTACCGCCTTCCGTAGAAATCGTTGATACGGCACAACCTATAGCTAACTTGACAGAGCCCATTGATTTCTGTATTGATTTACAGATCAAGAGAGATCGTGGATATCAGACAGAACTCAGAAAGAACTATCAAGATGGAAGTTATCCTATAGATGCTGTATCCATGCCTGTTCGAAATGTGAATTATAGTATTTTTTCTTGTGGGAATGGAAATGAAAAACACGAGATACTTTTTCTAGAAATATGGACTAATGGAAGTTTAACCCCTAAGGAAGCACTTTATGAGGCTTCTCGTAATTTGATTGATTTATTTCTTCCTTTTCTACACGCGGAGGAAGAGGGCACTAGTTTCGAAGAAAATAAAAACAGGTTTACTCCACCCCTTTTTACTTTTCAAAAAAGATTAACTAATCCAAAGAAAAACAAAAAAGGAATTCCATTGAATTGTATTTTTATTGATCAATTAGAATTGACTTCTAGAACGTATAATTGTCTAAAAAGGGCCAATATACATACACTATTGGACCTTTTGAGTAAGACTGAAGAAGATCTTCTGAGAATTGACAGTTTTCGTATGGAAGATAGAAAACATATATGGGACACTCTAGAGAAGCATCTCCCAATTGATTTACTTAAGAATAAACTCTCGTTTTAAATCCATTGCAATTTTTTTT--CTTCTTCTTTTTCGAGTTAGAATA-----AAAAGAAAAAAGAAAACAATTTTGCATCTTTGGTACAATCTATATTTTCGCGAAATGGATCATAATAAAA--------TGGATTTTAGGTATCTAGGGAAGATTCACTTGGAAGTAACTATTTCCTAGATACCTATGGTACTTCACGGTTGAATGAATCAAAAAATA-TCTAAAAAAGACCTAAAGTTAACGATTTATCAATGGG   
Elymus_virginicus_2             CCGCCTAAAAAAAGACGTCTGTAAAAGAATTAACCCGCTTTCAACTTTCA-----AGAGAAATAAACGATTCAATGATAAAATAATAATACTAGTCTATTATGGTTCGAGAGGAGGTAGCAGGATCCACTCAAACACTACAGTGGAAGTGTGTTGAATCAAGAGTAGATAGTAAGCGCCTTTATTATGGTCGTTTCATTCTGTCCCCGCTTAGAAAAGGTCAAGCGGACACCGTCGGTATTGCCTTGCGAAGAGCTTTACTTGGAGAAATAGAAGGAACATGTATCACACGTGCAAAATTTGGGAGCGTGCCGCACGAATATTCTACAATAGCAGGTATTGAAGAATCCGTACAAGAAATTTTACTAAATTTGAAAGAAATTGTATTGAGAAGTAATCTCTATGGAGTTAGAGACGCATCCATTTGCGTCAAAGGTCCTAGATACATAACTGCTCAAGATATCATCTTACCGCCTTCCGTAGAAATCGTTGATACGGCACAACCTATAGCTAACTTGACAGAGCCCATTGATTTCTGTATTGATTTACAGATCAAGAGAGATCGTGGATATCAGACAGAACTCAGAAAGAACTATCAAGATGGAAGTTATCCTATAGATGCTGTATCCATGCCTGTTCGAAATGTGAATTATAGTATTTTTTCTTGTGGGAATGGAAATGAAAAACACGAGATACTTTTTCTAGAAATATGGACTAATGGAAGTTTAACCCCTAAGGAAGCACTTTATGAGGCTTCTCGTAATTTGATTGATTTATTTCTTCCTTTTCTACACGCGGAGGAAGAGGGCACTAGTTTCGAAGAAAATAAAAACAGGTTTACTCCACCCCTTTTTACTTTTCAAAAAAGATTAACTAATCCAAAGAAAAACAAAAAAGGAATTCCATTGAATTGTATTTTTATTGATCAATTAGAATTGACTTCTAGAACGTATAATTGTCTAAAAAGGGCCAATATACATACACTATTGGACCTTTTGAGTAAGACTGAAGAAGATCTTCTGAGAATTGACAGTTTTCGTATGGAAGATAGAAAACATATATGGGACACTCTAGAGAAGCATCTCCCAATTGATTTACTTAAGAATAAACTCTCGTTTTAAATCCATTGCAATTTTTTTT--CTTCTTCTTTTTCGAGTTAGAATA-----AAAAGAAAAAAGAAAACAATTTTGCATCTTTGGTACAATCTATATTTTCGCGAAATGGATCATAATAAAA--------TGGATTTTAGGTATCTAGGGAAGATTCACTTGGAAGTAACTATTTCCTAGATACCTATGGTACTTCACGGTTGAATGAATCAAAAAATA-TCTAAAAAAGACCTAAAGTTAACGATTTATCAATGGG   
Elymus_virginicus_6             CCGCCTAAAAAAAGACGTCTGTAAAAGAATTAACCCGCTTTCAACTTTCA-----AGAGAAATAAACGATTCAATGATAAAATAATAATACTAGTCTATTATGGTTCGAGAGGAGGTAGCAGGATCCACTCAAACACTACAGTGGAAGTGTGTTGAATCAAGAGTAGATAGTAAGCGCCTTTATTATGGTCGTTTCATTCTGTCCCCGCTTAGAAAAGGTCAAGCGGACACCGTCGGTATTGCCTTGCGAAGAGCTTTACTTGGAGAAATAGAAGGAACATGTATCACACGTGCAAAATTTGGGAGCGTGCCGCACGAATATTCTACAATAGCAGGTATTGAAGAATCCGTACAAGAAATTTTACTAAATTTGAAAGAAATTGTATTGAGAAGTAATCTCTATGGAGTTAGAGACGCATCCATTTGCGTCAAAGGTCCTAGATACATAACTGCTCAAGATATCATCTTACCGCCTTCCGTAGAAATCGTTGATACGGCACAACCTATAGCTAACTTGACAGAGCCCATTGATTTCTGTATTGATTTACAGATCAAGAGAGATCGTGGATATCAGACAGAACTCAGAAAGAACTATCAAGATGGAAGTTATCCTATAGATGCTGTATCCATGCCTGTTCGAAATGTGAATTATAGTATTTTTTCTTGTGGGAATGGAAATGAAAAACACGAGATACTTTTTCTAGAAATATGGACTAATGGAAGTTTAACCCCTAAGGAAGCACTTTATGAGGCTTCTCGTAATTTGATTGATTTATTTCTTCCTTTTCTACACGCGGAGGAAGAGGGCACTAGTTTCGAAGAAAATAAAAACAGGTTTACTCCACCCCTTTTTACTTTTCAAAAAAGATTAACTAATCCAAAGAAAAACAAAAAAGGAATTCCATTGAATTGTATTTTTATTGATCAATTAGAATTGACTTCTAGAACGTATAATTGTCTAAAAAGGGCCAATATACATACACTATTGGACCTTTTGAGTAAGACTGAAGAAGATCTTCTGAGAATTGACAGTTTTCGTATGGAAGATAGAAAACATATATGGGACACTCTAGAGAAGCATCTCCCAATTGATTTACTTAAGAATAAACTCTCGTTTTAAATCCATTGCAATTTTTTTT--CTTCTTCTTTTTCGAGTTAGAATA-----AAAAGAAAAAAGAAAACAATTTTGCATCTTTGGTACAATCTATATTTTCGCGAAATGGATCATAATAAAA--------TGGATTTTAGGTATCTAGGGAAGATTCACTTGGAAGTAACTATTTCCTAGATACCTATGGTACTTCACGGTTGAATGAATCAAAAAATA-TCTAAAAAAGACCTAAAGTTAACGATTTATCAATGGG   
Elymus_wawawaiensis_1           CCGCCTAAAAAAAGACGTCTGTAAAAGAATTAACCCGCTTTCAACTTTCA-----AGAGAAATAAACGATTCAATGATAAAATAATAATACTAGTCTATTATGGTTCGAGAGGAGGTAGCAGGATCCACTCAAACACTACAGTGGAAGTGTGTTGAATCAAGAGTAGATAGTAAGCGCCTTTATTATGGTCGTTTCATTCTGTCCCCGCTTAGAAAAGGTCAAGCGGACACCGTCGGTATTGCCTTGCGAAGAGCTTTACTTGGAGAAATAGAAGGAACATGTATCACACGTGCAAAATTTGGGAGCGTGCCGCACGAATATTCTACAATAGCAGGTATTGAAGAATCCGTACAAGAAATTTTACTAAATTTGAAAGAAATTGTATTGAGAAGTAATCTCTATGGAGTTAGAGACGCATCCATTTGCGTCAAAGGTCCTAGATACATAACTGCTCAAGATATCATCTTACCGCCTTCCGTAGAAATCGTTGATACGGCACAACCTATAGCTAACTTGACAGAGCCCATTGATTTCTGTATTGATTTACAGATCAAGAGAGATCGTGGATATCAGACAGAACTCAGAAAGAACTATCAAGATGGAAGTTATCCTATAGATGCTGTATCCATGCCTGTTCGAAATGTGAATTATAGTATTTTTTCTTGTGGGAATGGAAATGAAAAACACGAGATACTTTTTCTAGAAATATGGACTAATGGAAGTTTAACCCCTAAGGAAGCACTTTATGAGGCTTCTCGTAATTTGATTGATTTATTTCTTCCTTTTCTACACGCGGAGGAAGAGGGCACTAGTTTCGAAGAAAATAAAAACAGGTTTACTCCACCCCTTTTTACTTTTCAAAAAAGATTAACTAATCTAAAGAAAAACAAAAAAGGAATTCCATTGAATTGTATTTTTATTGATCAATTAGAATTGACTTCTAGAACGTATAATTGTCTAAAAAGGGCCAATATACATACACTATTGGACCTTTTGAGTAAGACTGAAGAAGATCTTCTGAGAATTGACAGTTTTCGTATGGAAGATAGAAAACATATATGGGACACTCTAGAGAAGCATCTCCCAATTGATTTACTTAAGAATAAACTCTCGTTTTAAATCCATTGCAATTTTTTTT--CTTCTTCTTTTTCGAGTTAGAATA-----AAAAGAAAAAAGAAAACAATTTTGCATCTTTGGTACAATCTATATTTTCGCGAAATGGATCATAATAAAA--------TGGATTTTAGGTATCTAGGGAAGATTCACTTGGAAGTAACTATTTCCTAGATACCTATGGTACTTCACGGTTGAATGAATCAAAAAATA-TCTAAAAAAGACCTAAAGTTAACGATTTATCAATGGG   
Elymus_wawawaiensis_3           CCGCCTAAAAAAAGACGTCTGTAAAAGAATTAACCCGCTTTCAACTTTCA-----AGAGAAATAAACGATTCAATGATAAAATAATAATACTAGTCTATTATGGTTCGAGAGGAGGTAGCAGGATCCACTCAAACACTACAGTGGAAGTGTGTTGAATCAAGAGTAGATAGTAAGCGCCTTTATTATGGTCGTTTCATTCTGTCCCCGCTTAGAAAAGGTCAAGCGGACACCGTCGGTATTGCCTTGCGAAGAGCTTTACTTGGAGAAATAGAAGGAACATGTATCACACGTGCAAAATTTGGGAGCGTGCCGCACGAATATTCTACAATAGCAGGTATTGAAGAATCCGTACAAGAAATTTTACTAAATTTGAAAGAAATTGTATTGAGAAGTAATCTCTATGGAGTTAGAGACGCATCCATTTGCGTCAAAGGTCCTAGATACATAACTGCTCAAGATATCATCTTACCGCCTTCCGTAGAAATCGTTGATACGGCACAACCTATAGCTAACTTGACAGAGCCCATTGATTTCTGTATTGATTTACAGATCAAGAGAGATCGTGGATATCAGACAGAACTCAGAAAGAACTATCAAGATGGAAGTTATCCTATAGATGCTGTATCCATGCCTGTTCGAAATGTGAATTATAGTATTTTTTCTTGTGGGAATGGAAATGAAAAACACGAGATACTTTTTCTAGAAATATGGACTAATGGAAGTTTAACCCCTAAGGAAGCACTTTATGAGGCTTCTCGTAATTTGATTGATTTATTTCTTCCTTTTCTACACGCGGAGGAAGAGGGCACTAGTTTCGAAGAAAATAAAAACAGGTTTACTCCACCCCTTTTTACTTTTCAAAAAAGATTAACTAATCTAAAGAAAAACAAAAAAGGAATTCCATTGAATTGTATTTTTATTGATCAATTAGAATTGACTTCTAGAACGTATAATTGTCTAAAAAGGGCCAATATACATACACTATTGGACCTTTTGAGTAAGACTGAAGAAGATCTTCTGAGAATTGACAGTTTTCGTATGGAAGATAGAAAACATATATGGGACACTCTAGAGAAGCATCTCCCAATTGATTTACTTAAGAATAAACTCTCGTTTTAAATCCATTGCAATTTTTTTT--CTTCTTCTTTTTCGAGTTAGAATA-----AAAAGAAAAAAGAAAACAATTTTGCATCTTTGGTACAATCTATATTTTCGCGAAATGGATCATAATAAAA--------TGGATTTTAGGTATCTAGGGAAGATTCACTTGGAAGTAACTATTTCCTAGATACCTATGGTACTTCACGGTTGAATGAATCAAAAAATA-TCTAAAAAAGACCTAAAGTTAACGATTTATCAATGGG   
Pseudoroegneria_aegilopoid_1    CCGCCTAAAAAAAGACGTCTGTAAAAGAATTAACCCGCTTTCAACTTTCA-----AGAGAAATAAACGATTCAATGATAAAATAATAATACTAGTCTATTATGGTTCGAGAGGAGGTAGCAGGATCCACTCAAACACTACAGTGGAAGTGTGTTGAATCAAGAGTAGATAGTAAGCGCCTTTATTATGGTCGTTTCATTCTGTCCCCGCTTAGAAAAGGTCAAGCGGACACCGTCGGTATTGCCTTGCGAAGAGCTTTACTTGGAGAAATAGAAGGAACATGTATCACACGTGCAAAATTTGGGAGCGTGCCGCACGAATATTCTACAATAGCAGGTATTGAAGAATCCGTACAAGAAATTTTACTAAATTTGAAAGAAATTGTATTGAGAAGTAATCTCTATGGAGTTAGAGACGCATCCATTTGCGTCAAAGGTCCTAGATACATAACTGCTCAAGATATCATCTTACCGCCTTCCGTAGAAATCGTTGATACGGCACAACCTATAGCTAACTTGACAGAGCCCATTGATTTCTGTATTGATTTACAGATCAAGAGAGATCGTGGATATCAGACAGAACTCAGAAAGAACTATCAAGATGGAAGTTATCCTATAGATGCTGTATCCATGCCTGTTCGAAATGTGAATTATAGTATTTTTTCTTGTGGAAATGGAAATGAAAAACACGAGATACTTTTTCTAGAAATATGGACTAATGGAAGTTTAACCCCTAAGGAAGCACTTTATGAGGCTTCTCGTAATTTGATTGATTTATTTCTTCCTTTTCTACACGCGGAGGAAGAGGGCACTAGTTTCGAAGAAAATAAAAACAGGTTTACTCCACCCCTTTTTACTTTTCAAAAAAGATTAACTAATCTAAAGAAAAACAAAAAAGGAATTCCATTGAATTGTATTTTTATTGATCAATTAGAATTGACTTCTAGAACGTATAATTGTCTAAAAAGGGCCAATATACATACACTATTGGACCTTTTGAGTAAGACTGAAGAAGATCTTCTGAGAATTGACAGTTTTCGTATGGAAGATAGAAAACATATATGGGACACTCTAGAGAAGCATCTCCCAATTGATTTACTTAAGAATAAACTCTCGTTTTAAATCCATTGCAATTTTTTTT--CTTCTTCTTTTTCGAGTTAGAATA-----AAAAGAAA-------ACAATTTTGCATCTTTGGTACAATCTATATTTTCGCGAAATGGATCATAATAAAA--------TGGATTTTAGGTATCTAGGGAAGATTCACTTGGAAGTAACTATTTCCTAGATACCTATGGTACTTCACGGTTGAATGAATCAAAAAATA-TCTAAAAAAGACCTAAAGTTAACGATTTATCAATGGG   
Pseudoroegneria_aegilopoid_2    CCGCCTAAAAAAAGACGTCTGTAAAAGAATTAACCCGCTTTCAACTTTCA-----AGAGAAATAAACGATTCAATGATAAAATAATAATACTAGTCTATTATGGTTCGAGAGGAGGTAGCAGGATCCACTCAAACACTACAGTGGAAGTGTGTTGAATCAAGAGTAGATAGTAAGCGCCTTTATTATGGTCGTTTCATTCTGTCCCCGCTTAGAAAAGGTCAAGCGGACACCGTCGGTATTGCCTTGCGAAGAGCTTTACTTGGAGAAATAGAAGGAACATGTATCACACGTGCAAAATTTGGGAGCGTGCCGCACGAATATTCTACAATAGCAGGTATTGAAGAATCCGTACAAGAAATTTTACTAAATTTGAAAGAAATTGTATTGAGAAGTAATCTCTATGGAGTTAGAGACGCATCCATTTGCGTCAAAGGTCCTAGATACATAACTGCTCAAGATATCATCTTACCGCCTTCCGTAGAAATCGTTGATACGGCACAACCTATAGCTAACTTGACAGAGCCCATTGATTTCTGTATTGATTTACAGATCAAGAGAGATCGTGGATATCAGACAGAACTCAGAAAGAACTATCAAGATGGAAGTTATCCTATAGATGCTGTATCCATGCCTGTTCGAAATGTGAATTATAGTATTTTTTCTTGTGGAAATGGAAATGAAAAACACGAGATACTTTTTCTAGAAATATGGACTAATGGAAGTTTAACCCCTAAGGAAGCACTTTATGAGGCTTCTCGTAATTTGATTGATTTATTTCTTCCTTTTCTACACGCGGAGGAAGAGGGCACTAGTTTCGAAGAAAATAAAAACAGGTTTACTCCACCCCTTTTTACTTTTCAAAAAAGATTAACTAATCTAAAGAAAAACAAAAAAGGAATTCCATTGAATTGTATTTTTATTGATCAATTAGAATTGACTTCTAGAACGTATAATTGTCTAAAAAGGGCCAATATACATACACTATTGGACCTTTTGAGTAAGACTGAAGAAGATCTTCTGAGAATTGACAGTTTTCGTATGGAAGATAGAAAACATATATGGGACACTCTAGAGAAGCATCTCCCAATTGATTTACTTAAGAATAAACTCTCGTTTTAAATCCATTGCAATTTTTTTT--CTTCTTCTTTTTCGAGTTAGAATA-----AAAAGAAA-------ACAATTTTGCATCTTTGGTACAATCTATATTTTCGCGAAATGGATCATAATAAAA--------TGGATTTTAGGTATCTAGGGAAGATTCACTTGGAAGTAACTATTTCCTAGATACCTATGGTACTTCACGGTTGAATGAATCAAAAAATA-TCTAAAAAAGACCTAAAGTTAACGATTTATCAATGGG
Pseudoroegneria_libanotica_1    CCGCCTAAAAAAAGACGTCTGTAAAAGAATTAACCCGCTTTCAACTTTCA-----AGAGAAATAAACGATTCAATGATAAAATAATAATACTAGTCTATTATGGTTCGAGAGGAGGTAGCAGGATCCACTCAAACACTACAGTGGAAGTGTGTTGAATCAAGAGTAGATAGTAAGCGCCTTTATTATGGTCGTTTCATTCTGTCCCCGCTTAGAAAAGGTCAAGCGGACACCGTCGGTATTGCCTTGCGAAGAGCTTTACTTGGAGAAATAGAAGGAACATGTATCACACGTGCAAAATTTGGGAGCGTGCCGCACGAATATTCTACAATAGCAGGTATTGAAGAATCCGTACAAGAAATTTTACTAAATTTGAAAGAAATTGTATTGAGAAGTAATCTCTATGGAGTTAGAGACGCATCCATTTGCGTCAAAGGTCCTAGATACATAACTGCTCAAGATATCATCTTACCGCCTTCCGTAGAAATCGTTGATACGGCACAACCTATAGCTAACTTGACAGAGCCCATTGATTTCTGTATTGATTTACAGATCAAGAGAGATCGTGGATATCAGACAGAACTCAGAAAGAACTATCAAGATGGAAGTTATCCTATAGATGCTGTATCCATGCCTGTTCGAAATGTGAATTATAGTATTTTTTCTTGTGGGAATGGAAATGAAAAACACGAGATACTTTTTCTAGAAATATGGACTAATGGAAGTTTAACCCCTAAGGAAGCACTTTATGAGGCTTCTCGTAATTTGATTGATTTATTTCTTCCTTTTCTACACGCGGAGGAAGAGGGCACTAGTTTCGAAGAAAATAAAAACAGGTTTACTCCACCCCTTTTTACTTTTCAAAAAAGATTAACTAATCTAAAGAAAAACAAAAAAGGAATTCCATTGAATTGTATTTTTATTGATCAATTAGAATTGACTTCTAGAACGTATAATTGTCTAAAAAGGGCCAATATACATACACTATTGGACCTTTTGAGTAAGACTGAAGAAGATCTTCTGAGAATTGACAGTTTTCGTATGGAAGATAGAAAACATATATGGGACACTCTAGAGAAGCATCTCCCAATTGATTTACTTAAGAATAAACTCTCGTTTTAAATCCATTGCAATTTTTTTT--CTTCTTCTTTTTCGAGTTAGAATA-----AAAAGAAAAAAGAAAACAATTTTGCATCTTTGGTACAATCTATATTTTCGCGAAATGGATCATAATAAAA--------TGGATTTTAGGTATCTAGGGAAGATTCACTTGGAAGTAACTATTTCCTAGATACCTATGGTACTTCACGGTTGAATGAATCAAAAAATA-TCTAAAAAAGACCTAAAGTTAACGATTTATCAATGGG
Pseudoroegneria_libanotica_3    CCGCCTAAAAAAAGACGTCTGTAAAAGAATTAACCCGCTTTCAACTTTCA-----AGAGAAATAAACGATTCAATGATAAAATAATAATACTAGTCTATTATGGTTCGAGAGGAGGTAGCAGGATCCACTCAAACACTACAGTGGAAATGTGTTGAATCAAGAGTAGATAGTAAGCGCCTTTATTATGGTCGTTTCATTCTGTCCCCGCTTAGAAAAGGTCAAGCGGACACCGTCGGTATTGCCTTGCGAAGAGCTTTACTTGGAGAAATAGAAGGAACATGTATCACACGTGCAAAATTTGGGAGCGTGCCGCACGAATATTCTACAATAGCAGGTATTGAAGAATCCGTACAAGAAATTTTACTAAATTTGAAAGAAATTGTATTGAGAAGTAATCTCTATGGAGTTAGAGACGCATCCATTTGCGTCAAAGGTCCTAGATACATAACTGCTCAAGATATCATCTTACCGCCTTCCGTAGAAATCGTTGATACGGCACAACCTATAGCTAACTTGACAGAGCCCATTGATTTCTGTATTGATTTACAGATCAAGAGAGATCGTGGATATCAGACAGAACTCAGAAAGAACTATCAAGATGGAAGTTATCCTATAGATGCTGTATCCATGCCTGTTCGAAATGTGAATTATAGTATTTTTTCTTGTGGGAATGGAAATGAAAAACACGAGATACTTTTTCTAGAAATATGGACTAATGGAAGTTTAACCCCTAAGGAAGCACTTTATGAGGCTTCTCGTAATTTGATTGATTTATTTCTTCCTTTTCTACACGCGGAGGAAGAGGGCACTAGTTTCGAAGAAAATAAAAACAGGTTTACTCCACCCCTTTTTACTTTTCAAAAAAGATTAACTAATCTAAAGAAAAACAAAAAAGGAATTCCATTGAATTGTATTTTTATTGATCAATTAGAATTGACTTCTAGAACGTATAATTGTCTAAAAAGGGCCAATATACATACACTATTGGACCTTTTGAGTAAGACTGAAGAAGATCTTCTGAGAATTGAAAGTTTTCGTATGGAAGATAGAAAACATATATGGGACACTCTAGAGAAGCATCTCCCAATTGATTTACTTAAGAATAAACTCTCGTTTTAAATCCATTGCAATTTTTTTT--CTTCTTCTTTTTCGAGTTAGAATA-----AAAAGAAAAAAGAAAACAATTTTGCATCTTTGGTACAATCTATATTTTCGCGAAATGGATCATAATAAAA--------TGGATTTTAGGTATCTAGGGAAGATTCACTTGGAAGTAACTATTTCCTAGATACCTATGGTACTTCACGGTTGAATGAATCAAAAAATA-TCTAAAAAAGACCTAAAGTTAACGATTTATCAATGGG
Pseudoroegneria_spicata_2       -------------GACGTCTGTAAAAGAATTAACCCGCTTTCAACTTTCA-----AGAGAAATAAACGATTCAATGATAAAATAATAATACTAGTCTATTATGGTTCGAGAGGAGGTAGCAGGATCCACTCAAACACTACAGTGGAAGTGTGTTGAATCAAGAGTAGATAGTAAGCGCCTTTATTATGGTCGTTTCATTCTGTCCCCGCTTAGAAAAGGTCAAGCGGACACCGTCGGTATTGCCTTGCGAAGAGCTTTACTTGGAGAAATAGAAGGAACATGTATCACACGTGCAAAATTTGGGAGCGTGCCGCACGAATATTCTACAATAGCAGGTATTGAAGAATCCGTACAAGAAATTTTACTAAATTTGAAAGAAATTGTATTGAGAAGTAATCTCTATGGAGTTAGAGACGCATCCATTTGCGTCAAAGGTCCTAGATACATAACTGCTCAAGATATCATCTTACCGCCTTCCGTAGAAATCGTTGATACGGCACAACCTATAGCTAACTTGACAGAGCCCATTGATTTCTGTATTGATTTACAGATCAAGAGAGATCGTGGATATCAGACAGAACTCAGAAAGAACTATCAAGATGGAAGTTATCCTATAGATGCTGTATCCATGCCTGTTCGAAATGTGAATTATAGTATTTTTTCTTGTGGGAATGGAAATGAAAAACACGAGATACTTTTTCTAGAAATATGGACTAATGGAAGTTTAACCCCTAAGGAAGCACTTTATGAGGCTTCTCGTAATTTGATTGATTTATTTCTTCCTTTTCTACACGCGGAGGAAGAGGGCACTAGTTTCGAAGAAAATAAAAACAGGTTTACTCCACCCCTTTTTACTTTTCAAAAAAGATTAACTAATCTAAAGAAAAACAAAAAAGGAATTCCATTGAATTGTATTTTTATTGATCAATTAGAATTGACTTCTAGAACGTATAATTGTCTAAAAAGGGCCAATATACATACACTATTGGACCTTTTGAGTAAGACTGAAGAAGATCTTCTGAGAATTGACAGTTTTCGTATGGAAGATAGAAAACATATATGGGACACTCTAGAGAAGCATCTCCCAATTGATTTACTTAAGAATAAACTCTCGTTTTAAATCCATTGCAATTTTTTTT--CTTCTTCTTTTTCGAGTTAGAATA-----AAAAGAAAAAAGAAAACAATTTTGCATCTTTGGTACAATCTATATTTTCGCGAAATGGATCATAATAAAA--------TGGATTTTAGGTATCTAGGGAAGATTCACTTGGAAGTAACTATTTCCTAGATACCTATGGTACTTCACGGTTGAATGAATCAAAAAATA-TCTAAAAAAGACCTAAAGTTAACGATTTATCAATGGG   
Pseudoroegneria_spicata_3       CCGCCTAAAAAAAGACGTCTGTAAAAGAATTAATCCGCTTTCAACTTTCA-----AGAGAAATAAACGATTCAATGATAAAATAATAATACTAGTCTATTATGGTTCGAGAGGAGGTAGCAGGATCCACTCAAACACTACAGTGGAAGTGTGTTGAATCAAGAGTAGATAGTAAGCGCCTTTATTATGGTCGTTTCATTCTGTCCCCGCTTAGAAAAGGTCAAGCGGACACCGTCGGTATTGCCTTGCGAAGAGCTTTACTTGGAGAAATAGAAGGAACATGTATCACACGTGCAAAATTTGGGAGCGTGCCGCACGAATATTCTACAATAGCAGGTATTGAAGAATCCGTACAAGAAATTTTACTAAATTTGAAAGAAATTGTATTGAGAAGTAATCTCTATGGAGTTAGAGACGCATCCATTTGCGTCAAAGGTCCTAGATACATAACTGCTCAAGATATCATCTTACCGCCTTCCGTAGAAATCGTTGATACGGCACAACCTATAGCTAACTTGACAGAGCCCATTGATTTCTGTATTGATTTACAGATCAAGAGAGATCGTGGATATCAGACAGAACTCAGAAAGAACTATCAAGATGGAAGTTATCCTATAGATGCTGTATCCATGCCTGTTCGAAATGTGAATTATAGTATTTTTTCTTGTGGGAATGGAAATGAAAAACACGAGATACTTTTTCTAGAAATATGGACTAATGGAAGTTTAACCCCTAAGGAAGCACTTTATGAGGCTTCTCGTAATTTGATTGATTTATTTCTTCCTTTTCTACACGCGGAGGAAGAGGGCACTAGTTTCGAAGAAAATAAAAACAGGTTTACTCCACCCCTTTTTACTTTTCAAAAAAGATTAACTAATCTAAAGAAAAACAAAAAAGGAATTCCATTGAATTGTATTTTTATTGATCAATTAGAATTGACTTCTAGAACGTATAATTGTCTAAAAAGGGCCAATATACATACACTATTGGACCTTTTGAGTAAGACTGAAGAAGATCTTCTGAGAATTGACAGTTTTCGTATGGAAGATAGAAAACATATATGGGACACTCTAGAGAAGCATCTCCCAATTGATTTACTTAAGAATAAACTCTCGTTTTAAATCCATTGCAATTTTTTTT--CTTCTTCTTTTTCGAGTTAGAATA-----AAAAGAAAAAAGAAAACAATTTTGCATCTTTGGTACAATCTATATTTTCGCGAAATGGATCATAATAAAA--------TGGATTTTAGGTATCTAGGGAAGATTCACTTGGAAGTAACTATTTCCTAGATACCTATGGTACTTCACGGTTGAATGAATCAAAAAATA-TCTAAAAAAGACCTAAAGTTAACGATTTATCAATGGG   
Pseudoroegneria_spicata_4       CCGCCTAAAAAAAGACGTCTGTAAAAGAATTAACCCGCTTTCAACTTTCA-----AGAGAAATAAACGATTCAATGATAAAATAATAATACTAGTCTATTATGGTTCGAGAGGAGGTAGCAGGATCCACTCAAACACTACAGTGGAAGTGTGTTGAATCAAGAGTAGATAGTAAGCGCCTTTATTATGGTCGTTTCATTCTGTCCCCGCTTAGAAAAGGTCAAGCGGACACCGTCGGTATTGCCTTGCGAAGAGCTTTACTTGGAGAAATAGAAGGAACATGTATCACACGTGCAAAATTTGGGAGCGTGCCGCACGAATATTCTACAATAGCAGGTATTGAAGAATCCGTACAAGAAATTTTACTAAATTTGAAAGAAATTGTATTGAGAAGTAATCTCTATGGAGTTAGAGACGCATCCATTTGCGTCAAAGGTCCTAGATACATAACTGCTCAAGATATCATCTTACCGCCTTCCGTGGAAATCGTTGATACGGCACAACCTATAGCTAACTTGACAGAGCCCATTGATTTCTGTATTGATTTACAGATCAAGAGAGATCGTGGATATCAGACAGAACTCAGAAAGAACTATCAAGATGGAAGTTATCCTATAGATGCTGTATCCATGCCTGTTCGAAATGTGAATTATAGTATTTTTTCTTGTGGGAATGGAAATGAAAAACACGAGATACTTTTTCTAGAAATATGGACTAATGGAAGTTTAACCCCTAAGGAAGCACTTTATGAGGCTTCTCGTAATTTGATTGATTTATTTCTTCCTTTTCTACACGCGGAGGAAGAGGGCACTAGTTTCGAAGAAAATAAAAACAGGTTTACTCCACCCCTTTTTACTTTTCAAAAAAGATTAACTAATCTAAAGAAAAACAAAAAAGGAATTCCATTGAATTGTATTTTTATTGATCAATTAGAATTGACTTCTAGAACGTATAATTGTCTAAAAAGGGCCAATATACATACACTATTGGACCTTTTGAGTAAGACTGAAGAAGATCTTCTGAGAATTGACAGTTTTCGTATGGAAGATAGAAAACATATATGGGACACTCTAGAGAAGCATCTCCCAATTGATTTACTTAAGAATAAACTCTCGTTTTAAATCCATTGCAATTTTTTTT--CTTCTTCTTTTTCGAGTTAGAATA-----AAAAGAAAAAAGAAAACAATTTTGCATCTTTGGTACAATCTATATTTTCGCGAAATGGATCATAATAAAA--------TGGATTTTAGGTATCTAGGGAAGATTCACTTGGAAGTAACTATTTCCTAGATACCTATGGTACTTCACGGTTGAATGAATCAAAAAATA-TCTAAAAAAGACCTAAAGTTAACGATTTATCAATGGG   
Pseudoroegneria_spicata_6       CCGCCTAAAAAAAGACGTCTGTAAAAGAATTAACCCGCTTTCAACTTTCA-----AGAGAAATAAACGATTCAATGATAAAATAATAATACTAGTCTATTATGGTTCGAGAGGAGGTAGCAGGATCCACTCAAACACTACAGTGGAAGTGTGTTGAATCAAGAGTAGATAGTAAGCGCCTTTATTATGGTCGTTTCATTCTGTCCCCGCTTAGAAAAGGTCAAGCGGACACCGTCGGTATTGCCTTGCGAAGAGCTTTACTTGGAGAAATAGAAGGAACATGTATCACACGTGCAAAATTTGGGAGCGTGCCGCACGAATATTCTACAATAGCAGGTATTGAAGAATCCGTACAAGAAATTTTACTAAATTTGAAAGAAATTGTATTGAGAAGTAATCTCTATGGAGTTAGAGACGCATCCATTTGCGTCAAAGGTCCTAGATACATAACTGCTCAAGATATCATCTTACCGCCTTCCGTAGAAATCGTTGATACGGCACAACCTATAGCTAACTTGACAGAGCCCATTGATTTCTGTATTGATTTACAGATCAAGAGAGATCGTGGATATCAGACAGAACTCAGAAAGAACTATCAAGATGGAAGTTATCCTATAGATGCTGTATCCATGCCTGTTCGAAATGTGAATTATAGTATTTTTTCTTGTGGGAATGGAAATGAAAAACACGAGATACTTTTTCTAGAAATATGGACTAATGGAAGTTTAACCCCTAAGGAAGCACTTTATGAGGCTTCTCGTAATTTGATTGATTTATTTCTTCCTTTTCTACACGCGGAGGAAGAGGGCACTAGTTTCGAAGAAAATAAAAACAGGTTTACTCCACCCCTTTTTACTTTTCAAAAAAGATTAACTAATCTAAAGAAAAACAAAAAAGAAATTCCATTGAATTTTATTTTTATTGATCAATTAGAATTGACTTCTAGAACGTATAATTGTCTAAAAAGGGCCAATATACATACACTATTGGACCTTTTGAGTAAGACTGAAGAAGATCTTCTGAGAATTGACAGTTTTCGTATGGAAGATAGAAAACATATATGGGACACTCTAGAGAAGCATCTCCCAATTGATTTACTTAAGAATAAACTCTCGTTTTAAATCCATTGCAATTTTTTT---CTTCTTCTTTTTCGAGTTAGAATA-----AAAAGAAAAAAGAAAACAATTTTGCATCTTTGGTACAATCTATATTTTCGCGAAATGGATCATAATAAAA--------TGGATTTTAGGTATCTAGGGAAGATTCACTTGGAAGTAACTATTTCCTAGATACCTAGGGTACTTCACGGTTGAATGAATCAAAAAATA-TCTAAAAAAGACCTAAAGTTAACGATTTATCAATGGG
Pseudoroegneria_spicata_8       CCGCCTAAAAAAAGACGTCTGTAAAAGAATTAATCCGCTTTCAACTTTCA-----AGAGAAATAAACGATTCAATGATAAAATAATAATACTAGTCTATTATGGTTCGAGAGGAGGTAGCAGGATCCACTCAAACACTACAGTGGAAGTGTGTTGAATCAAGAGTAGATAGTAAGCGCCTTTATTATGGTCGTTTCATTCTGTCCCCGCTTAGAAAAGGTCAAGCGGACACCGTCGGTATTGCCTTGCGAAGAGCTTTACTTGGAGAAATAGAAGGAACATGTATCACACGTGCAAAATTTGGGAGCGTGCCGCACGAATATTCTACAATAGCAGGTATTGAAGAATCCGTACAAGAAATTTTACTAAATTTGAAAGAAATTGTATTGAGAAGTAATCTCTATGGAGTTAGAGACGCATCCATTTGCGTCAAAGGTCCTAGATACATAACTGCTCAAGATATCATCTTACCGCCTTCCGTAGAAATCGTTGATACGGCACAACCTATAGCTAACTTGACAGAGCCCATTGATTTCTGTATTGATTTACAGATCAAGAGAGATCGTGGATATCAGACAGAACTCAGAAAGAACTATCAAGATGGAAGTTATCCTATAGATGCTGTATCCATGCCTGTTCGAAATGTGAATTATAGTATTTTTTCTTGTGGGAATGGAAATGAAAAACACGAGATACTTTTTCTAGAAATATGGACTAATGGAAGTTTAACCCCTAAGGAAGCACTTTATGAGGCTTCTCGTAATTTGATTGATTTATTTCTTCCTTTTCTACACGCGGAGGAAGAGGGCACTAGTTTCGAAGAAAATAAAAACAGGTTTACTCCACCCCTTTTTACTTTTCAAAAAAGATTAACTAATCTAAAGAAAAACAAAAAAGGAATTCCATTGAATTGTATTTTTATTGATCAATTAGAATTGACTTCTAGAACGTATAATTGTCTAAAAAGGGCCAATATACATACACTATTGGACCTTTTGAGTAAGACTGAAGAAGATCTTCTGAGAATTGACAGTTTTCGTATGGAAGATAGAAAACATATATGGGACACTCTAGAGAAGCATCTCCCAATTGATTTACTTAAGAATAAACTCTCGTTTTAAATCCATTGCAATTTTTTTT--CTTCTTCTTTTTCGAGTTAGAATA-----AAAAGAAAAAAGAAAACAATTTTGCATCTTTGGTACAATCTATATTTTCGCGAAATGGATCATAATAAAA--------TGGATTTTAGGTATCTAGGGAAGATTCACTTGGAAGTAACTATTTCCTAGATACCTATGGTACTTCACGGTTGAATGAATCAAAAAATA-TCTAAAAAAGACCTAAAGTTAACGATTTATCAATGGG   
Pseudoroegneria_stipifolia_2    CCGCCTAAAAAAAGACGTCTGTAAAAGAATTAACCCGCTTTCAACTTTCA-----AGAGAAATAAACGATTCAATGATAAAATAATAATACTAGTCTATTATGGTTCGAGAGGAGGTAGCAGGATCCACTCAAACACTACAGTGGAAGTGTGTTGAATCAAGAGTAGATAGTAAGCGCCTTTATTATGGTCGTTTCATTCTGTCCCCGCTTAGAAAAGGTCAAGCGGACACCGTCGGTATTGCCTTGCGAAGAGCTTTACTTGGAGAAATAGAAGGAACATGTATCACACGTGCAAAATTTGGGAGCGTGCCGCACGAATATTCTACAATAGCAGGTATTGAAGAATCCGTACAAGAAATTTTACTAAATTTGAAAGAAATTGTATTGAGAAGTAATCTCTATGGAGTTAGAGACGCATCCATTTGCGTCAAAGGTCCTAGATACATAACTGCTCAAGATATCATCTTACCGCCTTCCGTAGAAATCGTTGATACGGCACAACCTATAGCTAACTTGACAGAGCCCATTGATTTCTGTATTGATTTACAGATCAAGAGAGATCGTGGATATCAGACAGAACTCAGAAAGAACTATCAAGATGGAAGTTATCCTATAGATGCTGTATCCATGCCTGTTCGAAATGTGAATTATAGTATTTTTTCTTGTGGGAATGGAAATGAAAAACACGAGATACTTTTTCTAGAAATATGGACTAATGGAAGTTTAACCCCTAAGGAAGCACTTTATGAGGCTTCTCGTAATTTGATTGATTTATTTCTTCCTTTTCTACACGCGGAGGAAGAGGGCACTAGTTTCGAAGAAAATAAAAACAGGTTTACTCCACCCCTTTTTACTTTTCAAAAAAGATTAACTAATCTAAAGAAAAACAAAAAAGGAATTCCATTGAATTGTATTTTTATTGATCAATTAGAATTGACTTCTAGAACGTATAATTGTCTAAAAAGGGCCAATATACATACACTATTGGACCTTTTGAGTAAGACTGAAGAAGATCTTCTGAGAATTGACAGTTTTCGTATGGAAGATAGAAAACATATATGGGACACTCTAGAGAAGCATCTCCCAATTGATTTACTTAAGAATAAACTCTCGTTTTAAATCCATTGCAATTTTTTTT--CTTCTTCTTTTTCGAGTTAGAATA-----AAAAGAAAAAAGAAAACAATTTTGCATCTTTGGTACAATCTATATTTTCGCGAAATGGATCATAATAAAA--------TGGATTTTAGGTATCTAGGGAAGATTCACTTGGAAGTAACTATTTCCTAGATACCTATGGTACTTCACGGTTGAATGAATCAAAAAATA-TCTAAAAAAGACCTAAAGTTAACGATTTATCAATGGG
Pseudoroegneria_stipifolia_3    CCGCCTAAAAAAAGACGTCTGTAAAAGAATTAACCCGCTTTCAACTTTCA-----AGAGAAATAAACGATTCAATGATAAAATAATAATACTAGTCTATTATGGTTCGAGAGGAGGTAGCAGGATCCACTCAAACACTACAGTGGAAGTGTGTTGAATCAAGAGTAGATAGTAAGCGCCTTTATTATGGTCGTTTCATTCTGTCCCCGCTTAGAAAAGGTCAAGCGGACACCGTCGGTATTGCCTTGCGAAGAGCTTTACTTGGAGAAATAGAAGGAACATGTATCACACGTGCAAAATTTGGGAGCGTGCCGCACGAATATTCTACAATAGCAGGTATTGAAGAATCCGTACAAGAAATTTTACTAAATTTGAAAGAAATTGTATTGAGAAGTAATCTCTATGGAGTTAGAGACGCATCCATTTGCGTCAAAGGTCCTAGATACATAACTGCTCAAGATATCATCTTACCGCCTTCCGTAGAAATCGTTGATACGGCACAACCTATAGCTAACTTGACAGAGCCCATTGATTTCTGTATTGATTTACAGATCAAGAGAGATCGTGGATATCAGACAGAACTCAGAAAGAACTATCAAGATGGAAGTTATCCTATAGATGCTGTATCCATGCCTGTTCGAAATGTGAATTATAGTATTTTTTCTTGTGGGAATGGAAATGAAAAACACGAGATACTTTTTCTAGAAATATGGACTAATGGAAGTTTAACCCCTAAGGAAGCACTTTATGAGGCTTCTCGTAATTTGATTGATTTATTTCTTCCTTTTCTACACGCGGAGGAAGAGGGCACTAATTTCGAAGAAAATAAAAACAGGTTTACTCCACCCCTTTTTACTTTTCAAAAAAGATTAACTAATCTAAAGAAAAACAAAAAAGGAATTCCATTGAATTGTATTTTTATTGATCAATTAGAATTGACTTCTAGAACGTATAATTGTCTAAAAAGGGCCAATATACATACACTATTGGACCTTTTGAGTAAGACTGAAGAAGATCTTCTGAGAATTGACAGTTTTCGTATGGAAGATAGAAAACATATATGGGACACTCTAGAGAAGCATCTCCCAATTGATTTACTTAAGAATAAACTCTCGTTTTAAATCCATTGCTATTTTTTTT--CTTCTTCTTTTTCGAGTTAGAATA-----AAAAGAAAAAAGAAAACAATTTTGCATCTTTGGTACAATCTATATTTTCGCGAAATGGATCATAATAAAA--------TGGATTTTAGGTATCTAGGGAAGATTCACTTGGAAGTAACTATTTCCTAGATACCTATGGTACTTCACGGTTGAATGAATCAAAAAATA-TCTAAAAAAGACCTAAAGTTAACGATTTATCAATGGG
Pseudoroegneria_tauri_1	        CCGCCTAAAAAAAGACGTCTGTAAAAGAATTAACCCGCTTTCAACTTTCA-----AGAGAAATAAACGATTCAATGATAAAATAATAATACTAGTCTATTATGGTTCGAGAGGAGGTAGCAGGATCCACTCAAACACTACAGTGGAAGTGTGTTGAATCAAGAGTAGATAGTAAGCGCCTTTATTATGGTCGTTTCATTCTGTCCCCGCTTAGAAAAGGTCAAGCGGACACCGTCGGTATTGCCTTGCGAAGAGCTTTACTTGGAGAAATAGAAGGAACATGTATCACACGTGCAAAATTTGGGAGCGTGCCGCACGAATATTCTACAATAGCAGGTATTGAAGAATCCGTACAAGAAATTTTACTAAATTTGAAAGAAATTGTATTGAGAAGTAATCTCTATGGAGTTAGAGACGCATCCATTTGCGTCAAAGGTCCTAGATACATAACTGCTCAAGATATCATCTTACCGCCTTCCGTAGAAATCGTTGATACGGCACAACCTATAGCTAACTTGACAGAGCCCATTGATTTCTGTATTGATTTACAGATCAAGAGAGATCGTGGATATCAGACAGAACTCAGAAAGAACTATCAAGATGGAAGTTATCCTATAGATGCTGTATCCATGCCTGTTCGAAATGTGAATTATAGTATTTTTTCTTGTGGGAATGGAAATGAAAAACACGAGATACTTTTTCTAGAAATATGGACTAATGGAAGTTTAACCCCTAAGGAAGCACTTTATGAGGCTTCTCGTAATTTGATTGATTTATTTCTTCCTTTTCTACACGCGGAGGAAGAGGGCACTAGTTTCGAAGAAAATAAAAACAGGTTTACTCCACCCCTTTTTACTTTTCAAAAAAGATTAACTAATCTAAAGAAAAACAAAAAAGGAATTCCATTGAATTGTATTTTTATTGATCAATTAGAATTGACTTCTAGAACGTATAATTGTCTAAAAAGGGCCAATATACATACACTATTGGACCTTTTGAGTAAGACTGAAGAAGATCTTCTGAGAATTGAAAGTTTTCGTATGGAAGATAGAAAACATATATGGGACACTCTAGAGAAGCATCTCCCAATTGATTTACTTAAGAATAAACTCTCGTTTTAAATCCATTGCAATTTTTTTT--CTTCTTCTTTTTCGAGTTAGAATA-----AAAAGAAAAAAGAAAACAATTTTGCATCTTTGGTACAATCTATATTTTCGCGAAATGGATCATAATAAAA--------TGGATTTTAGGTATCTAGGGAAGATTCACTTGGAAGTAACTATTTCCTAGATACCTATGGTACTTCACGGTTGAATGAATCAAAAAATA-TCTAAAAAAGACCTAAAGTTAACGATTTATCAATGGG
Pseudoroegneria_tauri_2	        CCGCCTAAAAAAAGACGTCTGTAAAAGAATTAACCCGCTTTCAACTTTCA-----AGAGAAATAAACGATTCAATGATAAAATAATAATACTAGTCTATTATGGTTCGAGAGGAGGTAGCAGGATCCACTCAAACACTACAGTGGAAGTGTGTTGAATCAAGAGTAGATAGTAAGCGCCTTTATTATGGTCGTTTCATTCTGTCCCCGCTTAGAAAAGGTCAAGCGGACACCGTCGGTATTGCCTTGCGAAGAGCTTTACTTGGAGAAATAGAAGGAACATGTATCACACGTGCAAAATTTGGGAGCGTGCCGCACGAATATTCTACAATAGCAGGTATTGAAGAATCCGTACAAGAAATTTTACTAAATTTGAAAGAAATTGTATTGAGAAGTAATCTCTATGGAGTTAGAGACGCATCCATTTGCGTCAAAGGTCCTAGATACATAACTGCTCAAGATATCATCTTACCGCCTTCCGTAGAAATCGTTGATACGGCACAACCTATAGCTAACTTGACAGAGCCCATTGATTTCTGTATTGATTTACAGATCAAGAGAGATCGTGGATATCAGACAGAACTCAGAAAGAACTATCAAGATGGAAGTTATCCTATAGATGCTGTATCCATGCCTGTTCGAAATGTGAATTATAGTATTTTTTCTTGTGGGAATGGAAATGAAAAACACGAGATACTTTTTCTAGAAATATGGACTAATGGAAGTTTAACCCCTAAGGAAGCACTTTATGAGGCTTCTCGTAATTTGATTGATTTATTTCTTCCTTTTCTACACGCGGAGGAAGAGGGCACTAGTTTCGAAGAAAATAAAAACAGGTTTACTCCACCCCTTTTTACTTTTCAAAAAAGATTAACTAATCTAAAGAAAAACAAAAAAGGAATTCCATTGAATTGTATTTTTATTGATCAATTAGAATTGACTTCTAGAACGTATAATTGTCTAAAAAGGGCCAATATACATACACTATTGGACCTTTTGAGTAAGACTGAAGAAGATCTTCTGAGAATTGACAGTTTTCGTATGGAAGATAGAAAACATATATGGGACACTCTAGAGAAGCATCTCCCAATTGATTTACTTAAGAATAAACTCTCGTTTTAAATCCATTGCAATTTTTTTT--CTTCTTCTTTTTCGAGTTAGAATA-----AAAAGAAAAAAGAAAACAATTTTGCATCTTTGGTACAATCTATATTTTCGCGAAATGGATCATAATAAAA--------TGGATTTTAGGTATCTAGGGAAGATTCACTTGGAAGTAACTATTTCCTAGATACCTATGGTACTTCACGGTTGAATGAATCAAAAAATA-TCTAAAAAAGACCTAAAGTTAACGATTTATCAATGGG
Pseudoroegneria_tauri_3	        CCGCCTAAAAAAAGACGTCTGTAAAAGAATTAACCCGCTTTCAACTTTCA-----AGAGAAATAAACGATTCAATGATAAAATAATAATACTAGTCTATTATGGTTCGAGAGGAGGTAGCAGGATCCACTCAAACACTACAGTGGAAGTGTGTTGAATCAAGAGTAGATAGTAAGCGCCTTTATTATGGTCGTTTCATTCTGTCCCCGCTTAGAAAAGGTCAAGCGGACACCGTCGGTATTGCCTTGCGAAGAGCTTTACTTGGAGAAATAGAAGGAACATGTATCACACGTGCAAAATTTGGGAGCGTGCCGCACGAATATTCTACAATAGCAGGTATTGAAGAATCCGTACAAGAAATTTTACTAAATTTGAAAGAAATTGTATTGAGAAGTAATCTCTATGGAGTTAGAGACGCATCCATTTGCGTCAAAGGTCCTAGATACATAACTGCTCAAGATATCATCTTACCGCCTTCCGTAGAAATCGTTGATACGGCACAACCTATAGCTAACTTGACAGAGCCCATTGATTTCTGTATTGATTTACAGATCAAGAGAGATCGTGGATATCAGACAGAACTCAGAAAGAACTATCAAGATGGAAGTTATCCTATAGATGCTGTATCCATGCCTGTTCGAAATGTGAATTATAGTATTTTTTCTTGTGGGAATGGAAATGAAAAACACGAGATACTTTTTCTAGAAATATGGACTAATGGAAGTTTAACCCCTAAGGAAGCACTTTATGAGGCTTCTCGTAATTTGATTGATTTATTTCTTCCTTTTCTACACGCGGAGGAAGAGGGCACTAGTTTCGAAGAAAATAAAAACAGGTTTACTCCACCCCTTTTTACTTTTCAAAAAAGATTAACTAATCTAAAGAAAAACAAAAAAGGAATTCCATTGAATTGTATTTTTATTGATCAATTAGAATTGACTTCTAGAACGTATAATTGTCTAAAAAGGGCCAATATACATACACTATTGGACCTTTTGAGTAAGACTGAAGAAGATCTTCTGAGAATTGACAGTTTTCGTATGGAAGATAGAAAACATATATGGGACACTCTAGAGAAGCATCTCCCAATTGATTTACTTAAGAATAAACTCTCGTTTTAAATCCATTGCAATTTTTTTT--CTTCTTCTTTTTCGAGTTAGAATA-----AAAAGAAAAAAGAAAACAATTTTGCATCTTTGGTACAATCTATATTTTCGCGAAATGGATCATAATAAAA--------TGGATTTTAGGTATCTAGGGAAGATTCACTTGGAAGTAACTATTTCCTAGATACCTATGGTACTTCACGGTTGAATGAATCAAAAAATA-TCTAAAAAAGACCTAAAGTTAACGATTTATCAATGGG
Dasypyrum_villosum_1            CCGCCTAAAAAAAGACGTCTGTAAAAGAATTAACCCGCTTTCAACTTTCA-----AGAGAAATAAACGATTCAATGATAAAATAATAATACTAGTCTATTATGGTTCGAGAGGAGGTAGCAGGATCCACTCAAACACTACAGTGGAAGTGTGTTGAATCAAGAGTAGATAGTAAGCGCCTTTATTATGGTCGTTTCATTCTGTCCCCGCTTAGAAAAGGTCAAGCGGACACCGTCGGTATTGCCTTGCGAAGAGCTTTACTTGGAGAAATAGAAGGAACATGTATCACACGTGCAAAATTTTGGAGCGTGCCGCACGAATATTCTACAATAGCAGGTATTGAAGAATCTGTACAAGAAATTTTACTAAATTTGAAAGAAATTGTATTGAGAAGTAATCTCTATGGAGTTAGAGACGCATCCATTTGCGTCAAAGGTCCTAGATACATAACTGCTCAAGATATCATCTTACCGCCTTCCGTAGAAATCGTTGATACAGCACAACCTATAGCTAACTTGACAGAGCCCATTGATTTCTGTATTGATTTACAGATCAAGAGAGATCGTGGATATCAGACAGAACTCAGAAAGAACTATCAAGATGGAAGTTATCCTATAGATGCTGTATCCATGCCTGTTCGAAATGTGAATTATAGTATTTTTTCTTGTGGGAATGGAAATGAAAAACATGAGATACTTTTTCTAGAAATATGGACTAATGGAAGTTTAACCCCTAAGGAAGCACTTTATGAGGCTTCTCGTAATTTGATTGATTTATTTCTTCCTTTTCTACACGCGGAGGAAGAGGGCACTAGTTTCGAAGAAAATAAAAACAGGTTTACTCCACCCCTTTTTACTTTTCAAAAAAGATTAACTAATCTAAAGAAAAACAAAAAAGGAATTCCATTGAATTGTATTTTTATTGATCAATTAGAATTGACTTCTAGAACGTATAATTGTCTAAAAAGGGCCAATATACATACACTATTGGACCTTTTGAGTAAGACTGAAGAAGATCTTCTGAGAATTGACAGTTTTCGTATGGAAGATAGAAAACATATATGGGACACTCTAGAGAAGCATCTCCCAATTGATTTACTTAAGAATAAACTCTCGTTTTAAATCCATTGCAATTTTTTTT--CTTCTTCTTTTTCGAGTTAGAATA-----AAAAGAAAAAAGAAAACAATTTTGCATCTTTGGTACAATCTATATTTTCGCGAAATGGATCATAATAAAA--------TGGATTTTAGGTATCTAGGGAAGATTCACTTGGAAGTAACTATTTCCTAGATACCTATGGTACTTCACGGTTGAATGAATCAAAAAATA-TCTAAAAAAGACCTAAAGTTAACGATTTATCAATGGG   
Dasypyrum_villosum_2            CCGCCTAAAAAAAGACGTCTGTAAAAGAATTAACCCGCTTTCAACTTTCA-----AGAGAAATAAACGATTCAATGATAAAATAATAATACTAGTCTATTATGGTTCGAGAGGAGGTAGCAGGATCCACTCAAACACTACAGTGGAAGTGTGTTGAATCAAGAGTAGATAGTAAGCGCCTTTATTATGGTCGTTTCATTCTGTCCCCGCTTAGAAAAGGTCAAGCGGACACCGTCGGTATTGCCTTGCGAAGAGCTTTACTTGGAGAAATAGAAGGAACATGTATCACACGTGCAAAATTTGGGAGCGTGCCGCACGAATATTCTACAATAGCAGGTATTGAAGAATCTGTACAAGAAATTTTACTAAATTTGAAAGAAATTGTATTGAGAAGTAATCTCTATGGAGTTAGAGACGCATCCATTTGCGTCAAAGGTCCTAGATACATAACTGCTCAAGATATCATCTTACCGCCTTCCGTAGAAATCGTTGATACAGCACAACCTATAGCTAACTTGACAGAGCCCATTGATTTCTGTATTGATTTACAGATCAAGAGAGATCGTGGATATCAGACAGAACTCAGAAAGAACTATCAAGATGGAAGTTATCCTATAGATGCTGTATCCATGCCTGTTCGAAATGTGAATTATAGTATTTTTTCTTGTGGGAATGGAAATGAAAAACATGAGATACTTTTTCTAGAAATATGGACTAATGGAAGTTTAACCCCTAAGGAAGCACTTTATGAGGCTTCTCGTAATTTGATTGATTTATTTCTTCCTTTTCTACACGCGGAGGAAGAGGGCACTAGTTTCGAAGAAAATAAAAACAGGTTTACTCCACCCCTTTTTACTTTTCAAAAAAGATTAACTAATCTAAAGAAAAACAAAAAAGGAATTCCATTGAATTGTATTTTTATTGATCAATTAGAATTGACTTCTAGAACGTATAATTGTCTAAAAAGGGCCAATATACATACACTATTGGACCTTTTGAGTAAGACTGAAGAAGATCTTCTGAGAATTGACAGTTTTCGTATGGAAGATAGAAAACATATATGGGACACTCTAGAGAAGCATCTCCCAATTGATTTACTTAAGAATAAACTCTCGTTTTAAATCCATTGCAATTTTTTTT--CTTCTTCTTTTTCGAGTTAGAATA-----AAAAGAAAAAAGAAAACAATTTTGCATCTTTGGTACAATCTATATTTTCGCGAAATGGATCATAATAAAA--------TGGATTTTAGGTATCTAGGGAAGATTCACTTGGAAGTAACTATTTCCTAGATACCTATGGTACTTCACGGTTGAATGAATCAAAAAATA-TCTAAAAAAGACCTAAAGTTAACGATTTATCAATGGG   
Thinopyrum_bessarabicum_1       CCGCCTAAAAAAAGACGTCTGTAAAAGAATTAACCCGCTTTCAACTTTCA-----AGAGAAATAAACGATTCAATGATAAAATAATAATACTAGTCTATTATGGTTCGAGAGGAGGTAGCAGGATCCACTCAAACACTACAGTGGAAGTGTGTTGAATCAAGAGTAGATAGTAAGCGCCTTTATTATGGTCGTTTCATTCTGTCCCCGCTTAGAAAAGGTCAAGCGGACACCGTCGGTATTGCCTTGCGAAGAGCTTTACTTGGAGAAATAGAAGGAACATGTATCACACGTGCAAAATTTGGGAGCGTGCCGCACGAATATTCTACAATAGCAGGTATTGAAGAATCCGTACAAGAAATTTTACTAAATTTGAAAGAAATTGTATTGAGAAGTAATCTCTATGGAGTTAGAGACGCATCCATTTGCGTCAAAGGTCCTAGATACATAACTGCTCAAGATATCATCTTACCGCCTTCCGTAGAAATCGTTGATACGGCACAACCTATAGCTAACTTGACAGAGCCCATTGATTTCTGTATTGATTTACAGATCAAGAGAGATCGTGGATATCAGACAGAACTCAGAAAGAACTATCAAGATGGAAGTTATCCTATAGATGCTGTATCCATGCCTGTTCGAAATGTGAATTATAGTATTTTTTCTTGTGGGAATGGAAATGAAAAACACGAGATACTTTTTCTAGAAATATGGACTAATGGAAGTTTAACCCCTAAGGAAGCACTTTATGAGGCTTCTCGTAATTTGATTGATTTATTTCTTCCTTTTCTACACGCAGAGGAAGAGGGCACTAGTTTCGAAGAAAATAAAAACAGGTTTACTCCACCCCCTTTTACTTTTCAAAAAAGATTAACTAATCTAAAGAAAAACAAAAAAGGAATTCCATTGAATTGTATTTTTATTGATCAATTAGAATTGACTTCTAGAACGTATAATTGTCTAAAAAGGGCCAATATACATACACTATTGGACCTTTTGAGTAAGACTGAAGAAGATCTTCTGAGAATTGACAGTTTTCGTATGGAAGATAGAAAACATATATGGGACACTCTAGAGAAGCATCTCCCAATTGATTTACTTAAGAATAAACTCTCGTTTTAAATCCATTGCAATTTTTTTT--CTTCTTCTTTTTCGAGTTAGAATA-----AAAAGAAAAAAGAAAACAATTTTGCATCTTTGGTACAATCTATATTTTCGCGAAATGGATCATAATAAAA--------TGGATTTTAGGTATCTAGGGAAGATTCACTTGGAAGTAACTATTTCCTAGATACCTATGGTACTTCACGGTTGAATGAATCAAAAAATA-TCTAAAAAAGACCTAAAGTTAACGATTTATCAATGGG   
Thinopyrum_elongatum_1          CCGCCTAAAAAAAGACGTCTGTAAAAGAATTAACCCGCTTTCAACTTTCA-----AGAGAAATAAACGATTCAATGATAAAATAATAATACTAGTCTATTATGGTTCGAGAGGAGGTAGCAGGATCCACTCAAACACTACAGTGGAAGTGTGTTGAATCAAGAGTAGATAGTAAGCGCCTTTATTATGGTCGTTTCATTCTGTCCCCGCTTAGAAAAGGTCAAGCGGACACCGTCGGTATTGCCTTGCGAAGAGCTTTACTTGGAGAAATAGAAGGAACATGTATCACACGTGCAAAATTTGGGAGCGTGCCGCACGAATATTCCACAATAGCAGGTATTGAAGAATCCGTACAAGAAATTTTACTAAATTTGAAAGAAATTGTATTGAGAAGTAATCTCTATGGAGTTAGAGACGCATCCATTTGCGTCAAAGGTCCTAGATACATAACTGCTCAAGATATCATCTTACCGCCTTCCGTAGAAATCGTTGATACGGCACAACCTATAGCTAACTTGACAGAGCCCATTGATTTCTGTATTGATTTACAGATCAAGAGAGATCGTGGATATCAGACAGAACTCAGAAAGAACTATCAAGATGGAAGTTATCCTATAGATGCTGTATCCATGCCTGTTCGAAATGTGAATTATAGTATTTTTTCTTGTGGGAATGGAAATGAAAAACACGAGATACTTTTTCTAGAAATATGGACTAATGGAAGTTTAACCCCTAAGGAAGCACTTTATGAGGCTTCTCGTAATTTGATTGATTTATTTCTTCCTTTTCTACACGCAGAGGAAGAGGGCACTAGTTTCGAAGAAAATAAAAACAGGTTTACTCCACCCCCTTTTACTTTTAAAAAAAGATTAACTAATCTAAAGAAAAACAAAAAAGGAATTCCATTGAATTGTATTTTTATTGATCAATTAGAATTGACTTCTAGAACGTATAATTGTCTAAAAAGGGCCAATATACATACACTATTGGACCTTTTGAGTAAGACTGAAGAAGATCTTCTGAGAATTGACAGTTTTCGTATGGAAGATAGAAAACATATATGGGACACTCTAGAGAAGCATCTCCCAATTGATTTACTTAAGAATAAACTCTCGTTTTAAATCCATTGCAATTTTTTTT--CTTCTTCTTTTTCGAGTTAGAATA-----AAAAGAAAAAAGAAAACAATTTTGCATCTTTGGTACAATCTATATTTTCGCGAAATGGATCATAATAAAA--------TGGATTTTAGGTATCTAGGGAAGATTCACTTGGAAGTAACTATTTCCTAGATACCTATGGTACTTCACGGTTGAATGAATCAAAAAATA-TCTAAAAAAGACCTAAAGTTAACGATTTATCAATGGG   
Thinopyrum_scirpeum_1           CCGCCTAAAAAAAGACGTCTGTAAAAGAATTAACCCGCTTTCAACTTTCA-----AGAGAAATAAACGATTCAATGATAAAATAATAATACTAGTCTATTATGGTTCGAGAGGAGGTAGCAGGATCCACTCAAACACTACAGTGGAAGTGTGTTGAATCAAGAGTAGATAGTAAGCGCCTTTATTATGGTCGTTTCATTCTGTCCCCGCTTAGAAAAGGTCAAGCGGACACCGTCGGTATTGCCTTGCGAAGAGCTTTACTTGGAGAAATAGAAGGAACATGTATCACACGTGCAAAATTTGGGAGCGTGCCGCACGAATATTCTACAATAGCAGGTATTGAAGAATCCGTACAAGAAATTTTACTAAATTTGAAAGAAATTGTATTGAGAAGTAATCTCTATGGAGTTAGAGACGCATCCATTTGCGTCAAAGGTCCTAGATACATAACTGCTCAAGATATCATCTTACCGCCTTCCGTAGAAATCGTTGATACGGCACAACCTATAGCTAACTTGACAGAGCCCATTGATTTCTGTATTGATTTACAGATCAAGAGAGATCGTGGATATCAGACAGAACTCAGAAAGAACTATCAAGATGGAAGTTATCCTATAGATGCTGTATCCATGCCTGTTCGAAATGTGAATTATAGTATTTTTTCTTGTGGGAATGGAAATGAAAAACACGAGATACTTTTTCTAGAAATATGGACTAATGGAAGTTTAACCCCTAAGGAAGCACTTTATGAGGCTTCTCGTAATTTGATTGATTTATTTCTTCCTTTTCTACACGCAGAGGAAGAGGGCACTAGTTTCGAAGAAAATAAAAACAGGTTTACTCCACCCCCTTTTACTTTTCAAAAAAGATTAACTAATCTAAAGAAAAACAAAAAAGGAATTCCATTGAATTGTATTTTTATTGATCAATTAGAATTGACTTCTAGAACGTATAATTGTCTAAAAAGGGCCAATATACATACACTATTGGACCTTTTGAGTAAGACTGAAGAAGATCTTCTGAGAATTGACAGTTTTCGTATGGAAGATAGAAAACATATATGGGACACTCTAGAGAAGCATCTCCCAATTGATTTACTTAAGAATAAACTCTCGTTTTAAATCCATTGCAATTTTTTTT--CTTCTTCTTTTTCGAGTTAGAATA-----AAAAGAAAAAAGAAAACAATTTTGCATCTTTGGTACAATCTATATTTTCGCGAAATGGATCATAATAAAA--------TGGATTTTAGGTATCTAGGGAAGATTCACTTGGAAGTAACTATTTCCTAGATACCTATGGTACTTCACGGTTGAATGAATCAAAAAATA-TCTAAAAAAGACCTAAAGTTAACGATTTATCAATGGG   
Eremopyrum_bonaepartis_1        CCGCCTAAAAAAAGACGTCTGTAAAAGAATTAACCCGCTTTCAACTTTCA-----AGAGAAATAAACGATTCAATGATAAAATAATAATACTAGTCTATTATGGTTCGAGAGGAGGTAGCAGGATCCACTCAAACACTACAGTGGAAGTGTGTTGAATCAAGAGTAGATAGTAAGCGCCTTTATTATGGTCGTTTCATTCTGTCCCCGCTTAGAAAAGGTCAAGCGGACACCGTCGGTATTGCCTTGCGAAGAGCTTTACTTGGAGAAATAGAAGGAACATGTATCACACGTGCAAAATTTGGGAGCGTGCCGCACGAATATTCTACAATAGCAGGTATTGAAGAATCCGTACAAGAAATTTTACTAAATTTGAAAGAAATTGTATTGAGAAGTAATCTCTATGGAGTTAGAGACGCATCAATTTGCGTCAAAGGTCCTAGATACATAACTGCTCAAGATATCATCTTACCGCCTTCCGTAGAAATCGTTGATACGGCACAACCTATAGCTAACTTGACAGAGCCCATTGATTTCTGTATTGATTTACAGATCAAGAGAGATCGTGGATATCAGACAGAACTCAGAAAGAACTATCAAGATGGAAGTTATCCTATAGATGCTGTATCCATGCCTGTTCGAAATGTGAATTATAGTATTTTTTCTTGTGGGAATGGAAATGAAAAACACGAGATACTTTTTCTAGAAATATGGACTAATGGAAGTTTAACCCCTAAGGAAGCACTTTATGAGGCTTCTCGTAATTTGATTGATTTATTTCTTCCTTTTCTACACGCGGAGGAAGAGGGCACTAGTTTCGAAGAAAATAAAAACAGGTTTACTCCACCCCTTTTTACTTTTCAAAAAAGATTAACTAATCTAAAGAAAAACAAAAAAGGAATTCCATTGAATTGTATTTTTATTGATCAATTAGAATTGACTTCTAGAACGTATAATTGTCTAAAAAGGGCCAATATACATACACTATTGGACCTTTTGAGTAAGACTGAAGAAGATCTTCTGAGAATTGACAGTTTTCGTATGGAAGATAGAAAACATATATGGGACACTCTAGAGAAGCATCTCCCAATTGATTTACTTAAGAATAAACTCTCGTTTTAAATCCATTGCAATTTTTTTTT-CTTCTTCTTTTTCGAGTTAGAATA-----AAAAGAAAAAAGAAAACAATTTTGCATCTTTGGTACAATCTATATTTTCGCGAAATGGATCATAATAAAA--------TGGATTTTAGGTATCTAGGGAAGATTCACTTGGAAGTAACTATTTCCTAGATACCTATGGTACTTCACGGTTGAATGAATCAAAAAATA-TCTAAAAAAGACCTAAAGTTAACGATTTATCAATGGG   
Eremopyrum_bonaepartis_2        CCGCCTAAAAAAAGACGTCTGTAAAAGAATTGACCCGCTTTCAACTTTCA-----AGAGAAATAAACGATTCAATGATAAAATAATAATACTAGTCTATTATGGTTCGAGAGGAGGTAGCAGGATCCACTCAAACACTACAGTGGAAGTGTGTTGAATCAAGAGTAGATAGTAAGCGCCTTTATTATGGTCGTTTCATTCTGTCCCCGCTTAGAAAAGGTCAAGCGGACACCGTCGGTATTGCCTTGCGAAGAGCTTTACTTGGAGAAATAGAAGGAACATGTATCACACGTGCAAAATTTGGGAGCGTGCCGCACGAATATTCTACAATAGCAGGTATTGAAGAATCCGTACAAGAAATTTTACTAAATTTGAAAGAAATTGTATTGAGAAGTAATCTCTATGGAGTTAGAGACGCATCAATTTGCGTCAAAGGTCCTAGATACATAACTGCTCAAGATATCATCTTACCGCCTTCCGTAGAAATCGTTGATACGGCACAACCTATAGCTAACTTGACAGAGCCCATTGATTTCTGTATTGATTTACAGATCAAGAGAGATCGTGGATATCAGACAGAACTCAGAAAGAACTATCAAGATGGAAGTTATCCTATAGATGCTGTATCCATGCCTGTTCGAAATGTGAATTATAGTATTTTTTCTTGTGGGAATGGAAATGAAAAACACGAGATACTTTTTCTAGAAATATGGACTAATGGAAGTTTAACCCCTAAGGAAGCACTTTATGAGGCTTCTCGTAATTTGATTGATTTATTTCTTCCTTTTCTACACGCGGAGGAAGAGGGCACTAGTTTCGAAGAAAATAAAAACAGGTTTACTCCACCCCTTTTTACTTTTCAAAAAAGATTAACTAATCTAAAGAAAAACAAAAAAGGAATTCCATTGAATTGTATTTTTATTGATCAATTAGAATTGACTTCTAGAACGTATAATTGTCTAAAAAGGGCCAATATACATACACTATTGGACCTTTTGAGTAAGACTGAAGAAGATCTTCTGAGAATTGACAGTTTTCGTATGGAAGATAGAAAACATATATGGGACACTCTAGAGAAGCATCTCCCAATTGATTTACTTAAGAATAAACTCTCGTTTTAAATCCATTGCAATTTTTTTT--CTTCTTCTTTTTCGAGTTAGAATA-----AAAAGAAAAAAGAAAACAATTTTGCATCTTTGGTACAATCTATATTTTCGCGAAATGGATCATAATAAAA--------TGGATTTTAGGTATCTAGGGAAGATTCACTTGGAAGTAACTATTTCCTAGATACCTATGGTACTTCACGGTTGAATGAATCAAAAAATA-TCTAAAAAAGACCTAAAGTTAACGATTTATCAATGGG   
Eremopyrum_distans_1            CCGCCTAAAAAAAGACGTCTGTAAAAGAATTAACCCGCTTTCAACTTTCA-----AGAGAAATAAACGATTCAATGATAAAATAATAATACTAGTCTATTATGGTTCGAGAGGAGGTAGCAGGATCCACTCAAACACTACAGTGGAAGTGTGTTGAATCAAGAGTAGATAGTAAGCGCCTTTATTATGGTCGTTTCATTCTGTCCCCGCTTAGAAAAGGTCAAGCGGACACCGTCGGTATTGCCTTGCGAAGAGCTTTACTTGGAGAAATAGAAGGAACATGTATCACACGTGCAAAATTTGGGAGCGTGCCGCACGAATATTCTACAATAGCAGGTATTGAAGAATCCGTACAAGAAATTTTACTAAATTTGAAAGAAATTGTATTGAGAAGTAATCTCTATGGAGTTAGAGACGCATCAATTTGCGTCAAAGGTCCTAGATACATAACTGCTCAAGATATCATCTTACCGCCTTCCGTAGAAATCGTTGATACGGCACAACCTATAGCTAACTTGACAGAGCCCATTGATTTCTGTATTGATTTACAGATCAAGAGAGATCGTGGATATCAGACAGAACTCAGAAAGAACTATCAAGATGGAAGTTATCCTATAGATGCTGTATCCATGCCTGTTCGAAATGTGAATTATAGTATTTTTTCTTGTGGGAATGGAAATGAAAAACACGAGATACTTTTTCTAGAAATATGGACTAATGGAAGTTTAACCCCTAAGGAAGCACTTTATGAGGCTTCTCGTAATTTGATTGATTTATTTCTTCCTTTTCTACACGCGGAGGAAGAGGGCACTAGTTTCGAAGAAAATAAAAACAGGTTTACTCCACCCCTTTTTACTTTTAAAAAAAGATTAACTAATCTAAAGAAAAACAAAAAAGGAATTCCATTGAATTGTATTTTTATTGATCAATTAGAATTGACTTCTAGAACGTATAATTGTCTAAAAAGGGCCAATATACATACACTATTGGACCTTTTGAGTAAGACTGAAGAAGATCTTCTGAGAATTGACAGTTTTCGTATGGAAGATAGAAAACATATATGGGACACTCTAGAGAAGCATCTCCCAATTGATTTACTTAAGAATAAACTCTCGTTTTAAATCCATTGCAATTTTTTTTT-CTTCTTCTTTTTCGAGTTAGAATA-----AAAAGAAAAAAGAAAACAATTTTGCATCTTTGGTACAATCTATATTTTCGCGAAATGGATCATAATAAAA--------TGGATTTTAGGTATCTAGGGAAGATTCACTTGGAAGTAACTATTTCCTAGATACCTATGGTACTTCACGGTTGAATGAATCAAAAAATA-TCTAAAAAAGACCTAAAGTTAACGATTTATCAATGGG   
Eremopyrum_orientale_1          CCGCCTAAAAAAAGACGTCTGTAAAAGAATTAACCCGCTTTCAACTTTCA-----AGAGAAATAAACGATTCAATGATAAAATAATAATACTAGTCTATTATGGTTCGAGAGGAGGTAGCAGGATCCACTCAAACACTACAGTGGAAGTGTGTTGAATCAAGAGTAGATAGTAAGCGCCTTTATTATGGTCGTTTCATTCTGTCCCCGCTTAGAAAAGGTCAAGCGGACACCGTCGGTATTGCCTTGCGAAGAGCTTTACTTGGAGAAATAGAAGGAACATGTATCACACGTGCAAAATTTGGGAGCGTGCCGCACGAATATTCTACAATAGCAGGTATTGAAGAATCCGTACAAGAAATTTTACTAAATTTGAAAGAAATTGTATTGAGAAGTAATCTCTATGGAGTTAGAGACGCATCAATTTGCGTCAAAGGTCCTAGATACATAACTGCTCAAGATATCATCTTACCGCCTTCCGTAGAAATCGTTGATACGGCACAACCTATAGCTAACTTGACAGAGCCCATTGATTTCTGTATTGATTTACAGATCAAGAGAGATCGTGGATATCAGACAGAACTCAGAAAGAACTATCAAGATGGAAGTTATCCTATAGATGCTGTATCCATGCCTGTTCGAAATGTGAATTATAGTATTTTTTCTTGTGGGAATGGAAATGAAAAACACGAGATACTTTTTCTAGAAATATGGACTAATGGAAGTTTAACCCCTAAGGAAGCACTTTATGAGGCTTCTCGTAATTTGATTGATTTATTTCTTCCTTTTCTACACGCGGAGGAAGAGGGCACTAGTTTCGAAGAAAATAAAAACAGGTTTACTCCACCCCTTTTTACTTTTCAAAAAAGATTAACTAATCTAAAGAAAAACAAAAAAGGAATTCCATTGAATTGTATTTTTATTGATCAATTAGAATTGACTTCTAGAACGTATAATTGTCTAAAAAGGGCCAATATACATACACTATTGGACCTTTTGAGTAAGACTGAAGAAGATCTTCTGAGAATTGACAGTTTTCGTATGGAAGATAGAAAACATATATGGGACACTCTAGAGAAGCATCTCCCAATTGATTTACTTAAGAATAAACTCTCGTTTTAAATCCATTGCAATTTTTTTTT-CTTCTTCTTTTTCGAGTTAGACTA-----AAAAGAAAAAAGAAAACAATTTTGCATCTTTGGTACAATCTATATTTTCGCGAAATGGATCATAATAAAA--------TGGATTTTAGGTATCTAGGGAAGATTCACTTGGAAGTAACTATTTCCTAGATACCTATGGTACTTCACGGTTGAATGAATCAAAAAATA-TCTAAAAAAGACCTAAAGTTAACGATTTATCAATGGG   
Henrardia_persica_1             CCGCCTAAAAAAAGACGTCTGTAAAAGAATTAACCCGCTTTCAACTTTCA-----AGAGAAATAAACGATTCAATGATAAAATAATAATACTAGTCTATTATGGTTCGAGAGGAGGTAGCAGGATCCACTCAAACACTACAGTGGAAGTGTGTTGAATCAAGAGTAGATAGTAAGCGCCTTTATTATGGTCGTTTCATTCTGTCCCCGCTTAGAAAAGGTCAAGCGGACACCGTCGGTATTGCCTTGCGAAGAGCTTTACTTGGAGAAATAGAAGGAACATGTATCACACGTGCAAAATTTGGGAGCGTGCCGCACGAATATTCTACAATAGCAGGTATTGAAGAATCCGTACAAGAAATTTTACTAAATTTGAAAGAAATTGTATTGAGAAGTAATCTCTATGGAGTTAGAGACGCATCAATTTGCGTCAAAGGTCCTAGATACATAACTGCTCAAGATATCATCTTACCGCCTTCCGTAGAAATCGTTGATACGGCACAACCTATAGCTAACTTGACAGAGCCCATTGATTTCTGTATTGATTTACAGATCAAGAGAGATCGTGGATATCAGACAGAACTCAGAAAGAACTATCAAGATGGAAGTTATCCTATAGATGCTGTATCCATGCCTGTTCGAAATGTGAATTATAGTATTTTTTCTTGTGGGAATGGAAATGAAAAACACGAGATACTTTTTCTAGAAATATGGACTAATGGAAGTTTAACCCCTAAGGAAGCACTTTATGAGGCTTCTCGTAATTTGATTGATTTATTTCTTCCTTTTCTACACGCGGAGGAAGAGGGCACTAGTTTCGAAGAAAATAAAAACAGGTTTACTCCACCCCTTTTTACTTTTCAAAAAAGATTAACTAATCTAAAGAAAAACAAAAAAGGAATTCCATTGAATTGTATTTTTATTGATCAATTAGAATTGACTTCTAGAACGTATAATTGTCTAAAAAGGGCCAATATACATACACTATTGGACCTTTTGAGTAAGACTGAAGAAGATCTTCTGAGAATTGACAGTTTTCGTATGGAAGATAGAAAACATATATGGGACACTCTAGAGAAGCATCTCCCAATTGATTTACTTAAGAATAAACTCTCGTTTTAAATCCATTGCAATTTTTTTT--CTTCTTCTTTTTCGAGTTAGAATA-----AAAAGAAAAAAGAAAACAATTTTGCATCTTTGGTACAATCTATATTTTCGCGAAATGGATCATAATAAAA--------TGGATTTTAGGTATCTAGGGAAGATTCACTTGGAAGTAACTATTTCCTAGATACCTATGGTACTTCACGGTTGAATGAATCAAAAAATA-TCTAAAAAAGACCTAAAGTTAACGATTTATCAATGGG   
Heteranthelium_piliferum_1      CCGCCTAAAAAAAGACGTCTGTAAAAGAATTAACCTGCTTTCAACTTTCA-----AGAGAAATAAACGATTTAATGATAAAATAATAATACTAGTCTATTATGGTTCGAGAGGAGGTAGCAGGATCCACTCAAACACTACAGTGGAAGTGTGTTGAATCAAGAGTAGATAGTAAGCGCCTTTATTATGGTCGTTTCATTCTGTCCCCGCTTAGAAAAGGTCAAGCGGACACCGTCGGTATTGCCTTGCGACGAGCTTTACTTGGAGAAATAGAAGGAACATGTATCACACGTGCAAAATTTTGGAGCGTGCCCCACGAATATTCTACAATAGCAGGTATTGAAGAATCCGTACAAGAAATTTTACTAAATTTGAAAGAAATTGTATTGAGAAGTAATCTCTATGGAGTTAGAGACGCATCCATTTGCGTCAAAGGTCCTAAATACATAACTGCTCAAGATATCATCTTACCGCCTTCTGTAGAAATCGTTGATACGGCACAACCTATAGCTAACTTGACAGAGCCCATTGATTTCTGTATTGATTTACAGATCAAGAGAGATCGTGGATATCAGACAGAACTCATAAAGAACTATCAAGACGGAAGTTATCCTATAGATGCTGTATCCATGCCTGTTCGAAATGTGAATTATAGTATTTTTTCTTGTGGGAATGGAAATGAAAAACACGAGATACTTTTTCTAGAAATATGGACTAATGGAAGTTTAACCCCTAAGGAAGCACTTTATGAGGCTTCTCGTAATTTGATTGATTTATTTCTTCCTTTTCTACACGCAGAGGAAGAGGGCACTAGTTTCGAAGAAAATAAAAACAGGTTTACTCCACCCCTTTTTACTTTTCAAAAAAGATTAACTAATCTAAAGAAAAACAAAAAAGGAATTCCATTGAATTGTATTTTTATTGATCAATTAGAATTGACTTCTAGAACGTATAATTGTCTAAAAAGGGCCAATATACATACACTATTGGACCTTTTGAGTAAGACTGAAGAAGATCTTCTGAGAATTGACAGTTTTCGTATGGAAGATAGAAAACATATATGGGACACTCTAGAGAAGCATCTCCCAATTGATTTACTTAAGAATAAACTTTCCTTTTAAATCCATTGCAATTTTTTTT--CTTCTTCTTTTTCGAGTTAGAATA-----AAAAGAAAAAAGAAAACAATTTAGCATCTTTGGTACAATCTATATTTTCGCGAAATGGATCATAATAAAA--------TGGATTTTAGGTATCTAGGGAAGATTCACTTGGAAGTAACTATTTCCTAGATACCTATGGTACTTCATGGTTGAATGAATCAAAAAATA-TCTAAAAAAGACCTAAAGTTAACGATTTATCAATGGG   
Hordeum_brachyantherum_1        CCGCCTAAAAAAAGACGTCTGTAAAAGAATTAACCCGCTTTCAACTTTCA-----AGAGAAATAAACGATTCAATGATAAAATAATAATACTAGTCTATTATGGTTCGAGAGGAGGTAGCAGGATCCACTCAAACACTACAGTGGAAGTGTGTTGAATCAAGAGTAGATAGTAAGCGTCTTTATTATGGTCGTTTCATTCTGTCCCCGCTTAGAAAAGGTCAAGCGGACACCGTCGGTATTGCCTTGCGAAGAGCTTTACTTGGCGAAATAGAAGGAACATGTATCACACGTGCAAAATTTGGGAGCGTGCCACACGAATATTCTACAATAGCAGGTATTGAAGAATCCGTACAAGAAATTTTACTAAATTTGAAAGAAATTGTATTGAGAAGTAATCTCTATGGAGTTAGAGACGCATCAATTTGCGTCAAAGGTCCTAGATACATAACTGCTCAAGATATCATCTTACCGCCTTCCGTAGAAACCGTTGATACGGCACAACCTATAGCTAACTTAACAGAGCCCATTGATTTCTGTATTGATTTACAGATCAAGAGAGATCGTGGATATCAGACAGAACTCAGAAAGAACTATCAAGATGGAAGTTATCCTATAGATGCTGTATCCATGCCTGTTCGAAATGTGAATTATAGTATTTTTTCTTGTGGGAATGGAAATGAAAAACACGAGATACTTTTTCTAGAAATATGGACTAATGGAAGTTTAACCCCTAAGGAAGCGCTTTATGAGGCTTCTCGTAATTTGATTGATTTATTTCTTCCTTTTCTACACGCGGAGGAAGAGGGCACTAGTTTCGAAGAAAATAAAAACAGGTTTACTCCACCCCTTTTTACTTTTCAAAAAAGATTAACTAATCTAAAGAAAAACAAAAAAGGAATTCCATTGAATTGTATTTTTATTGATCAATTAGAATTAACTTCTAGAACATATAATTGTCTAAAAAGGGCTAATATACATACACTATTGGACCTTTTGAGTAAGACTGAAGAAGATCTTATGAGAATTGACAGTTTTCGTATGGAAGATAGAAAACATATATGGGACACTCTAGAGAAGCATCTCCCAATTGATTTACTTAAGAATAAACTCTCGTTTTAAATCCATTGCAATTTTTTTT--CTTCTTCTTTTTCGAGTTAGAATAGAATAAAAAGAAAAAAGAAAACAATTTGGCATCTTTGGTACAATCTATATTTTCGCGAAATGGATCATAATAAAATAAAAAAATGGATTTTAGGTATCTAGGGAAGATTCACTTGGAAGTAACTATTTCCTAGATACCTATGGTACTTCATGGTTGAATGAATCAAAAAATA-TCTAAAAAAGACCTAAAGTTAACGATTTATCAATGGG   
Hordeum_brevisubulatum_1        CCGCTTAAAAAAAGACGTCTGTAAAAGAATTAACCCGCTTTCAACTTTCA-----AGAGAAATAAACGATTCAATGATAAAATAATAATACTAGTCTATTATGGTTCGAGAGGAGGTAGCAGGATCCACTCAAACACTACAGTGGAAGTGTGTTGAATCAAGAGTAGATAGTAAGCGTCTTTATTATGGTCGTTTCATTCTGTCCCCGCTTAGAAAAGGTCAAGCGGACACCGTCGGTATTGCCTTGCGAAGAGCTTTACTTGGCGAAATAGAAGGAACATGTATCACACGTGCAAAATTTGGGAGCGTGCCACACGAATATTCTACAATAGCAGGTATTGAAGAATCCGTACAAGAAATTTTACTAAATTTGAAAGAAATTGTATTGAGAAGTAATCTCTATGGAGTTAGAGACGCATCAATTTGCGTCAAAGGTCCTAGATACATAACTGCTCAAGATATCATCTTACCGCCTTCCGTAGAAATCGTTGATACGGCACAACCTATAGCTAACTTGACAGAGCCCATTGATTTCTGTATTGATTTACAGATCAAGAGAGATCGTGGATATCAGACAGAACTCAGAAAGAACTATCAAGATGGAAGTTATCCTATAGATGCTGTATCCATGCCTGTTCGAAATGTGAATTATAGTATTTTTTCTTGTGGGAATGGAAATGAAAAACACGAGATACTTTTTCTAGAAATATGGACTAATGGAAGTTTAACCCCTAAGGAAGCGCTTTATGAGGCTTCTCGTAATTTGATTGATTTATTTCTTCCTTTTCTACACGCGGAGGAAGAGGGCACTAGTTTCGAAGAAAATAAAAACAGGTTTACTCCACCCCTTTTTACTTTTCAAAAAAGATTAACTAATCTAAAGAAAAACAAAAAAGGAATTCCATTGAATTGTATTTTTATTGATCAATTAGAATTAACTTCTAGAACATATAATTGTCTAAAAAGGGCCAATATACATACACTATTGGACCTTTTGAGTAAGACTGAAGAAGATCTTATGAGAATTGACAGTTTTCGTATGGAAGATAGAAAACATATATGGGACACTCTAGAGAAGCATCTCCCAATTGATTTACTTAAGAATAAACTCTCGTTTTAAATCCATTGCAATTTTTTTT--CTTCTTCTTTTTCGAGTTAGAATA-----AAAAGAAAAAAGAAAACAATTTTGCATCTTTGGTACAATCTATATTTTCGCGAAATGGATCATAATAAAA--------TGGATTTTAGGTATCTAGGGAAGATTCACTTGGAAGTAACTATTTCCTAGATACCTATGGTACTTCATGGTTGAATGAATCAAAAAATA-TCTAAAAAAGACCTAAAGTTAACGATTTATCAATGGG   
Hordeum_bulbosum_1              CCGCTTAAAAAAAGACGTCTGTAAAAGAATTAACCCGCTTTCAACTTTCA-----AGAGAAATAAACGATTCAATGATAAAATAATAATACTAGTCTATTATGGTTCGAGAGGAGGTAGCAGGATCCACTCAAACACTACAGTGGAAGTGTGTTGAATCAAGAGTAGATAGTAAGCGTCTTTATTATGGTCGTTTCATTCTGTCCCCGCTTAGAAAAGGTCAAGCGGACACCGTTGGTATTGCCTTGCGAAGAGCTTTACTTGGCGAAATAGAAGGAACATGTATCACACGTGCAAAATTTGGGAGCGTGCCACACGAATATTCTACAATAGCAGGTATTGAAGAATCCGTACAAGAAATTTTACTAAATTTGAAAGAAATTGTATTGAGAAGTAATCTCTATGGAGTTAGAGACGCATCAATTTGCGTCAAAGGTCCTAGATACATAACTGCTCAAGATATCATCTTACCGCCTTCCGTAGAAACCGTTGATACGGCACAACCTATAGCTAACTTGACAGAGCCCATTGATTTCTGTATTGATTTACAGATCAAGAGAGATCGTGGATATCAGACAGAACTCAGAAAGAACTATCAAGATGGAAGTTATCCTATAGATGCTGTATCCATGCCTGTTCGAAATGTGAATTATAGTATTTTTTCTTGTGGGAATGGAAATGAAAAACACGAGATACTTTTTCTAGAAATATGGACTAATGGAAGTTTAACCCCTAAGGAAGCGCTTTATGAGGCTTCTCGTAATTTGATTGATTTATTTCTTCCTTTTCTACACGCGGAGGAAGAGGGCACTAGTTTCGAAGAAAATAAAAACAGGTTTACTCCACCCCTTTTTACTTTTCAAAAAAGATTAACTAATCTAAAGAAAAACAAAAAAGGAATTCCATTGAATTGTATTTTTATTGATCAATTAGAATTAACTTCTAGAACATATAATTGTCTAAAAAGGGCCAATATACATACACTATTGGACCTTTTGAGTAAGACTGAAGAAGATCTTATGAGAATTGACAGTTTTCGTATGGAAGATAGAAAACATATATGGGACACTCTAGAGAAGCATCTCCCAATTGATTTACTTAAGAATAAACTCTCGTTTTAAATCCATTGCAATTTTTTTT--CTTCTTCTTTTTCGAGTTAGAATAGAATAAAAAGAAAAAAGAAAACAATTTTGCATCTTTGGTACAATCTATATTTTCGCGAAATGGATCATAATAAAATAATAAAATGGATTTTAGGTATCTAGGGAAGATTCACTTGGAAGTAACTATTTCCTAGATACCTATGGTACTTCATGGTTGAATAAATCAAAAAAAAATCTAAAAAAGACCTAAAGTTAACGATTTATCAATGGG   
Hordeum_californicum_1          -------------------------------------------------------------------------------------------------------------------------------------------------------------------------------------------------------------------------------------------------------------------------------------------------------------------------------------------------------------------------------------------------------------------------------------------------------------------------------------------------------------------------------------------------------------------------------------------------------------------------------------------------------------------------------------------------------------------------------------------------------------------------------------------------------------------------------------------------------------------------------------------------------------------------------------------------------------------------------------------------------------------------------------------------------------------------------------------------------------------------------------------------------------------------------------------------------------------------------------------------------------------------------------------------------------------------------------------------------------------------------------------------------------------------------
Hordeum_jubatum_1               CCGCCTAAAAAAAGACGTCTGTAAAAGAATTAACCCGCTTTCAACTTTCA-----AGAGAAATAAACGATTCAATGATAAAATAATAATACTAGTCTATTATGGTTCGAGAGGAGGTAGCAGGATCCACTCAAACACTACAGTGGAAGTGTGTTGAATCAAGAGTAGATAGTAAGCGTCTTTATTATGGTCGTTTCATTCTGTCCCCGCTTAGAAAAGGTCAAGCGGACACCGTCGGTATTGCCTTGCGAAGAGCTTTACTTGGCGAAATAGAAGGAACATGTATCACACGTGCAAAATTTGGGAGCGTGCCACACGAATATTCTACAATAGCAGGTATTGAAGAATCCGTACAAGAAATTTTACTAAATTTGAAAGAAATTGTATTGAGAAGTAATCTCTATGGAGTTAGAGACGCATCAATTTGCGTCAAAGGTCCTAGATACATAACTGCTCAAGATATCATCTTACCGCCTTCCGTAGAAACCGTTGATACGGCACAACCTATAGCTAACTTAACAGAGCCCATTGATTTCTGTATTGATTTACAGATCAAGAGAGATCGTGGATATCAGACAGAACTCAGAAAGAACTATCAAGATGGAAGTTATCCTATAGATGCTGTATCCATGCCTGTTCGAAATGTGAATTATAGTATTTTTTCTTGTGGGAATGGAAATGAAAAACACGAGATACTTTTTCTAGAAATATGGACTAATGGAAGTTTAACCCCTAAGGAAGCGCTTTATGAGGCTTCTCGTAATTTGATTGATTTATTTCTTCCTTTTCTACACGCGGAGGAAGAGGGCACTAGTTTCGAAGAAAATAAAAACAGGTTTACTCCACCCCTTTTTACTTTTCAAAAAAGATTAACTAATCTAAAGAAAAACAAAAAAGGAATTCCATTGAATTGTATTTTTATTGATCAATTAGAATTAACTTCTAGAACATATAATTGTCTAAAAAGGGCTAATATACATACACTATTGGACCTTTTGAGTAAGACTGAAGAAGATCTTATGAGAATTGACAGTTTTCGTATGGAAGATAGAAAACATATATGGGACACTCTAGAGAAGCATCTCCCAATTGATTTACTTAAGAATAAACTCTCGTTTTAAATCCATTGCAATTTTTTTT--CTTCTTCTTTTTCGAGTTAGAATAGAATAAAAAGAAAAAAGAAAACAATTTGGCATCTTTGGTACAATCTATATTTTCGCGAAATGGATCATAATAAAATAAAAAAATGGATTTTAGGTATCTAGGGAAGATTCACTTGGAAGTAACTATTTCCTAGATACCTATGGTACTTCATGGTTGAATGAATCAAAAAATA-TCTAAAAAAGACCTAAAGTTAACGATTTATCAATGGG   
Hordeum_marinum_1               CCGCCTAAAAAAAGACGTCTGTAAAAGAATTAACCCGCTTTCAACTTTCA-----AGAGAAATAAACGATTCAATGATAAAATAATAATACTAGTCTATTATGGTTCGAGAGGAGGTAGCAGGATCCACTCAAACACTACAGTGGAAGTGTGTTGAATCAAGAGTAGATAGTAAGCGTCTTTATTATGGTCGTTTCATTCTGTCCCCGCTTAGAAAAGGTCAAGCGGACACCGTCGGTATTGCCTTGCGAAGAGCTTTACTTGGCGAAATAGAAGGAACATGTATCACACGTGCAAAATTTGGGAGCGTGCCACACGAATATTCTACAATAGCAGGTATTGAAGAATCCGTACAAGAAATTTTACTAAATTTGAAAGAAATTGTATTGAGAAGTAATCTCTATGGAGTTAGAGACGCATCAATTTGCGTCAAAGGTCCTAGATACATAACTGCTCAAGATATCATCTTACCGCCTTCCGTAGAAACCGTTGATACGGCACAACCTATAGCTAACTTAACAGAGCCCATTGATTTCTGTATTGATTTACAGATCAAGAGAGATCGTGGATATCAGACAGAACTCAGAAAGAACTATCAAGATGGAAGTTATCCTATAGATGCTGTATCCATGCCTGTTCGAAATGTGAATTATAGTATTTTTTCTTGTGGGAATGGAAATGAAAAACACGAGATACTTTTTCTAGAAATATGGACTAATGGAAGTTTAACCCCTAAGGAAGCGCTTTATGAGGCTTCTCGTAATTTGATTGATTTATTTCTTCCTTTTCTACACGCGGAGGAAGAGGGCACTAGTTTCGAAGAAAATAAAAACAGGTTTACTCCACCCCTTTTTACTTTTCAAAAAAGATTAACTAATCTAAAGAAAAACAAAAAAGGAATTCCATTGAATTGTATTTTTATTGATCAATTAGAATTAACTTCTAGAACATATAATTGTCTAAAAAGGGCCAATATACATACACTATTGGACCTTTTGAGTAAGACTGAAGAAGATCTTATGAGAATTGACAGTTTTCGTATGGAAGATAGAAAACATATATGGGACACTCTAGAGAAGCATCTCCCAATTGATTTACTTAAGAATAAACTCTCGTTTTAAATCCATTGTAATTTTTTTT--------CTTTTTCGAGTTAGAATAGAATAAAAAGAAAAAAGAAAACAATTTTGCATCTTTGGTACAATCTATATTTTCGCGAAATGGATCATAATAAAATAATAAAATGGATTTTAGGTATCTAGGGAAGATTCACTTGGAAGTAACTATTTCCTAGATACCTATGGTACTTCATGGTTGAATGAATCAAAAAATA-TCTAAAAAAGACCTAAAGTTAACGATTTATCAATGGG   
Hordeum_marinum_2               -------------------------------------------------------------------------------------------------------------------------------------------------------------------------------------------------------------------------------------------------------------------------------------------------------------------------------------------------------------------------------------------------------------------------------------------------------------------------------------------------------------------------------------------------------------------------------------------------------------------------------------------------------------------------------------------------------------------------------------------------------------------------------------------------------------------------------------------------------------------------------------------------------------------------------------------------------------------------------------------------------------------------------------------------------------------------------------------------------------------------------------------------------------------------------------------------------------------------------------------------------------------------------------------------------------------------------------------------------------------------------------------------------------------------------
Hordeum_murinum_1               CCGCCTAAAAAAAGACGTCTGTAAAAGAATTAACCCGCTTTCAACTTTCA-----AGAGAAATAAACGATTCAATGATAAAATAATAATACTAGTCTATTATGGTTCGAGAGGAGGTAGCAGGATCCACTCAAACACTACAGTGGAAGTGTGTTGAATCAAGAGTAGATAGTAAGCGTCTTTATTATGGTCGTTTCATTCTGTCCCCGCTTAGAAAAGGTCAAGCGGACACCGTCGGTATTGCCTTGCGAAGAGCTTTACTTGGCGAAATAGAAGGAACATGTATCACACGTGCAAAATTTGGGAGCGTGCCACACGAATATTCTACAATAGCAGGTATTGAAGAATCCGTACAAGAAATTTTACTAAATTTGAAAGAAATTGTATTGAGAAGTAATCTCTATGGAGTTAGAGACGCATCAATTTGCGTCAAAGGTCCTAGATACATAACTGCTCAAGATATCATCTTACCGCCTTCCGTAGAAATCGTTGATACGGCACAACCTATAGCTAACTTGACAGAGCCCATTGATTTCTGTATTGATTTACAGATCAAGAGAGATCGTGGATATCAGACAGAACTCAGAAAGAACTATCAAGATGGAAGTTATCCTATAGATGCTGTATCCATGCCTGTTCGAAATGTGAATTATAGTATTTTTTCTTGTGGGAATGGAAATGAAAAACACGAGATACTTTTTCTAGAAATATGGACTAATGGAAGTTTAACCCCTAAGGAAGCGCTTTATGAGGCTTCTCGTAATTTGATTGATTTATTTCTTCCTTTTCTACACGCGGAGGAAGAGGGCACTAGTTTCGAAGAAAATAAAAACAGGTTTACTCCACCCCTTTTTACTTTTCAAAAAAGATTAACTAATCTAAAGAAAAACAAAAAAGGAATTCCATTGAATTGTATTTTTATTGATCAATTAGAATTAACTTCTAGAACATATAATTGTCTAAAAAGGGCCAATATACATACACTATTGGACCTTTTGAGTAAGACTGAAGAAGATCTTATGAGAATTGACAGTTTTCGTATGGAAGATAGAAAACATATATGGGACACTCTAGAGAAGCATCTCCCAATTGATTTACTTAAGAATAAACTCTCGTTTTAAATCCATTGCAATTTTTTTT--CTTCTTCTTTTTCGAGTTAGAAAA-----AAAAGAAAAAAGAAAACAATTTTGCATCTTTGGTACAATCTATATTTTCGCGAAATGGATCATAATAAAA--------TGGATTTTAGGTATCTAGGGAAGATTCACTTGGAAGTAACTATTTCCTAGATACCTATGGTACTTCATGGTTGAATGAATCAAAAAATA-TCTAAAAAAGACCTAAAGTTAACGATTTATCAATGGG   
Hordeum_murinum_2               CCGCCTAAAAAAAGACGTCTGTAAAAGAATTAACCCGCTTTCAACTTTCA-----AGAGAAATAAACGATTCAATGATAAAATAATAATACTAGTCTATTATGGTTCGAGAGGAGGTAGCAGGATCCACTCAAACACTACAGTGGAAGTGTGTTGAATCAAGAGTAGATAGTAAGCGTCTTTATTATGGTCGTTTCATTCTGTCCCCGCTTAGAAAAGGTCAAGCGGACACCGTCGGTATTGCCTTGCGAAGAGCTTTACTTGGCGAAATAGAAGGAACATGTATCACACGTGCAAAATTTGGGAGCGTGCCACACGAATATTCTACAATAGCAGGTATTGAAGAATCCGTACAAGAAATTTTACTAAATTTGAAAGAAATTGTATTGAGAAGTAATCTCTATGGAGTTAGAGACGCATCAATTTGCGTCAAAGGTCCTAGATACATAACTGCTCAAGATATCATCTTACCGCCTTCCGTAGAAATCGTTGATACGGCACAACCTATAGCTAACTTGACAGAGCCCATTGATTTCTGTATTGATTTACAGATCAAGAGAGATCGTGGATATCAGACAGAACTCAGAAAGAACTATCAAGATGGAAGTTATCCTATAGATGCTGTATCCATGCCTGTTCGAAATGTGAATTATAGTATTTTTTCTTGTGGGAATGGAAATGAAAAACACGAGATACTTTTTCTAGAAATATGGACTAATGGAAGTTTAACCCCTAAGGAAGCGCTTTATGAGGCTTCTCGTAATTTGATTGATTTATTTCTTCCTTTTCTACACGCGGAGGAAGAGGGCACTAGTTTCGAAGAAAATAAAAACAGGTTTACTCCACCCCTTTTTACTTTTCAAAAAAGATTAACTAATCTAAAGAAAAACAAAAAAGGAATTCCATTGAATTGTATTTTTATTGATCAATTAGAATTAACTTCTAGAACATATAATTGTCTAAAAAGGGCCAATATACATACACTATTGGACCTTTTGAGTAAGACTGAAGAAGATCTTATGAGAATTGACAGTTTTCGTATGGAAGATAGAAAACATATATGGGACACTCTAGAGAAGCATCTCCCAATTGATTTACTTAAGAATAAACTCTCGTTTTAAATCCATTGCAATTTTTTTT--CTTCTTCTTTTTCGAGTTAGAAAA-----AAAAGAAAAAAGAAAACAATTTTGCATCTTTGGTACAATCTATATTTTCGCGAAATGGATCATAATAAAA--------TGGATTTTAGGTATCTAGGGAAGATTCACTTGGAAGTAACTATTTCCTAGATACCTATGGTACTTCATGGTTGAATGAATCAAAAAATA-TCTAAAAAAGACCTAAAGTTAACGATTTATCAATGGG   
Hordeum_pusillum2               CCGCCTAAAAAAAGACGTCTGTAAAAGAATTAACCCGCTTTCAACTTTCA-----AGAGAAATAAACGATTCAATGATAAAATAATAATACTAGTCTATTATGGTTCGAGAGGAGGTAGCAGGATCCACTCAAACACTACAGTGGAAGTGTGTTGAATCAAGAGTAGATAGTAAGCGTCTTTATTATGGTCGTTTCATTCTGTCCCCGCTTAGAAAAGGTCAAGCGGACACCGTCGGTATTGCCTTGCGAAGAGCTTTACTTGGCGAAATAGAAGGAACATGTATCACACGTGCAAAATTTGGGAGCGTGCCACACGAATATTCTACAATAGCAGGTATTGAAGAATCCGTACAAGAAATTTTACTAAATTTGAAAGAAATTGTATTGAGAAGTAATCTCTATGGAGTTAGAGACGCATCAATTTGCGTCAAAGGTCCTAGATACATAACTGCTCAAGATATCATCTTACCGCCTTCCGTAGAAACCGTTGATACGGCACAACCTATAGCTAACTTAACAGAGCCCATTGATTTCTGTATTGATTTACAGATCAAGAGAGATCGTGGATATCAGACAGAACTCAGAAAGAACTATCAAGATGGAAGTTATCCTATAGATGCTGTATCCATGCCTGTTCGAAATGTGAATTATAGTATTTTTTCTTGTGGGAATGGAAATGAAAAACACGAGATACTTTTTCTAGAAATATGGACTAATGGAAGTTTAACCCCTAAGGAAGCGCTTTATGAGGCTTCTCGTAATTTGATTGATTTATTTCTTCCTTTTCTACACGCGGAGGAAGAGGGCACTAGTTTCGAAGAAAATAAAAACAGGTTTACTCCACCCCTTTTTACTTTTCAAAAAAGATTAACTAATCTAAAGAAAAACAAAAAAGGAATTCCATTGAATTGTATTTTTATTGATCAATTAGAATTAACTTCTAGAACATATAATTGTCTAAAAAGGGCCAATATACATACACTATTGGACCTTTTGAGTAAGACTGAAGAAGATCTTATGAGAATTGACAGTTTTCGTATGGAAGATAGAAAACATATATGGGACACTCTAGAGAAGCATCTCCCAATTGATTTACTTAAGAATAAACTCTCGTTTTAAATCCATTGCAATTTTTTTT--CTTCTTCTTTTTCGAGTTAGAATAGAATAAAAAGAAAAAAGAAAACAATTTTGCATCTTTGGTACAATCTATATTTTCGCGAAATGGATCATAATAAAATAATAAAATGGATTTTAGGTATCTAGGGAAGATTCACTTGGAAGTAACTATTTCCTAGATACCTATGGTACTTCATGGTTGAATGAATCAAAAAATA-TCTAAAAAAGACCTAAAGTTAACGATTTATCAATGGG   
Hordeum_vulgare_2               -------------------------------------------------------------------------------------------------------------------------------------------------------------------------------------------------------------------------------------------------------------------------------------------------------------------------------------------------------------------------------------------------------------------------------------------------------------------------------------------------------------------------------------------------------------------------------------------------------------------------------------------------------------------------------------------------------------------------------------------------------------------------------------------------------------------------------------------------------------------------------------------------------------------------------------------------------------------------------------------------------------------------------------------------------------------------------------------------------------------------------------------------------------------------------------------------------------------------------------------------------------------------------------------------------------------------------------------------------------------------------------------------------------------------------
Peridictyon_sanctum_1           CCGCCTAAAAAAAGACGTCTGTAAAAGAATTAACCCGCTTTCAACTTTCA-----AGAGAAATAAACGATTCAATGATAAAATAATAATACTAGTCTATTATGGTTCGAGAGGAGGTAGCAGGATCCACTCAAACACTACAGTGGAAGTGTGTTGAATCAAGAGTAGATAGTAAGCGCCTTTATTATGGTCGTTTCATTCTGTCCCCGCTTAGAAAAGGTCAAGCGGACACCGTCGGTATTGCCTTGCGAAGAGCTTTACTTGGAGAAATAGAAGGAACATGTATCACACGTGCAAAATTTGGGAGCGTGCCGCACGAATATTCTACAATAGCAGGTATTGAAGAATCCGTACAAGAAATTTTACTAAATTTGAAAGAAATTGTATTGAGAAGTAATCTCTATGGAGTTAGAGACGCATCAATTTGCGTCAAAGGTCCTAGATACATAACTGCTCAAGATATCATCTTACCGCCTTCCGTAGAAATCGTTGATACGGCACAACCTATAGCTAACTTGACAGAGCCCATTGATTTCTGTATTGATTTACAGATCAAGAGAGATCGTGGATATCAGACAGAACTCAGAAAGAACTATCAAGATGGAAGTTATCCTATAGATGCTGTATCCATGCCTGTTCGAAATGTGAATTATAGTATTTTTTCTTGTGGGAATGGAAATGAAAAACACGAGATACTTTTTCTAGAAATATGGACTAATGGAAGTTTAACCCCTAAGGAAGCACTTTATGAGGCTTCTCGTAATTTGATTGATTTATTTCTTCCTTTTCTACACGCGGAGGAAGAGGGCACTAGTTTCGAAGAAAATAAAAACAGGTTTACTCCACCCCTTTTTACTTTTCAAAAAAGATTAACTAATCTAAAGAAAAACAAAAAAGGAATTCCATTGAATTGTATTTTTATTGATCAATTAGAATTGACTTCTAGAACGTATAATTGTCTAAAAAGGGCCAATATACATACACTATTGGACCTTTTGAGTAAGACTGAAGAAGATCTTCTGAGAATTGACAGTTTTCGTATGGAAGATAGAAAACATATATGGGACACTCTAGAGAAGCATCTCCCAATTGATTTACTTAAGAATAAACTCTCGTTTTAAATCCATTGCAATTTTTTTT--CTTCTTCTTTTTCGAGTTAGAATA-----AAAAGAAAAAAGAAAACAATTTTGCATCTTTGGTACAATCTATATTTTCGCGAAATGGATCATAATAAAA--------TGGATTTTAGGTATCTAGGGAAGATTCACTTGGAAGTAACTATTTCCTAGATACCTATGGTACTTCACGGTTGAATGAATCAAAAAATA-TCTAAAAAAGACCTAAAGTTAACGATTTATCAATGGG   
Elymus_californicus_1           CCGCCTAAAAAAAGACGTCTGTAAAAGAATTAACCCGCTTTCAACTTTCA-----AGAGAAATAAACGATTCAATGATAAAATAATAATACTAGTCTATTATGGTTCGAGAGGAGGTAGCAGGATCCACTCAAACACTACAGTGGAAGTGTGTTGAATCAAGAGTAGATAGTAAGCGTCTTTATTATGGTCGTTTCATTCTGTCCCCGCTTAGAAAAGGTCAAGCGGACACCGTCGGTATTGCCTTGCGAAGAGCTTTACTTGGAGAAATAGAAGGAACATGTATCACACGTGCAAAATTTTGGAGCGTGCCGCACGAATATTCTACAATAGCAGGTATTGAAGAATCCGTACAAGAAATTTTACTAAATTTGAAAGAAATTGTATTGAGAAGTAATCTCTATGGAGTTAGAGACGCATCAATTTGCGTCAAAGGTCCTAGATACATAACTGCTCAAGATATCATCTTACCGCCTTCCGTAGAAATCGTTGATACGGCACAACCTATAGCTAACTTGACAGAGCCCATTGATTTCTGTATTGATTTACAGATCAAGAGAGATCGTGGATATCAGACAGAACTCAGAAAGAACTATCAAGATGGAAGTTATCCTATAGATGCTGTATCCATGCCTGTTCGAAATGTGAATTATAGTATTTTTTCTTGTGGGAATGGAAATGAAAAACACGAGATACTTTTTCTAGAAATATGGACTAATGGAAGTTTAACCCCTAAGGAAGCGCTTTATGAGGCTTCTCGTAATTTGATTGATTTATTTCTTCCTTTTCTACACGCGGAGGAAGAGGGCACTAGTTTCGAAGAAAATAAAAACAGGTTTACTCCACCCCTTTTTACTTTTCAAAAAAGATTAACTAATCTAAAGAAAAACAAAAAAGGAATTCCATTGAATTGTATTTTTATTGATCAATTAGAATTGACTTCTAGAACGTATAATTGTCTAAAAAGGGCCAATATACATACACTATTGGACCTTTTGAGTAAGACTGAAGAAGATCTTATGAGAATTGACAGTTTTCATATGGAAGATAGAAAACATATATGGGACACTCTAGAGAAGCATCTCCCAATTGATTTACTTAAGAATAAACTCTCGTTTTAAATCCATTGCCATTTTTTTTT-CTTCTTCTTTTTCGAGTTAGAATA-----AAAAGAAAAAAGAAAACAATTTTGCATCTTTGGTACAATCTATATTTTCGCGAAATGGATCATAATAAAA--------TGGATTTTAGGTATCTAGGGAAGATTCACTTGGAAGTAACTATTTCCTAGATACCTATGGTACTTCACGGTTGAATGAATCAAAAAATA-TCTAAAAAAGACCTAAAGTTAACGATTTATCAATGGG   
Psathyrostachys_fragilis_1      -CGCCTAAAAAAAGACGTTTGTAAAAGAATTAACCCGCTTTCAACTTTCA-----AGAGAAATAAACGATTCAATGATAAAATAATAATACTAGTCTATTATGGTTCGAGAGGAGGTAGCAGGATCCACTCAAACACTACAGTGGAAGTGTGTTGAATCAAGAGTAGATAGTAAGCGTCTTTATTATGGTCGTTTCATTCTGTCCCCGCTTAGAAAAGGTCAAGCGGACACCGTCGGTATTGCCTTGCGAAGAGCTTTACTTGGAGAAATAGAAGGAACATGTATCACACGTGCAAAATTTGGGAGCGTGCCGCACGAATATTCTACAATAGCAGGTATTGAAGAATCCGTACAAGAAATTTTACTAAATTTGAAAGAAATTGTATTGAGAAGTAATCTCTATGGAGTTAGAGACGCATCAATTTGCGTCAAAGGTCCTAGATACATAACTGCTCAAGATATCATCTTACCGCCTTCCGTAGAAATCGTTGATACGGCACAACCTATAGCTAACTTGACAGAGCCCATTGATTTCTGTATTGATTTACAGATCAAGAGAGATCGTGGATATCAGACAGAACTCAGAAAGAACTATCAAGATGGAAGTTATCCTATAGATGCTGTATCCATGCCTGTTCGAAATGTGAATTATAGTATTTTTTCTTGTGGGAATGGAAATGAAAAACACGAGATACTTTTTCTAGAAATATGGACTAATGGAAGTTTAACCCCTAAGGAAGCGCTTTATGAGGCTTCTCGTAATTTGATTGATTTATTTCTTCCTTTTTTACACGCGGAGGAAGAGGGCACTAGTTTCGAAGAAAATAAAAACAGGTTTACTCCACCCCTTTTTACTTTTCAAAAAAGATTAACTAATCTAAAGAAAAACAAAAAAGGAATTCCATTGAATTGTATTTTTATTGATCAATTAGAATTGACTTCTAGAACGTATAATTGTCTAAAAAGGGCCAATATACATACACTATTGGACCTTTTGAGTAAGACTGAAGAAGATCTTATGAGAATTGACAGTTTTCGTATGGAAGATAGAAAACATATATGGGACACTCTAGAGAAGCATCTCCCAATTGATTTACTTAAGAATAAACTCTCGTTTTAAATCCATTGCAATTTTTTTTTTCTTCTTCTTTTTCGAGTTAGAATA-----AAAAGAAAAAAGAAAACAATTTTGCATCTTTGGCACAATCTATATTTTCGCGAAATGGATCATAATAAAA--------TGGATTTTAGGTATCTAGGGAAGATTCACTTGGAAGTAACTATTTCCTAGATACCTATGGTACTTCACGGTTGAATGAATCAAAAAATA-TCTAAAAAAGACCTAAAGTTAACGATTTATCAATGGG   
Psathyrostachys_juncea_1        CCGCCTAAAAAAAGACGTCTGTAAAAGAATTAACCCGCTTTCAACTTTCA-----AGAGAAATAAACGATTCAATGATAAAATAATAATACTAGTCTATTATGGTTCGAGAGGAGGTAGCAGGATCCACTCAAACACTACAGTGGAAGTGTGTTGAATCAAGAGTAGATAGTAAGCGTCTTTATTATGGTCGTTTCATTCTGTCCCCGCTTAGAAAAGGTCAAGCGGACACCGTCGGTATTGCCTTGCGAAGAGCTTTACTTGGAGAAATAGAAGGAACATGTATCACACGTGCAAAATTTGGGAGCGTGCCGCACGAATATTCTACAATAGCAGGTATTGAAGAATCCGTACAAGAAATTTTACTAAATTTGAAAGAAATTGTATTGAGAAGTAATCTCTATGGAGTTAGAGACGCATCAATTTGCGTCAAAGGTCCTAGATACATAACTGCTCAAGATATCATCTTACCGCCTTCCGTAGAAATCGTTGATACGGCACAACCTATAGCTAACTTGACAGAGCCCATTGATTTCTGTATTGATTTACAGATCAAGAGAGATCGTGGATATCAGACAGAACTCAGAAAGAACTATCAAGATGGAAGTTATCCTATAGATGCTGTATCCATGCCTGTTCGAAATGTGAATTATAGTATTTTTTCTTGTGGGAATGGAAATGAAAAACACGAGATACTTTTTCTAGAAATATGGACTAATGGAAGTTTAACCCCTAAGGAAGCGCTTTATGAGGCTTCTCGTAATTTGATTGATTTATTTCTTCCTTTTTTACACGCGGAGGAAGAGGGCACTAGTTTCGAAGAAAATAAAAACAGGTTTACTCCACCCCTTTTTACTTTTCAAAAAAGATTAACTAATCTAAAGAAAAACAAAAAAGGAATTCCATTGAATTGTATTTTTATTGATCAATTAGAATTGACTTCTAGAACGTATAATTGTCTAAAAAGGGCCAATATACATACACTATTGGACCTTTTGAGTAAGACTGAAGAAGATCTTATGAGAATTGACAGTTTTCGTATGGAAGATAGAAAACATATATGGGACACTCTAGAGAAGCATCTCCCAATTGATTTACTTAAGAATAAACTCTCGTTTTAAATCCATTGCAATTTTTTTTTTCTTCTTCTTTTTCGAGTTAGAATA-----AAAAGAAAAAAGAAAACAATTTTGCATCTTTGGCACAATCTATATTTTCGCGAAATGGATCATAATAAAA--------TGGATTTTAGGTATCTAGGGAAGATTCACTTGGAAGTAACTATTTCCTAGATACCTATGGTACTTCACGGTTGAATGAATCAAAAAATA-TCTAAAAAAGACCTAAAGTTAACGATTTATCAATGGG   
Secale_anatolicum_1             CCGCCTAAAAAAAGACGTCTGTAAAAGAATTAACCCGCTTTCAACTTTCATTTCAAGAGAAATAAACGATTCAATGATAAAATAATAATACTAGTCTATTATGGTTCGAGAGGAGGTAGCAGGATCCACTCAAACACTACAGTGGAAGTGTGTTGAATCAAGAGTAGATAGTAAGCGCCTTTATTATGGTCGTTTCATTCTGTCCCCGCTTAGAAAAGGTCAAGCGGACACCGTCGGTATTGCCTTGCGAAGAGCTTTACTTGGAGAAATAGAAGGAACATGTATCACACGTGCAAAATTTGGGAGCGTGCCGCACGAATATTCTACAATAGCAGGTATTGAAGAATCCGTACAAGAAATTTTACTAAATTTGAAAGAAATTGTATTGAGAAGTAATCTCTATGGAGTTAGAGACGCATCCATTTGCGTCAAAGGTCCTAGATACATAACTGCTCAAGATATCATCTTACCGCCTTCCGTAGAAATCGTTGATACGGCACAACCTATAGCTAACTTGACAGAGCCCATTGATTTCTGTATTGATTTACAGATCAAGAGAGATCGGGGATATCAGACAGAACTCAGAAAGAACTATCAAGATGGAAGTTATCCTATAGATGCTGTATCCATGCCTGTTCGAAATGTGAATTATAGTATTTTTTCTTGTGGGAATGGAAATGAAAAACACGAGATACTTTTTCTAGAAATATGGACTAATGGAAGTTTAACCCCTAAGGAAGCACTTTATGAGGCTTCTCGTAATTTGATTGATTTATTTCTTCCTTTTCTACACGCGGAGGAAGAGGGCGCTAGTTTCGAAGAAAATAAAAACAGGTTTACTCCACCCCTTTTTACTTTTCAAAAAAGATTAACTAATCTAAAGAAAAACAAAAAAGGAATTCCATTGAATTGTATTTTTATTGATCAATTAGAATTGACTTCTAGAACGTATAATTGTCTAAAAAGGGCCAATATACATACACTATTGGACCTTTTGAGTAAGACTGAAGAAGATCTTCTGAGAATTGACAGTTTTCGTATGGAAGATAGAAAACATATATGGGACACTCTAGAGAAGCATCTCCCAATTGATTTACTTAAGAATAAACTCTCGTTTTAAATCCATTGCAATTTTTTTT--CTTCTTCTTTTTCGAGTTAGAATA-----AAAAGAAA-------ACAATTTAGCATCTTTGGTACAATCTATATTTTCGCGAAATGGATCATAATAAAA--------TGGATTTTAGGTATCTAGGGAAGATTCACTTGGAAGTAACTATTTCCTAGATACCTATGGTACTTCACGGTTGAATGAATCAAAAAATA-TCTAAAAAAGACCTAAAGTTAATGATTTATCAATGGG   
Secale_cereale_1                CCGCCTAAAAAAAGACGTCTGTAAAAGAATTAACCCGCTTTCAACTTTCATTTCAAGAGAAATAAACGATTCAATGATAAAATAATAATACTAGTCTATTATGGTTCGAGAGGAGGTAGCAGGATCCACTCAAACACTACAGTGGAAGTGTGTTGAATCAAGAGTAGATAGTAAGCGCCTTTATTATGGTCGTTTCATTCTGTCCCCGCTTAGAAAAGGTCAAGCGGACACCGTCGGTATTGCCTTGCGAAGAGCTTTACTTGGAGAAATAGAAGGAACATGTATCACACGTGCAAAATTTGGGAGCGTGCCGCACGAATATTCTACAATAGCAGGTATTGAAGAATCCGTACAAGAAATTTTACTAAATTTGAAAGAAATTGTATTGAGAAGTAATCTCTATGGAGTTAGAGACGCATCCATTTGCGTCAAAGGTCCTAGATACATAACTGCTCAAGATATCATCTTACCGCCTTCCGTAGAAATCGTTGATACGGCACAACCTATAGCTAACTTGACAGAGCCCATTGATTTCTGTATTGATTTACAGATCAAGAGAGATCGGGGATATCAGACAGAACTCAGAAAGAACTATCAAGATGGAAGTTATCCTATAGATGCTGTATCCATGCCTGTTCGAAATGTGAATTATAGTATTTTTTCTTGTGGGAATGGAAATGAAAAACACGAGATACTTTTTCTAGAAATATGGACTAATGGAAGTTTAACCCCTAAGGAAGCACTTTATGAGGCTTCTCGTAATTTGATTGATTTATTTCTTCCTTTTCTACACGCGGAGGAAGAGGGCGCTAGTTTCGAAGAAAATAAAAACAGGTTTACTCCACCCCTTTTTACTTTTCAAAAAAGATTAACTAATCTAAAGAAAAACAAAAAAGGAATTCCATTGAATTGTATTTTTATTGATCAATTAGAATTGACTTCTAGAACGTATAATTGTCTAAAAAGGGCCAATATACATACACTATTGGACCTTTTGAGTAAGACTGAAGAAGATCTTCTGAGAATTGACAGTTTTCGTATGGAAGATAGAAAACATATATGGGACACTCTAGAGAAGCATCTCCCAATTGATTTACTTAAGAATAAACTCTCGTTTTAAATCCATTGCAATTTTTTTT--CTTCTTCTTTTTCGAGTTAGAATA-----AAAAGAAA-------ACAATTTAGCATCTTTGGTACAATCTATATTTTCGCGAAATGGATCATAATAAAA--------TGGATTTTAGGTATCTAGGGAAGATTCACTTGGAAGTAACTATTTCCTAGATACCTATGGTACTTCACGGTTGAATGAATCAAAAAATA-TCTAAAAAAGACCTAAAGTTAATGATTTATCAATGGG   
Secale_montanum_1               CCGCCTAAAAAAAGACGTCTGTAAAAGAATTAACCCGCTTTCAACTTTCATTTCAAGAGAAATAAACGATTCAATGATAAAATAATAATACTAGTCTATTATGGTTCGAGAGGAGGTAGCAGGATCCACTCAAACACTACAGTGGAAGTGTGTTGAATCAAGAGTAGATAGTAAGCGCCTTTATTATGGTCGTTTCATTCTGTCCCCGCTTAGAAAAGGTCAAGCGGACACCGTCGGTATTGCCTTGCGAAGAGCTTTACTTGGAGAAATAGAAGGAACATGTATCACACGTGCAAAATTTGGGAGCGTGCCGCACGAATATTCTACAATAGCAGGTATTGAAGAATCCGTACAAGAAATTTTACTAAATTTGAAAGAAATTGTATTGAGAAGTAATCTCTATGGAGTTAGAGACGCATCCATTTGCGTCAAAGGTCCTAGATACATAACTGCTCAAGATATCATCTTACCGCCTTCCGTAGAAATCGTTGATACGGCACAACCTATAGCTAACTTGACAGAGCCCATTGATTTCTGTATTGATTTACAGATCAAGAGAGATCGGGGATATCAGACAGAACTCAGAAAGAACTATCAAGATGGAAGTTATCCTATAGATGCTGTATCCATGCCTGTTCGAAATGTGAATTATAGTATTTTTTCTTGTGGGAATGGAAATGAAAAACACGAGATACTTTTTCTAGAAATATGGACTAATGGAAGTTTAACCCCTAAGGAAGCACTTTATGAGGCTTCTCGTAATTTGATTGATTTATTTCTTCCTTTTCTACACGCGGAGGAAGAGGGCGCTAGTTTCGAAGAAAATAAAAACAGGTTTACTCCACCCCTTTTTACTTTTCAAAAAAGATTAACTAATCTAAAGAAAAACAAAAAAGGAATTCCATTGAATTGTATTTTTATTGATCAATTAGAATTGACTTCTAGAACGTATAATTGTCTAAAAAGGGCCAATATACATACACTATTGGACCTTTTGAGTAAGACTGAAGAAGATCTTCTGAGAATTGACAGTTTTCGTATGGAAGATAGAAAACATATATGGGACACTCTAGAGAAGCATCTCCCAATTGATTTACTTAAGAATAAACTCTCGTTTTAAATCCATTGCAATTTTTTTT--CTTCTTCTTTTTCGAGTTAGAATA-----AAAAGAAA-------ACAATTTAGCATCTTTGGTACAATCTATATTTTCGCGAAATGGATCATAATAAAA--------TGGATTTTAGGTATCTAGGGAAGATTCACTTGGAAGTAACTATTTCCTAGATACCTATGGTACTTCACGGTTGAATGAATCAAAAAATA-TCTAAAAAAGACCTAAAGTTAATGATTTATCAATGGG   
Taeniatherum_caputmedusae_1     CCGCCTAAAAAAAGACGTCTGTAAAAGAATTAACCCGCTTTCAACTTTCATTTCAAGAGAAATAAACGATTCAATGATAAAATAATAATACTAGTCTATTATGGTTCGAGAGGAGGTAGCAGGATCCACTCAAACACTACAGTGGAAGTGTGTTGAATCAAGAGTAGATAGTAAGCGCCTTTATTATGGTCGTTTCATTCTGTCCCCGCTTAGAAAAGGTCAAGCGGACACCGTCGGTATTGCCTTGCGAAGAGCTTTACTTGGAGAAATAGAAGGAACATGTATCACACGTGCAAAATTTGGGAGCGTGCCGCACGAATATTCTACAATAGCAGGTATTGAAGAATCTGTACAAGAAATTTTACTAAATTTGAAAGAAATTGTATTGAGAAGTAATCTCTATGGAGTTAGAGACGCATCCATTTGCGTCAAAGGTCCTAGATACATAACTGCTCAAGATATCATCTTACCGCCTTCCGTAGAAATCGTTGATACGGCACAACCTATAGCTAACTTGACAGAGCCCATTGATTTCTGTATTGATTTACAGATCAAGAGAGATCGTGGATATCAGACAGAACTCAGAAAGAACTATCAAGATGGAAGTTATCCTATAGATGCTGTATCCATGCCTGTTCGAAATGTGAATTATAGTATTTTTTCTTGTGGGAATGGAAATGAAAAACACGAGATACTTTTTCTAGAAATATGGACTAATGGAAGTTTAACCCCTAAGGAAGCACTTTATGAGGCTTCTCGTAATTTGATTGATTTATTTCTTCCTTTTCTACACGCGGAGGAAGAGGGCGCTAGTTTCGAAGAAAATAAAAACAGGTTTACTCCACCCCTTTTTACTTTTCAAAAAAGATTAACTAATCTAAAGAAAAACAAAAAAGGAATTCCATTGAATTGTATTTTTATTGATCAATTAGAATTGACTTCTAGAACGTATAATTGTCTAAAAAGGGCCAATATACATACACTATTGGACCTTTTGAGTAAGACTGAAGAAGATCTTCTGAGAATTGACAGTTTTCGTATGGAAGATAGAAAACATATATGGGACACTCTAGAGAAGCATCTCCCAATTGATTTACTTAAGAATAAACTCTCGTTTTAAATCCATTGCAATTTTTTTT--CTTCTTCTTTTTCGAGTTAGAATA-----AAAAGAAA-------ACAATTTAGCATCTTTGGTACAATCTATATTTTCGCGAAATGGATCATAATAAAA--------TGGATTTTAGGTATCTAGGGAAGATTCACTTGGAAGTAACTATTTCCTAGATACCTATGGTACTTCACGGTTGAATGAATCAAAAAATA-TCTAAAAAAGACCTAAAGTTAATGATTTATCAATGGG   
Triticum_boeticum               -------------------------------------------------------------------------------------------------------------------------------------------------------------------------------------------------------------------------------------------------------------------------------------------------------------------------------------------------------------------------------------------------------------------------------------------------------------------------------------------------------------------------------------------------------------------------------------------------------------------------------------------------------------------------------------------------------------------------------------------------------------------------------------------------------------------------------------------------------------------------------------------------------------------------------------------------------------------------------------------------------------------------------------------------------------------------------------------------------------------------------------------------------------------------------------------------------------------------------------------------------------------------------------------------------------------------------------------------------------------------------------------------------------------------------
Bromus_tectorum_1		CCGCCTAAAAAAAGACGTCTGTAAAAGAATTAACCCGCTTTCAACTTTCA-----AGAGAAATAAACGATTCAATGATAAAATAATAATACTAGTCTATTATGGTTCGAGAGGAGGTAGCAGGATCCACTCAAACACTACAGTGGAAGTGTGTTGAATCAAGAGTAGATAGTAAGCGTCTTTATTATGGCCGTTTCATTCTGTCCCCGCTTAGAAAAGGACAAGCGGACACCGTCGGTATTGCCTTGCGAAGAGCTTTACTTGGAGAAATAGAAGGAACATGTATCGCACGTGCAAAATTTGGGAGCGTGCCGCACGAATATTCTACAATAGCAGGTATTGAAGAATCCGTACAAGAAATTTTACTAAATTTGAAAGAAATTGTATTGAGAAGTAATCTCTATGGAGTTAGAGACGCATCAATTTGCGTCAAAGGTCCTAGATACATAACTGCTCAAGATATCATCTTACCGCCTTCCGTAGAAATCGTTGATACGGCACAACCTATAGCTAACTTGACAGAGCCCATTGATTTCTGTATTGATTTACAGATCAAGAGAGATCGTGGATATCAGACAGAACTCAGAAAGAACTATCAAGATGGAAGTTATCCTATAGATGCTGTATCCATGCCTGTTCGAAATGTGAATTATAGTATTTTTTCTTGTGGGAATGGAAATGAAAAACACGAGATACTTTTTCTAGAAATATGGACTAATGGAAGTTTAACCCCTAAGGAAGCGCTTTATGAGGCTTCTCGTAATTTGATTGATTTATTTCTTCCTTTTCTACACGCGGAGGAAGAGGGCACTAGTTTCGAAGAAAATAAAAACAGGTTTACTCCACCCCTTTTTACTTTTAAAAAAAGATTAACTAATCTAAAGAAAAACAAAAAAGGAATTCCATTGAACTGTATTTTTATTGATCAATTAGAATTGAGTTCTAGAACGTATAATTGTCTAAAAAGGGCCAATATACATACACTATTGGACCTTTTGAGTAAGACTGAAGAAGATCTTATGAGAATTGACAGTTTTCGTATGGAAGATCGAAAACATATATGGGACACTCTAGAGAAACATCTCCCAATTGATTTACTTAAGAATAAACTCTCGTTTTAAATCCATTGCAATTTTTTTT--CTTCTTCTTTTTCGAGTTAGAATA-----AAAAGAAAAAAGAAAAAAATTTTGCATCTTTGGCACAATCTATATTTTCGCGAAATGGGTCATAATAAAA--------TGGATTTTAGGTATCTAGGGAAGATTCACTTGGAAGTAACTATTTCCTAGATACCTACGGTACTTCACGGTTGAATGAATCAAAAAATA-TCTAAAAAAGACCTAAAGTTAACGATTTATCAATGGG
																   [ATG start codon]                                                                                                                                                                                                                                                                                                                                                                                                                                                                                                                                                                                                                                                                                                                                                                                                                                                                                                                                                                                                                                        [TAA = stop codon]
;
endblock;

BEGIN paup;

 
BEGIN SETS;
	CHARSET  tRNAgenes  =  1-20 922-958 1623-1672 2124-2163;
	CHARSET  tRNAspacers  =  21-921 959-1622 1673-2123;
	CHARSET  rpoA = 2164-3538;
END;

outgroup [95] Bromus_tectorum_1;
END;
