# Supplementary material for: Phylogeny of a Genomically Diverse Group of Elymus (Poaceae) Allopolyploids Reveals Multiple Levels of Reticulation
Source: PLoS One. 2013 Nov 1;8(11):e78449. doi: 10.1371/journal.pone.0078449 (PMC3840256; doi:10.1371/journal.pone.0078449)
Supplement: Dataset S2 — Phosphoenolpyruvate carboxylase partial gene sequences (see Figure 3). (TXT) [file pone.0078449.s002.txt]

#NEXUS 

BEGIN DATA; [pepC]
	DIMENSIONS  NTAX=146 NCHAR=1927;
	FORMAT DATATYPE=DNA  MISSING=? GAP=- ;
MATRIX
[                                                10        20        30        40        50        60        70        80        90        100       110       120       130       140       150       160       170       180       190       200       210       220       230       240       250       260       270       280       290       300       310       320       330       340       350       360       370       380       390       400       410       420       430       440       450       460       470       480       490       500       510       520       530       540       550       560       570       580       590       600       610       620       630       640       650       660       670       680       690       700       710       720       730       740       750       760       770       780       790       800       810       820       830       840       850       860       870       880       890       900       910       920       930       940       950       960       970       980       990       1000      1010      1020      1030      1040      1050      1060      1070      1080      1090      1100      1110      1120      1130      1140      1150      1160      1170      1180      1190      1200      1210      1220      1230      1240      1250      1260      1270      1280      1290      1300      1310      1320      1330      1340      1350      1360      1370      1380      1390      1400      1410      1420      1430      1440      1450      1460      1470      1480      1490      1500      1510      1520      1530      1540      1550      1560      1570      1580      1590      1600      1610      1620      1630      1640      1650      1660      1670      1680      1690      1700      1710      1720      1730      1740      1750      1760      1770      1780      1790      1800      1810      1820      1830      1840      1850      1860      1870      1880      1890      1900      1910      1920    ]
[                                      .         .         .         .         .         .         .         .         .         .         .         .         .         .         .         .         .         .         .         .         .         .         .         .         .         .         .         .         .         .         .         .         .         .         .         .         .         .         .         .         .         .         .         .         .         .         .         .         .         .         .         .         .         .         .         .         .         .         .         .         .         .         .         .         .         .         .         .         .         .         .         .         .         .         .         .         .         .         .         .         .         .         .         .         .         .         .         .         .         .         .         .         .         .         .         .         .         .         .         .         .         .         .         .         .         .         .         .         .         .         .         .         .         .         .         .         .         .         .         .         .         .         .         .         .         .         .         .         .         .         .         .         .         .         .         .         .         .         .         .         .         .         .         .         .         .         .         .         .         .         .         .         .         .         .         .         .         .         .         .         .         .         .         .         .         .         .         .         .         .         .         .         .         .         .         .         .         .         .         .         .         .         .         .         .         .         .         .         .         .         .         .         .       ]
[Excluded                                                                                                  aaaaaaaaaaaaaaaaaaaaaaaaaaaaaaaaaaaaaaaaaa                                                                                                                                                                                                                                                                                                                                                                                                                                                                                                                                                                                                            mmmmmmmmmmmmmmmmmmmmmmmmmmmmmmmmmmmmmmmmmmmmmmmmmmmmmmmmmmmmmmmmmmmmmmmmmmmmmmmmmm         eeeeeeeeeeeeeeeeeeeeeeeeeeeeeeeeeeeeeeeeeeeeeeeeeeeeeeeeeeeeeeeeeeeeeeeeeeeeeeeeeeeeeeeeeeeeeeeeeeeeeeeeeeeeeeeeeeeeeeeeeeeeeeeeeeeeeeeeeeeeeeeeeeeeeeeeeeeeeeeeeeeeeeeeeeeeeeeeeeeeeeeeeeeeeeeeeeeeeeeeeeeeeeeeeeeeeeeeeeeeeeeeeeeeeeeeeeeeeeeeeeeeeeeeeeeeeeeeeeeeeeeeeeeeeeeeeeeeeeeeeeeeeeeeeeeeeeeeeeeeeeeeeeeeeeeeeeeeeeeeeeeeeeeeeeeeeeeeeeeeeeeeeeeeeeeeeeeeeeeee                                                                                                                                                                                                                                                              mmmmmmmmmmmmmmmmmmmmmmmmmmmmmmmmmmmmmmmmmmmmmmmmmmmmmmmmmmmmmmmmmmmmmmmmmmmmmmmmmmmmmfffffffff                                                                                                                                                                                                                                                                                                                                                                                                                                              ]
Aegilops_comosa				TCCTCGACCGCTTCCTCGACGTCCTGCAGGGCCTCCACGGCGACGTTCTCAGGGAGATGGTAA-CT--TTTTTTTT-CTT-----------------------------T-T-ACACTGTTCGATCTCGCACCGGATCCGAGCTGTCCCATCATCCA-TGTGCT----------ACTGCTGCGTTGTTCCCATTGATTCCTCTGAACTTTACATGTGGCGCTTCGGGGTTCGA-TGGAGTTTTCAGCTCAGTGTTTGCGGGGTGGGGTTGA----------CTTT-GGGTTAAGTCTCGATGTCGGTAGATTTGTGCGTAATCTTGCGTT----GTTA------AGTGGGACTTTGGACGATTGTCCAGCTGCTCAGTTTTT-CTGCCA----CAAACAG--TTTTTTTTT----CGCAGCTAATCTATATTCCATTGTGGTC---TTGATTTTGGGAGCACT----------------------------------------GCTTTAATT-AGTCG-AACTGGGT----TACTGATTGAATCTCAAATCGTGTCAGTCAAGCCTGACTTCATCCGTGGAATTTGCCTTGCT--ATCAT--G-------------------------AGTGC----------TGGATCTTATGTTGGTCA-----TATACGGG-ATACTACATAACTGGCTTAGTT----------------------------------------------------------------------------------GT-TGTGTG-------------------------------------------------------------------------------------------------------------------------------------------------------------------------------------------------------------------------------------------------------------------------------------------------------------------------------------------------------------------------AACTGAAGT---AAT-ATGTTAACTGACTTGGATCTACTGTAA----TTATG-----------------------------AAAAATAGCTGACAGT--------------------------------------------------------AAACTGTT-GATACAACGGATAGAT----------------------------------GCCTTCTTAGGCTAACCGGCATGGAAGTGCTGATAATATTTA----------------------------------------------------------------------------------------CATGTATGGAAGTCTCG------A---GACATTGTCCATTGCTTGTAGGAGACTGTT---ACATCTTGTTT------ACC--TTACCTAA---CAAAGCCTGAGTCCACACAACATATGG------CGTTTCC-AGAGAACAAAACTAGGGGG----AAAAAGG-TTCTTGAAATCGACTAT--GCCTTGACTTTTGTTGACTTGGTGG-CTCACAAC-------CAGTTTGGTACCTTGCTTGTCAATTGATTAAGAAGACGT--AGGCATATAAACAATTA---GGTTG------CTGGTCGGCTTGA-TTATTTTTTTGGTACCTTGCTTGTCAATTGATTAAGAAGACATTCTATCTCTTATGTTGATTGATGGACAGGCATAATTGAATTATTATTTTCACTAAACAGGTTCAAGAATGCTATGAGGTGGC   
Agropyron_cristatum			TCCTCGACCGCTTCCTCGACGTCCTGCAGGGCCTCCACGGCGACGATCTCAGGGAGATGGTAA-CT-CTTTTTT---C-----------------TCT-C---------TCTCGCACTGTTCGATCTCGGACCGGATCCGAGCTATCCCATCATCCA-TGTGCT----------ACTGCTGCGCTGTCCCCATTGATTCCTCTGAACTTTACATGTGGCGCTTCGGGTTTCGAGTGGAGTTTTCAGCTCAGTGTTTAGGGAGCGGGGTTGA----------CTTT-GGGTTAAGTCTTGATGTCGGTAGATTTGTGCGTAATCTGGTGTTTTT-GTCA------AGTGGGAGTTTGGACGATTGCCCAGGTGCTCAGGCTTT-CTGCCA----CAAACAGA-----TTTCT----CGCAGCTAATCTATATTGCACTGTGGTC---TTGATTTTGGGAGCACT----------------------------------------GCTTTAATT-AGTCG-AAGTGGGTTACTTACTGATTGAATCTCAAATCGTGTCAGTCAAGCCTGACTTCATCCGTGGAATTTGCCTTGCT--ATCAC--G-------------------------AGTGC----------TGGATCTTATGTTGGTCA-----TATACGGG-ATACCAAATAACTGACTTAGTA----------------------------------------------------------------------------------GT-TGTGTC-------------------------------------------------------------------------------------------------------------------------------------------------------------------------------------------------------------------------------------------------------------------------------------------------------------------------------------------------------------------------AACTGAAGT---AATCATGTTAACTGGCCTGGATCTACTGAAA----TTATG-----------------------------AAAAATAGCTGACACTATATGACTGAAGTAATCAT-------------------------------------AA---GT--------------AGAT----------------------------------GACTTCTTAGGAGAACCGGCATGGAAGTGCTGATCATATTTA----------------------------------------------------------------------------------------CATGTATGGAAGTGTCGTTACGAAG-TGACATTGTCCATTGCTTGTAGGAGACTATTCTTCCATCCTGTTT------ACC--TTACCTAAACACAAAGCCTGAGTCCACACAGCATATGG------CGTTTCC-AGAGACCCAAACTAGGGG--AAAAAAAAGG-TTCTTTAAA-CGACTAT--GCCTTGACTATTGTTGACTTGGTGG-CTCACAGC-------CTGTT------------------------------ACGT--AGGCATATAAACAATTA---GGTTG------CTGGCCGGCTTGA-TTA-TTCTTTGTTACCTCGCTTGTCAATTGATTAACAAGGCATCCTATCTCC-ATGTTGATTGATGGA-----------------TTATTTTCACTAAACAGGTTCAAGAATGCTATGAGGTGGC   
Australopyrum_velutinum			TCCTCGACCGCTTCCTCGACGTCCTGCAGGGCCTCCACGGCGACGATCTCAGGGAGATGGTAA-CT-CTTTTTTTT-C-------------TCTCTCT-C---------TCTCGCACTGTTCGATCTCGGACCGGATCCGAGCTG-CCCATCATCCA-TGTGCT----------ACTGCTACGCTGTTCCCATTGATTCCTCTGAACTTTACATGTGGCGCTTCGGGTTTCGAGTGGACC--TCAGCTTAGTGTTTACGGAGTGGGGTTGA----------CTTT-GGATTAAGTCTCGATGTCGGTAGATTTGTGCGTAATCTGGTGTT----GTTA------AGTGGGACTTTGGACGATTGCCCAGGTGCTCAGATTTT-CTGCCA----CAAACA------TTTTTT----CGCAGCTA-TCTGTATGCCATTGTGGTC---TTGATTTTGGGAGCACT----------------------------------------GTTTTAATT-AG----------------------TTGAATCTCAAATCGTGTCAGTCAAACCTGACTTCATCCGTGGAATTTGCCTTGCT--ATCAT--G-------------------------TGTGC----------TGGATCTTATGTTGGTCA-----TATATGGG-ATACCAAATAACTTACTTTGTA----------------------------------------------------------------------------------GT-TGTGTC-------------------------------------------------------------------------------------------------------------------------------------------------------------------------------------------------------------------------------------------------------------------------------------------------------------------------------------------------------------------------AACTGAAGT---AATCATGTTAACTGACTTGGATCTACTGAAA----TTATG-----------------------------ACAAATAGCTGACAGTGT------------------TC-ATCTCTTGAGTCTAA-AA-ATACTAGTTGGGCTAAACTGTC-GAGACAACGGATGGAT----------------------------------GGCTTCTT-----AACTGTCGTGAAAGTGTTGATCATATTTA----------------------------------------------------------------------------------------CTTGTATGGAAGTGATGTTTCCAAG-TGACATT-------------------------------------------------------------------------------------GG------CGTCTCC---AGAACCAAACTAGGG----AATAGAAGG-TTCTTGAAA-CGACCAC--GTCTTGACTTTTGTTGACTTGGTGGCCTCACAAA-------CTGTT------------------------------ACGC--AGGGATATAAATAATTA---GGTTG------CTGGCCGGCTTGA-TTA-TTTTTTGTTCCCTTGCTTGTCAATTGATTAAGAAGA-ATCCTAGCTC-TATGTTGATTGATGGACATGCATAACTGAATTATTATTTTCACTAAACAGGTTCAAGAATGCTATGAGGTGGC   
Bromus_tectorum				TCCTCGACCGCTTCCTCGACGTCCTGCAGGGCCTCCACGGCGACGATCTCAGGGAGATGGTAA-CA-CTTTTTTT--C-----------------TCT-C---------TCT--CACTGTTCGATCTCGGACCGGATCCGAGCTATCCCATCATCCA-TGTGCT----------ACTGCTACGCTGTTCCCATTGATTCCTCTGAACTTTACATGTGGCGCTTCGGGTTTCGAGTGGAGC--TCAGCTTAGTGTTTACGGAGTGGGGTTGA----------CTTC-GGATTAAGTCTCGATGTCGGTAGATTTGTGCGTAATCTGGTGTT----CTTA------AGTGGGAGTTTGGACGATTGCCCAGGTGCTCAGTTTTT-CTACCA----CAAACAAAA-----TTTT----CGCAGCTAATCTATATTCCATTGTGTTC---TTGATTTTGGGAGCACT----------------------------------------GCTTTAATT-AGTCG-AACTGGGTT----ACTGATTGAATCTCAAATCGTGCCAGTCAAACCTGACTTCATCCGTGGAATTTGCCTTGCT--ATCAT--G-------------------------TGTGC----------TGGATCTTATGTTGGTCA-----TATACGGA-AGACCAAATAACTTACTTAGTA----------------------------------------------------------------------------------GT-TGTGTC-------------------------------------------------------------------------------------------------------------------------------------------------------------------------------------------------------------------------------------------------------------------------------------------------------------------------------------------------------------------------AACTAAAGT---AATCATGTTAACTGACTTGGATCTACTGAAA----TTATG-----------------------------AAAAATAGCTGACAGTG------------------GTC-ATCTCTTGAGTCTACG-A-ATACCAGTTGGGTTAAACTGTC-GAG-----------------------------------------------------------------GCATGGAAGTGCTGATCATATTTA-----------------------------------------------------------------------------------------ATGTATGGAAGTGTCGTTTCCAAG-TGACATTGTCC-TTGCTTGTAGGAGACTGTTCTTCCATCTTGTTT------ACCTTTTACCTAAA--CAAAGCCTGAGTCCACGCAACATATGG------CGTTTCC-AGAGAACCAAACTAGGGG----AAAAAAGG-TTCTTGAAA-CGACTAT--GCCTTGACTGTTGTTGACTTGGTGGCCTCACAAC-------CTGTT------------------------------AAGT--ACACATATAAACAATTA---GGTTG------CTGGTCGGCTTG-GTTA-TTTTTTGTTCCCTTGCTTGTCAGTTGATTA--------T--T-T-GCTTATGTTGATTGATGGACATGCATTATTGAATTATTATTTTCACTAAACAGGTTCAAGAATGCTATGA------   
Dasypyrum_villosum			TCCTCGACCGCTTCCTCGACGTCCTGCAGGGCCTCCACGGCGACGATCTCAGGGAGATGGTAAACT-CTTTTTTT--C--------------CCCTCT-C---------TC-C-CACTGTTCGATCTCGCACCGGATCCGAGCTGTCCCATCATCCA-TGTGCC----------ACTGCTGCGCTGTTCCCATTGATTCCTCTGAACTTTACATGTGGCGCTTCGGGTTTCGAGTGGAGTTTGCAGCTCAGTGTTTATGGAGTGGGGTTGA----------CTTT-CGGTTAAGTCTCGATGTCGGTAGATTTGTGCGTAATCTGGTGTT----GTTA------AGTGGGAGTTTGCACGATTGCCCAGGTGCTCAGTTTTT-CTGCCA----CAAGCAA-----TTTTTT----CGCAGCTAATCTGTATTCCATTGTGGTC---TTGATTTTGGGGGCACT----------------------------------------GCTTTAATT-AGTCG-AACTGTGTT----ATTGGTTGAATTTCAAATTGTGTCAGTCAAACCTGACTTCATCCGTGGAATTTGCCTTGCT--ATCAT--G-------------------------CGTGC----------TGGATCTTATGTTGGTCA-----TATACGGG-AGACCAAATAACTTACTAAGTA---------------------------------------------------------------------------------------------------------------------------------------------------------------------------------------------------------------------------------------------------------------------------------------------------------------------------------------------------------------------------------------------------------------------------------------------------------------------------------ATCATGTTAACTGACTTGGATCTACTGAAA----TTATG-----------------------------AAAAATAGCTGACAGTGT------------------TC-ATCTCTTG----------------AGTTGGGTTAAACTGTC-GATACAACGGATAGAT----------------------------------GCCTTCTTAGGAGAACCGGCATGGAAGTGCTGATCGTATTTA----------------------------------------------------------------------------------------CATGTATGGAAGTGTCGTTTCCAAG-TGACATTGTCCATTGCCTGTAGGAGATTGTTCTTCCATCTTGTTT------ACC--TTACCTAAACAC--AGCCTGAGTCCACCCAACATATGG------CGTTTCC-AGAGAACCAAACTAGGG----AAAAAAAGG-TTCTTGAAA-CGACTAC--GCCTTGACTTTTGTTGACTTGGTGGCCTCACAAC-------CTGTT------------------------------ACGT--AGGCATATAAACAATTA---GGTTG------CTGGCCGGCTTGA-TTA-TT-TTT---CCCTTGCTTGTCAATTGATTAAGAAGACATCCTATCTCTTATGTTGATTGATGGACAGGCATAATTGAATTATTATTTTCACTAAACAGGTTCAAGAATGCTATGAGGTGGC   
Eremopyrum_orientale			TCCTCGACCGCTTCCTCGACGTCCTGCAGGGCCTCCACGGCGACGATCTCAGGGAGATGGTAA-CT-CTTTTTTT--C-----------------TCT-C---------TCTCGCACTGTTCGATCTCGGACCGGATCCGAGCTGTCCCATCATCCA-TGTGGT----------ACTGCTGCGCTGTCCCCGTTGATTCCTCTGAACTTTACATGTGGCGCTTCGGGTTTCGAGTGGAGTTTTCAGCTCAGTGTTTATGGAGCGGGGTTGA----------CTTT-GAGTTAAGTCTCGATGTCGGTAGATTTGTGCGTAATCTGGTGTTTTT-GTTA------AGTGTGAGTTTGGACGATTGCCCAGGTCCTCAGGCTTT-CTGCCA----CAAACAG-----TTTTTT----CGCAGCTAATCTATATTCCATTGTGGTC---TTGATTTTGGGAGCACT----------------------------------------GCTTTAATT-AGTCG-AACTGGGTT----ACTGATTGAATCTCAAATCTTGTCAGTCAA?CCTGACTTCATCCGTGGAA-TTGCCTTGCT--ATCAC--G-------------------------AGTGC----------TGGATCTTATGTTGGTCA-----TATACGGG-ATACCAAATAACTGACTTTGTA----------------------------------------------------------------------------------GT-TGTGTC-------------------------------------------------------------------------------------------------------------------------------------------------------------------------------------------------------------------------------------------------------------------------------------------------------------------------------------------------------------------------AACTGAAGT---AATCATGTTAATTGACTTGGATCTACTGAAAGTAATCATGTTAACTGACCTGGATCTACTGAAAGTATGAGAANTAGCTGACACTATATGACTGAAGTAATCATGCC-ATCTCTCGAGTCTACG-A-ATACTAGTTGGGTTAAACTGTC-GAGACAACGGATAGAT----------------------------------GGCTTCTTAGGAGAACCGGCATGGAAGTGCTGATCATATTTA----------------------------------------------------------------------------------------CATGTATGGAAGTGTCGTTACGAAG-TGACATTGTCCATTGCTTGTAGGAGACTATTCTTCCATCCTGTTT------ACC--TTACCTAAACACAAAGCCTGAGTCCACACAGCATATGA------CGTTTCC-AGAGAACCAAACTAGGGG-----AAAAAGGGTTCTTGAAA-CGACTAT--GCCTTGACTATTGTTG--------G-CTCACAAC-------CTGTT------------------------------ACGT--AGGCATATAAACAATTA---GGTTG------CTGGCCGGCTTGA-TTA-TTCTTTGTTACCTCGCTTGTCAATTGATTAAGAAGGCATCCTATCTCC-ATGTTGATTGATGGA-----------------TTATTTTTACTAAACAGGTTCAAGAATGCTATGAGGTGGC   
Heteranthelium_piliferum		TCCTCGACCGCTTCCTCGACGTCCTGCAGGGCCTCCACGGCGACGATCTCAGGGAGATGGTAA-CT-CTTTT-----CCCCCCC---------CCTCT-C---------TCTCGCACTGTTCGATCTCGCACCGGATCCGAGCTGTCCCATCATCCA-TGTGCC----------ACTGCTGCGCTGTTCCCATTGATTCCTCTGAACTTTACATGTGGCGCTTCGGGGTTCCAGTGGAGTTTTCAGCTCAGTGTTTACGGAGTGGGGTTGA----------CTTT-GGGTTAAGTCTCGATGCCGGTAGATTTGTGCGTAATCTGGTGTT----GTTA------AGTGGGAGTTTGGACGATTGCCCAGCTGCTCAGTTTTT-CCTCCA----CAAACAA----TTTTTTT----CGCAGCTAATCTATATTCCATTGTGGTCTCCTTGATTTTGGGAGCACT----------------------------------------GCTTTAATTAAGTCG-AACTGGGTT----ACTGATTGAATCTCAAATCGTGTCAGTCAAGCCTGACTTCATCCGTGGAACTTGCCTTGCT--ATCAT--G-------------------------TGTGT----------TGGATCTCATGTTGGTCA-----TATACGGG-AGACCAAATAACTGACTTAGTA----------------------------------------------------------------------------------GT-TGTGTT-------------------------------------------------------------------------------------------------------------------------------------------------------------------------------------------------------------------------------------------------------------------------------------------------------------------------------------------------------------------------AACTAAAGT--AAATCATGTTAACTGACTTGGATCTACTGAAA----TTGCG-----------------------------AAAAATAGCTGGCAGTGT-T----------------T--ATCTCTT-AGTGTACGCATATACTAGTTGGGTTAAACTGTT-GAGACAAAGGATAGAT----------------------------------GACTTCTTAGGGGAACCGGCATAGAAGTGTTGATCATATTTA----------------------------------------------------------------------------------------CATGTGTGGAAGTGTAGTTTCCAAG-TGACATT--CCATTGCTTGTAGGGGACTGTTCCTCCATCTTGTTT------ACC--TTACCTATA--CAAAGCCTGAGTCCACACAACATATGG------CGTTTCC-AGACAACCTAACTAGAGG--AAAAAAAAGG-TTCTTCAAA-CGACTAT--GCCTTGACTTTTGTTGACTTGGTGG-CTCACAAC-------CTGTT------------------------------ACGC--AGGCATATAAACAAATA---GGTTG------CTGGCCGGCTTGA-TTA-TTTTTTGTTCCATCGCTTGTCAGTTGATTAAGAAGACATCCTAT----TATGTTGATTGATGGACATGCATAACTGAATTATTATTTTCACTAAACAGGTTCAAGAATGCTACGAGGTGGC   
Leymus_sabulosus_1			TCCTCGACCGCTTCCTCGATGTCCTGCAGGGCCTCCACGGCGACGATCTCAGGGAGATGGTAA-CT-CTTTTTT-------------------TCTC------------TCTCTCACTGTTCGATCTCGGACCGGATCCGAGCTGTCCCATCATCCAGTATCGAGTTGTGTAGTACTACTACGCTG----------TTCCTCTGAACTTTACATGTGGAGCTTCGGGTTTCGAGTGGAGC--TCAGCTCAGTGTTTACGGAGTGGGGTTGA----------CTTT-GGATTAAGTCTCGATGTCGGTAGATTTGTGCGTAATCTGCTGTT----GTTA------AGTGGGAGTTTGGACGATTGCCCAGGTGCTCAGATTTT-CTGCCA----CAAACAA-----TTTTTT----CGCAGCTAATCTATATTCCATTGTGGTC---TTGATTTTGGGAGCACT----------------------------------------GCTTTAATT-AG----------------------TTGAATCTCAAATTGTGTCAGTCAAACCTGACTTCATCCGTGGAACTTGCCTTGCT--ATCAT--G-------------------------TGTGC----------TGGATCTTATGTTGGTCA-----TATTCGGG-AGACCAAATAACTTACTTAGTA----------------------------------------------------------------------------------GT-TGTGTC-------------------------------------------------------------------------------------------------------------------------------------------------------------------------------------------------------------------------------------------------------------------------------------------------------------------------------------------------------------------------AACTAAAGT---AATCATGTTAACGGACTTGGATCTACTGAAA----TTATG-----------------------------AAAAATAGCTGACAGTGT------------------TCGATCTCTCGAGTCTACG-A-ATACCAGTTGGGTTAAACTGTC-GAGATAACGGATAGAT----------------------------------GACTTCTTAGGATAACCGGCATGGAAGTGCTGATCATACTTA----------------------------------------------------------------------------------------CATGTATGGAAGTGTCGTTTCC-AGTTGACATTGTCCATTGCTTGTAGGAGACTGTTCTTCCATCTTGTTT------ACC--TTACCTAAA--CAAAGCCCGAGTCCAAACAACATATGG------CGTTTCC-AGAGAACCAAACTAGGG----AAAAAAAGGGTTCTTGAAA-CGACTAT--GCCTTGACTTTTGTTGACTTGG-GG-CTCACAAGTCACAACCTGTT------------------------------ACGT--AGGCATATAAACAATTA---GGTTG------CTGGCTGGCTTGA-TTA-TTTTTTGTTACCTTGCTTGTCAACTGATTAAGAAGACATCCTATCTC-TATGTTGATTGATGGACATGCATAATTGAATTATTATTTTCACTAAACAGGTTCAAGAATGCTATGAGGTGGC   
Peridictyon_sanctum			TCCTCGATCGCTTCCTCGACGTCCTGCAGGGCCTCCATGGCGACGATCTCAGGGAGATGGTAA-CT-CTTTTTT---CTTT------------TCCCT-C---------CCTCGCACTGTTCGATCTCGCACCGGATCCGAGCTGTCCCATCATCCA-TGTGCT----------ACTGCTGCGCTGTTCCCATTGATTCCTCTGAACTTTACATGTGGCGCTTCGGGTTTCGAGTGGAGC--TCGGCTCAGTGTTTGCGGAGGGGGGTTGA----------CTTT-GGGTTAGGTCTCGATGTCGGTAGATTTGTGCGTAATCTGGTGCT----GTTA------AGTGGGAGTTTGGACGATTGCCCAGGTGCTCAGGCTTT-CTGCCA----CAAACAGA-TTTTTTTTT----CGCAGCTAATCTATATTCCATTGTGGTC---TTGATTTTGGGAGGACT----------------------------------------GCTTTAATT-AGTCG-AACTGGGTTACTGATTGATTGAATCTCAAATCGTGCGAGTCAAACCTGACTTCATCCGTGGAACTTGCCTTG-T-TATCAT--G-------------------------TGTGC----------TGGATCTTATGTTGGTCA----GTATACGGG-ATACCAAATAACTGACTTAGTA----------------------------------------------------------------------------------GT-TGTGTC-------------------------------------------------------------------------------------------------------------------------------------------------------------------------------------------------------------------------------------------------------------------------------------------------------------------------------------------------------------------------AACTGAAGT---AAT-TTGTTAACTGACTTGGATCTACTGAAA----TTATG-----------------------------AAAAATAGCTGACAGTGT------------------TC-ATCTCTT-AGTCTACGAATATACTAGTTGGGTT-AATT-T--GAGACAACGGATAGAT----------------------------------GACTTCTTAGGAGAACCGGCATGGAAGTGCTGATCAGATTTA----------------------------------------------------------------------------------------CATGTATGGAAGTGTAGTTTCCAAG-TGACATTGTCCATTGCTTGTAGGCGACTGTTCTTCCATCTTGTTT------ACC--TTACCTAAA--CAAAGCCTGAGTCCACACAACATATGG------CGTTTCC-AGAGAACCAAACTAGGGG--AAAAAAAAGG-TTCTTGAAA-CGACTAT--GCCTTGACTTTTGTTGACTTGGTGG-CTCACAAC-------CTTTT------------------------------ACGT--AGGCATATAAACAAATA---GGTTG------CTGGCCGGCGTGA-TTA-TTTTTTGTTCCCTCGCTTGTCAATTGATTGAGAAGACATCCTATCTCTTATGTTGATTGATGGACATGCATAACTGAATTATTATTTTCACTAAACAGGTTCAAGAATGCTATGAGGTGGC   
Secale_anatolicum			TCCTCGACCGCTTCCTCGACGTCCTGCAGGGCCTCCACGGCGACGATCTCAGGGAGATGGTAA-CC-CCTTTTTT--CCTTTT----------TCTCT-C---------TCTCGCACTGTTCGATCTCGCACCGGATCCGAGCTGTCCCGTCATCCA-TGTGCT----------ACTGCTGAGCTGTTCCCATTGATTCCTCTGAACTTTACATGTGGCGCTTCGGGTTTCGAGTGGAGTTTTCAGCTCAGTGTTTACGGAGCGGGGTTGAGCGGGGTTGACTTT-GGGTTAAGTCTCGATGTCGGTAGATTTGTGGGTAATCTGGTGTT----GTTA------AGTGGGAGTTTGGACGATTGCCCAGCTGCTCAGTTTTT-CTGCCA----CAAACAAA--TTTTTTTT----CGCAGCTAATCTATATCCCATTGTGGTC---TTGATTTTGG-AGCACT----------------------------------------GCTTTAATT-AATCT-AACTGGGTT----ACTGATTGAATCTCAAATCGTGTCAGTCAAGCTTGACTTCATCCGTGGAATTTGCCTTGCT--ATCAT--G-------------------------AGTGC----------TGGATCTTATGTTGGTCA-----TATA-GGGGATACCAAATAACTGGCTTAGTA----------------------------------------------------------------------------------GT-TGTGTC-------------------------------------------------------------------------------------------------------------------------------------------------------------------------------------------------------------------------------------------------------------------------------------------------------------------------------------------------------------------------AACTGAAGT---AAT-ATGTTAACTGACTTGGATCTGCTGAAA----TTATG-----------------------------AAAAATAGCTGACAGTGT------------------TC-ATCTCCT-AGTATACGGATATATTAGTTGGGTTAAACTGTC-GAGACAATGGATATATGTAAGTGCTGATCAGATTTACATGTATTAGTTGTGACTTCTTAGGAGAACCGGCATGGAAGTGCTGATCAGATTTA----------------------------------------------------------------------------------------CATGTATGTAAGTGTAGTTTCCAAG-TGACATTGTCCATTGCTTGTAGGCGACTGTCCTTACATCTTGTTTATTTATACC--TTACCTAAA--CAAAGCCTGAGTCCACACAACATATGG------CGTTTCC-AGAGAACCAAACTAGG--AAAAAAAAAAGG-TTCCTGAAA-CCACTAT--GCCTTGACTTTTTTTGACTTGGTGG-CTCACAAC-------CTGTT------------------------------ACGT--AGGCATATAAACAATTA---GGTTG------CTGGCCGGCTTGA-TTA-TTTTTTGTTCCCTTGCTTGTCAATTGATTAAGAAGACATCCTATCTCTTATGTTGATCGATGGACATGCATAACTGGATTATTACTTTCGCTAAACAGGTTCAAGAATGCTATGAGGTGGC   
Secale_cereale				TCCTCGACCGCTTCCTCGACGTCCTGCAGGGCCTCCACGGCGACGATCTCAGGGAGATGGTAA-CC-CTTTTTTTT-CCTTTT----------TCTCT-C---------TCTCGCACTGTTCGATCTCGCACCGGATCCGAGCTGTCCCGTCATCCA-TGTGCT----------ACTGCTGAGCTGTTCCCATTGATTCCTCTGAACTTTACATGTGGCGCTTCGGGTTTCGAGTGGAGTTTTCAGCTCAGTGTTTACGGAGCGGGGTTGA----------CTTT-GGGTTAAGTCTCGATGTCGGTAGATTTGTGGGTAATCTGGTGTT----GTTA------AGTGGGAGTTGGGACGATTGCCCAGCTGCTCAGTTTTT-CTGCCA----CAAACAA---TTTTTTTT---CCGCAGCTAATCTATATCCCATTGTGGTC---TTGATTTTGG-AGCACT----------------------------------------GCTTTAATT-AATCT-AACTGGGTT----ACTGATTGAATCTCAAATCGTGTCAGTCAAGCTTGACTTCATCCGTGGAATTTGCCTTGCT--ATCAT--G-------------------------AGTGC----------TGGATCTTATGTTGATCA-----TATA-GGGGATACCAAATAACTGGCTTAGTA----------------------------------------------------------------------------------GT-TATGTC-------------------------------------------------------------------------------------------------------------------------------------------------------------------------------------------------------------------------------------------------------------------------------------------------------------------------------------------------------------------------AACTGAAGT---AAT-ATGTTAACTGACTTGGATCTGCTGAAA----TTATG-----------------------------AAAAATAGCTGACAGTGT------------------TC-ATCTCTT-AGTCTACGGATATATTAGTTGGGTTAAACTGTC-GAGACAATGGATATATGTAAGTGCTGATCAGATTTACATGTATTAGTTGTGACTTCTTAGGAGAACCGGCATGGAAGTGCTGATCAGATTTA----------------------------------------------------------------------------------------CATGTATGTAAGTGTAGTTTCCAAG-TGACATTGTCCATTGCTTGTAGGCGACTGTCCTTACATCTTGTTTATTTATACC--TTACCTAAA--CAAAGCCTGAGTCCACACAACATATGG------CGTTTCC-AGAGAACCAAACTAGG---AAAAAAAAAGG-TTCCTGAAA-CCACTAT--GCCTTGACTTTTTTTGACTTGGTGT-CTCACAAC-------CTGTT------------------------------ACGT--AGGCATATAAACAATT-T--GGTTG------CTGGCCGGCTTGA-TTA-TTTTTTGTTCCCTTGCTTGTCAATTGATTAAGAAGACATCCTATCTCTTATGTTGATTGATGGACATGCATAACTGGATTATTACTTTCACTAAACAGGTTCAAGAATGCTATGAGGTGGC   
Taeniatherum_caput_medusae		TCCTCGACCGCTTCCTCGACGTCCTGCAGGGCCTCCACGGCGACGATCTCAGGGAGATGGTAA-CT-TTTTTTTTT-CTTTTC------TCTCTCTCT-C---------TCTCGCACTGTTCGATCTCGCACCGGATCCGAGCTGTCCCGTCATCCA-TGTGCT----------ACTGCTGCGCTGTTCCCATTGATTCCTCTGAACTTTACATGTGGCGCTTCGGGGTTCGAGTGGAGTTTTCAGCTCAGTGTTTACGGAGCGGGGTTGA----------CTTT-CGGTTAAGTCTCGATGTCGGTAGATTTGTGCGTAATCTGGTGTT----GTTA------AGTGGGAGTTTGAACGATTGCCCAGCTGCTCAGTTTTT-CTGCCA----CAAACAA--TTTTTTTTT----CGCAGCTAATC-ATATTCCATTGTGGTC---TTGATTTTGGGAGCACT----------------------------------------GCTTTAATT-AATCG-AACTGGGTT----ACTGATTGAATCTCAAATCGTGTCAGTCAAGCCTGACTCCATCCGTGGAATTTGCCTTGCT--ATCAT--G-------------------------AGAGC----------TGGATCTTATGTTGGTCA-----TATACGGG-ATACTAAATAAC-----TAGTA----------------------------------------------------------------------------------GT-TGTGTC-------------------------------------------------------------------------------------------------------------------------------------------------------------------------------------------------------------------------------------------------------------------------------------------------------------------------------------------------------------------------AACTGAAGTAGTAAT-ATGTTAACTGACTTGGATCTACTGTAA----TTATG-----------------------------AAAAATAGCTAACAGTAT------------------TC-ATCTCTT-AGTCTACGAATATACTAGTGGGGTTAAACTGTA-GATACAACGGATAGAT----------------------------------GCCTTCTTAGGCTAACCGGCATGGAAGTGCTGATAATATTTA----------------------------------------------------------------------------------------CATGTACGGAAGTCTCG---------TGACATTGTCCATTGCTTGTAGGAGACTG---TTACATCTTGTTT------ACC--TTACCTAA---CAAAGCCTGAGTCCACACAACATATGG------CGTTTGC---AGAA---AAGT----------T-AAAGG-TTCTTGAAATCGACT-T--GCCTTGACTTTTGTTGACTTGGTGG-CTCACAAC-------CTGTTTTGTACCTTGCTTGTCAATTGATTAAGAAGACGT--AGGCATATAAACAATTA---GGTTG------CTGGTCGGCTTGAG-TATTTTTTTGGTACCTTGCTTGTCAATTGATTAAGAAGACATTCTATCTCTTGTGTTGATTGATGGACAGGCATAATTGAATTATTATTTTCACTAAACAGGTTCAAGAATGCTATGAGGTGGC   
Thinopyrum_elongatum			TCCTCGACCGCTTCCTCGACGTCCTGCAGGGCCTCCACGGCGACGATCTCAGGGAGATGGTAA-CT-CTTT-----------------------CTCT-C---------TCTCGCACTGTTCGATCTCGCACCGGATCCGAGCTGTCCCATCATCCA-TGTGCT----------ACTGCTGCGCTGTTCCCATTGATTCCTCTGAACTTTACATGTGGCGCTTCGGGTTTCGAGTGGAGTTTTCAGCTCAGTGTTTACGGAGCGGGGTTGA----------CTTT-GGGTTAAGTCTCGATGTCGGTAGATTTGTGCGTAATCTTGTGTT----GTCA------AGTGGGACTTTGGACGATTGCCCAGTTGCTCAGTTTTT-CTGCCA----CAAACAA---TTTTTTTT---CCGCAGCTAATCTATATTC--TTG----C---TT--------------TAATTAGTCGAACTGGGTTACTGATTGAATCTCATATTCTTGCTTTAATT-AGTCG-AACTGGGTT----ACTGATTGAATCTCAAATCGTGTCAGTCAAGCCTGACTTCATCCGTGGAATTTGCCTTGCT--TTCAT--G-------------------------AGTGC----------TGGATCTTATGTTGGTCA-----TATACGGG-ATACCAAATAACTGACTTAGTA----------------------------------------------------------------------------------GTTTGTGTC-------------------------------------------------------------------------------------------------------------------------------------------------------------------------------------------------------------------------------------------------------------------------------------------------------------------------------------------------------------------------AACTGAAGT---AAT-ATGTTAACTGACTTGGATCTACTGAAA----TTATG-----------------------------AAAAATAGCTGACAGTGT------------------TC-ATCTCTT-AGTCTACGAATATACTAGTTGGGTTAAACTGTC-GAGACAACGGATATAT----------------------------------GACTTCTTAGGAGAACCGGCATCGAAGTGCTGATCAGATTTA----------------------------------------------------------------------------------------CGTGTATGGAAGTGTAGTTTCTAAG-TGACATTGTCCATTGCTTG-AGGCTAGTGTTCTTCCATCCTGTTC------ACC--TTACCTGAA--CAAAGCCTGAGTCCACACAACATATGG------CG-TTCCAAGAGAACCAAACTAGG---AAAAAAAAAGG-TTCTTGAAA-CGACTAT--GCCTTGACTTTTGTTGACTTGGTGGCCTCACAAC-------CTGTTATGT--------------------------A-GT--AGGCATATAAACAATTA---GGTTG------CTGGCCGGCCTGA-TT--CTTTTTGTTCCCTTGCTTGTCAATTGATTAAGAAGACATCCTGTCTCTTATGTTGATTGATGGACAGGCATAATTGAATTATTATTTTCACTAAACAGGTTCAAGAATGCTATGAGGTGGC   
Triticum_aestivum			TCCTCGACCGCTTCCTCGACGTCCTGCAGGGCCTCCACGGCGACGATCTCAGGGAGATGGTAA-CT-CTTTTTT---CTTCTTGTTT------TCTCT-C---------TCTCGCACTGTTCGATCTCGCACCGGATCCGAGCTGTCCCATCACCCA-TGTGCT----------ACTGCTGCGCTGCTCCCATTGATTCCTCTGAACTTTACATGTGGCGCTTCAGGGTTCGAGTGGAGTTTTCAGCTCAGTGTTTACGGAGTGGGGTTGA----------CTTT-GGGTTAAGTCTCGATGTCGGTAGATTTGTGTGTAATCTGGTGTT----GTTA------AGTGGTAGTTTGGACGATTGCCCAGCTGCTCAGTTTTT-CTGCCA----CAAACAAA--TTTTTTTT----CGCAGCTAATCTATATCCCATTGTGGTC---TTGATTTTGGGAGCACT----------------------------------------GCTTTAATT-AGTCG-AACTGGGTT----ACTGATTGAATCTCAAATCGTGTCGGTCAAGCATGACTTCATCCGTGGAATTTGCCTCGCTCTATCAT-TGTTGTGTCAACTGATTTTGGCATATAAGTGC----------TGGATCTTATGTTGGTCA-----TATACGGG-ATACTAAATAACTGGCTTAGTA----------------------------------------------------------------------------------GT-TGTGTC-------------------------------------------------------------------------------------------------------------------------------------------------------------------------------------------------------------------------------------------------------------------------------------------------------------------------------------------------------------------------AACTGAAGT---AAT-ATGTTAACTGACTTGGATCTACTGTAA----TTATG-----------------------------AAAAATAGCTAACAGTGT------------------TC-ATCTCTT-AGTCTACGAATATACTAGTTGGGTTAAACTGTC-GATACAACGGATAGAC----------------------------------GCCTTCTTAGGCTAACCGGCATGGAAGTGCTGATAATATTTA----------------------------------------------------------------------------------------CATGTATGGAAGTCTCG------A---GACATTGTCCATTGCTTGTAGAAGACCG---TTACATCTTGTTT----ATACC--TTACCTAA---CAAAGCCTGAG----------ATATGG------CGTTTCC-AGAGAACCAAACTAGGGG----AAAAAAGG-TTCTTGAAATCGACT-T--GCCTTGACTTTTGTTGACTTGGTGG-CTCACAAC-------CTGTTTGGTACCTTGCTTGTCAATTGATTAAGAAGACGT--AGGCATATAAACAATCA---GGTTG------CTGGTCGGCTTGA-TTATCTTTTTGGTACCTTGCTTGTCAGTTGATTAAGAAGACATCCTATATCTTATGTTGATTGATGGACAGCCATAATTGGATTATTATTTTCACTAAACAGGTTCAAGAATGCTATGAGGTGGC   
Hordeum_bogdanii_2a			TCCTCGACCGCTTCCTCGACGTCCTGCAGGGCCTCCACGGCGACGATCTCAGGGAGATGGTAA-CT-CCTTTTT---CTTT--------------TCT-C---------TCTCGCACCGTTCGATCTCGCACCGGATCCGAGCTGTCC-GTCACCCA-TGTGCT----------ACTGCTGCGCTGTTCCCATTGATTCCTCTGAACTTTACATGTGGCGCTTCGGGTTTCGAGTGGAGTTTTCAGCTCAGTGTTTGCGGAGTGGGGTTGA----------CTTT-GGGTTAAGTCTCGATGTCGGTAGATTTGTGCATAATCTGGTGTTTTT-GTTATTGTTAAGTGGGAGTTTGGACGATTGCCCAGCTGCTCAGGTTTT-CTGCCA----CACACAG-----TTTTTT----CGCAGCTAATCTATATTCCATTGTGGTC---TTGATTTTGGGAGCACT----------------------------------------GCTTTAAT--AG----------------------TTGAATCTCAAATCGTGTCAGTCAAATCTGACTTCATCCG------TTGCCTTGCT--ATCAT--G-------------------------TGTGT----------TGGATCTTAT----------------------A-ACC-AATAACTTACTTACTA----------------------------------------------------------------------------------GT-TCTGTC-------------------------------------------------------------------------------------------------------------------------------------------------------------------------------------------------------------------------------------------------------------------------------------------------------------------------------------------------------------------------AACTAAAGT---AATCATGTTAATTGATTTGGATCTACTGAAA----TTATG-----------------------------AGAAGTAGCTGACAGTGT------------------TC-ATCTCTTGAGTCTACG-A-ATACTAGTTGGGTTAAACTGTC-GAGACAA----CGGAT--------------------------------------------------------------------CATATTTA----CTTTGTA------------------------------------------------------------------------------GTATATGGAAGTGACGTTTCC------------------------------------------------------------------------------------------------------------------AGAACCAAACTAGGG----AATAGAAGG-TTCTTGAAA-CGACCAC--GTCTTGACTTTTGTTGACTTGGTGGCCTCAGAAA-------CTGTT------------------------------ACGT--AGGCATATAAACAATTA---GGTTTAGGTTGCTGGCCGGATTGA-TTA-TTTTTTGTTCCCTTGCTTGCCAATTGATTAAGAAGA-ATCCTATCTC-TATGTTGATTGATGGACATGCATAACTGAATTATTATTTTCACTGAACAGGTTCAAGAA--------------
Hordeum_bulbosum_1a			TTCTCGACCGCTTCCTCGACGTCCTGCAGGGCCTCCACGGCGACGATCTCAGGGAGATGGTAA-CTCTTTTTTTTTTCTCTCTCTCTCTC---TCTCTA----------CCTCGCACTGTTCGATCTCGCACCGGATCCGAGCTTTCCCGTCATCCA-TGTGCC----------ACTGC--------------------CTCTGAACTTTACATGTGGCGCTTCGGGTTTCGAGTGGAGTTTTCAGCTCAGTGTTCGCGGAGTGGGGTTGA----------CTTT-GGGTTAAGTCTCCATGGCGGTAGTTTTGTGCGTAATCTGTTGTTTTT-GTTA------AGTATGGGTTTGGACGATTGCCCAGGTGCTCAGTTTTTTCTGCCACGAACAAACAAAA-------TT----CGCAGCTAATCTATATTCCATGGTGGTC---TTGATTATGGGAGCACT----------------------------------------GCTTTAATT-AGTCC-AACTAAGTT----ACTGATTGAATCTCAAATCGTGCCAGTCAAACCTGACTT-GTCTGTGGAATTTGCCTTGCT--ATCAT---------------------------TTGTGC----------TGGATCTTATGTTGGTCA-----TATACGGG-ATACA-AATAACTGACTTA-TA----------------------------------------------------------------------------------GT-TGTATC-------------------------------------------------------------------------------------------------------------------------------------------------------------------------------------------------------------------------------------------------------------------------------------------------------------------------------------------------------------------------AACTAAAGT---AATCTTTTTAACTGACTTGGATCTACTGAAA----TTATG----------------------------AAAAAGTAGCTGACAGTGT------------------TC-ATCTCTTGAGTCTACGAATGTACCAGTTGGGTCGAACTGTG-CAGACAGCCGATAGAT----------------------------------GACTTCTTAGGACAACCC--------------------------------GTA-----------------------------------------------------------------------------------TGGAAGTGCCGTTTTCA-----ACATTGTCAATTGCTTGTAGGAGACTGTTCTTCCATCTTCTTT----ATACC--GTACCTAAA--CAAAGCTTGAGTCCACACAACATATGG------TGCTTTC-AGCGAACCAAACCAGGG----AAAAAAAGG-TTCTTGAAA-CGACCAG--GCCTTGACTTTTGTTGACTTGGTGGCCTCACAAC-------CTGTT------------------------------ACGT--TGGCATATAAACAATTA---GGTTG------CTGGCCGGCTTGA-TTA-TTTTTTGTTACCTTGCTTGTCAATTGATTAAGAAGACATCCTATTTCTTATGTTGATTGATGGACATTCATAATTGAATTATTATTTCCACTAAACAGGTTCAAGAATGCTACGAGGTGGC
Hordeum_bulbosum_1b			TTCTCGACCGCTTCCTCGACGTCCTGCAGGGCCTCCACGGCGACGATCTCAGGGAGATGGTAA-CTCTTTTTTTTT-CTCTCTCTCTCTC---TCTCTA----------CCTCGCACTGTTCGATCTCGCACCGGATCCGAGCTTTCCCGTCATCCA-TGTGCC----------ACTGC--------------------CTCTGAACTTTACATGTGGCGCTTCGGGTTTCGAGTGGAGTTTTCAGCTCAGTGTTCGCGGAGTGGGGTTGA----------CTTT-GGGTTAAGTCTCCATGGCGGTAGTTTTGTGCGTAATCTGTTGTTTTT-GTTA------AGTATGGGTTTGGACGATTGCCCAGGTGCTCAGTTTTTTCTGCCACGAACAAACAAAA-------TT----CGCAGCTAATCTGTATTCCATCGCGGTC---TTGATTTTGGGAGCACT----------------------------------------GCTTTAATT-AGTCC-AACTAAGTT----ACTGATTGAATCTCAAATCGTGTCAGTCAAACCTGACTT-GTCTGTGGAATTTGCCTTGCT--ATCAT--G-------------------------TGTGC----------TGGATCTTATGTTGGTCA-----TATACGGG-ATACA-AATAACTGACTTA-TA----------------------------------------------------------------------------------GT-TGTATC-------------------------------------------------------------------------------------------------------------------------------------------------------------------------------------------------------------------------------------------------------------------------------------------------------------------------------------------------------------------------AACTAAAGC---AATCTTTTTAACTGACTTGGATCTACTGAAA----TTATG----------------------------AAAAAGTAGCTGACAGTGT------------------TC-ATCTCTTGAGTCTACGAATATACCAGTTGGGTTGAACTGTC--CAACAGCGGATAGAT----------------------------------GACTTCTTAGGACAACCC--------------------------------GTA-----------------------------------------------------------------------------------TGGAAGTGCCGTTTTCA-----ACATTGTCAATTGCTTGTAGGAGACTGTTCTTCCATCTTCTTT----ATACC--GTACCTAAA--CAAAGCTTGAGTCCACACAACATATGG------CGTTTTC-AGCGAACCAAACCAGGG----AAAAAAAGG-TTCTTGAAA-CGACCAG--GCCTTGACTTTTGTTGACTTGGTGGCCTCACAAC-------CTGTT------------------------------ACGT--TGGCATATAAACAATTA---GGTTG------CTGGCCGGCTTGA-TTA-TTTTTTGTTACCTTGCTTGTCAATTGATTAAGAAGACATCCTATTTCTTATGTTGATTGATGGACATTCATAATTGAATTATTATTTCCACTAAACAGGTTCAAGAATGCTACGAGGTGGC
Hordeum_bulbosum_1c			TCCTCGACCGCTTCCTCGACGTCCTGCAGGGCCTCCACGGCGACGATCTCAGGGAGATGGTAA-CTCTCTTATTTCTCTCTCTCTCTCTCTC-TCTCT-CTCTCTG---CCTCGCACTGTTCGATCTCGCACCGGATCCGAGCTGTCCCGTCATCCA-TGTGCT----------ACTGC--------------------CTCTGAACTTTACATGTGGCGCTTCGGGTTTCGAGTGAAGTTTTCAGCTCAGTGTTCGCGGAGTGGGGTTGA----------CTTT-GGGTTAAGTCTCGATGTCGGTAGTTTTGTGCGTAATCTGTTGTTTTT-GTTA------AGTGGGGGTTTGGACGATTGCCCAGGCGCTCAGTTTTTTCTGCCACGAACAAACAAAA-------TT----CGCAGCTAATCTGTATTCCATCGCGGTC---TTGATTTTGGGAGCACT----------------------------------------GCTTTAATT-AGTCC-AACTAAGTT----ACTGATTGAATCTCAAATCGTGTCAGTCAAACCTGACTT-GTCTGTGGAATTTGCCTTGCT--ATCAT--G-------------------------TGTGC----------TGGATCTTATGTTGGTCA-----TATACGGG-ATACA-AATAACTGACTTA-TA----------------------------------------------------------------------------------GT-TGTATC-------------------------------------------------------------------------------------------------------------------------------------------------------------------------------------------------------------------------------------------------------------------------------------------------------------------------------------------------------------------------AACTAAAGC---AATCTTTTTAACTGACTTGGATCTACTGAAA----TTATG----------------------------AAAAAGTAGCTGACAGTGT------------------TC-ATCTCTTGAGTCTACGAATATACCAGTTGGGTTGAACTGTC--CAACAGCGGATAGAT----------------------------------GACTTCTTAGGACAACCC--------------------------------GTA-----------------------------------------------------------------------------------TGGAAGTGCCGTTTTCA-----ACATTGTCAATTGCTTGTAGGAGACTGTTCTTCCATCTTCTTT----ATACC--GTACCTAAA--CAAAGCTTGAGTCCACACAACATATGG------CGTTTTC-AGCGAACCAAACCAGGG----AAGAAAAGG-TTCTTGAAA-CGACCAG--GCCTTGACTTTTGTTGACTTGGTGGCCTCACAAC-------CTGTT------------------------------ACGT--TGGCATATAAACAATTA---GGTTG------CTGGCCGGCTTGA-TTA-TTTTTTGTTACCTTGCTTGTCAATTGATTAAGAAGACATCCTATTTCTTATGTTGATTGATGGACATTCATAATTGAATTATTATTTCCACTAAACAGGTTCAAGAATGCTACGAGGTGGC
Hordeum_californicum_1a			TCCTCGACCGCTTCCTCGACGTCCTGCAGGGCCTCCACGGCGACGATCTCAGGGAGGTGGTAA-CT-CCTTTTT---CTTTTCTCTC------TCTCT-C---------TCTCGCACTGTTCGATCTCGCACCGGATCCGAGCTGTCCCGTCATCCAGTGTCGA------------------------------GATT-CTCTGAACTTTACATGTGGCGCTTCGGGTTTCGAGTGGAGTTTTCAGCTCAGTGTTTGCGGAGTGGGGTTGA----------CTTT-GGGTTAAGTCTCGATGTCGGTAGATTTGTGCGTAATCTGGTGTTTTT-GTTA------AGTGGGAGTTTGGACGATTGCCCAGGTGCTCAGGTTTT-ATGCCA----CATACAG-----TTTTTT----CGCAGCTAATCTATATTCCATTGTGGTC---TTGATTTTGGCAGCACT----------------------------------------GCTTTAATT-AG----------------------TTGAATCTCAAATCGTGTCAGTCAAATCTGACTTCATCCG------TTGCCTTGCT--ATCAT--G-------------------------TGTGT----------TGGATCTTAT----------------------A-ACC-AATAACTTACTTACTA----------------------------------------------------------------------------------GT-TCTGTC-------------------------------------------------------------------------------------------------------------------------------------------------------------------------------------------------------------------------------------------------------------------------------------------------------------------------------------------------------------------------AACTAAAGT---AATCATGTTAATTGATTTGGATCTACTGAAA----TTATG-----------------------------AGAAGTAGCTGACAGTGT------------------TC-ATCTCTTGAGTCTATG-A-ATACTAGTTGGGTTAAACTGTC-GAGACAA----CGGAT--------------------------------------------------------------------CATATTTT----CTTTGTA--------------------------------------------------------------------------CACCGTATATGGAAGTGA---------------------------------------------------------------------------------------------------------------CGTTTCC---AGAACCAAACTAGGG----AATAGAAGA-TTCTTGAAA-CGACTAC--ATCTTGACTTTTGTTGACTTGGTGGCCTCAGGAA-------CTGTT------------------------------ACGT--AGGCATATAAACAATTA---GATTG------CTGGCCGGATTGA-TTA-TTTTTTGTTCCCTTGCTTGCCAATTGATTAAGAAGA-ATCCTATCTC-TATGTTGATTGATGGACATGCATAACTGAATTATTATTTTCACTGAACAGGTTCAAGAATGCTATGAGGTGGC   
Hordeum_chilense_1a			TCCTCGACCGCTTCCTCGACGTCCTGCAGGGCCTCCACGGCGACGATCTCAGGGAGATGGTAA-CT-CTTTTTTTT-C---------------TCTCT-C---------TCTCGCACTGTTCGATCTCGCACCGGATCCGAGCTGCCCCGTCATCCA-TGTGCT----------ACTGCTGCGCTGTTCCCATTGATTCCTCTGAACTTTACATGTGGCGCTTCGGGTTTCGAATGGAGTGTTCAGCTCAGTGTTTGCGGAGTGGGGTTGA----------CTTT-GGGTTAGGTCTCGATGTCGGTAGATTTGTGCGTAATCTGGTGTTTTT-GTTATTGTTAAGTGGGAGTTTGGACGATTGCCCAGGTGCTCAGGTTTT-CTGCCA----CATACAG-----TTTTTT----CGCAGCTAATCTATATTCCATTGTGGTC---TTGATTTTGGGAGCACT----------------------------------------GCTTTAATT-AG----------------------TTGAATCTCAAATCGTGTCAGTCAAACCTGACTTCATCCGTGGAATTTGCCTTGCT--ACCGT--G-------------------------CGTGC----------CGGATCTTATGTTGGTCA-------TACGGG-ATACCAAATAACTT------------------------------------------------------------------------------------------GT-TGTGTC-------------------------------------------------------------------------------------------------------------------------------------------------------------------------------------------------------------------------------------------------------------------------------------------------------------------------------------------------------------------------AACTGAGGT---AATCATGTTAACTGACTTGGATATACTGAAA----TTATG-----------------------------AAAAATAGCTGACAGTGT------------------TC-ATCTCTTGAGTCTACG-A-ATACTAGTTGGGTTAAACTGTCTGAGACAACGGACGGAT----------------------------------GGCTTCTT-----AACTGTCATGGAAGTGTTGATCATATTTA----CTTTGTA-----------------------------------------------------------------------------------TGGAAGTGACGTTTCCAAG-TGACATTG-------------------------------------------------------------------------------------------GCGTTTCC---AGAACCAAACTAGGG----AATAGAAGG-TTCTTGAAA-CGACTAC--GTCTTGACTTTTGTTGACTTGGTGGCCTCACAAA-------CTGTT------------------------------ACGT--AGGCATATAAAAACT-A---GGTTG------CCGGCCGGCTAGA-TTA-TATTTTGTTCCCTTGCTTGTCAATTGATTAAGAAGA-ATCCTATCTC-TATGTTGATTGATGGACATGCATAACTGAATTATTATTTTC--------------------------------
Hordeum_marinum_1a			TCCTCGACCGCTTCCTCGACGTCCTGCAGGGCCTCCACGGCGACGATCTCAGGGAGATGGTAA-CT-CCTTTT----CTCTG-----------TATCT-C---------TCTCGCACTGTTCGATCTCGCGCCGGATCCGAACTGTCCCGTCACCCA-TGTGCT----------ACTGCTGCGCTGCTCCCATTGGTTCCTCTGAACTTTACACGTGGCGCTTCGGGTTTCGATTGGAGC--TCATCTAAGTGTTTGCGGAGTGGGGTTGA----------CTTT-GGATTAAGTCTCGATGTCGGTAGATTTGCGGGTAATCTGGTGTTTTT----------AAGTTGGAGTTTGGAC-------------CTCAG-------TCC-----------------------------------------------------------------------------------------------------------------------------------------------------------------------------------------------------TGCCTTGCT--ATCAT--G-------------------------TGTGT----------T-GATCTTAT-----------------------GGC-CAA-AACTTACTTACTAC------------------------------------------------------------------------------GTAGT-TCTGTC-------------------------------------------------------------------------------------------------------------------------------------------------------------------------------------------------------------------------------------------------------------------------------------------------------------------------------------------------------------------------AACTAAAGT---AATCATGTTAACTGATTTGGATCTACTGAAA----TTATG-----------------------------AGAATTAGCTGACAGTGT------------------TC-ATTTCTTGAGCCTACG-A-ATACTAGTTGGGTTAAACTGTC-GAGACAA----CGGAT--------------------------------------------------------------------CATACTTACTCCCTTTGTAAACTAATATAAAAGTGTTTATAGATTACTAAAATAGTGTTCTAAATGCTCGTATATTGGTTTACGGAGGAAGTA---CGTATATGGAAGTGATGTTTCC------------------------------------------------------------------------------------------------------------------AGAACCAAACTAGGG----AGTAGAAGG-TTCTTGAAA-CGACTAC--GTCTTGACTTCTGTTGACTTGGTGGCCTCAGAAC-------CTGTT------------------------------ACGT--AGCCATATAAACAATTA---GGTTG------CTGGCCGGATTGA-TTA-TTTGTTGTTCCCTTGCTTGCCAATTGATTAAGAAGCCATCCTATCTCTTGTGTTGATTGATGGACATGCATAATTGAATTATTATTTCCACTAAACAGGTTCAAGAATGCTATGAGGTGGC   
Hordeum_marinum_3a			TCCTCGACCGCTTCCTCGACGTCCTGCAGGGCCTCCACGGCGACGATCTCAGGGAGATGGTAA-CTCCTTTT-----CTCT------------GTTCT-C---------TCTCGCACTGTTCGATCTCGCGCCGGATCCGAACTGTCCCGTCACCCA-TGTGCT----------ACTGCTGCGCTGCTCCCATTGGTTCCTCTGAATTTTACACGTGGCGCTTCGGGTTTCGATTGGAGC--TCATCTAAGTGTTTGCGGAGTGGGGTTGA----------CTTT-GGATTAAGTCTCGATGTCGGTAGATTTGCGGGTAATCTGGTGTTTTT----------AAGTTGGAGTTTGGAC-------------CTCAT--------CCG---------------------------------------------------------------------------------------------------------------------------------------------------------------------------------------------------TTGCCTTGCT--ATCAT--G-------------------------TGTGT----------T-GATCTTAT-----------------------GGCCAAA-AACTTACTTACTAC------------------------------------------------------------------------------GTAGT-TCTGTC-------------------------------------------------------------------------------------------------------------------------------------------------------------------------------------------------------------------------------------------------------------------------------------------------------------------------------------------------------------------------AACTAAAGT---AATCATGTTAACTGATTTGGATCTACTGAAA----TTATG-----------------------------AGAATTAGCTGACAGTGT------------------TC-ATCTCTTGAGCCTACG-A-ATACTAGTTGGGTTAAACTGTC-GAGACAA----CGGAT--------------------------------------------------------------------CATACTTACTCCCTTTGTAAACTAATATAAAAGTGTTTATAGATTACTAAAATAGTGTTCTAAATGCTCGTATATTGGTTTACGGAGGAAGTACTTTGTATATGGAAGTGATGTTTCC------------------------------------------------------------------------------------------------------------------AGAACCAAACTAGGG----AGTAGAAGG-TTCTTGAAA-CGACTAC--GTCTTGACTTCTGTTGACTTGGTGGCCTCAGAAA-------CTGTT------------------------------ACGT--AGCCATATAAACAATTA---GGTTG------CTGGCCGGATTGA-TTA-TTTGTTGTTCCCTTGCTTGCCAATTGATTAAGAAGCCATCCTATCTCTTGTGTTGATTGATGGACATGCATAATTGAATTATTATTTCCACTAAACAGGTTCAAGAA--------------
Hordeum_murinum_1b			TCCTCGACCGCTTCCTCGACGTCCTGCAGGGCCTCCACGGCGACGATCTCAGGGAGATGGTAA-CTTTTTCTTTCTTTTCTC---------------------------TCTCGCACTGTTCGATCTCGCACCGGATCCGAGCTGTCCCGTCACCCA-TGTGCT----------CCTGCTACGCTGTTCCCATTGATTCCTCTGAACTTTACATGTGGCGCTTCGGGTTTCGAGTGGAGT--TCAGCTCAGTGTTTAAGGAGTGGGGTTGA----------CTTT-GGATTAAGTCGCGATGTCGGTAGATTTGTGCGTAATCTGTTGTTTTC-GTTA------AGTGGGAGTTTGGACGATTGTCCAGGTGCCCAGTTTTT-CTGCCA----CAAACAA----TTTTTTT----CGCTGCTAATCTGTATTTAGTTGTGGTC---TTGATTTTGGGAGCACT----------------------------------------GCTTTAATT-AG----------------------CCGAATCTCAAATCGTGTCAGTCGAACCTGAGTTCATCCGTGGAATTTGCCTTGCT--ATCAT--G-------------------------TGTGCTCTGGAAGTCTGGATCTTATGTTGGTCA-----TATACGGG-AGACCAAATAACTTACTTAGTACTCCCTCTGTAAACTAATATAAGAGCATTTAGATCACTACTTAATGATCTAAACGCTTTTATATTAGTTTATGAAGGGAGTAGT-TGTGTT-------------------------------------------------------------------------------------------------------------------------------------------------------------------------------------------------------------------------------------------------------------------------------------------------------------------------------------------------------------------------AACT-AAGT--TAATCGTGTTAACTGACTTGGATCTACTGAAA----TTATG-----------------------------AAAAATAACTGACAGTGT------------------TC-ATCTCTTGAGTCTATG-A-ATATATCAGTGGTTAAATTGTC-GAGACAACGGCTAGAT----------------------------------GACTATTTTGGACAACCGGCA-------------------------------------------------------------------------------------------------------------------TGGACGTGCCGTTTCCAAG-CGACATTGTCAATTGCTTGTAGGAGACTATTCTTCCATCTTGTTT----ATACG--GTACCTAAA--CAAAGCTTGAGTCCACACAACATATGG------TGTTTTC-AGAGAACCAAACCAGGG----AAAAAAAGG-TTCTTGAAA-CGACTAT--GCCTTGACTTTTGTTGACTTGGTGGCCTCACAAC-------CTGAT------------------------------ACGT--AGGCATATAAACAATTA---GGTTG------CTGACCGGCTTGA-TTA-TTT-------------------------------------------CTTATGTTGATTGATGGACAGGCATAATTGAATTATTATTTCCACTAAACAGGTTCAAGAATGCTACGAGGTGGC
Hordeum_murinum_1a			TCCTCGACCGCTTCCTCGACGTCCTGCAGGGCCTCCACGGCGACGATCTCAGGGAGATGGTAA-CTCTTCTTTT---CTCTCTCTC-----------------TATATATCTCGCACTGTTCGATCTCGCACCGGATCCGAGCTGTCCCGTCACCCA-TGTGCT----------ACTGTTGCGCTGTTCCCATTGATTCCTCTGAACTTTACATGTGGCGCTTCGGGTTTCGAGTGGAGTTTTCAGCTCAGTGTTTGCGGAGTGGGGTTGA----------CTTT-GGGTTAACTCTCGATGTCGGTAGATTTGTGCGTAATCTGTTGTTTTC-GTTA------AGTGGGAGTTTGGACGATTGTCCAGGTGCCCAGTTTTT-CTGCCA----CAAACAA----TTTTTTT----CGCTGCTAATCTGTATTTAGTTGTGGTC---ATGATTTTGGGAGCACT----------------------------------------GCTTTAATT-AG----------------------TCGAATCTCAAATCGTGTCAGTCAGACCTGACTTCACCTGTGGAATTTGCCTTGCT--ATCAT--G-------------------------TGTGCTCTGGAAGTCTGGATCTTATGTTGCTCA-----TATACGGG-AGGCCAAATAACTTACTTAGTACTCC-TCTGTAAACTAATATAAAAGCATTTAGATCACTAAGTAGTGATCTAAATGCTCTTATATTAGTTTACGGAGGGAGTAGT-TGTGTT-------------------------------------------------------------------------------------------------------------------------------------------------------------------------------------------------------------------------------------------------------------------------------------------------------------------------------------------------------------------------AACT-AAGT--TAATCGTGTTAACTGACTTGGATCTACTGAAA----TTATG-----------------------------AAAAATAACTGACAGTGT------------------TCG-TCTCTTGAGTCTATGAATATATCAGTCGGGTTAAATTGTC-GAGACAACGGCTAGAT----------------------------------GACTATTTTGGACAACCGGCA-------------------------------------------------------------------------------------------------------------------TGGACGTGCCGTTTCCAAG-CGACATTGTCAATTGCTTGTAGGAGACTGTTCTTCCATCTTGTTT----ATAGC--GTACCTAAA--CAAAGCTTGAGTCCACACAACATATGG------CGTTTTC-AGAGAACCAAACCAGGG----AAAAAAAGG-TTCTTGAAA-CGACTATATGCCGTGACTTTTGTTGACTTGGTGGCCTCACAAC-------CTGTT------------------------------ACGT--AGGCATATAAACAATTA---GGTTG------CTGGCCG--TTTGT----TTTTTTGTTACCTTGCTTGTCAATTGATTAAGAAGACATCCTATCTC-TATGTTGATTGATGGACATGCATAACCGAATTATTATTTTCACTGAACAGGTTCAAGAATGCTATGAGGTGGC
Hordeum_murinum_2a			TCCTCGACCGCTTCCTCGACGTCCTGCAGGGCCTCCACGGCGACGATCTCAGGGAGATGGTAA-TTCTTCTTTT---CTCT-CT----------------ATATATATATCTCGCACTGTTCGATCTCGCACCGGATCCGAGCTGTCCCGTCACCCA-TGTGCT----------ACTGTTGCGCTGTTCCCATTGATTCCTCTGAACTTTACATGTGGCGCTTCGGGTTTCGAGTGGAGTTTTCAGCTCAGTGTTTGCGGAGTGGGGTTGA----------CTTT-GGGTTAACTCTCGATGTCGGTAGATTTGTGCGTAATCTGTTGTTTTC-GTTA------AGTGGGAGTTTGGACGATTATCCAGGTGCCCAGTTTTT-CTGCCA----CAAACAA-----TTTTTT---CCGCTGCTAATCTGTATTTAGTTGTGGTC---ATGATTTTGGGAGCACT----------------------------------------GCTTTAATT-AG----------------------TCGAATCTCAAATCGTGTCAGTCAGACCTGACTTCACCTGTGGAATTTGCCTTGCT--ATCAT--G-------------------------TGTGCTCTGGAAGTCTGGATCTTATGTTGCTCA-----TATACGGG-AGGCCAAATAACTTACTTAGTACTCC-TCTGTAAACTAATATAAAAGCATTTAGATCATTAAGTAGTGATCTAAATGCTCTTATATTAGTTTACGGAGGGAGTAGT-TGTGTT-------------------------------------------------------------------------------------------------------------------------------------------------------------------------------------------------------------------------------------------------------------------------------------------------------------------------------------------------------------------------AACT-AAGT--TAATCGTGTTAACTGACTTGGATCTACTGAAA----TTATG-----------------------------AAAAATAACTGACAGTGT------------------TCG-TCTCTTGAGTCTATGAATATATCAGTCGGGTTAAATTGTC-GAGACAACGGCTAGAT----------------------------------GACTATTTTGGACAACCGGCA-------------------------------------------------------------------------------------------------------------------TGGACGTGCCGTTTCCAAG-CGACATTGTCAATTGCTTGTAGGAGACTGTTCTTCCATCTTGTTT----ATAGC--GTACCTAAA--CAAAGCTTGAGTCCACACAACATATGG------CGTTTTC-AGAGAACCAAACCAGGG----AAAAAAAGG-TTCTTGAAA-CGACTATATGCCGTGACTTTTGTTGACTTGGTGGCCTCACAAC-------CTGTT------------------------------ACGT--AGGCATATAAACAATTA---GGTTG------CTGGCCG--TT---TT--TTTTTTGTTACCTTGCTTGTCAATTGATTAAGAAGACATCCTATCTC-TATGTTGATTGATGGACATGCATAACCGAATTATTATTTTCACTGAACAGGTTCAAGAATGCTATGAGGTGGC   
Hordeum_jubatum_1a			TCCTCGACCGCTTCCTCGACGTCCTGCAGGGCCTCCACGGCGACGATCTCAGGGAGATGGTAA-CT-CCTTTTT---CTTT--------------TCT-C---------TCTCGCACCGTTCGATCTCGCACCGGATCCGAGCTGTCCCGTCATCCA-TGTGCT----------ACTGCTGCGCTGTTCCCATTGATTCCTCTGAACTTTACATGTGGCGCTTCGGGTTTCGAGTGGAGTTTTCAGCTCAGTGTTTGCGGAGTGGGGTTGA----------CTTT-GGGTTAAGTCTCGATGTCGGTAGATTTGTGCGTAGTCTGGTGTTTTT-ATTA------AGTGGGAGTTTGGATGATTGCCCAGGTGCTCAGGTTTT-ATGCCA----CATACAG-----TTTTTT----CGCAGCTAATCTATATTCCATTGTGGTC---TTGATTTTGGCAGCACT----------------------------------------GCTTTAATT-AG----------------------TTGAATCTCAAATCGTGTCAGTCAAATCTGACTTCATCCA------TTGCCTTGCT--ATCAT--G-------------------------TGTGT----------TGGATCTTAT----------------------A-ACC-AATAACTTACTTACTA----------------------------------------------------------------------------------GT-TCTGTC-------------------------------------------------------------------------------------------------------------------------------------------------------------------------------------------------------------------------------------------------------------------------------------------------------------------------------------------------------------------------AACTAAAGC---AATCATGTTAATTGATTTGGATCTACTGAAA----TTATG-----------------------------AGAAGTAGCTGACAGTGT------------------TC-ATCTCTTGAGTCTATG-A-ATACTAGTTGGGTTAAACTGTC-GAGACAA----CGGAT--------------------------------------------------------------------CATATTTA----CTTTGTA------------------------------------------------------------------------------------------------------------------------------------------------------------------------------------CACCGTATATGGAAGTGA-----CGTTTCC---AGAACCAAACTAGGG----AATAGAAGA-TTCTTGAAA-CGACTAC--GTCTTGACTTTTGTTGACTTGGTGGCCTCAGAAA-------CTGTT------------------------------ACGT--AGGCATATAAACAATTA---GGTTG------CTGGCCGGATTGA-TTA-TTTTTTGTTCCCTTGCTTGTCAATTGATTAAGAAGA-ATCCTATCTC-TATGTTGATTGATGGACATGCGTAACTGAATTATTATTTTCACTGAACAGGTTCAAGAATGCTATGAGGTGGC   
Hordeum_jubatum_1f			TCCTCGACCGCTTCCTCGACGTCCTGCAGGGCCTCCACGGCGACGATCTCAGGGAGATGGTAA-CTCCTTTTTCTTTTCTCTCTC------------------------TCTCGCACTGTTCGATCTCGCACCGGATCCGAGCTGTCCCGTCATCCAGTGTCGA------------------------------GATTC-TCTGAACTTTACATGTGGCGCTTCGGGTTTCGAGTGGAGTTTTCAGCTCAGTGTTTGCGGAGTGGGGTTGG----------CTTT-GGGTTAAGTCTCGATGTCGGTAGATTTGTGCGTAATCTGGTGTTTTT-GTTA------AGTGGGAGTTTGGACGATTGCCCAGGTGCTCAGGTTTT-ATGCCA----CATACAG-----TTTTTT----CGCAGCTAATCTATATTCCATCGTGGTC---TTGATTTTGGCAGCACT----------------------------------------GCTTTAATT-AG----------------------TTGAATCTCAAATCGTGTCAGTCAAATCTGACTTCATCCG------TTGCCTTGCT--ATCAT--G-------------------------TGTGT----------TGGATCTTAT----------------------A-ACC-AATAACTTACTTACTA----------------------------------------------------------------------------------GT-TCTGTC-------------------------------------------------------------------------------------------------------------------------------------------------------------------------------------------------------------------------------------------------------------------------------------------------------------------------------------------------------------------------AACTAAAGT---AATCATGTTAATTGATTTGGATCTACTGAAA----TTATG-----------------------------AGAAGTAGCTGACAGTGT------------------TC-ATCTCTTGAGTCTATG-A-ATACTAGTTGGGTTAAACTGTC-GAGACAA----CGGAT--------------------------------------------------------------------CATATTTA----CTTTGTA------------------------------------------------------------------------------------------------------------------------------------------------------------------------------------CACCGTATATGGAAGTGA-----CGTTTCC---AGAACCAAACTAGGG----AATAGAAGA-TTCTTGAAA-CGACTAC--GTCTTGACTTTTGTTGACTTGGTGGCCTCAGAAA-------CTGTT------------------------------ACGT--AGGCATATAAACAATTA---GGTTG------CTGGCCGGATTGA-TTA-TTTTTTGTTCCCTTGCTTGTCAATTGATTAAGAAGA-ATCCTATCTC-TATGTTGATTGATGAACATGCATAACTGAATTATTATTTTCACTGAACAGGTTCAAGAATGC-----------
Hordeum_jubatum_2f			TCCTCGACCGCTTCCTCGACGTCCTACAGGGCCTCCACGGCGACGATCTCAGGGAGATGGTAA-CTCCTTTTTCTTTTCTCTC--------------------------TCTCGCACTGTTCGATCTCGCACCGGATCCGAGCTGTCCCGTCATCCAGTGTCGA------------------------------GATTC-TCTGAACTTTACATGTGGCGCTTCGGGTTTCGAGTGGAGTTTTCAGCTCAGTGTTTGCGGAGTGGGGTTGG----------CTTT-GGGTTAAGTCTCGATGTCGGTAGATTTGTGCGTAATCTGGTGTTTTT-GTTA------AGTGGGAGTTTGGACGATTGCCCAGGTGCTCAGGTTTT-ATGCCA----CATACAG-----TTTTTT----CGCAGCTAATCGATATTCCATCGTGGTC---TTGATTTTGGCAGCACT----------------------------------------GCTTTAATT-AG----------------------TTGAATCTCAAATCGTGTCAGTCAAATCTGACTTCATCCG------TTGCCTTGCT--ATCAT--G-------------------------TGTGT----------TGGATCTTAT----------------------A-ACC-AATAACTTACTTACTA----------------------------------------------------------------------------------GT-TCTGTC-------------------------------------------------------------------------------------------------------------------------------------------------------------------------------------------------------------------------------------------------------------------------------------------------------------------------------------------------------------------------AACTAAAGT---AATCATGTTAATTGATTTGGATCTACTGAAA----TTATG-----------------------------AGAAGTAGCTGACAGTGT------------------TC-ATCTCTTGAGTCTATG-A-ATACTAGTTGGGTTAAACTGTC-GAGACAA----CGGAT--------------------------------------------------------------------CATATTTA----CTTTGTA------------------------------------------------------------------------------------------------------------------------------------------------------------------------------------CACCGTATATGGAAGTGA-----CGTTTCC---AGAACCAAACTAGGG----AATAGAAGA-TTCTTGAAA-CGACTAC--GTCTTGACTTTTATTGACTTGGTGGCCTCAGAAA-------CTGTT------------------------------ACGT--AGGCATATAAACAATTA---GGTTG------CTGGCCGGATTGA-TTA-TTTTTTGTTCCCTTGCTTGCCAATTGATTAAGAAGA-ATCCTATCTC-TATGTTGATTGATGAACATGCATAACTGAATTATTATTTTCACTGAACAGGTTCAAGAATGC-----------
Hordeum_jubatum_2i			TCCTCGACCGCTTCCTCGACGTCCTGCAGGGCCTCCACGGCGACGATCTCAGGGAGATGGTAA-CTCCTTTTTCTTTTCTC----------------------------TCTCGCACCGTTCGATCTCGCACCGGATCCGAGCTGTCCCGTCATCCA-TGTGCT----------ACTGCTGCGCTGTTCCCATTGATTCCTCTGAACTTTACATGTGGCGCTTCGGGTTTCGAGTGGAGTTTTCAGCTCAGTGTTTGCGGAGTGGGGTTGA----------CTTT-GGGTTAAGTCTCGATGTCGGTAGATTTGTGCGTAATCTGGTGTTTTT-ATTA------AGTGGGAGTTTGGACGATTGCCCAGGTGCTCAGGTTTT-ATGCCA----CATACAG-----TTTTTT----CGCAGCTAATCTATATTCCATTGTGGTC---TTGATTTTGGCAGCACT----------------------------------------GCTTTAATT-AG----------------------TTGAATCTCAAATCGTGTCAGTCAAATCTGACTTCATCCA------TTGCCTTGCT--ATCAT--G-------------------------TGTGT----------TGGATCTTAT----------------------G-ACC-AATAACTTACTTACTA----------------------------------------------------------------------------------GT-TCTGTC-------------------------------------------------------------------------------------------------------------------------------------------------------------------------------------------------------------------------------------------------------------------------------------------------------------------------------------------------------------------------AACTAAAGC---AATCATGTTAATTGATTTGGATCTACTGAAA----TTATG-----------------------------AGAAGTAGCTGACAGTGT------------------TC-ATCTCTTGAGTCTATG-A-ATACTAGTTGGGTTAAACTGTC-GAGACAA----CGGAT--------------------------------------------------------------------CATATTTA----CTTTGTA------------------------------------------------------------------------------------------------------------------------------------------------------------------------------------CACCGTATATGGAAGTGA-----CGTTTCC---AGAACCAAACTAGGG----AATAGAAGA-TTCTTGAAA-CGACTAC--GTCTTGACTTTTGTTGACTTGGTGGCCTCAGAAA-------CTGTT------------------------------ACGT--AGGCATATAAACAATTA---GGTTG------CTGGCCGGATTGA-TTA-TTTTTTGTTCCCTTGCTTGTCAATTGATTAAGAAGA-ATCCTATCTC-TATGTTGATTGATGGACATGCATAACTGAATTATTATTTTCACTGAACAGGTTCAAGAATGC-----------
Hordeum_pusillum_2a			TCCTCGACCGCTTCCTCGACGTCCTGCAGGGCCTCCACGGCGACGATCTCAGGGAGATGGTAA-CT-CTTTTTT---CTC-------------TCTCT-C---------TCTCGCACTGTTCGATCTCGCACCGGATCCGAGCTGTCCCGTCATCCA-TGTGCT----------ACTGCTGCGCTGTTCCCATTGATTCCTCTGAACTTTACATGTGGCGCTTCGGGTTTCGAATGGAGTGTTCAGCCCAGTGTTTGCGGAGTGGGGTTGA----------CTTT-GGGTTAAGTCTCGATGTCGGTAGATTTGTGCGTAATCTGGTGTTTTT-GTTATTGTTAAGTGGGAGTTTGGACGATTGCCCAGGTGCTCAGGTTTT-CTGCCA----CATACAG-----TTTTTT----CGCAGCTAATCTATATTCCATTGTGGTC---TTGATTTTGGGAGCACT----------------------------------------GCTTTAATT-AG----------------------TTGAATCTCAAATCGTGTCAGTCAAACCTGACTTCATCCGTGGAATTTGCCTTGCT--ACCGT--G-------------------------CGTGC----------CGGATCTTATGTTGGTCA-------TACGGG-ATACCAAATAACTT------------------------------------------------------------------------------------------GT-TGTGTC-------------------------------------------------------------------------------------------------------------------------------------------------------------------------------------------------------------------------------------------------------------------------------------------------------------------------------------------------------------------------AACTGAGGT---AATCATGTTAACTGACTTGGATATACTGAAA----TTATG-----------------------------AAAAATAGCTGACAGTGT------------------TC-ATCTCTTGAGTCTACG-A-ATACTAGTTGGGTTAAACTGTCTGAGACAACGGACGGAT----------------------------------GGCTTCTT-----AACTGTCATGGAAGTGTTGATCATATTTA----CTTTGTA-----------------------------------------------------------------------------------TGGAAGTGACGTTTCCAAG-TGACATTG-------------------------------------------------------------------------------------------GCGTTTCC---AGAACCAAACTAGGG----AATAGAAGG-TTCTTGAAA-CGACTAC--GTCTTGACTTTTGTTGACTTGGTGGCCTCACAAA-------CTGTT------------------------------ACGT--AGGCATATAAAAACT-A---GGTTG------CCGGCCGGCTAGA-TTA-TATTTTGTTCCCTTGCTTGTCAATTGATTAAGAAGA-ATCCTATCTC-TATGTTGATTGATGGACATGCATAACTGAATTATTATTTTCACTGAACAGGTTCAAGAATGCTATGAGGTGGC
Hordeum_stenostachys_1a			TCCTCGACCGCTTCCTCGACGTCCTGCAGGGCCTCCACGGCGACGATCTCAGGGAGATGGTAA-CT-CTTTTTTTT-C---------------TCTCT-C---------TCTCGCACTGTTCGATCTCGCACCGGATCCGAGCTGCCCCGTCATCCA-TGTGCT----------ACTGCTGCGCTGTTCCCATTGATTCCTCTGAACTTTACATGTGGCGCTTCGGGTTTCGAATGGAGTGTTCAGCTCAGTGTTTGCGGAGTGGGGTTGA----------CTTT-GGGTTAAGTCTCGATGTCGGTAGATTTGTGCGTAATCTGGTGTTTTT-GTTATTGTTAAGTGGGAGTTTGGACGATTGCCCAGGTGCTCAGGTTTT-CTGCCA----CATACAG-----TTTTTT----CGCAGCTAATCTATATTCCATTGTGGTC---TTGATTTTGGGAGCACT----------------------------------------GCTTTAATT-AG----------------------TTGAATCTCAAATCGTGTCAGTCAAACCTGACTTCATCCGTGGAATTTGCCTTGCT--ACCGT--G-------------------------CGTGC----------CGGATCTTATGTTGGTCA-------TACGGG-ATACCAAATAACTT------------------------------------------------------------------------------------------GT-TGTGTC-------------------------------------------------------------------------------------------------------------------------------------------------------------------------------------------------------------------------------------------------------------------------------------------------------------------------------------------------------------------------AACTGAGGT---AATCATGTTAACTGACTTGGATATACTGAAA----TTATG-----------------------------AAAAATAGCTGACAGTGT------------------TC-ATCTCTTGAGTCTACG-A-ATACTAGTTGGGTTAAACTGTCTGAGACAACGGACGGAT----------------------------------GGCTTCTT-----AACTGTCATGGAAGTGTTGATCATATTTA----CTTTGTA-----------------------------------------------------------------------------------TGGAAGTGACGTTTCCAAG-TGACATTG-------------------------------------------------------------------------------------------GCGTTTCC---AGAACCAAACTAGGG----AATAGAAGG-TTCTTGAAA-CGACTAC--GTCTTGACTTTTGTTGACTTGGTGGCCTCACAAA-------CTGTT------------------------------ACGT--AGGCATATAAAAACT-A---GGTTG------CCGGCCGGCTAGA-TTA-TATTTTGTTCCCTTGCTTGTCAATTGATTAAGAAGA-ATCCTATCTC-TATGTTGATTGATGGACATGCATAACTGAATTATTATTTTCACTGAACAGGTTCAAGAA--------------
Hordeum_vulgare				TCCTCGACCACTTCCTCGACGTCCTGCAGGGCCTCCACGGCGACGATCTCAGGGAGATGGTAA-CTCTTTTTTTT--CTTCTCTC--------TCTCTAC---------TCTCGCACTGTTCGATCTCGCACCGGATCCGACCTGTCCCGTCATCCA-TGTGCT----------ACTGCTGCTCTGTTCCCATTGATTCCTCTGAACTTTACATGTGGCGCTTCGGGTTTCGAGTTGAGTTTTCAGCTCAGTGTTCGCGGAGTGGGGTTGA----------CTTT-GGGTTAAGTCTCGATGTCGGTAGATTTGTGCGTAATCTGTTGTTTTT-GTTA------AGCGGGAGTTTGGACGATTGCCCAGGTGCTCAGTTTTT-CTGCCACGAACAAACAAAA-------TT----CGCAGCTAATCTATATTCCATCGTGGTC---TTGATTTTGGGAGCACT----------------------------------------GCTTTAATTAAGTCC-AACTAAGTT----ACTGATTGAATCTCAAATSGTGTCAGTCAAACCTGACTTTGTCTGTGGAATTTGCCTTGCT--ATCAT--G-------------------------CGTGC----------TGGATCTTATGTTGGTCA-----TATACGGG-ACACG-AATAACTGACTTA-TA----------------------------------------------------------------------------------GT-TGTATC-------------------------------------------------------------------------------------------------------------------------------------------------------------------------------------------------------------------------------------------------------------------------------------------------------------------------------------------------------------------------AACTAAAGT---AATCATGTTAACTGACTTGGATCTACTGAAA----TTATG-----------------------------AAAAGTAGCTGACA-------------------------------------------TATACCAGTTGGGTTGAACTGTC-CAGACAGCGGATAGAT----------------------------------GACTTCTTAGGACAACC---------------------------------GTA-----------------------------------------------------------------------------------TGGAAGTGCCGTTTCCAAG-TGACATTGTCAATTGCTTGTAGGAGACCGTTCTTCCATCTTCTTT----ATACC--GTACCTAAA--CAAAGCTTGAGTCCACACAACATATGGT-----GTTTTC--AGAGAACCAAACCAGGG---AAAAAAAAGG-TTCTTGAAA-CGACTAG--GCCTTGACTTTTGTTGACTTGGTGGCCTCACAAC-------CCGTT------------------------------ACGTGTAGGCATATAAACAATTATTAGGTCG------CTGGCCGGCTTGA-TTA-TTTTTTGTTACCTTGATTGTCAATTGATTAAGAAGACATCCTATTTCTTATGTTGATTGATGGACATTCATAATTGAATTATTATTTCCATTAAACAGGTTCAAGAATGCTACGAGGTGGC   
Elymus_repens_1a [H1]			TCCTCGACCGCTTCCTCGACGTCCTGCAGGGCCTCCACGGCGACGATCTCAGGGAGATGGTAA-CT-CCTTTTT----TTTCC-----------CTCT-C---------TCTCGCACTGTTCGATCTCGCACCGGATCCGAGCTGTCCCGTCATCCA-TGTGCT----------ACTGCTGCGCTGTTCCCATTGATTCCTCTGAACTTTACATGTGGCGCTTCGGGTTTCGAGTGGAGTTTTCAGCTCAGTGTTTGCGGAGTGGGGTTGA----------CTTT-GGGTTAAGTCTCGATGTCGGTAGATTTGTGCGTAATCTGGTGTTTTT-GTTA------AGTGGGAGTTTGGACGATTGCCCAGGTGCTCAGGTTTT-ATGCCA----CATACAG-----TTTTTT----CGCAGCTAATCTATATTCCATTGTGGTC---TTGATTTTGGCAGCACT----------------------------------------GCTTTAATT-AG----------------------TTGAATCTCAAATCGTGTCAGTCAAATCTGACTTCATCCG------TTGCCTTGCT--ATCAT--G-------------------------TGTGT----------TGGATCTTAT----------------------A-ACC-AATAACTTACTTACTA----------------------------------------------------------------------------------GT-TCTGTC-------------------------------------------------------------------------------------------------------------------------------------------------------------------------------------------------------------------------------------------------------------------------------------------------------------------------------------------------------------------------AACTAAAGT---AATCATGTTAATTGGTTTGGATCTACTGAAA----TTATG-----------------------------AGAAGTAGCTGACAGTGT------------------TC-ATCTCTTGAGTCTATG-A-ATACTAGTTGGGTTAAACTGTC-GAGACAA----CGGAT--------------------------------------------------------------------CATATTTA----CTTTGTA------------------------------------------------------------------------------------------------------------------------------------------------------------------------------------CACCGTATATGGAAGTGA-----CTTTTCC---AGAACCAAACTAGGG----AATAGAAGA-TTCTTGAAA-CGACTAC--GTCTTGACTTTTGTTGACTTGGTGGCCTCAGAAA-------CTGTT------------------------------ACGT--AGGCATATAAACAATTA---GGTTG------CTGGCCGGATTGA-TTA-TTTTTTGTTCCCTTGCTTGTCAATTGATTAAGAAGA-ATCCTATCTC-TATGTTGATTGATGGACATGCATAACTGAATTATTATTTTCACTGAACAGGTTCAAGAAT-------------
Elymus_repens_2b [H1]			TCCTCGACCGCTTCCTCGACGTCCTGCAGGGCCTCCACGGCGACGATCTCAGGGAGATGGTAA-CT-CCTTTTT---CTTT--------------TCT-C---------TCTCGCACCGTTCGATCTCGCACCGGATCCGAGCTGTCCCGTCATCCA-TGTGCT----------ACTGCTGCGCTGTTCCCATTGATTCCTCTGAACTTTACATGTGGCGCTTCGGGTTTCGAGTGGAGTTTTCAGCTCAGTGTTTGCGGAGTGGGGTTGA----------CTTT-GGGTTAAGTCTCGATGTCGGTAGATTTGTGCGTAATCTGGTGTTTTT-GTTA------AGTGGGAGTTTGGACGATTGCCCAGGTGCTCAGGTTTT-ATGCCA----CATACAG-----TTTTTT----CGCAGCTAATCTATATTCCATTGTGGTC---TTGATTTTGGCAGCACT----------------------------------------GCTTTAATT-AG----------------------TTGAATCTCAAATCGTGTCAGTCAAATCTGACTTCATCCG------TTGCCTTGCT--ATCAT--G-------------------------TGTGT----------TGGATCTTAT----------------------A-ACC-AATAACTTACTTACTA----------------------------------------------------------------------------------GT-TCTGTC-------------------------------------------------------------------------------------------------------------------------------------------------------------------------------------------------------------------------------------------------------------------------------------------------------------------------------------------------------------------------AACTAAAGT---AATCATGTTAATTGATTTGGATCTACTGAAA----TTATG-----------------------------AGAAGTAGCTGACAGTGT------------------TC-ATCTCTTGAGTCTATG-A-ATACTAGTTGGGTTAAACTGTC-GAGACAA----CGGAT--------------------------------------------------------------------CATATTTA----CTTTGTA------------------------------------------------------------------------------------------------------------------------------------------------------------------------------------CACCGTATATGGAAGTGA-----CTTTTCC---AGAACCAAACTAGGG----AATAGAAGA-TTCTTGAAA-CGACTAC--GTCTTGACTTTTGTTGACTTGGTGGCCTCAGAAA-------CTGTT------------------------------ACGT--AGGCATATAAACAATTA---GGTTG------CTGGCCGGATTGA-TTA-TTTTTTGTTCCCTTGCTTGTCAATTGATTAAGAAGA-ATCCTATCTC-TATGTTGATTGATGGACATGCATAACTGAATTATTATTTTCACTGAACAGGTTCAAGAA--------------
Elymus_repens_2h [H1]			TCCTCGACCGCTTCCTCGACGTCCTGCAGGGCCTCCACGGCGACGATCTCAGGGAGATGGTAA-CT-CCTTTTT---CTTT------------TCTCT-C---------TCTCGCACTGTTCGATCTCGCACCGGATCCGAGCTGTCCCATCATCCA-TGTGCT----------ACTGCTACGCTGTTCCCATT----------------ACATGTGGCGCTTCGGGTTTCGAGTGGAGC--TCAGCTTAGTGTTTGCGGAGTGGGGTTGA----------CTTT-GGATTAAGTCTCGATGTCGGTAGATTTGTGCGTAATCTGGTGTTTTT-GTTA------AGTGGGAGTTTGGACGATTGCCCAGGTGCTCAGGTTTT-ATGCCA----CATACAG-----TTTTTT----CGCAGCTAATCTATATTCCATTGTGGTC---TTGATTTTGGCAGCACT----------------------------------------GCTTTAATT-AG----------------------TTGAATCTCAAATCGTGTCAGTCAAATCTGACTTCATCCG------TTGCCTTGCT--ATCAT--G-------------------------TGTGT----------TGGATCTTAT----------------------A-ACC-AATAACTTACTTACTA----------------------------------------------------------------------------------GT-TCTGTC-------------------------------------------------------------------------------------------------------------------------------------------------------------------------------------------------------------------------------------------------------------------------------------------------------------------------------------------------------------------------AACTAAAGT---AATCATGTTAATTGATTTGGATCTACTGAAA----TTATG-----------------------------AGAAGTAGCTGACAGTGT------------------TC-ATCTCTTGAGTCTATG-A-ATACTAGTTGGGTTAAACTGTC-GAGACAA----CGGAT--------------------------------------------------------------------CATATTTA----CTTTGTA------------------------------------------------------------------------------------------------------------------------------------------------------------------------------------CACCGTATATGGAAGTGA-----CTTTTCC---AGAACCAAACTAGGG----AATAGAAGA-TTCTTGAAA-CGACTAC--GTCTTGACTTTTGTTGACTTGGTGGCCTCAGAAA-------CTGTT------------------------------ACGT--AGGCATATAAACAATTA---GGTTG------CTGGCCGGATTGA-TTA-TTTTTTGTTCCCTTGCTTGTCAATTGATTAAGAAGA-ATCCTATCTC-TATGTTGATTGATGGACATGCATAACTGAATTATTATTTTCACTGAACAGGTTCAAGAATGCTATGAGGTGG-
Elymus_repens_3h [H1]			TCCTCGACCGCTTCCTCGACGTCCTGCAGGGCCTCCACGGCGACGATCTCAGGGAGATGGTAA-CT-CCTTTTT---CTTT--------------TCT-C---------TCTCGCACCGTTCGATCTCGCACCGGATCCGAGCTGTCCCGTCATCCA-TGTGCT----------ACTGCTGCGCTGTTCCCATTGATTCCTCTGAACTTTACATGTGGCGCTTCGGGTTTCGAGTGGAGTTTTCAGCTCAGTGTTTGCGGAGTGGGGTTGA----------CTTT-GGGTTAAGTCTCGATGTCGGTAGATTTGTGCGTAATCTGGTGTTTTT-GTTA------AGTGGGAGTTTGGACGATTGCCCAGGTGCTCAGGTTTT-ATGCCA----CATACAG-----TTTTTT----CGCAGCTAATCTATATTCCATTGTGGTC---TTGATTTTGGCAGCACT----------------------------------------GCTTTAATT-AG----------------------TTGAATCTCAAATCGTGTCAGTCAAATCTGACTTCATCCG------TTGCCTTGCT--ATCAT--G-------------------------TGTGT----------TGGATCTTAT----------------------A-ACC-AATAACTTACTTACTA----------------------------------------------------------------------------------GT-TCTGTC-------------------------------------------------------------------------------------------------------------------------------------------------------------------------------------------------------------------------------------------------------------------------------------------------------------------------------------------------------------------------AACTAAAGT---AATCATGTTAATTGATTTGGATCTACTGAAA----TTATG-----------------------------AGAAGTAGCTGACAGTGT------------------TC-ATCTCTTGAGTCTATG-A-ATACTAGCTGGGTTAAACTGTC-GAGACAA----CGGAT--------------------------------------------------------------------CATATTTA----CTTTGTA------------------------------------------------------------------------------------------------------------------------------------------------------------------------------------CACCGTATATGGAAGTGA-----CTTTTCC---AGAACCAAACTAGGG----AATAGAAGA-TTCTTGAAA-CGACTAC--GTCTTGACTTTTGTTGACTTGGTGGCCTCAGAAA-------CTGTT------------------------------ACGT--AGGCATATAAACAATTA---GGTTG------CTGGCCGGATTGA-TTA-TTTTTTGTTCCCTTGCTTGTCAATTGATTAAGAAGA-ATCCTATCTC-TATG---------------------------------------------------------------------
Elymus_repens_5a [H1]			TCCTCGACCGCTTCCTCGACGTCCTGCAGGGCCTCCACGGCGACGATCTCAGGGAGATGGTAA-CT-CTTTTTT---CTCT-----------CTCTCT-C---------TCTCGCACTGTTCGATCTAGCACCGGATCCGAGCTGTCCCGTCATCCA-TGTGCT----------ACTGCTGCGCTGTTCCCATTGATTCCTCTGAACTTTACATGTGGCGCTTCGGGTCTCGAGTGGAGTGTTCAGCTCAGTGTTTGCGGAGTGGGGTTGA----------CTTT-GGGTTAAGTCTCGATGTCGGTAGATTTGTGCGTAATCTGGTGTTTTT-GTTATTGTTAAGTGGGAGTTTGGACGATTGCCCAGGTGCTCAGGTTTT-ATGCCA----CATACAG-----TTTTTT----CGCAGCTAATCTATATTCCATTGTGGTC---TTGATTTTGGCAGCACT----------------------------------------GCTTTAATT-AG----------------------TTGAATCTCAAATCGTGTCAGTCAAATCTGACTTCATCCG------TTGCCTTGCT--ATCAT--G-------------------------TGTGT----------TGGATCTTAT----------------------A-ACC-AATAACTTACTTACTA----------------------------------------------------------------------------------GT-TCTGTC-------------------------------------------------------------------------------------------------------------------------------------------------------------------------------------------------------------------------------------------------------------------------------------------------------------------------------------------------------------------------AACTAAAGT---AATCATGTTAATTGATTTGGATCTACTGAAA----TTATG-----------------------------AGAAGTAGCTGACAGTGT------------------TC-ATCTCTTGAGTCTATG-A-ATACTAGTTGGGTTAAACTGTC-GAGACAA----CGGAT--------------------------------------------------------------------CATATTTA----CTTTGTA------------------------------------------------------------------------------------------------------------------------------------------------------------------------------------CACCGTATATGGAAGTGA-----CTTTTCC---AGAACCAAACTAGGG----AATAGAAGA-TTCTTGAAA-CGACTAC--GTCTTGACTTTTGTTGACTTGGTGGCCTCAGAAA-------CTGTT------------------------------ACGT--AGGCATATAAACAATTA---GGTTG------CTGGCCGGATTGA-TTA-TTTTTTGTTCCCTTGCTTGTCAATTGATTAAGAAGA-ATCCTATCTC-TATGTTGATTGATGGAC--------------------------------------------------------
Elymus_repens_5b [H1]			TCCTCGACCGCTTCCTCGACGTCCTGCAGGGCCTCCACGGCGACGATCTCAGGGAGATGGTAA-CT-CCTTTTT---CTTT--------------TCT-C---------TCTCGCACCGTTCGATCTCGCACCGGATCCGAGCTGTCCCGTCATCCA-TGTGCT----------ACTGCTGCGCTGTTCCCATTGATTCCTCTGAACTTTACATGTGGCGCTTCGGGTTTCGAGTGGAGTTTTCAGCTCAGTGTTTGCGGAGTGGGGTTGA----------CTTT-GGGTTAAGTCTCGATGTCGGTAGATTTGTGCGTAATCTGGTGTTTTT-GTTA------AGTGGGAGTTTGGACGATTGCCCAGGTGCTCAGGTTTT-ATGCCA----CATACAG-----TTTTTT----CGCAGCTAATCTATATTCCATTGTGGTC---TTGATTTTGGCAGCACT----------------------------------------GCTTTAATT-AG----------------------TTGAATCTCAAATCGTGTCAGTCAAATCTGACTTCATCCG------TTGCCTTGCT--ATCAT--G-------------------------TGTGT----------TGGATCTTAT----------------------A-ACC-AATAACTTACTTACTA----------------------------------------------------------------------------------GT-TCTGTC-------------------------------------------------------------------------------------------------------------------------------------------------------------------------------------------------------------------------------------------------------------------------------------------------------------------------------------------------------------------------AACTAAAGT---AATCATGTTAATTGATTTGGATCTACTGAAA----TTATG-----------------------------AGAAGTAGCTGACAGTGT------------------TC-ATCTCTTGAGTCTATG-A-ATACTAGTTGGGTTAAACTGTC-GAGACAA----CGGAT--------------------------------------------------------------------CATATTTA----CTTTGTA------------------------------------------------------------------------------------------------------------------------------------------------------------------------------------CACCGTATATGGAAGTGA-----CTTTTCC---AGAACCAAACTAGGG----AATAGAAGA-TTCTTGAAA-CGACTAC--GTCTTGACTTTTGTTGACTTGGTGGCCTCAGAAA-------CTGTT------------------------------ACGT--AGGCATATAAACAATTA---GGTTG------CTGGCCGGATTGA-TTA-TTTTTTGTTCCCTTGCTTGTCAATTGATTAAGAAGA-ATCCTATCTC-TATGTTGATTGATGGACATGCATAACTGAATTATTATTTTCACTGAACAGGTTCAAGAAT-------------
Elymus_repens_6c [H1]			TCCTCGACCGCTTCCTCGACGTCCTGCAGGGCCTCCACGGCGACGATCTCAGGGAGATGGTAA-CT-CCTTTTT---CTTT--------------TCT-C---------TCTCGCACCGTTCGATCTCGCACCGGATCCGAGCTGTCCCGTCATCCA-TGTGCT----------ACTGCTGCGCTGTTCCCATTGATTCCTCTGAACTTTACATGTGGCGCTTCGGGTTTCGAGTGGAGTTCTCAGCTCAGTGTTTGCGGAGTGGGGTTGA----------CTTT-GGGTTAAGTCTCGATGTCGGTAGATTTGTGCGTAATCTGGTGTTTTT-GTTA------AGTGGGAGTTTGGACGATTGCCCAGGTGCTCAGGTTTT-ATGCCA----CATACAG-----TTTTTT----CGCAGCTAATCTATATTCCATTGTGGTC---TTGATTTTGGCAGCACT----------------------------------------GCTTTAATT-AG----------------------TTGAATCTCAAATCGTGTCAGTCAAATCTGACTTCATCCG------TTGCCTTGCT--ATCAT--G-------------------------TGTGT----------TGGATCTTAT----------------------A-ACC-AATAACTTACTTACTA----------------------------------------------------------------------------------GT-TCTGTC-------------------------------------------------------------------------------------------------------------------------------------------------------------------------------------------------------------------------------------------------------------------------------------------------------------------------------------------------------------------------AACTAAAGT---AATCATGTTAATTGATTTGGATCTACTGAAA----TTATG-----------------------------AGAAGTAGCTGACAGTGT------------------TC-ATCTCTTGAGTCTATG-A-ATACTAGTTGGGTTAAACTGTC-GAGACAA----CGGAT--------------------------------------------------------------------CATATTTA----CTTTGTA------------------------------------------------------------------------------------------------------------------------------------------------------------------------------------CACCGTATATGGAAGTGA-----CTTTTCC---AGAACCAAACTAGAG----AATAGAAGA-TTCTTGAAA-CGACTAC--GTCTTGACTTTTGTTGACTTGGTGGCCTCAGAAA-------CTGTT------------------------------ACGT--AGGCATATAAACAATTA---GGTTG------CTGGCCGGATTGA-TTA-TTTTTTGTTCCCTTGCTTGTCAATTGATTAAGAAGA-ATCCTATCTC-TATGTTGATTGATGGACATGCATAACTGAATTATTATTTTCACTGAACAGGTTCAAGAATGCTATGAGGTGGC
Elymus_repens_1q [H2]			TCCTCGACCGCTTCCTCGACGTCCTGCAGGGCCTCCACGGCGACGATCTCAGGGAGATGGTAA-CT-CTTTTTT---CTCT-----------CTCTCT-C---------TCTCGCACTGTTCGATCTAGCACCGGATCCGAGCTGTCCCGTCATCCA-TGTGCT----------ACTGCTGCGCTGTTCCCATTGATTCCTCTGAACTTTACATGTGGCGCTTCGGGTCTCGAGTGGAGTGTTCAGCTCAGTGTTTGCGGAGTGGGGTTGA----------CTTT-GGGTTAAGTCTCGATGTCGGTAGATTTGTGCGTAATCTGGTGTTTTT-GTTATTGTTAAGTGGGAGTTTGGACGATCGCCCAGGTGCTCAGGTTTT-CTGCCA----CATACAG-----TTTTTT----CGCAGCTAATCTATATTCCATTGTGGTC---TTGATTTTGGGAGCACT----------------------------------------GCTTTAATT-AG----------------------TTGAATCTCAAATCGTGTCAGTCAAACCTGACTTCATCCGTGGAATTTGCCTTGCT--ACCGT--G-------------------------CGTGC----------TGGATCT---GTTGGTCA-------TACGGG-ATACCAAATAACTTGCTTAGTA----------------------------------------------------------------------------------GT-TATGTC-------------------------------------------------------------------------------------------------------------------------------------------------------------------------------------------------------------------------------------------------------------------------------------------------------------------------------------------------------------------------AACTGAGGT---AATCATGTTAACTGACTTGGATCTACTGAAA----TTATG-----------------------------AAAAATAGCTGACAGTGT------------------TC-ATCTCTTGAGTCTACG-A-ATACTAGTTGGGTTAAACTGTCTGAGACAACGGACGGAT----------------------------------GGCTTCTT-----AACTGTCATGGAAGTGTTGATCATATTTA----CTTTGTA-----------------------------------------------------------------------------------TGGAAGTGACGTTTCCAAG-TGACATTG-------------------------------------------------------------------------------------------GCGTTTCC---AGAACCAAACTAGGG----AATAGAAGG-TTCTTGAAA-CGACTAC--GTCTTGACTTTTGTTGACTTGGTGGCCTCACAAG-------CTGTT------------------------------ACGT--AGGCATATAAAAACTAG---GTTGC------C-GGCCGGCTAGA-CTA-TACTTTGTTCCCTTGCTTGTCAATTGATTAAGAAGA-ATCCTATCTC-TATGTTGATTGATGGACATGCATAACTGAATTATTATTTTCACTTAACAGGTTCAAGAA--------------
Elymus_repens_4m [H2]			TCCTCGACCGCTTCCTCGACGTCCTGCAGGGCCTCCACGGCGACGATCTCAGGGAGATGGTAA-CT-CTTTTTT---CTCT-------------CTCT-C---------TCTCGCACTGTTCGATCTAGCACCGGATCCGAGCTGTCCCGTCATCCA-TGTGCT----------ACTGCTGCGCTGTTCCCATTGATTCCTCTGAACTTTACATGTGGCGCTTCGGGTCTCGAGTGGAGTGTTCAGCTCAGTGTTTGCGGAGTGGGGTTGA----------CTTT-GGGTTAAGTCTCGATGTCGGTAGATTTGTGCGTAATCTGGTGTTTTT-GTTATTGTTAAGTGGGAGTTTGGACGATCGCCCAGGTGCTCAGGTTTT-CTGCCA----CATACAG-----TTTTTT----CGCAGCTAATCTATATTCCATTGTGGTC---TTGATTTTGGGAGCACT----------------------------------------GCTTTAATT-AG----------------------TTGAATCTCAAATCGTGTCAGTCAAACCTGACTTCATCCGTGGAATTTGCCTTGCT--ACCGT--G-------------------------CGTGC----------TGGATCT---GTTGGTCA-------TACGGG-ATACCAAATAACTTGCTTAGTA----------------------------------------------------------------------------------GT-TGTGTC-------------------------------------------------------------------------------------------------------------------------------------------------------------------------------------------------------------------------------------------------------------------------------------------------------------------------------------------------------------------------AACTGAGGT---AATCATGTTAACTGACTTGGATCTACTGAAA----TTATG-----------------------------AAAAATAGCTGACAGTGT------------------TC-ATCTCTTGAGTCTACG-A-ATACTAGTTGGGTTAAACTGTCTGAGACAACGGACGGAT----------------------------------GGCTTCTT-----AACTGTCATGGAAGTGTTGATCATATTTA----CTTTGTA-----------------------------------------------------------------------------------TGGAAGTGACGTTTCCAAG-TGACATTG-------------------------------------------------------------------------------------------GCGTTTCC---AGAACCAAACTAGGG----AATAGAAGG-TTCTTGAAA-CGACTAC--GTCTTGACTTTTGTTGACTTGGTGGCCTCACAAG-------CTGTT------------------------------ACGT--AGGCATATAAAAACT-A---GGTTG------CCGGCCGGCTAGA-TTA-TATTTTGTTCCCTTGCTTGTCAATTGATTAAGAAGA-ATCCTATCTC-TATGTTGATTGATGGACATGCATAACTGAATTATTATTTTCACTTAACAGGTTCAAGAATGCTATG-------
Elymus_repens_5c [H2]			TCCTCGACCGCTTCCTCGACGTCCTGCAGGGCCTCCACGGCGACGATCTCAGGGAGATGGTAA-CC-CTTTTTT---CTCT-----------CTCTCT-C---------TCTCGCACTGTTCGATCTAGCACCGGATCCGAGCTGTCCCGTCATCCA-TGTGCT----------ACTGCTGCGCTGTTCCCATTGATTCCTCTGAACTTTACATGTGGCGCTTCGGGTCTCGAGTGGAGTGTTCAGCTCAGTGTTTGCGGAGTGGGGTTGA----------CTTT-GGGTTAAGTCTCGATGTCGGTAGATTTGTGCGTAATCTGGTGTTTTT-GTTATTGTTAAGTGGGAGTTTGGACGATCGCCCAGGTGCTCAGGTTTT-CTGCCA----CATACAG-----TTTTTT----CGCAGCTAATCTATATTCCATTGTGGTC---TTGATTTTGGGAGCACT----------------------------------------GCTTTAATT-AG----------------------TTGAATCTCAAATCGTGTCAGTCAAACCTGACTTCATCCGTGGAATTTGCCTTGCT--ACCGT--G-------------------------CGTGC----------TGGATCT---GTTGGTCA-------TACGGG-ATACCAAATAACTTGCTTAGTA----------------------------------------------------------------------------------GT-TGTGTC-------------------------------------------------------------------------------------------------------------------------------------------------------------------------------------------------------------------------------------------------------------------------------------------------------------------------------------------------------------------------AACTGAGGT---AATCATGTTAACTGACTTGGATCTACTGAAA----TTATG-----------------------------AAAAATAGCTGACAGTGT------------------TC-ATCTCTTGAGTCTACG-A-ATACTAGTTGGGTTAAACTGTCTGAGACAACGGACGGAT----------------------------------GGCTTCTT-----AACTGTCATGGAAGTGTTGATCATATTTA----CTTTGTA-----------------------------------------------------------------------------------TGGAAGTGACGTTTCCAAG-TGACATTG-------------------------------------------------------------------------------------------GCGTTTCC---AGAACCAAACTAGGG----AATAGAAGG-TTCTTGAAA-CGACTAC--GTCTTGACTTTTGTTGACTTGGTGGCCTCACAAG-------CTGTT------------------------------ACGT--AGGCATATAAAAACTAG---GTTGC------C-GGCCGGCTAGA-TTA-TATTTTGTTCCCTTGCTTGTCAATTGATTAAGAAGA-ATCCTATCTC-TATGTTGATTGATGGACATGCATAACTGAATTATTATTTTCACTTAACAGGTTCAAGAATGC-----------
Elymus_canadensis_2a [H]		TCCTCGACCGCTTCCTCGACGTCCTGCAGGGCCTCCACGGCGACGATCTCAGGGAGATGGTAA-CT-CCTTTTT---CTTTTC----------TCTCT-C---------TCTCGCACTGTTCGATCTCGCACCGGATCCGAGCTGTCCCGTCATCCAGTGTCGA------------------------------GATTC-TCTGAACTTTACATGTGGCGCTTCGGGTTTCGAGTGGAGTTTTCAGCTCAGTGTTTGCGGAGTGGGGTTGA----------CTTT-GGGTTAAGTCTCGATGTCGGTAGATTTGTGCGTAATCTGGTGTTTTT-GTTA------AGTGGGAGTTTGGACGATTGCCCAGGTGCTCAGGTTTT-ATGCCA----CATACAG-----TTTTTT----CGCAGCTAATCTATATTCCATTGTGGTC---TTGATTTTGGCAGCACT----------------------------------------GCTTTAATT-AG----------------------TTGAATCTCAAATCGTGTCAGTCAAATCTGACTTCATCCG------TTGCCTTGCT--ATCAT--G-------------------------TGTGT----------TGGATCTTAT----------------------A-ACC-AATAACTTACTTACTA----------------------------------------------------------------------------------GT-TCTGTC-------------------------------------------------------------------------------------------------------------------------------------------------------------------------------------------------------------------------------------------------------------------------------------------------------------------------------------------------------------------------AACTAAAGT---AATCATGTTAATTGATTTGGATCTACTGAAA----TTATG-----------------------------AGAAGTAGCTGACAGTGT------------------TC-ATCTCTTGAGTCTATG-A-ATACTAGTTGGGTTAAACTGTC-GAGACAA----CGGAT--------------------------------------------------------------------CATATTTA----CTTTGTA------------------------------------------------------------------------------------------------------------------------------------------------------------------------------------CACCATATATGGAAGTGA-----CGTTTCC---AGAACCAAACTAGGG----AATAGAAGA-TTCTTGAAA-CGACTAC--CTCTTGACTTTTGTTGACTTGGTGGCCTCAGAAA-------CTGTT------------------------------ACGT--AGGCATATAAACAATTA---GGTTG------CTGGCCGGATTGA-TTA-TTTTTTGTTCCCTTGCTTGCCAATTGATTAAGAAGA-ATCCTATCTC-TATGTTGATTGATGGACATGCATAACTGAATTATTATTTTCACTGAACAGGTTCAAGAATGCTATGAGGTGGC
Elymus_canadensis_4a [H]		TCCTCGACCGCTTCCTCGACGTCCTGCAGGGCCTCCACGGCGACGATCTCAGGGAGATGGTAA-CT-CCTTTTT---CTTTTC----------TCTCT-C---------TCTCGCACTGTTCGATCTCGCACCGGATCCGAGCTGTCCCGTCATCCAGTGTCGA------------------------------GATTC-TCTGAACTTTACATGTGGCGCTTCGGGTTTCGAGTGGAGTTTTCAGCTCAGTGTTTGCGGAGTGGGGTTGA----------CTTT-GGGTTAAGTCTCGATGTCGGTAGATTTGTGCGTAATCTGGTGTTTTT-GTTA------AGTGGGAGTTTGGACGATTGCCCAGGTGCTCAGGTTTT-ATGCCA----CATACAG-----TTTTTT----CGCAGCTAATCTATATTCCATTGTGGTC---TTGATTTTGGCAGCACT----------------------------------------GCTTTAATT-AG----------------------TTGAATCTCAAATCGTGTCAGTCAAATCTGACTTCATCCG------TTGCCTTGCT--ATCAT--G-------------------------TGTGT----------TGGATCTTAT----------------------A-ACC-AATAACTTACTTACTA----------------------------------------------------------------------------------GT-TCTGTC-------------------------------------------------------------------------------------------------------------------------------------------------------------------------------------------------------------------------------------------------------------------------------------------------------------------------------------------------------------------------AACTAAAGT---AATCATGTTAATTGATTTGGATCTACTGAAA----TTATG-----------------------------AGAAGTAGCTCACAGTGT------------------TC-ATCTCTTGAGTTTATG-A-ATACTAGTTGGGTTAAACTGTC-GAGACAA----CGGAT--------------------------------------------------------------------CATATTTA----CTTTGTA------------------------------------------------------------------------------------------------------------------------------------------------------------------------------------CACCGTATATGGAAGTGA-----CGTTTCC---AGAACCAAACTAGGG----AATAGAAGA-TTCTTGAAA-CGACTAC--GTCTTGACTTTTGTTGACTTGGTGGCCTCAGAAA-------CTGTT------------------------------ACGT--AGGCATATAAACAATTA---GGTTG------CTGGCCGGATTGA-TTA-TTTTTTGTTCCCTTGCTTGCCAATTGATTAAGAAGA-ATCCTATCTC-TATGTTGATTGATGGACATGCATAACTGAATTATTATTTTCACTGAACAGGTTCAAGAATGCTATGAGGTGGC
Elymus_elymoides_1a [H]			TCCTCGACCGCTTCCTCGACGTCCTGCAGGGCCTCCACGGCGACGATCTCAGGGAGATGGTAA-CT-CCTTTTT---CTTCTCTCTC------TCTCT-C---------TCTCGCACTGTTCGATCTCGCATCGGATCCGAGCTGTCCCGTCATCCAGTGTCGA------------------------------GATTC-TCTGAACTTTACATGTGGCGCTTCGTGTTTCGAGTGGAGTTTTCAGCTCAGTGTTTGCGGAGTGGGGTTGA----------CTTT-GGGTTAAGTCTCGATGTCGGTAGATTTGTGCGTAATCTGGTGTTTTT-GTTA------AGTGGGAGTTTGGACGATTGCCCAGGTGCTCAGGTTTT-ATGCCA----CATACAG-----TTTTTT----CGCAGCTAGTCTATATTCCATTGTGGTC---TTGATTTTGGCAGCACT----------------------------------------GCTTTAATT-AG----------------------TTGAATCTCAAATCGTGTCAGTCAAATCTGACTTCATCCG------TTGCCTTGCT--ATCAT--G-------------------------TGTGT----------TGGATCTTAT----------------------A-ACC-AATAACTTACTTACTA----------------------------------------------------------------------------------GT-TCTGTC-------------------------------------------------------------------------------------------------------------------------------------------------------------------------------------------------------------------------------------------------------------------------------------------------------------------------------------------------------------------------AACTAAAGT---AATCATGTTAATTGATTTGGATCTACTGAAA----TTATG-----------------------------AGAAGTAGCTGACAGTGT------------------TC-ATCTCTTGAGTCTATG-A-ATACTAGTTGGGTTAAACTGTC-GAGACAA----CGGAT--------------------------------------------------------------------CATATTTA----CTTTGTA------------------------------------------------------------------------------------------------------------------------------------------------------------------------------------CACCGTATATGGAAGTGA-----CGTTTCC---AGAACCAAACTAGGG----AATAGAAGA-TTCTTGAAA-CGACCAC--GTCTTGACTTTTGTTGACTTGGTGGCCTCAGAAA-------CTGTT------------------------------ACGT--AGGCATATAAACAATTA---GGTTG------TTGGCCGGATTGA-TTA-TTTTTTGTTCCCTTGCTTGCCAATTGATTAAGAAGA-ATCCTAT-----ATGTTGATTGATGGACATGCATAACTGAATTATTATTTTCACTGAACAGGTTCAAGAATGCTATGAGGTGG-
Elymus_glaucus_6e [H]			TCCTCGACCGCTTCCTCGACGTCCTGCAGGGCCTCCACGGCGACGATCTCAGGGAGATGGTAA-CT-CCTTTTT---CTTTTC----------TCTCT-C---------TCTCGCACTGTTCGATCTCGCACCGGATCCGAGCTGTCCCGTCATCCAGTGTCGA------------------------------GATTC-TCTGAACTTTACATGTGGCGCTTCGGGTTTCGAGTGGAGTTTTCAGCTCAGTGTTTGCGGAGTGGGGTTGA----------CTTT-GGGTTAAGTCTCGATGTCGGTAGATTTGTGCGTAATCTGGTGTTTTT-GTTA------AGTGGGAGTTTGGACGATTGCCCAGGTGCTCAGGTTTT-ATGCCA----CATACAG-----TTTTTT----CGCAGCTAATCTATATTCCATTGTGGTC---TTGATTTTGGCAGCACT----------------------------------------GCTTTAATT-AG----------------------TTGAATCTCAAATCGTGTCAGTCAAATCTGACTTCATCCG------TTGCCTTACT--ATCAT--G-------------------------TGTGT----------TGGATCTTAT----------------------A-ACC-AATAACTTACTTACTA----------------------------------------------------------------------------------GT-TCTGTC-------------------------------------------------------------------------------------------------------------------------------------------------------------------------------------------------------------------------------------------------------------------------------------------------------------------------------------------------------------------------AACTAAAGT---AATCATGTTAATTGATTTGGATCTACTGAAA----TTATG-----------------------------AGAAGTAGCTGACAGTGT------------------TC-ATCTCTTGAGTCTATG-A-ATACTAGTTGGGTTAAACTGTC-GAGACAA----CGGAT--------------------------------------------------------------------CATATTTA----CTTTGTA------------------------------------------------------------------------------------------------------------------------------------------------------------------------------------CACCGTATATGGAAGTGA-----CGTTTCC---AGAACCAAACTAGGG----AATAGAAGA-TTCTTGAAA-CGACTAC--GTCTTGACTTTTGTTGACTTGGTGGCCTCAGAAA-------CTGTT------------------------------ACGT--AGGCATATAAACAATTA---GGTTG------CTGGCCGGATTGA-TTA-TTTTTTGTTCCCTTGCTTGCCAATTGATTAAGAAGA-ATCCTATCTC-TATGTTGATTGATGGACATGCATAACTGAATTATTATTTTCACTGAACAGGTTCAAGAATGCTATGAGGCGGC
Elymus_hystrix_1a [H]			TCCTCGACCGCTTCCTCGACGTCCTGCAGGGCCTCCACGGCGACGATCTCAGGGAGATGGTAA-CT-CCTTTTT---CTTTTC----------TCTCT-C---------TCTCGCACTGTTCGATCTCGCACCGGATCCGAGCTGTCCCGTCATCCAGTGTCGA------------------------------GATT-CTCTGAACTTTACATGTGGCGCTTCGGGTTTCGAGTGGAGTTTTCAGCTCAGTGTTTGCGGAGTGGGGTTGA----------CTTT-GGGTTAAGTCTCGATGTCGGTAGATTTGTGCGTAATCTGGTGTTTTT-GTTA------AGTGGGAGTTTGGACGATTGCCCAGGTGCTCAGGTTTT-ATGCCA----CATACAG------TTTTTT---CGCAGCTAATCTATATTCCATTGTGGTC---TTGATTTTGGCAGCACT----------------------------------------GCTTTAATT-AG----------------------TTGAATCTCAAATCGTGTCAGTCAAATCTGACTTCATCCG------TTGCCTTGCT--ATCAT--G-------------------------TGTGT----------TGGATCTTAT----------------------A-ACC-AATAACTTACTTACTA----------------------------------------------------------------------------------GT-TCTGTC-------------------------------------------------------------------------------------------------------------------------------------------------------------------------------------------------------------------------------------------------------------------------------------------------------------------------------------------------------------------------AACTAAAGT---AATCATGTTAATTGATTTGGATCTACTGAAA----TTATG-----------------------------AGAAGTAGCTGACAGTGT------------------TC-ATCTCTTGAGTTTATG-A-ATACTAGTTGGGTTAAACTGTC-GAGACAA----CGGAT--------------------------------------------------------------------CATATTTA----CTTTGTA------------------------------------------------------------------------------------------------------------------------------------------------------------------------------------CACCGTATATGGAAGTGA-----CGTTTCC---AGAACCAAACTAGGG----AATAGAAGA-TTCTTGAAA-CGACTAC--GTCTTGACTTTTGTTGACTTGGTGGCCTCAGAAA-------CTGTT------------------------------ACGT--AGGCATATAAACAATTA---GGTTG------CTGGCCGGATTGA-TTA-TTTTTTGTTCCCTTGCTTGCCAATTGATTAAGAAGA-ATCCTATCTC-TATGTTGATTGATGGACATGCATAACTGAATTATTATTTTCACTGAACAGGTTCAAGAATGCTATGAGGTGGC
Elymus_lanceolatus_3a [H]		TCCTCGACCGCTTCCTCGACGTCCTGCAGGGCCTCCACGGCGACGATCTCAGGGAGATGGTAA-CT-CCTTTTTTT-C---------------CCTCT-C---------TCTCGCACTGTTCGATCTCGCACCGGATCCGAGCTGTCCCGTCATCCAGTGTCGA------------------------------GATTC-TCTGAACTTTACATGTGGCGCTTCGGGTTTCGAGTGGAGTTTTCAGCTCAGTGTTTGCGGAGTGGGGTTGA----------CTTT-GGGTTAAGTCTCGATGTCGGTAGATTTGTGCGTAATCTGGTGTTTTT-GTTA------AGTGGGAGTTTGGACGATTGCCCAGGTGCTCAGGTTTT-ATGCCA----CATACAG-----TTTTTT----CGCAGCTAATCTATATTCCATTGTGGTC---TTGATTTTGGCAGCACT----------------------------------------GCTTTAATT-AG----------------------TTGAATCTCAAATCGTGTCAGTCAAATCTGACTTCATCCG------TTGCCTTGCT--ATCAT--G-------------------------TGTGT----------TGGATCTTAT----------------------A-ACC-AATAACTTACTTACTA----------------------------------------------------------------------------------GT-TCTGTC-------------------------------------------------------------------------------------------------------------------------------------------------------------------------------------------------------------------------------------------------------------------------------------------------------------------------------------------------------------------------AACTAAAGT---AATCATGTTAATTGATTTGGATCTACTGAAA----TTATG-----------------------------AGAAGTAGCTGACAGTGT------------------TC-ATCTCTTGAGTCTATG-A-ATACTAGTTGGGTTAAACTGTC-GAGACAA----CGGAT--------------------------------------------------------------------CATATTTA----CTTTGTA------------------------------------------------------------------------------------------------------------------------------------------------------------------------------------CACCGTATATGGAAGTGA-----CGTTTCC---AGAACCAAACTAGGG----AATAGAAGA-TTCTTGAAA-CGACTAC--GTCTTGACTTTTGTTGACTTGGTGGCCTCAGAAA-------CTGTT------------------------------ACGT--AGGCATATAAACAATTA---GGTTG------CTGGCCGGATTGA-TTA-TTTTTTGTTCCCTTGCTTGCCAATTGATTAAGAAGA-ATCCTATCTC-TATGTTGATTGATGGACATGCATAACTGAATTATTATTTTCACTGAACAGGTTCAAGAATGCTATGAGGTGGC
Elymus_trachycaulus_1a [H]		TCCTCGACCGCTTCCTCGACGTCCTGCAGGGCCTCCACGGCGACGATCTCAGGGAGATGGTAA-CT-CCTTTTT---CTTTTC----------TCTCT-C---------TCTCGCACTGTTCGATCTCGCACCGGATCCGAGCTGTCCCGTCATCCAGTGTCGA------------------------------GATTC-TCTGAACTTTACATGTGGCGCTTCGGGTTTCGAGTGGAGTTTTCAGCTCAGTGTTTGCGGAGTGGGGTTGA----------CTTT-GGGTTAAGTCTCGATGTCGGTAGATTTGTGCGTAATCTGGTGTTTTT-GTTA------AGTGGGAGTTTGGACGATTGCCCAGGTGCTCAGGTTTT-ATGCCA----CATACAG-----TTTTTT----CGCAGCTAATCTATATTCCATTGTGGTC---TTGATTTTGGCAGCACT----------------------------------------GCTTTAATT-AG----------------------TTGAATCTCAAATCGTGTCAGTCGAATCTGACTTCATCCG------TTGCCTTGCT--ATCAT--G-------------------------TGTGT----------TGGATCTTAT----------------------A-ACC-AATAACTTACTTACTA----------------------------------------------------------------------------------AT-TCTGTC-------------------------------------------------------------------------------------------------------------------------------------------------------------------------------------------------------------------------------------------------------------------------------------------------------------------------------------------------------------------------AACTAAAGT---AATCATGTTAATTGACTTGGATCTACTGAAA----TTATG-----------------------------AGAAGTAGCTGACAGTGT------------------TC-ATCTCTTGAGTCTATG-A-ATACTAGTTGGGTTAAACTGTC-GAGACAA----CCGAT--------------------------------------------------------------------CATATTTA----CTTTGTA------------------------------------------------------------------------------------------------------------------------------------------------------------------------------------CACCGTATATGGAAGTGA-----CGTTTCC---AGAACCAAACTAGGG----AATAGAAGA-TTCTTGAAA-CGACTAC--GTCTTGACTTTTGTTGACTTGGTGGCCTCAGAAA-------CTGTT------------------------------ACGT--AGGCATATAAACAATTA---GGTTG------CTGGCCAGATTGA-TTA-TTTTTTGTTCCCTTGCTTGCCAATTGATTAAGAAGA-ATCCTATCTC-TATGTTGATTGATGGACATGCATAACTGAATTATTATTTTCACTGAACAGGTTCAAGAATGCTATGAGGTGGC
Elymus_virginicus_4a [H]		TCCTCGACCGCTTCCTCGACGTCCTGCAGGGCCTCCACGGCGACGATCTCAGGGAGATGGTAA-CT-CCTTTTT---CTTTTC----------TCTCT-C---------TCTCGCACTGTTCGATCTCGCACCGGATCCGAGCTGTCCCGTCATCCAGTGTCGA------------------------------GATTC-TCTGAACTTTACATGTGGCGCTTCGGGTTTCGAGTGGAGTTTTCAGCTCAGTGTTTGCGGAGTGGGGTTGA----------CTTT-GGGTTAAGTGTCGATGTCGGTAGATTTGTGCGTAATCTGGTGTTTTT-GTTA------AGTGGGAGTTTGGACGATTGCCCAGGTGCTCAGGTTTT-ATGCCA----CATACAG-----TTTTTT----CGCAGCTAATCTATATTCCATTGTGGTC---TTGATTTTGGCAGCACT----------------------------------------GCTTTAATT-AG----------------------TTGAATCTCAAATCGTGTCAGTCAAATCTGACTTCATCCG------TTGCCTTGCT--ATCAT--G-------------------------TGTGT----------TGGATCTTAT----------------------A-ACC-AATAACTTACTTACTA----------------------------------------------------------------------------------GT-TCTGTC-------------------------------------------------------------------------------------------------------------------------------------------------------------------------------------------------------------------------------------------------------------------------------------------------------------------------------------------------------------------------AACTAAAGT---AATCATGTTAATTGATTTGGATCTACTGAAA----TTATG-----------------------------AGAAGTAGCTGACAGTGT------------------TC-ATCTCTTGAGTTTATG-A-ATACTAGTTGGGTTAAACTGTC-GAGACAA----CGGAT--------------------------------------------------------------------CATATTTA----CTTTGTA------------------------------------------------------------------------------------------------------------------------------------------------------------------------------------CACCGTATATGGAAGTGA-----CGTTTCC---AGAACCAAACTAGGG----AATAGAAGA-TTCTTGAAA-CGACTAC--GTCTTGACTTTTGTTGACTTGGTGGCCTCAGAAA-------CTGTT------------------------------ACGT--AGGCATATAAACAATTA---GGTTG------CTGGCCGGATTGA-TTA-TTTTTTGTTCCCTTGCTTGCCAATTGATTAAGAAGA-ATCCTATCTC-TATGTTGATTGATGGACATGCATAACTGAATTATTATTTTCACTGAACAGGTTCAAGAATGCTATGAGGTGGC
Elymus_virginicus_9a [H]		TCCTCGACCGCTTCCTCGACGTCCTGCAGGGCCTCCACGGCGACGATCTCAGGGAGATGGTAA-CT-CCTTTTT---CTTTTC----------TCTCT-C---------TCTCGCACTGTTCGATCTCGCACCGGATCCGAGCTGTCCCGTCATCCAGTGTCGA------------------------------GATTC-TCTGAACTTTACATGTGGCGCTTCGGGTTTCGAGTGGAGTTTTCAGCTCAGTGTTTGCGGAGTGGGGTTGA----------CTTT-GGGTTAAGTCTCGATGTCGGTAGATTTGTGCGTAATCTGGTGTTTTT-GTTA------AGTGGGAGTTTGGACGATTGCCCAGGTGCTCAGGTTTT-ATGCCA----CATACAG-----TTTTTT----CGCAGCTAATCTATATTCCATTGTGGTC---TTGATTTTGGCAGCACT----------------------------------------GCTTTAATT-AG----------------------TTGAATCTCAAATCGTGTCAGTCAAATCTGACTTCATCCG------TTGCCTTGCT--ATCAT--G-------------------------TGTGT----------TGGATCTTAT----------------------A-ACC-AATAACTTACTTACTA----------------------------------------------------------------------------------GT-TCTGTC-------------------------------------------------------------------------------------------------------------------------------------------------------------------------------------------------------------------------------------------------------------------------------------------------------------------------------------------------------------------------AACTAAAGT---AATCATGTTAATTGATTTGGATCTACTGAAA----TTATG-----------------------------AGAAGTAGCTGACAGTGT------------------TC-ATCTCTTGAGTTTATG-A-ATACTAGTTGGGTTAAACTGTC-GAGACAA----CGGAT--------------------------------------------------------------------CATATTTA----CTTTGTA------------------------------------------------------------------------------------------------------------------------------------------------------------------------------------CACCGTATATGGAAGTGA-----CGTTTCC---AGAACCAAACTAGGG----AATAGAAGA-TTCTTGAAA-CGACTAC--GTCTTGACTTTTGTTGACTTGGTGGCCTCAGAAA-------CTGTT------------------------------ACGT--AGGCATATAAACAATTA---GGTTG------CTGGCCGGATTGA-TTA-TTTTTTGTTCCCTTGCTTGCCAATTGATTAAGAAGA-ATCCTATCTC-TATGTTGATTGATGGACATGCATAACTGAATTATTATTTTCACTGAACAGGTTCAAGAATGCTATGAGGTGGC
Elymus_wawawaiensis_3a [H]		TCCTCGACCGCTTCCTCGACGTCCTGCAGGGCCTCCACGGCGACGATCTCAGGGAGATGGTAA-CT-CCTTTTT---CTTTTC----------TCTCT-C---------TCTCGCACTGTTCGATCTCGCACCGGATCCGAGCTGTCCCGTCATCCAGTGTCGA------------------------------GATTC-TCTGAACTTTACATGTGGCGCTTCGGGTTTCGAGTGGAGTTTTCAGCTCAGTGTTTGCGGAGTGGGGTTGA----------CTTT-GGGTTAAGTCTCGATGTCGGTAGATTTGTGCGTAATCTGGTGTTTTT-GTTA------AGTGGGAGTTTGGACGATTGCCCAGGTGCTCAGGTTTT-ATGCCA----CATACAG-----TTTTTT----CGCAGCTAATCTATATTCCATTGTGGTC---TTGATTTTGGCAGCACT----------------------------------------GCTTTAATT-AG----------------------TTGAATCTCAAATCGTGTCAGTCAAATCTGACTTCATCCG------TTGCCTTGCT--ATCAT--G-------------------------TGTGT----------TGGATCTTAT----------------------A-ACC-AATAACTTACTTACTA----------------------------------------------------------------------------------GT-TCTGTC-------------------------------------------------------------------------------------------------------------------------------------------------------------------------------------------------------------------------------------------------------------------------------------------------------------------------------------------------------------------------AACTAAAGT---AATCATGTTAATTGATTTGGATCTACTGAAA----TTATG-----------------------------AGAAGTAGCTGACAGTGT------------------TC-ATCTCTTGAGTCTATG-A-ATACTAGTTGGGTTAAACTGTC-GAGACAA----CGGAT--------------------------------------------------------------------CATATTTA----CTTTGTA------------------------------------------------------------------------------------------------------------------------------------------------------------------------------------CACCGTATATGGAAGTGA-----CGTTTCC---AGAACCAAACTAGGG----AATAGAAGA-TTCTTGAAA-CGACTAC--GTCTTGACTTTTGTTGACTTGGTGGCCTCAGAAA-------CTGTT------------------------------ACGT--AGGCATATAAACAATTA---GGTTG------CTGGCCGGATTGA-TTA-TTTTTTGTTCCCTTGCTTGCCAATTGATTAAGAAGA-ATCCTATCTC-TATGTTGATTGATGGACATGCATAACTGAATTATTATTTTCACTGAACAGGTTCAAGAATGCTATGAGGTGGC
Elymus_brachiaristatus_1e [H]		TCCTCGACCGCTTCCTCGACGTCCTGCAGGGCCTCCACGGCGACGATCTCAGGGAGATGGTAA-CT-CCTTTTT---CTTTTC----------TCTCT-C---------TCTCGCACTGTTCGATCTCGCACCGGATCCGAGCTGTCCCGTCATCCAGTGTCGA------------------------------GATTC-TCTGAACTTTACATGTGGCGCTTCGGGTTTCGAGCGGAGTTTTCAGCTCAGTGTTTGCGGAGTGGGGTTGA----------CTTT-GGGTTAAGTCTCGATGTCGGTAGATTTGTGCGTAATCTGGTGTTTTT-GTTA------AGTGGGAGTTTGGACGATTGCCCAGGTGCTCAGGTTTT-ATGCCA----CATACAG-----TTTTTT----CGCAGCTAATCTATATTCCATTGTGGTC---TTGATTTTGGCAGCACT----------------------------------------GCTTTAATT-AG----------------------TTGAATCTCAAATCGTGTCAGTCAAATCTGACTTCATCCG------TTGCCTTGCT--ATCAT--G-------------------------TGTGT----------TGGATCTTAT----------------------A-ACC-AATAACTTACTTACTA----------------------------------------------------------------------------------GT-TCTGTC-------------------------------------------------------------------------------------------------------------------------------------------------------------------------------------------------------------------------------------------------------------------------------------------------------------------------------------------------------------------------AACTAAAGT---AATCATGTTAATTGATTTGGATCTACTGAAA----TTATG-----------------------------AGAAGTAGCTGACAGTGT------------------TC-ATCTCTTGAGTCTATG-A-ATACTAGTTGGGTTAAACTGTC-GAGACAA----CGGAT--------------------------------------------------------------------CATATTTA----CTTTGTA------------------------------------------------------------------------------------------------------------------------------------------------------------------------------------CACCGTATATGGAAGTGA-----CGTTTCC---AGAACCAAACGAGGG----AATAGAAGA-TTCTTGAAA-CGACTAC--GTCTTGACTTTTGTTGACTTGGTGGCCTCAGAAA-------CTGTT------------------------------ACGT--AGGCATATAAACAATTA---GGTTG------CTGGCCGGATTGA-TTA-TTTTTTGTTCCCTTGCTTGCCAATTGATTAAGAAGA-ATCCTATCTC-TATGTTGATTGATGGACATGCATAACTGAATTATTATTTTCACTGAACAGGTTCAAGAATGCTATGAGGTGGC
Elymus_caninus_1b [H]			TCCTCGACCGCTTCCTCGACGTCCTGCAGGGCCTCCACGGCGACGATCTCAGGGAGATGGTAA-CT-CTTTTTTT--C---------------TCTCT-C---------TCTCGCACTGTTCGATCTCGCACCGGATCCGAGCTGTCCCGTCATCCAGTGTCGA------------------------------GATTC-TCTGAACTTTACATGTGGCGCTTCGGGTTTCGAGTGGAGTTTTCAGCTCAGTGTTTGCGGAGTGGGGTTGA----------CTTT-GGGTTAAGTCTCGATGTCGGTAGATTTGTGCGTAATCTGGTGTTTTT-GTTA------AGTGGGAGTTTGGACGATTGCCCAGGTGCTCAGGTTTT-ATGCCA----CATACAG-----TTTTTT----CGCAGCTAATCTATATTCCATTGTGGTC---TTGATTTTGGCAGCACT----------------------------------------GCTTTAATT-AG----------------------TTGAATCTCAAATCGTATCAGTCAAATCTGACTTCATCCG------TTGCCTTGCT--ATCAT--G-------------------------TGTGT----------TGGATCTTAT----------------------A-ACC-AATAACTTACTTACTA----------------------------------------------------------------------------------GT-TCTGTC-------------------------------------------------------------------------------------------------------------------------------------------------------------------------------------------------------------------------------------------------------------------------------------------------------------------------------------------------------------------------AACTAAAGT---AATCATGTTAATTGATTTGGATCTACTGAAA----TTATG-----------------------------AGAAGTAGCTGACAGTGT------------------TC-ATCTCTTGAGTCTATG-A-ATACTAGTTGGGTTAAACTGTC-GAGACAA----CGGAT--------------------------------------------------------------------CATATTTA----CTTTGTA------------------------------------------------------------------------------------------------------------------------------------------------------------------------------------CACCGTATATGGAAGTGA-----CGTTTCC---AGAACCAAACTAGGG----AATAGAAGA-TTCTTGAAA-CGACTAC--GTCTTGACTTTTGTTGACTTGGTGGCCTCAGAAA-------CTGTT------------------------------ACGT--AGGCATATAAACAATTA---GGTTG------CTGGCCGGATTGA-TTA-TTTTTTGTTCCCTTGCTTGCCAATTGATTAAGAAGA-ATCCTATCTC-TATGTTGATTGATGGACATGCATAACTGAATTATTATTCTCACTGAACAGGTTCAAGAATGCTATGAGGTGGC
Elymus_caninus_2d [H]			TCCTCGACCGCTTCCTCGACGTCCTGCAGGGCCTCCACGGCGACGATCTCAGGGAGATGGTAA-CT-CTTTTTTT--C---------------TCTCT-C---------TCTCGCACTGTTCGATCTCGGACCGGATCCGAGCTGTCCCGTCATCCA-TGTGCT----------ACTGCTACGCTGTTCCCATTGATTCCTCTGAACTTTACATGTGGCGCTTCGGGTTTCGAGTGGAGC--TCAGCTCAGTGTTTGCGGAGTGGGGTTGA----------CTTT-GGGTTAAGTCTCGATGTCGGTAGATTTGTGCGTAATCTGGTGTTTTT-GTTA------AGTGGGAGTTTGGACGATTGCCCAGGTGCTCAGGTTTT-ATGCCA----CATACAG-----TTTTTT----CGCAGCTAATCTATATTCCATTGTGGTC---TTGATTTTGGCAGCACT----------------------------------------GCTTTAATT-AG----------------------TTGAATCTCAAATCGTGTCAGTCAAATCTGACTTCATCCG------TTGCCTTGCT--ATCAT--G-------------------------TGTGT----------TGGATCTTAT----------------------A-ACC-AATAACTTACTTACTA----------------------------------------------------------------------------------GT-TCTGTC-------------------------------------------------------------------------------------------------------------------------------------------------------------------------------------------------------------------------------------------------------------------------------------------------------------------------------------------------------------------------AACTAAAGT---AATCATGTTAATTGATTTGGATCTACTGAAA----TTATG-----------------------------AGAAGTAGCTGACAGTGT------------------TC-ATCTCTTGAGTCTATG-A-ATACTAGTTGGGTTAAACTGTC-GAGACAA----CGGAT--------------------------------------------------------------------CATATTTA----CTTTGTA------------------------------------------------------------------------------------------------------------------------------------------------------------------------------------CACCGTATATGGAAGTGA-----CGTTTCC---AGAACCAAACTAGGG----AATAGAAGA-TTCTTGAAA-CGACTAC--GTCTTGACTTTTGTTGACTTGGTGGCCTCAGAAA-------CTGTT------------------------------ACGT--AGGCATATAAACAATTA---GGTTG------CTGGCCGGATTGA-TTA-TTTTTTGTTCCCTTGCTTGCCAATTGATTAAGAAGA-ATCCTATCTN-TATGTTGATTGATGGACATGCATAACTGAATTATTATTTTCNCTGAACAGGTTCAAGAA--------------
Elymus_caninus_2j [H]			TCCTCGACCGCTTCCTCGACGTCCTGCAGGGCCTCCACGGCGACGATCTCAGGGAGATGGTAA-CT-CCTTTTT---CTTT----------TCTCTCT-C---------TCTCGCACTGTTCGATCTCGCACCGGATCCGAGCTGTCCCGTCATCCAGTGTCGA------------------------------GATTC-TCTGAACTTTACATGTGGCGCTTCGGGTTTCGAGTGGAGTTTTCAGCTCAGTGTTTGCGGAGTGGGGTTGA----------CTTT-GGGTTAAGTCTCGATGTCGGTAGATTTGTGCGTAATCTGGTGTTTTT-GTTA------AGTGGGAGTTTGGACGATTGCCCAGGTGCTCAGGTTTT-ATGCCA----CATACAG-----TTTTTT----CGCAGCTAATCTATATTCCATTGTGGTC---TTGATTTTGGCAGCACT----------------------------------------GCTTTAATT-AG----------------------TTGAATCTCAAATCGTATCAGTCAAATCTGACTTCATCCG------TTGCCTTGCT--ATCAT--G-------------------------TGTGT----------TGGATCTTAT----------------------A-ACC-AATAACTTACTTACTA----------------------------------------------------------------------------------GT-TCTGTC-------------------------------------------------------------------------------------------------------------------------------------------------------------------------------------------------------------------------------------------------------------------------------------------------------------------------------------------------------------------------AACTAAAGT---AATCATGTTAATTGATTTGGATCTACTGAAA----TTATG-----------------------------AGAAGTAGCTGACAGTGT------------------TC-ATCTCTTGAGTCTATG-A-ATACTAGTTGGGTTAAACTGTC-GAGACAA----CGGAT--------------------------------------------------------------------CATATTTA----CTTTGTA------------------------------------------------------------------------------------------------------------------------------------------------------------------------------------CACCGTATATGGAAGTGA-----CGTTTCC---AGAACCAAACTAGGG----AATAGAAGA-TTCTTGAAA-CGACTAC--GTCTTGACTTTTGTTGACTTGGTGGCCTCAGAAA-------CTGTT------------------------------ACGT--AGGCATATAAACAATTA---GGTTG------CTGGCCGGATGGA-TTA-TTTTTTGTTCCCTTGCTTGCCAATTGATTAAGAAGA-ATCCTATCTC-TATGTTGATTGATGGACATGCATAACTGAATTATTATTTTCACTGAACAGGTTCAAGAATGC-----------
Elymus_caninus_4f [H]			TCCTCGACCGCTTCCTCGACGTCCTGCAGGGCCTCCACGGCGACGATCTCAGGGAGATGGTAA-CT-CCTTTTT---CTTTTC----------TCTCT-C---------TCTCGCACTGTTCGATCTCGCACCGGATCCGAGCTGTCCCGTCATCCAGTGTCGA------------------------------GATTC-TCTGAACTTTACATGTGGCGCTTCGGGTTTCGAGTGGAGTTTTCAGCTCAGTGTTTGCGGAGTGGGGTTGA----------CTTT-GGGTTAAGTCTCGATGTCGGTAGATTTGTGCGTAATCTGGTGTTTTT-GTTA------AGTGGGAGTTTGGACGATTGCCCAGGTGCTCAGGTTTT-ATGCCA----CATACAG-----TTTTTT----CGCAGCTAATCTATATTCCATTGTGGTC---TTGATTTTGGCAGCACT----------------------------------------GCTTTAATT-AG----------------------TTGAATCTCAAATCGTGTCAGTCAAATCTGACTTCATCCA------TTGCCTTGCT--ATCAT--G-------------------------TGTGT----------TGGATCTTAT----------------------A-ACC-AATAACTTACTTGCTA----------------------------------------------------------------------------------GT-TCTGTC-------------------------------------------------------------------------------------------------------------------------------------------------------------------------------------------------------------------------------------------------------------------------------------------------------------------------------------------------------------------------AACTAAAGT---AATCATGTTAATTGATTTGGATCTACTGAAA----TTATG-----------------------------AGAAGTAGCTGACAGTGT------------------TC-ATCTCTTGAGTCTATG-A-ATACTAGTTGGGTTAAACTGTC-GAGACAA----CGGAT--------------------------------------------------------------------CATATTTA----CTTTGTA------------------------------------------------------------------------------------------------------------------------------------------------------------------------------------CACCGTATATGGAAGTGA-----CGTTTCC---AGAACCAAACTAGGG----AATAGAAGA-TTCTTGAAA-CGACTAC--GTCTTGACTTTTGTTGACTTGGTGGCCTCAGAAA-------CTGTT------------------------------ACGT--AGGCATATAAACAATTA---GGTTG------CTGGCCGGATTGA-TTA-TTTTTTGTTCCCTTGCTTGCCAATTGATTAAGAAGA-ATCCTATCTC-TATGTTGATTGATGGACATGCATAACTGAATTATTATTTTCACTGAACAGGTTCAAGAATGCTATGAGGTGGC
Elymus_caninus_5g [H]			TCCTCGACCGCTTCCTCGACGTCCTGCAGGGCCTCCACGGCGACGATCTCAGGGAGATGGTAA-CT-CCTTTTT---CTTTTC----------TCTCT-C---------TCTCGCACTGTTCGATCTCGCACCGGATCCGAGCTGTCCCGTCATCCAGTGTCGA------------------------------GATTC-TCTGAACTTTACATGTGGCGCTTCGGGTTTCGAGTGGAGTTTTCAGCTCAGTGTTTGCGGAGTGGGGTTGA----------CTTT-GGGTTAAGTCTCGATGTCGGTAGATTTGTGCGTAATCTGGTGTTTTT-GTTA------AGTGGGAGTTTGGACGATTGCCCAGGTGCTCAGGTTTT-ATGCCA----CATACAG-----TTTTTT----CGCAGCTAATCTATATTCCATCGTGGTC---TTGATTTTGGCAGCACT----------------------------------------GCTTTAATT-AG----------------------TTGAATCTCAAATCGTGTCAGTCAAATCTGACTTCATCCA------TTGCCTTGCT--ATCAT--G-------------------------TGTGT----------TGGATCTTAT----------------------A-ACC-AATAACTTACTTACTA----------------------------------------------------------------------------------GT-TCTGTC-------------------------------------------------------------------------------------------------------------------------------------------------------------------------------------------------------------------------------------------------------------------------------------------------------------------------------------------------------------------------AACTAAAGT---AATCATGTTAATTGATTTGGATCTACTGAAA----TTATG-----------------------------AGAAGTAGCTGACAGTGT------------------TC-ATCTCTTGAGTCTATG-A-ATACTAGTTGGGTTAAACTGTC-GAGACAA----CGGAT--------------------------------------------------------------------CATATTTA----CTTTGTA------------------------------------------------------------------------------------------------------------------------------------------------------------------------------------CACCGTATATGGAAGTGA-----CGTTTCC---AGAACCAAACTAGGG----AATAGAAGA-TTCTTGAAA-CGACTAC--GTCTTGACTTTTGTTGACTTGGTGGCCTCAGAAA-------CTGTT------------------------------ACGT--AGGCATATAAACAATTA---GGTTG------CTGGCCGGATTGA-TTA-TTTTTTGTTCCCTTGCTTGCCAATTGATTAAGAAGA-ATCCTATCTC-TATGTTGATTGATGGACATGCATAACTGAATTATTATTTTCACTGAACAGGTTCAAGAATGCTATGAGGTGGC
Elymus_dentatus_1c [H]			TCCTCGACCGCTTCCTCGACGTCCTGCAGGGCCTCCACGGCGACGATCTCAGGGAGATGGTAA-CT-CCTTTTT---CTTT----------TCTCTCT-C---------TCTCGCACTGTTCGATCTCGCACCGGATCCGAGCTGTCCCGTCATCCAGTGTCGA------------------------------GATTC-TCTGAACTTTACATGTGGCGCTTCGGGTTTCGAGTGGAGTTTTCAGCTCAGTGTTTGCGGAGTGGGGTTGA----------CTTT-GGGTTAAGCCTCGATGTCGGTAGATTTGTGCGTAATCTGGTGTTTTT-GTTA------AGTGGGAGTTTGGACGATTGCCCAGGTGCTCAGGTTTT-ATGCCA----CACACAG-----TTTTTT----CGCAGCTAATCTATATTCCATTGTGGTC---TTGATTTTGGCAGCACT----------------------------------------GCTTTAATT-AG----------------------TTGAATCTCAAATCGTGTCAGTCAAATCTGACTTCATCCG------TTGCCTTGCT--ATCAT--G-------------------------TGTGT----------TGGATCTTAT----------------------A-ACC-AATAACTTACTTACTA----------------------------------------------------------------------------------GT-TCTGTC-------------------------------------------------------------------------------------------------------------------------------------------------------------------------------------------------------------------------------------------------------------------------------------------------------------------------------------------------------------------------AACTAAAGT---AATCATGTTAATTGATTTGGATCTACTGAAA----TTATG-----------------------------AGAAGTAGCTGACAGTGT------------------TC-ATCTCTTGAGTCTATG-A-ATACTAGTTGGGTTAAACTGTC-GAGACAA----CGGAT--------------------------------------------------------------------CATATTTA----CTTTGTA------------------------------------------------------------------------------------------------------------------------------------------------------------------------------------CACCGTATATGGAAGTGA-----CGTTTCC---AGAACCAAAC------------AGAAGA-TTCTTGAAA-CGACTAC--GTCTTGACTTTTGTTGACTTGGTGGCCTCAGAAA-------CTGTT------------------------------ACGT--AGGCATATAAACAATTA---GGTTG------CTGGCCGGATTGA-TTA-TTTTTTGTTCCCTTGCTTGCCAATTGATTAAGAAGA-ATCCTATCTA-TATGTTGATTGATGGACATGCATAACTGAATTATTATTTTCACTGAACAGGTTCAAGAATGCTATGAGGTGGC
Elymus_dentatus_1e [H]			TCCTCGACCGCTTCCTCGACGTCCTGCAGGGCCTCCACGGCGACGATCTCAGGGAGATGGTAA-CT-CTTTTTTT--C---------------TCTCT-C---------TCTCGCACTGTTCGATCTCGGACCGGATCCGAGCTGTCCCGTCATCCA-TGTGCT----------ACTGCTACGCTGTTCCCATCGATTCCTCTGAACTTTACATGTGGCGCTTCGGGTTTCGAGTGGAGC--TCAGCTCAGTGTTTGCGGAGTGGGGTTGA----------CTTT-GGGTTAAGTCTCGATGTCGGTAGATTTGTGCGTAATCTGGTGTTTTT-GTTA------AGTGGGAGTTTGGACGATTGCCCAGGTGCTCAGGTTTT-ATGCCA----CACACAG-----TTTTTT----CGCAGCTAATCTATATTCCATTGTGGTC---TTGATTTTGGCAGCACT----------------------------------------GCTTTAATT-AG----------------------TTGAATCTCAAATCGTGTCAGTCAAATCTGACTTCATCCG------TTGCCTTGCT--ATCAT--G-------------------------TGTGT----------TGGATCTTAT----------------------A-ACC-AATAACTTACTTACTA----------------------------------------------------------------------------------GT-TCTGTC-------------------------------------------------------------------------------------------------------------------------------------------------------------------------------------------------------------------------------------------------------------------------------------------------------------------------------------------------------------------------AACTAAAGT---AATCATGTTAATTGATTTGGATCTACTGAAA----TTATG-----------------------------AGAAGTAGCTGACAGTGT------------------TC-ATCTCTTGAGTCTATG-A-ATACTAGTTGGGTTAAACTGTC-GAGACAA----CGGAT--------------------------------------------------------------------CATATTTA----CTTTGTA------------------------------------------------------------------------------------------------------------------------------------------------------------------------------------CACCGTATATGGAAGTGA-----CGTTTCC---AGAACCAAAC------------AGAAGA-TTCTTGAAA-CGACTAC--GTCTTGACTTTTGTTGACTTGGTGGCCTCAGAAA-------CTGTT------------------------------ACGT--AGGCATATAAACAATTA---GGTTG------CTGGCCGGATTGA-TTA-TTTTTTGTTCCCTTGCTTGCCAATTGATTAAGAAGA-ATCCTATCTC-TATGTTGATTGATGGACATGCATAACTGAATTATTATTTTCACTGAACAGGTTCAAGAATGCTATGAGGTGGC
Elymus_dentatus_2b [H]			TCCTCGACCGCTTCCTCGACGTCCTGCAGGGCCTCCACGGCGACGATCTCAGGGAGATGGTAA-CT-CCTTTTT---CTTT----------TCTCTCT-C---------TCTCGCACTGTTCGATCTCGCACCGGATCCGAGCTGTCCCGTCATCCAGTGTCGA------------------------------GATTC-TCTGAACTTTACATGTGGCGCTTCGGGTTTCGAGTGGAGTTTTCAGCTCAGTGTTTGCGGAGTGGGGTTGA----------CTTT-GGGTTAAGTCTCGATGTCGGTAGATTTGTGCGTAATCTGGTGTTTTT-GTTA------AGTGGGAGTTTGGACGATTGCCCAGGTGCTCAGGTTTT-ATGCCA----CATACAG-----TTTTTT----CGCAGCTAATCTATATTCCATTGTGGTC---TTGATTTTGGCAGCACT----------------------------------------GCTTTAATT-AG----------------------TTGAATCTCAAATCGTGTCAGTCAAATCTGACTTCATCCG------TTGCCTTGCT--ATCAT--G-------------------------TGTGT----------TGGATCTTAT----------------------A-ACC-AATAACTTACTTACTA----------------------------------------------------------------------------------GT-TCTGTC-------------------------------------------------------------------------------------------------------------------------------------------------------------------------------------------------------------------------------------------------------------------------------------------------------------------------------------------------------------------------AACTAAAGT---AATCATGTTAATTGATTTGGATCTACTGAAA----TTATG-----------------------------AGAAGTAGCTGACAGTGT------------------TC-ATCTCTTGAGTCTATG-A-ATACTAGTTGGGTTAAACTGTC-GAGACAA----CGGAT--------------------------------------------------------------------CATATTTA----CTTTGTA------------------------------------------------------------------------------------------------------------------------------------------------------------------------------------CACCGTATATGGAAGTGA-----CGTTTCC---AGAACCAAACTAGGG----AATAGAAGA-TTCTTGAAA-CGACTAC--GTCTTGACTTTTGTTGACTTGGTGGCCTCAGAAA-------CTGTT------------------------------ACGT--AGGCATATAAACAATTA---GGTTG------CTGGCCGGATTGA-TTA-TTTTTTGTTCCCTTGCTTGCCAATTGATTAAGAAGA-ATCCTATCTC-TATATTGATTGATGGACATGCATAACTGAATTATTATTTTCACTGAACAGGTTCAAGAA--------------
Elymus_mutabilis_1a [H]			TCCTCGACCGCTTCCTCGACGTCCTGCAGGGCCTCCACGGCGACGATCTCAGGGAGATGGTAA-CT-CCTTTTT---CTTT----------TCTCTCT-C---------TCTCGCACTGTTCGATCTCGCACCGGATCCGAGCTGTCCCGTCATCCAGTGTCGA------------------------------GATTC-TCTGAACTTTACATGTGGCGCTTCGGGTTTCGAGTGGAGTTTTCAGCTCAGTGTTTGCGGAGTGGGGTTGA----------CTTT-GGGTTAAGTCTCGATGTCGGTAGATTTGTGCGTAATCTGGTGTTTTT-GTTA------AGTGGGAGTTTGGACGATTGCCCAGGTGCTCAGGTTTT-ATGCCA----CACACAG-----TTTTTT----CGCAGCTAATCTATATTCCATTGTGGTC---TTGATTTTGGCAGCACT----------------------------------------GCTTTAATT-AG----------------------TTGAATCTCAAATCGTGTCAGTCAAATCTGACTTCATCCG------TTGCCTTGCT--ATCAT--G-------------------------TGTGT----------TGGATCTTAT----------------------A-ACC-AATAACTTACTTACTA----------------------------------------------------------------------------------GT-TCTGTC-------------------------------------------------------------------------------------------------------------------------------------------------------------------------------------------------------------------------------------------------------------------------------------------------------------------------------------------------------------------------AACTAAAGT---AATCATGTTAATTGATTTGGATCTACTGAAA----TTATG-----------------------------AGAAGTAGCTGACAGTGT------------------TC-ATCTCTTGAGTCTATG-A-ATACTAGTTGGGTTAAACTGTC-GAGACAA----CGGAT--------------------------------------------------------------------CATATTTA----CTTTGTA------------------------------------------------------------------------------------------------------------------------------------------------------------------------------------CACCGTATATGGAAGTGA-----CGTTTCC---AGAACCAAAC------------AGAAGA-TCCTTGAAA-CGACTAC--GTCTTGACTTTTGTTGACTTGGTGGCCTCAGAAA-------CTGTT------------------------------ACGT--AGGCATATAAACAATTA---GGTTG------CTGGCCGGATTGA-TTA-TTTTTTGTTCCCTTGCTTGCCAATTGATTAAGAAGA-ATCCTATCTC-TATGTTGATTGATGGACATGCATAACTGAATTATTATTTTCACTGAACAGGTTCAAGAATGCTATGAGGTGGC
Elymus_mutabilis_1i [H]			TCCTCGACCGCTTCCTCGACGTCCTGCAGGGCCTCCACGGCGACGATCTCAGGGAGATGGTAA-CT-CTTTTTTT--C---------------TCTCT-C---------TCTCGCACTGTTCGATCTCGGACCGGATCCGAGCTGTCCCGTCATCCA-TGTGCT----------ACTGCTACGCTGTTCCCATCGATTCCTCTGAACTTTACATGTGGCGCTTCGGGTTTCGAGTGGAGTTTTCAGCTCAGTGTTTGCGGAGTGGGGTTGA----------CTTT-GGGTTAAGTCTCGATGTCGGTAGATTTGTGCGTAATCTGGTGTTTTT-GTTA------AGTGGGAGTTTGGACGATTGCCCAGGTGCTCAGGTTTT-ATGCCA----CACACAG-----TTTTTT----CGCAGCTAATCTATATTCCATTGTGGTC---TTGATTTTGGCAGCACT----------------------------------------GCTTTAATT-AG----------------------TTGAATCTCAAATCGTGTCAGTCAAATCTGACTTCATCCG------TTGCCTTGCT--ATCAT--G-------------------------TGTGT----------TGGATCTTAT----------------------A-ACC-AATAACTTACTTACTA----------------------------------------------------------------------------------GT-TCTGTC-------------------------------------------------------------------------------------------------------------------------------------------------------------------------------------------------------------------------------------------------------------------------------------------------------------------------------------------------------------------------AACTAAAGT---AATCATGTTAATTGATTTGGATCTACTGAAA----TTATG-----------------------------AGAAGTAGCTGACAGTGT------------------TC-ATCTCTTGAGTCTATG-A-ATACTAGTTGGGTTAAACTGTC-GAGACAA----CGGAT--------------------------------------------------------------------CATATTTA----CTTTGTA------------------------------------------------------------------------------------------------------------------------------------------------------------------------------------CACCGTATATGGAAGTGA-----CGTTTCC---AGAACCAAAC------------AGAAGA-TTCTTGAAA-CGACTAC--GTCTTGACTTTTGTTGACTTGGTGGCCTCAGAAA-------CTGTT------------------------------ACGT--AGGCATATAAACAATTA---GGTTG------CTGGCCGGATTGA-TTA-TTTTTTGTTCCCTTGCTTGCCAATTGATTAAGAAGA-ATCCTATCTC-TATGTTGATTGATGGACATGCATAACTGAATTATTATTTTCACTGAACAGGTTCAAGAATGCTATGAGGTGGC
Elymus_mutabilis_2a [H]			TCCTCGACCGCTTCCTCGACGTCCTGCAGGGCCTCCACGGCGACGATCTCAGGGAGATGGTAA-CT-CCTTTTT---CTTT----------TCTCTCT-C---------TCTCGCACTGTTCGATCTCGCACCGGATCCGAGCTGTCCCGTCATCCAGTGTCGA------------------------------GATTC-TCTGAACTTTACATGTGGCGCTTCGGGTTTCGAGTGGAGTTTTCAGCTCAGTGTTTGCGGAGTGGGGTTGA----------CTTT-GGGTTAAGTCTCGATGTCGGTAGATTTGTGCGTAATCTGGTGTTTTT-GTTA------AGTGGGAGTTTGGACGATTGCCCAGGTGCTCAGGTTTT-ATGCCA----CACACAG-----TTTTTT----CGCAGCTAATCTATATTCCATTGTGGTC---TTGATTTTGGCAGCACT----------------------------------------GCTTTAATT-AG----------------------TTGAATCTCAAATCGTGTCAGTCAAATCTGACTTCATCCG------TTGCCTTGCT--ATCAT--G-------------------------TGTGT----------TGGATCTTAT----------------------A-ACC-AATAACTTACTTACTA----------------------------------------------------------------------------------GT-TCTGTC-------------------------------------------------------------------------------------------------------------------------------------------------------------------------------------------------------------------------------------------------------------------------------------------------------------------------------------------------------------------------AACTAAAGT---AATCATGTTAATTGATTTGGATCTACTGAAA----TTATG-----------------------------AGAAGTAGCTGACAGTGT------------------TC-ATCTCTTGAGTCTATG-A-ATACTAGTTGGGTTAAACTGTC-GAGACAA----CGGAT--------------------------------------------------------------------CATATTTA----CTTTGTA------------------------------------------------------------------------------------------------------------------------------------------------------------------------------------CACCGTATATGGAAGTGA-----CGTTTCC---AGAACCAAAC------------AGAAGA-TTCTTGAAA-CGACTAC--GTCTTGACTTTTGTTGACTTGGTGGCCTCAGAAA-------CTGTT------------------------------ACGT--AGGCATATAAACAATTA---GGTTG------CTGGCCGGATTGA-TTA-TTTTTTGTTCCCTTGCTTGCCAATTGATTAAGAAGA-ATCCTATCTA-TATATTG------------------------------------------------------------------
Elymus_mutabilis_2f [H]			TCCTCGACCGCTTCCTCGACGTCCTGCAGAGCCTCCACGGCGACGATCTCAGGGAGATGGTAA-CT-CTTTTTTT--C---------------TCTCT-C---------TCTCGCACTGTTCGATCTCGGACCGGATCCGAGCTGTCCCGTCATCCA-TGTGCT----------ACTGCTACGCTGTTCCCATCGATTCCTCTGAACTTTACATGTGGCGCTTCGGGTTTCGAGTGGAGTTTTCAGCTCAGTGTTTGCGGAGTGGGGTTGA----------CTTT-GGGTTAAGTCTCGATGTCGGTAGATTTGTGCGTAATCTGGTGTTTTT-GTTA------AGTGGGAGTTTGGACGATTGCCCAGGTGCTCAGGTTTT-ATGCCA----CACACAG-----TTTTTT----CGCAGCTAATCTATATTCCATTGTGGTC---TTGATTTTGGCAGCACT----------------------------------------GCTTTAATT-AG----------------------TTGAATCTCAAATCGTGTCAGTCAAATCTGACTTCATCCG------TTGCCTTGCT--ATCAT--G-------------------------TGTGT----------TGGATCTTAT----------------------A-ACC-AATAACTTACTTACTA----------------------------------------------------------------------------------GT-TCTGTC-------------------------------------------------------------------------------------------------------------------------------------------------------------------------------------------------------------------------------------------------------------------------------------------------------------------------------------------------------------------------AACTAAAGT---AATCATGTTAATTGATTTGGATCTACTGAAA----TTATG-----------------------------AGAAGTAGCTGACAGTGT------------------TC-ATCTCTTGAGTCTATG-A-ATACTAGTTGGGTTAAACTGTC-GAGACAA----CGGAT--------------------------------------------------------------------CATATTTA----CTTTGTA------------------------------------------------------------------------------------------------------------------------------------------------------------------------------------CACCGTATATGGAAGTGA-----CGTTTCC---AGAACCAAAC------------AGAAGA-TTCTTGAAA-CGACTAC--GTCTTGACTTTTGTTGACTTGGTGGCCTCAGAAA-------CTGTT------------------------------ACGT--AGGCATATAAACAATTA---GGTTG------CTGGCCGGATTGA-TTA-TTTTTTGTTCCCTTGCTTGCCAATTGATTAAGAAGA-ATCCTATCTC-TATGTTGGTTGATGGACATGCATAACTGAATTATTATTTTCACTGAACAGGTTCAAGAATGCTATGAGGTGGC
Elymus_sibiricus_1a [H]			TCCTCGACCGCTTCCTCGACGTCCTGCAGGGCCTCCACGGCGACGATCTCAGGGAGATGGTAA-CT-CCTTTTT---CTTT----------TCTCTCT-C---------TCTCGCACTGTTCGATCTCGCACCGGATCCGAGCTGTCCCGTCATCCAGTGTCGA------------------------------GATTC-TCTGAACTTTACATGTGGCGCTCCGGGTTTCGAGTGGAGTTTTCAGCTCAGTGTTTGCGGAGTGGGGTTGA----------CTTT-GGGTTAAGTCTCGATGTCGGTAGATTTGTGCGTAATCTGGTGTTTTT-GTTA------AGTGGGAGTTTGGACGATTGCCCAGGTGCTCAGGTTTT-ATGCCA----CATACAG-----TTTTTT----CGCAGCTAATCTATATTCCATTGTGGTC---TTGATTTTGGCAGCACT----------------------------------------GCTTTAATT-AG----------------------TTGAATCTCAAATCGTGTCAGTCAAATCTGACTTCATCCG------TTGCCTTGCT--ATCAT--G-------------------------TGTGT----------TGGATCTTAT----------------------A-ACC-AATAACTTACTTACTA----------------------------------------------------------------------------------GT-TCTGTC-------------------------------------------------------------------------------------------------------------------------------------------------------------------------------------------------------------------------------------------------------------------------------------------------------------------------------------------------------------------------AACTAAAGT---AATCATGTTAATTGATTTGGATCTACTGAAA----TTATG-----------------------------AGAAGTAGCTGACAGTGT------------------TC-ATCTCTTGAGTCTATG-A-ATACTAGTTGGGTTAAACTGTC-GAGACAA----CGGAT--------------------------------------------------------------------CATATTTA----CTTTGTA------------------------------------------------------------------------------------------------------------------------------------------------------------------------------------CACCGTATATGGAAGTGA-----CGTTTCC---AGAACCAAACTAGGG----AATAGAAGA-TTCTTGAAA-CGACTAC--GTCTTGACTTTTGTTGACTTGGTGGCCTCAGAAA-------CTGTT------------------------------ACGT--AGGCATATAAACAATTA---GGTTG------CTGGCCGGATTGN-TTA-TTTTTTGTTCCCTTGCTTGCCAATTGATTAAGAAGA-ATCCTATCTA-TATATTGATTGGTGGACATGCATAACTGAATTATTATTTTCACTGAACAGGTTCAAGAA--------------
Elymus_sibiricus_3a [H]			TCCTCGACCGCTTCCTCGACGTCCTGCAGGGCCTCCACGGCGACGATCTCAGGGAGATGGTAA-CT-CCTTTTT---CTTT----------TCTCTCT-C---------TCTCGCACTGTTCGATCTCGCACCGGATCCGAGCTGTCCCGTCATCCAGTGTCGA------------------------------GATTC-TCTGAACTTTACATGTGGCGCTTCGGGTTTCGAGTGGAGTTTTCAGCTCAGTGTTTGCGGAGTGGGGTTGA----------CTTT-GGGTTAAGTCTCGATGTCGGTAGATTTGTGCGTAATCTGGTGTTTTT-GTTA------AGTGGGAGTTTGGACGATTGCCCAGGTGCTCAGGTTTT-ATGCCA----CATACAG-----TTTTTT----CGCAGCTAATCTATATTCCATTGTGGTC---TTGATTTTGGCAGCACT----------------------------------------GCTTTAATT-AG----------------------TTGAATCTCAAATCGTGTCAGTCAAATCTGACTTCATCCG------TTGCCTTGCT--ATCAT--G-------------------------TGTGT----------TGGATCTTAT----------------------A-ACC-AATAACTTACTTACTA----------------------------------------------------------------------------------GT-TCTGTC-------------------------------------------------------------------------------------------------------------------------------------------------------------------------------------------------------------------------------------------------------------------------------------------------------------------------------------------------------------------------AACTAAAGT---AATCATGTTAATTGATTTGGATCTACTGAAA----TTATG-----------------------------AGAAGTAGCTGACAGTGT------------------TC-ATCTCTTGAGTCTATG-A-ATACTAGTTGGGTTAAACTGTC-GAGACAA----CGGAT--------------------------------------------------------------------CATATTTA----CTTTGTA------------------------------------------------------------------------------------------------------------------------------------------------------------------------------------CACCGTATATGGAAGTGA-----CGTTTCC---AGAACCAAACTAGGG----AATAGAAGA-TTCTTGAAA-CGACTAC--GTCTTGACTTTTGTTGACTTGGTGGCCTCAGAAA-------CTGTT------------------------------ACGT--AGGCATATAAACAATTA---GGTTG------CTGGCCGGATTGA-TTA-TTTTTTGTTCCCTTGCTTGCCAATTGATTAAGAAGA-ATCCTATCTC-TATGTTGATTGATGGACATGCATAACTGAATTATTATTTTCACTGAACAGGTTCAAGAATGCTATGAGGTGGC
Pseudoroegneria_libanotica_1a		TCCTCGACCGCTTCCTCGACGTCCTGCAGGGTCTCCACGGCGACGATCTCAGGGAGATGGTAA-CT--TTCTC--------------------TCTCT-C---------TCTCTCTCTGTTCGATCTCGGACCGGATCCGAGCTGTCCCGTCATCCA-TGTGCT----------ACTGCTACGCCGTTCCCATTGATTCCTCTGAACTTTACATGTGGCGCTTCGGGTTTCGAGTGGAGC--TCAGCTCAGTGTTTGCGGAGTGGGGTTGA----------CTTTTGGGTTAGGTCTCGATGTCGGTAGATTTGTGCGTAATCTGGTGTTTTT-GTTA------AGTTGGAATTTGGACGATTGCCCTGGTGCTCAGTTTTT-CTGCCA----CAAACAA---------TTTCCCCCCTGCTAATCTATATTCCATTGTGGTC---TTGATTTTGGGAGCACT----------------------------------------GCTTTAATT-AGTCC-AACTGAGTT----ATTGCTTGAATCTCAAATCGTGTCAGTCAAGCCTGACTTCATCCGTGGAATTTGCCTTGCT--ATCAT--G-------------------------AGTGC----------TGGATCTTATGTTGGTCA-----TATACGGG-ATACCAAATAACTGATTTAGTA----------------------------------------------------------------------------------GT-TGTGTT-------------------------------------------------------------------------------------------------------------------------------------------------------------------------------------------------------------------------------------------------------------------------------------------------------------------------------------------------------------------------AACTGAAGT---AATCATGTTAACTGACTTGGATCTACTGAAA----GTATG-----------------------------AAAAATAGCTGACAGTATATGACCGAAGTAATCATGTC-ATCCCTCGAGTCTACG-A-ATAC-AGTTGGGTTAAATTGTC-GAGACAACGGATAGATT---------------------------------------------------------------------------------------------------------------------------------------------------------------------------------------------------------------------GACTGTTCTTCCATCCTGTTT----ATACC--TTACCTAAA--CAAAGCCTGAGTCCACACAGCATATGG------CGTTTCC-AGAGAACCAAATTAGGGG----AAAAAAGGG-TCTTGAAA-CGACTAT--GCCTCGACTTTTGTTGACTTGGTGG-CTCACAAC-------CTGTT------------------------------ACGT--AGGCATATAAACAATTA---GGTTG------CTGGCTGGCTTGA-TTA-TTCTTTGTTACCTTGCTTGTCAATTGATTAAGGAGGCATCCTATTTC-TATATTGATTGATGGA-----------------TTATTTTCACTAAATAGGTTCAAGAA--------------
Pseudoroegneria_libanotica_3a		TCCTCGACCGCTTCCTCGACGTCCTGCAGGGTCTCCACGGCGACGATCTCAGGGAGATGGTAA-CT--TTCTCTCT-CTCTCTCTCTC---TCTCTCT-C---------TCTCGCACTGTTCGATCTCGGACCGGATCCGAGCTGTCCCGTCATCCA-TGTGCT----------ACTGCTACGCCGTTCCCATTGATTCCTCTGAACTTTACATGTGGCGCTTCGGGTTTCGAGTGGAGC--TCAGCTCAGTGTTTGCGGAGTGGGGTTGA----------CTTTTGGGTTAGGTCTCGATGTCGGTAGATTTGTGCGTAATCTGGTGTTTTT-GTTA------AGTTGGAATTTGGACGATTGCCCTGGTGCTCAGTTTTT-CTGCCA----CAAACAA---------TTTCCCCCCTGCTAATCTATATTCCATTGTGGTC---TTGATTTTGGGAGCACT----------------------------------------GCTTTAATT-AGTCC-AACTGAGTT----ATTGCTTGAATCTCAAATCGTGTCAGTCAAGCCTGACTTCATCCGTGGAATTTGCCTTGCT--ATCAT--G-------------------------AGTGC----------TGGATCTTATGTTGGTCA-----TATACGGG-ATACCAAATAACTGATTTAGTA----------------------------------------------------------------------------------GT-TGTGTT-------------------------------------------------------------------------------------------------------------------------------------------------------------------------------------------------------------------------------------------------------------------------------------------------------------------------------------------------------------------------AACTGAAGT---AATCATGTTAACTGACTTGGATCTACTGAAA----GTATG-----------------------------AAAAATAGCTGACAGTATATGACTGAAGTAATCATGTC-ATCCCTCGAGTCTACG-A-ATAC-AGTTGGGTTAAATTGTC-GAGACAACGGATAGATT---------------------------------------------------------------------------------------------------------------------------------------------------------------------------------------------------------------------GACTGTTCTTCCATCCTGTTT----ATACC--TTACCTAAA--CAAAGCCTGAGTCCACACAGCATATGG------CGTTTCC-AGAGAACCAAATTAGGGG----AAAAAAGGG-TCTTGAAA-CGACTAT--GCCTCGACTTTTGTTGACTTGGTGG-CTCACAAC-------CTGTT------------------------------ACGT--AGGCATATAAACAATTA---GGTTG------CTGGCTGGCTTGA-TTA-TTCTTTGTTACCTTGCTTGTCAATTGATTAAGAAGGCATCCTATCTC-TATATTGATTGATGGA-----------------TTATTTTCACTAAATAGGTTCAAGAATGCTATGA------
Pseudoroegneria_spicata_3a		TCCTCGACCGCTTCCTCGACGTCCTGCAGGGCCTCCACGGCGACGATCTCAGGGAGATGGTAA-CT-CTTTTTTT--C---------------TCTCT-C---------TCTCGCACTGTTCGATCTCGGACCGGATCCGAGCTGTCCCGTCATCCA-TGTGCT----------ACTGCTACGCTGTTCCCATTGATTCCTCTGAACTTTACATGTGGCGCTTCGGGTTTCGAGTGGAGC--TCAGCTCAGTGTTTGCGGAGTGGGGTTGA----------CTTT-GGGTTAAGTCTCGATGTCGGTAGATTTGTGCGTAATCTGGTGTTTTT-GTTA------AGTGGGAATTTGGACGATTGCCCTGGTGCTCAGTTTTT-CTGCCA----CAAACAA--------TTTT-CCCCCTGCTAATCTATATTCCATTGTGGTC---TTGATTTTGGGAGCACT----------------------------------------GCTTTAATT-AGTCC-AACTGAGTT----ATTGCTTGAATCTCAAATCGTGTCAGTCAAGCCTGACTTCATCCGTGGAATTTGCCTTGCT--ATCAT--G-------------------------AGTGC----------TGGATCTTATGTTGGTCA-----TATACGGG-ATACCAAATAACTGATTTAGTA----------------------------------------------------------------------------------GT-AGTGTT-------------------------------------------------------------------------------------------------------------------------------------------------------------------------------------------------------------------------------------------------------------------------------------------------------------------------------------------------------------------------AACTGAAGT---AATCATATTAACTGACTTGGATCTACTGAAG----GTGTG-----------------------------AAAAATAGCTGACAGTATATGACTGAAGTAATCATGTC-ATCCCTGGAGTCTACG-A-ATAC-AGTTGGGTTAAACTGTC-GAGACAACGGATAGATT---------------------------------------------------------------------------------------------------------------------------------------------------------------------------------------------------------------------GACTGTCCTTCCATCCTGTTT----ATACC--TTACCTAAA--CAAAGCCTGAGTCCACACAGCATATGG------CGTTTCC-AGAGAACCCAATTAGGG---AAAAAAAAGGG-TCTTGAAA-CGACTAT--GCCTCGACTTTTGTTGACTTGGTGG-CTCACAAC-------CTGTT------------------------------ACGT--AGGCATATAAACAATTA---GGTTG------CTGGCTGGCTTGA-TTA-TTCTTTGTTACCTTGCTTGTCAATTGATTAAGAAGGCATCCTATCTC-TATGTTGATTGATGGA-----------------TTATTTTCACTAAATAGGTTCAAGAA-GCTATGAGG-GGC   
Pseudoroegneria_spicata_4a		TCCTCGACCGCTTCCTCGACGTCCTGCAGGGCCTCCACGGCGACGATCTCAGGGAGATGGTAA-CT-CTTTTTTT--C---------------TCTCT-C---------TCTCGCACTGTTCGATCTCGGACCGGATCCGAGCTGTCCCGTCATCCA-TGTGCT----------ACTGCTACGCTGTTCCCATTGATTCCTCTGAACTTTACATGTGGCGCTTCGGGTTTCGAGTGGAGC--TCAGCTCAGTGTTTGCGGAGTGGGGTTGA----------CTTT-GGGTTAAGTCTCGATGTCGGTAGATTTGTGCGTAATCTGGTGTTTTT-GTTA------AGTGGGAATTTGGACGATTGCCCTGGTGCTCAGTTTTT-CTGCCA----CAAACAA--------TTTT-CCCCCTGCTAATCTATATTCCATTGTGGTC---TTGATTTTGGGAGCACT----------------------------------------GCTTTAATT-AGTCC-AACTGAGTT----AT-GCTTGAATCTCAAATCGTGTCAGTCAAGCCTGACTTCATCCGTGGAATTTGCCTTGCT--ATCAT--G-------------------------AGTGC----------TGGATCTTATGTTGGTCA-----TATACGGG-ATACCAAATAACTGATTTAGTA----------------------------------------------------------------------------------GT-AGTGTT-------------------------------------------------------------------------------------------------------------------------------------------------------------------------------------------------------------------------------------------------------------------------------------------------------------------------------------------------------------------------AACTGAAGT---AATCATATTAACTGACTTGGATCTACTGAAA----GTATG-----------------------------AAAAATAGCTGACAGTATATGACTGAAGTAATCATGTC-ATCCCTCGAGTCTACG-A-ATAC-AGTTGGGTTAAACTGTC-GAGACAACGGATAGATT---------------------------------------------------------------------------------------------------------------------------------------------------------------------------------------------------------------------GACTGTTCTTCCATCCTGTTT----ATACC--TTACCTAAA--CAAAGCCTGAGTCCACACAGCATATGG------CGTTTCC-AGAGAACCAAATTAGGG---AAAAAAAAGGG-TCTTGAAA-CGACTAT--GCCTCGACTTTTGTTGACTTGGTGG-CTCACAAC-------CTGTT------------------------------ACGT--AGGCATATAAACAATTA---GGTTG------CTGGCTGGCTTGA-TTA-TTCTTTGTTACCTTGCTTGTCAATTGATTAAGAAGGCATCCTATCTC-TATGTTGATTGATGGA-----------------TTATTTTCACTAAATAGGTTCAAGAATGCTATGAGGTGGC   
Pseudoroegneria_stipifolia_2a		TCCTCGACCGCTTCCTCGACGTCCTGCAGGGCCTCCACGGCGACGATCTCAGGGAGATGGTAA-CT--CTTTTTTTT----------------TCTCT-C---------TCTCGCACTGTTCGATCTCGGACCGGATCCGAGCTGTCCCGTCATCCA-TGTGCT----------ACTGCTACGCTGTTCCCATTGATTCCTCTGAACTTTACATGTGGCGCTTCGGGTTTCGAGTGGAGC--TCAGCTCAGTGTTTGCGGAGTGGGGTTGA----------CTTT-GGGTTAAGTCTCGATGTCGGTAGATTTGTGCGTAATCTGGTGTTTTT-GTTA------AGTGGGAATTTGGACGATTGCCCTGGTGCTCAGTTTTT-CTGCCA----CAAACAA------TTTTTT---CCCTGCTAATCTATATTCCATTGTGGTT---TTGATTTTGGGTAGTCT--------------------------------------------------------AACTGAGTT----ATTGCTTGAATCTCAAATCGTGTCAGTCAAGCCTGACTTCATCCGTGGAATTTGCCTTGCT--ATCAT--G-------------------------AGTGC----------TGGATCTTATGTTGGTCA-----TATACGGG-ATACCAAATAACTGACTTGGTA----------------------------------------------------------------------------------GT-TGTGTC-------------------------------------------------------------------------------------------------------------------------------------------------------------------------------------------------------------------------------------------------------------------------------------------------------------------------------------------------------------------------AACTGA---------------------CTTGGATCTACTGAAA----GTATG-----------------------------AAAAATAGCTGACAGTATATGACTGAACTAATCATGCC-ATCCCTTGAGTCTACG-A-ATACCAGTTGGGTTAAACTGTC-GAGACAACGGATAGAC----------------------------------GACTTCTTAGGAGAACCGGCATGGAAGTGCTGATAATATTTA----------------------------------------------------------------------------------------CATGTATGGAAGTGTTGTTACGAAG-TGACATTGTCCATTGCTTGTAGGAGACTGTTCTTCCATCCTGTTT----ATACC--TTACCTAAA--CAAAGCCTGAGTCCACACAGCATATGG------CGTTTCC-AGAGAACCAAATTAGGG----AAAAAAAGGG-TCTTGAAA-CGACTAT--GCCTCGACTTTTGTTGACTTGGTGG-CTCACAAC-------CTGTT------------------------------ACGC--AGGCATATAAACAATTA---GGTTG------CTGGCTGGCTTGA-TTA-TTCTTTGTTACCTTGCTTGTCAATTGATTAAGAAGGCATCCTATCTC-TATGTTGATTGATGGA-----------------TTATTTTCACTAAATAGGTTCAAGAA--------------
Pseudoroegneria_stipifolia_3a		TCCTCGACCGCTTCCTCGACGTCCTGCAGGGCCTCCACGGCGACGATCTCAGGGAGATGGTAA-CC--TTCTTTTTT----------------TCTCT-C---------TCTCGCACTGTTCGATCTCGGACCGGATCCGAGCTGTCCCGTCATCCA-TGTGCT----------ACTGCTGCGCTGTTCCCATTGATTCCTCTGAACTATACATGTGGCGCTTCGGGTTTCGAGTGGAGC--TCAGCTCAGTGTTTGCGGAGTGGGGTTGA----------CTTT-GGGTTAAGTCTCGATGTCGGTAGATTTGTGCGTAATCTGGTGTTTTT-GTTA------AGTGGGAATTTGGACGATTGCCCTGGTGCTCAGTTTTT-CTGCCA----CAAACAA------TTTTTT---CCCTGCTAATCTATATTCCATTGTGGTT---TTGATTTTGGGAGCACT----------------------------------------GCTTTAATT-AGTCT-AACTGAGTT----ATTGCTTGAATCTCAAATCGTGTCAGTCAAGCCTGACTTCATCCGTGGAATTTGCCTTGCT--ATCAT--G-------------------------AGTGC----------TGGATCTTATGTTGGTCA-----TATACGGG-ATACCAAATAACTGACTTAGTA----------------------------------------------------------------------------------GT-TGTGTC-------------------------------------------------------------------------------------------------------------------------------------------------------------------------------------------------------------------------------------------------------------------------------------------------------------------------------------------------------------------------AACTGA---------------------CTTGGATCTACTGAAA----GTATG-----------------------------AAAAATAGCTCAGTATAT--GACTGAACTAATCATGTC-ATCCCTTGAGTCTACG-A-ATACCAGTTGGGTTAAACTGTC-GAGACAACGGATAGAT----------------------------------GACTTCTTAGGAGAACCGGCATGGAAGTGCTGATCATATTTA----------------------------------------------------------------------------------------CATGTATGGAAGTGTCGTTACGAAG-TGACATTGTCCATTGCTTGTAGGAGACTGTTCTTCCATCCTGTTT----ATGCC--TTACCTAAA--CCAAGCCTGAGTCCACACAGCATATGG------CGTTTCC-AGAGAACCAAATTAGGG----AAAAAAAGGG-TCTTGAAA-CGACTAT--GCCTCGACTTTTGTTGACTTGGTGG-CTCACAAC-------CTGTT------------------------------ACGT--AGGCATATAAACAATTA---GGTTG------CTGGTTGGCTTGA-TTA-TTCTTTGTTACCTTGCTTGTCAATTGATTAAGAAGGCATCCTATCTC-GATGTTGATTGATGGA-----------------TTATTTTCACTAAATAGGTTCAAGAATGCTATGAGGTGGC
Pseudoroegneria_stipifolia_3d		TCCTCGACCGCTTCCTCGACGTCCTGCAGGGCCTCCACGGCGACGATCTCAGGGAGATGGTAA-CT-CCTTTTT---CTTT------------TCTCT-C---------TCTCGCACTGTTCGATCTCGCACCGGATCCGAGCTGTCCCATCATCCA-TGTGCT----------ACTGCTACACTGCTCCCATTGATTCCTCTGAACTTTACATGCGGCGCTTCGGGTTTCGAGTGGAGC--TCAGCTTAGTGTTTGCGGAGTGGGGTTGA----------CTTT-GGATTAAGTCTGGATGTCGGTAGATTTGTACGTAATCTGGTGTTTTT-GTTA------AGTGGGAATTTGGACGATTGCCCTGGTGCTCAGTTTTT-CTGCCA----CAAACAAAA------TTTT---CCCTGCTAATCTATATTCCATTGTGGTT---TTAATTTTGGGAGCACT----------------------------------------GCTTTAATT-AGTCT-AACTGAGTT----ATTGCTTGAGTCTCAAATCGTGTCAGTCAAGCCTGACTTCATCCGTGGAATTTGCCTTGCT--ATCAT--G-------------------------AGTGC----------TGGATCTTATGTTGGTCA-----TATACGGG-ATACCAAATAACTGACTTAGTA----------------------------------------------------------------------------------GT-TGTGTC-------------------------------------------------------------------------------------------------------------------------------------------------------------------------------------------------------------------------------------------------------------------------------------------------------------------------------------------------------------------------AACTGA---------------------CTTGGATCTACTGAAA----GTATG-----------------------------AAAAATAGCTCAGTATAT--GACTGAACTAATCATGTC-ATCCCTTGAGTCTACG-A-ATACCAGTTGGGTTAAACTGTC-GAGACAACGGATAGAT----------------------------------GACTTCTTAGGAGAACCGGCATGGAAGTGCTGATCATATTTA----------------------------------------------------------------------------------------CATGTATGGAAGTGTCGTTACGAAG-TGACATTGTCCATTGCTTGTAGGAGACTGTTCTTCCATCCTGTTT----ATGCC--TTACCTAAA--CCAAGCCTGAGTCCACACAGCATATGG------CGTTTCC-AGAGAACCAAATTAGGG----AAAAAAAGGG-TCTTGAAA-CGACTAT--GCCTCGACTTTTGTTGACTCGGTGG-CTCACAAC-------CTGTT------------------------------ACGT--AGGCATATAAACAATTA---GGTTG------CTGGTTGGCTTGA-TTA-TTCTTTGTTACCTTGCTTGTCAATTGATTAAGAAGGCATCCTATCTC-GATGTTGATTGATGGA-----------------TTATTTTCACTAAATAGGTTCAAGAATGCTATGAGGTGGC
Pseudoroegneria_strigosa_1b		TCCTCGACCGCTTCCTCGACGTCCTGCAGGGCCTCCACGGCGACGATCTCAGGGAGATGGTAA-CT-CCTTTCTCT-----------------TCTCT-C---------TCTCGCACTGTTCGATCTCGCACCGGATCCGAGCTGTCCCATCATCCA-TGTGCT----------ACTGCTACGCTGTTCCCATTGATTCCTCTGAACTTTACATGTGGCGCTTCGGGTTTCGAGTGGAGC--TCAGCTTAGTGTTTGCGGAGTGGGGTTGA----------CTTT-GGATTAAGTCTCGATGTCGGTAGATTTGTGCGTAATCTGGTGTTTTT-GTTA------AGTGGGAATTTGGACGATTGCCCTGGTGCTCAGTTTTT-CTGCCA----CAAACAAAA------TTTT---CCCTGCTAATCTATATTCCATTGTGGTT---TTAATTTTGGGAGCACT----------------------------------------GCTTTAATT-AGTCC-AACTGAGTT----ATTGCTTGAATCTCAAATCGTGTCAGTCAAGCCTGACTTCATCCGTGAAATAT-CCTTGCT--ATCAT--G-------------------------AGTGC----------TGGATCTTATGTTGGTCA-----TATACGGG-ATACCAAATAACTGACTTAGTA----------------------------------------------------------------------------------GT-TGTGTT-------------------------------------------------------------------------------------------------------------------------------------------------------------------------------------------------------------------------------------------------------------------------------------------------------------------------------------------------------------------------AACTGAAGT---AATCATGTTAACTGACTTGGATCTACTGAAA----GTATG-----------------------------AAAAATAGCTGACAGTATATGACTGAAGTAATCATGTC-ATCCCTTGATTCTACT-A-ATACCAGCTGGGTTAAACTGTC-GAGACAACGGATAGAT----------------------------------GACTTCTTAGGAGAACCGGCATGGAAGTGCTGATCATATTTA----------------------------------------------------------------------------------------CATGTATGGAAGTGTCGTTACGAAG-TGACATTGTCCATTGCTTGTAGGAGACTGTTCTTCCATCCTGTTT----ATACC--TTACCTAAA--CAAAGCCTGAGTCCACACAGCATATGG------CGTTTCC-AGAGAACCAAATTAGGG----AAAAAAAGGG-TCTTGAAA-CGACTAT--GCCTCGACTTTTGTTGACTTGGTGG-CTCACAAC-------CTGTT------------------------------ACGT--AGGCATATAAACAATTA---GGTTG------CTGGCTGGCTTGA-TTA-TTCTTTGTTACCTTGCTTGTCAATTGATTAAGAAGGCATCCTATCTC-TATGTTGATTGATAGA-----------------TTATTTTCACTAAATAGGTTCAAGAA--------------
Pseudoroegneria_strigosa_1d		TCCTCGACCGCTTCCTCGACGTCCTGCAGGGCCTCCACGGCGACGATCTCAGGGAGATGGTAA-CT-CCTTTTT---CTTT------------TCTCT-C---------TCTCGCACTGCTCGATCTCGCATCGGATCCGAGCTGTCCCATCAT------------------------CTACGCTGTTCCCATTGATTCCTCTGAACTTTACATGTGGCGCTTCGGGTTTCGAGTGGATC--TCAGCTTAGTGTTTGCGGAGTGGGGTTGA----------CTTT-GGATTTAGTCTCGATGTCGGTAGATTTGTGCGTAATCTGGTGTTTTT-GTTA------AGTGGGAATTTGGACGATTGCCCTGGTGCTCAGTTTTT-CTGCCA----CAAACAAAA------TTTT---CCCTGCTAATCTATATTCCATTGTGGTT----------------------------------------------------------------TAATT-AGTCC-AACTGAGTT----ATTGCTTGAATCTCAAATCGTGTCAGTCAAGCCTGACTTCATCCGTGAAATAT-CCTTGCT--ATCAT--G-------------------------AGTGC----------TGGATCTTATGTTGGTCA-----TATACGGG-ATACCAAATAACTGACTTAGTA----------------------------------------------------------------------------------GT-TGTGTT-------------------------------------------------------------------------------------------------------------------------------------------------------------------------------------------------------------------------------------------------------------------------------------------------------------------------------------------------------------------------AACTGAAGT---AATCATGTTAACTGACTTGGATCTACTGAAA----GTATG-----------------------------AAAAATAGCTGACAGTATATGACTGAAGTAATCATGTC-ATCCCTTGATTCTACT-A-ATACCAGCTGGGTTAAACTGTC-GAGACAACGGATAGAT----------------------------------GACTTCTTAGGAGAACCGGCATGGAAGTGCTGATCATATTTA----------------------------------------------------------------------------------------CATGTATGGAAGTGTCGTTACGAAG-TGACATTGTCCATTGCTTGTAGGAGACTGTTCTTCCATCCTGTTT----ATACC--TTACCTAAA--CAAAGCCTGAGTCCACACAGCATATGG------CGTTTCC-AGAGAACCAAATTAGGG----AAAAAAAGGG-TCTTGAAA-CGACTAT--GCCTCGACTTTTGTTGACTTGGTGG-CTCACAAC-------CTGTT------------------------------ACGT--AGGCATATAAACAATTA---GGTTG------CTGGCTGGCTTGA-TTA-TTCTTTGTTACCTTGCTTGTCAATTGATTAAGAAGGCATCCTATCTC-TATGTTGATTGATAGA-----------------TTATTTTCACTAAATAGGTTCAAGAATGCTATGAGGTGGC
Pseudoroegneria_strigosa_2b		TCCTCGACCGCTTCCTCGACGTCCTGCAGGGCCTCCACGGCGACGATCTCAGGGAGATGGTAA-CT-CCTTTTT---CTTT------------TCTCT-C---------TCTCGCACTGTTCGATCTCGCACCGGATCCGAGCTGTCCCATCATCCA-TGTGCT----------ACTGCTACGCTGTTCCCATTGATTCCTCTGAACTTTACATGTGGCGCTTCGGGTTTCGAGTGGAGC--TCAGCTTAGTGTTTGCGGAGTGGGGTTGA----------CTTT-GGATTAAGTCTCGATGTCGGTAGATTTGTGCGTAATCTGGTGTTTTT-GTTA------AGTGGGAATTTGGACGATTGCCCTGGTGCTCAGTTTTT-TTGCCA----CAAACAAAA------TTTT---CCCTGCTAATCTATATTCCATTGTGGTT---TTAATTTTGGGAGCACT----------------------------------------GCTTTAATT-AGTCC-AACTGAGTT----ATTGCTTGAATCTCAAATCGTGTCAGTCAAGCCTGACTTCATCCGTGAAATAT-CCTTGCT--ATCAT--G-------------------------AGTGC----------TGGATCTTATGTTGGTCA-----TATACGGG-ATACCAAATAACTGACTTAGTA----------------------------------------------------------------------------------GT-TGTGTT-------------------------------------------------------------------------------------------------------------------------------------------------------------------------------------------------------------------------------------------------------------------------------------------------------------------------------------------------------------------------AACTGAAGT---AATCATGTTAACTGACTTGGATCTACTGAAA----GTATG-----------------------------AAAAATAGCTGACAGTATATGACTGAAGTAAACATGTC-ATCCCTTGATTCTACT-A-ATACCAGTTGGGTTAAACTGTC-GAGACAACGGATAGAT----------------------------------GACTTCTTAGGAGAACCGGCATGGAAGTGCTGATCATATTTA----------------------------------------------------------------------------------------CATGTATGGAAGTGTCGTTACGAAG-TGACATTGTCCATTGCTTGTAGGAGACTGTTCTTCCATCCTGTTT----ATACC--TTACCTAAA--CAAAGCCTGAGTCCACACAGCATATGG------CGTTTCC-AGAGAACCAAATTAGGG----AAAAAAAGGG-TCTTGAAA-CGACTAT--GCCTCGACTTTTGTTGACTTGGTGG-CTCACAAC-------CTGTT------------------------------ACGT--AGGCATATAAACAATTA---GGTTG------CTGGCTGGCTTGG-TTA-TTCTTTGTTACCTTGCTTGTCAATTGATTAAGAAGGCATCCTATCTC-TATGTTGATTGATGGA-----------------TTATTTTCACTAAATAGGTTCAAGAATGCTA---------
Pseudoroegneria_tauri_1a		TCCTCGACCGCTTCCTCGACGTCCTGCAGGGTCTCCACGGCGACGATCTCAGGGAGATGGTAA-CT--TTCTC--------------------TCTCT-C---------TCTCTCTCTGTTCGATCTCGGACCGGATCCGAGCTGTCCCGTCATCCA-TGTGCT----------ACTGCTACGCCGTTCCCATTGATTCCTCTGAACTTTACATGTGGCGCTTCGGGTTTCGAGTGGAGC--TCAGCTCAGTGTTTGCGGAGTGGGGTTGA----------CTTTTGGGTTAGGTCTCGATGTCGGTAGATTTGTGCGTAATCTGGTGTTTTT-GTTA------AGTTGGAATTTGGACGATTGCCCTGGTGCTCAGTTTTT-CTGCCA----CAAACAA---------TTTCCCCCCTGCTAATCTATATTCCATTGTGGTC---TTGATTTTGGGAGCACT----------------------------------------GCTTTAATT-AGTCC-AACTGAGTT----ATTGCTTGAATCTCAAATCGTGTCAGTCAAGCCTGACTTCATCCGTGGAATTTGCCTTGCT--ATCAT--G-------------------------AGTGC----------TGGATCTTATGTTGGTCA-----TATACGGG-ATACCAAATAACTGATTTAGTA----------------------------------------------------------------------------------GT-TGTGTT-------------------------------------------------------------------------------------------------------------------------------------------------------------------------------------------------------------------------------------------------------------------------------------------------------------------------------------------------------------------------AACTGAAGT---AATCATGTTAACTGACTTGGATCTACTGAAA----GTATG-----------------------------AAAAATAGCTGACAGTATATGACCGAAGTAATCATGTC-ATCCCTCGAGTCTACG-A-ATAC-AGTTGGGTTAAATTGTC-GAGACAACGGATAGATT---------------------------------------------------------------------------------------------------------------------------------------------------------------------------------------------------------------------GACTGTTCTTCCATCCTGTTT----ATACC--TTACCTAAA--CAAAGCCTGAGTCCACACAGCATATGG------CGTTTCC-AGAGAACCAAATTAGGGG----AAAAAAGGG-TCTTGAAA-CGACTAT--GCCTCGACTTTTGTTGACTTGGTGG-CTCACAAC-------CTGTT------------------------------ACGT--AGGCATATAAACAATTA---GGTTG------CTGGCTGGCTTGA-TTA-TTCTTTGTTACCTTGCTTGTCAATTGATTAAGAAGGCATCCTATTTC-TATATTGATTGATGGA-----------------TTATTTTCACTAAATAGGTTCAAGAA--------------
Pseudoroegneria_tauri_2a		TCCTCGACCGCTTCCTCGACGTCCTGCAGGGTCTCCACGGCGACGATCTCAGGGAGATGGTAA-CT--TTCTCTCTC----------------TCTCT-C---------TCTCTCTCTGTTCGATCTCGGACCGGATCCGAGCTGTCCCGTCATCCA-TGTGCT----------ACTGCTACGCCGTTCCCATTGATTCCTCTGAACTTTACATGTGGCGCTTCGGGTTTCGAGTGGAGC--TCAGCTCAGTGTTTGCGGAGTGGGGTTGA----------CTTTTGGGTTAGGTCTCGATGTCGGTAGATTTGTGCGTAATCTGGTGTTTTT-GTTA------AGTTGGAATTTGGACGATTGCCCTGGTGCTCAGTTTTT-CTGCCA----CAAACAA---------TTTCCCCCCTGCTAATCTATATTCCATTGTGGTC---TTGATTTTGGGAGCACT----------------------------------------GCTTTAATT-AGTCC-AACTGAGTT----ATTGCTTGAATCTCAAATCGTGTCAGTCAAGCCTGACTTCATCCGTGGAATTTGCCTTGCT--ATCAT--G-------------------------AGTGC----------TGGATCTTATGTTGGTCA-----TATACGGG-ATACCAAATAACTGATTTAGTA----------------------------------------------------------------------------------GT-TGTGTT-------------------------------------------------------------------------------------------------------------------------------------------------------------------------------------------------------------------------------------------------------------------------------------------------------------------------------------------------------------------------AACTGAAGT---AATCATGTTAACTGACTTGGATCTACTGAAA----GTATG-----------------------------AAAAATAGCTGACAGTATATGACCGAAGTAATCATGTC-ATCCCTCGAGTCTACG-A-ATAC-AGTTGGGTTAAATTGTC-GAGACAACGGATAGATT---------------------------------------------------------------------------------------------------------------------------------------------------------------------------------------------------------------------GACTGTTCTTCCATCCTGTTT----ATACC--TTACCTAAA--CAAAGCCTGAGTCCACACAGCATATGG------CGTTTCC-AGAGAACCAAATTAGGGG----AAAAAAGGG-TCTTGAAA-CGACTAT--GCCTCGACTTTTGTTGACTTGGTGG-CTCACAAC-------CTGTT------------------------------ACGT--AGGCATATAAACAATTA---GGTTG------CTGGCTGGCTTGA-TTA-TTCTTTGTTACCTTGCTTGTCAATTGATTAAGAAGGCATCCTATTTC-TATATTGATTGATGGA-----------------TTATTTTCACTAAATAGGTTCAAGAATGCTATGAGGTGGC
Pseudoroegneria_tauri_3a 		TCCTCGACCGCTTCCTCGACGTCCTGCAGGGTCTCCACGGCGACGATCTCAGGGAGATGGTAA-CT--TTCTCTCTCTCTC----------TCTCTCT-C---------TCTCGCACTGTTCGATCTCGGACCGGATCCGAGCTGTCCCGTCATCCA-TGTGCT----------ACTGCTACGCCGTTCCCATTGATTCCTCTGAACTTTACACGTGGCGCTTCGGGTTTCGAGTGGAGC--TCAGCTCAGTGTTTGCGGAGTGGGGTTGA----------CTTTTGGGTTAGGTCTCGATGTCGGTAGATTTGTGCGTAATCTGGTGTTTTT-GTTA------AGTTGGAATTTGGACGATTGCCCTGGTGCTCAGTTTTT-CTGCCA----CAAACAA---------TTTCCCCCCTGCTAATCTATATTCCATTGTGGTC---TTGATTTTGGGAGCACT----------------------------------------GCTTTAATT-AGTCC-AACTGAGTT----ATTGCTTGAATCTCAAATCGTGTCAGTCAAGCCTGACTTCATCCGTGGAATTTGCCTTGCT--ATCAT--G-------------------------AGTGC----------TGGATCTTATGTTGGTCA-----TATACGGG-ATACCAAATAACTGATTTAGTA----------------------------------------------------------------------------------GT-TGTGTT-------------------------------------------------------------------------------------------------------------------------------------------------------------------------------------------------------------------------------------------------------------------------------------------------------------------------------------------------------------------------AACTGAAGT---AATCATGTTAACTGACTTGGATCTACTGAAA----GTATG-----------------------------AAAAATAGCTGACAGTATATGACTGAAGTAATCATGTC-ATCCCTCGAGTCTACG-A-ATAC-AGTTGGGTTAAATTGTC-GAGACAACGGATAGATC---------------------------------------------------------------------------------------------------------------------------------------------------------------------------------------------------------------------GACTGTTCTTCCATCCTGTTT----ATACC--TTACCTAAA--CAAAGCCTGAGTCCACACAGCATATGG------CGTTTCC-AGAGAACCAAATTAGGGG-----AAAAAGGG-TCTTGAAA-CGACTAT--GCCTCGACTTTTGTTGACTTGGTGG-CTCACAAC-------CTGTT------------------------------ACGT--AGGCATATAAACAATTA---GGTTG------CTGGCTGGCTTGA-TTA-TTCTTTGTTACCTTGCATGTCAATTGATTAAGAAGGCATCCTATCTC-TATATTGATTGATGGA-----------------TTATTTTCACTAAATAGGTTCAAGAATGCTATGAGGTGGC
Pseudoroegneria_tauri_3b		TCCTCGACCGCTTCCTCGACGTCCTGCAGGGTCTCCACGGCGACGATCTCAGGGAGATGGTAA-CT--TTCTC--------------------TCTCT-C---------TCTCTCTCTGTTCGATCTCGGACCGGATCCGAGCTGTCCCGTCATCCA-TGTGCT----------ACTGCTACGCCGTTCCCATTGATTCCTCTGAACTTTACATGTGGCGCTTCGGGTTTCGAGTGGAGC--TCAGCTCAGTGTTTGCGGAGTGGGGTTGA----------CTTTTGGGTTAGGTCTCGATGTCGGTAGGTTTGTGCGTAATCTGGTGTTTTT-GTTA------AGTTGGAATTTGGACGATTGCCCTGGTGCTCAGTTTTT-CTGCCA----CAAACAA---------TTTCCCCCCTGCTAATCTATATTCCATTGTGGTC---TTGATTTTGGGAGCACT----------------------------------------GCTTTAATT-AGTCC-AACTGAGTT----ATTGCTTGAATCTCAAATCGTGTCAGTCAAGCCTGACTTCATCCGTGGAATTTGCCTTGCT--ATCAT--G-------------------------AGTGC----------TGGATCTTATGTTGGTCA-----TATACGGG-ATACCAAATAACTGATTTAGTA----------------------------------------------------------------------------------GT-TGTGTT-------------------------------------------------------------------------------------------------------------------------------------------------------------------------------------------------------------------------------------------------------------------------------------------------------------------------------------------------------------------------AACTGAAGT---AATCATGTTAACTGACTTGGATCTACTGAAA----GTATG-----------------------------AAAAATAGCTGACAGTATATGACCGAAGTAATCATGTC-ATCCCTCGAGTCTACG-A-ATAC-AGTTGGGTTAAATTGTC-GAGACAACGGATAGATT---------------------------------------------------------------------------------------------------------------------------------------------------------------------------------------------------------------------GACTGTTCTTCCATCCTGTTT----ATACC--TTACCTAAA--CAAAGCCTGAGTCCACACAGCATACGG------CGTTTCC-AGAGAACCAAATTAGGGG----AAAAAAGGG-TCTTGAAA-CGACTAT--GCCTCGACTTTTGTTGACTTGGTGG-CTCACAAC-------CTGTT------------------------------ACGT--AGGCATATAAACAATTA---GGTTG------CTGGCTGGCTTGA-TTA-TTCTTTGTTACCTTGCTTGTCAATTGATTAAGAAGGCATCCTATTTC-TATATTGATTGATGGA-----------------TTATTTTCACTAAATAGGTTCAAGAATGCTATGAGGTGGC
Elymus_repens_1g [St]			CCCTCGACCGCTTCCTCGACGTCCTGCAGGGCCTCCACGGCGACGATCTCAGGGAGATGGTAA-CT-CCTTTTT---CTTT------------TCTCT-C---------TCTCGCACTGTTCGATCTCGCACCGGATCCGAGCTGTCCCATCATCCA-TGTGCT----------ACTGCTACGCTGTTCCCATTGATTCCTCTGAACTTTACATGTGGCGCTTCGGGTTTCGAGTGGAGC--TCAGCTTAGTGTTTGCGGAGTGGGGTTGA----------CTTT-GGATTAAGTCTCGATGTCGGTAGATTTGTGCGTAATCTGGTGTTTTT-GTTA------AGTGGGAATTTGGACGATTGCCCTGGTGCTCAGTTTTT-CTGCCA----CAAACAAAA------TTTT---CCCTGCTAATCTATATTCCATTGTGGTT---TTAATGTTGGGAGCACT----------------------------------------GCTTTAATT-AGTCC-AACTGAGTT----ATTGCTTGAATCTCAAATCGTGCCAGTCAAGCCTGACTTCATCCGTGAAATAT-CCTTGCT--ATCAT--G-------------------------AGTGC----------TGGATCTTATGTTGGTCA-----TATACGGG-ATACCAAATAACTGACTTAGTA----------------------------------------------------------------------------------GT-TGTGTT-------------------------------------------------------------------------------------------------------------------------------------------------------------------------------------------------------------------------------------------------------------------------------------------------------------------------------------------------------------------------AACTGAAGT---AATCATGTTAACTGACTTGGATCTACTGAAA----GTATG-----------------------------AAAAATAGCTGACAGTATATGAGTGAAGTAATCATGTC-ATCCCTTGATTCTACT-A-ATACCAGTTGGGTTAAACTGTC-GAGACAACGGATAGAT----------------------------------GACTTCTTAGGAGAACCGGCATGGAAGTGCTGATCATATTTA----------------------------------------------------------------------------------------CATGTATGGAAGTGTCGTTACGAAG-TGACATTGTCCATTGCTTGTAGGAGACTGTTCTTCCATCCTGTTT----ATACC--TTACCTAAA--CAAAGCCTGAGTCCACACAGCATATGG------CGTTTCC-AGAGAACCAAATTAGGGGG----AAAAAGGG-TCTTGAAA-CGACTAT--GCCTCGACTTTTGTTGACTTGGTGG-CTCACAAC-------CTGTT------------------------------ACGT--AGGCATATAAACAATTA---GGTTG------CTGGCCGGCTTGA-TTA-TTCTTTCTTACCTTGCTTGTCAATTGATTAAGAAGGCATCCTATCTC-TATGTTGAGTGATGGA-----------------TTATTTTCACTAAACAGGTTCAAGAATGCTATG-------
Elymus_repens_3d [St]			TCCTCGACCGCTTCCTCGACGTCCTGCAGGGCCTCCACGGCGACGATCTCAGGGAGATGGTAA-CT-CCTTTTT---CTTT------------TCTCT-C---------TCTCGCACTGTTCGATCTCGCACCGGATCCGAGCTGTCCCATCATCCA-TGTGCT----------ACTGCTACGCTGTTCCCATT----------------ACATGTGGCGCTTCGGGTTTCGAGTGGAGC--TCAGCTTAGTGTTTGCGGAGTGGGGTTGA----------CTTT-GGATTAAGTCTCGATGTCGGTAGATTTGTGCGTAATCTGGTGTTTTT-GTTA------AGTGGGAATTTGGACGATTGCCCTGGTGCTCAGTTTTT-CTGCCA----CAAACAAA------TTTTT---CCCTGCTAATCTATATTCCATTGTGGTT---TTAATTTTGGGAGCACT----------------------------------------GCTTTAATT-AGTCC-AACTGAGTT----ATTGCTTGAATCTCAAATCGTGCCAGTCAAGCCTGACTTCATCCGTGAAATAT-CCTTGCT--ATCAT--G-------------------------AGTGC----------TGGATCTTATGTTGGTCA-----TATACGGG-ATACCAAATAACTGACTTAGTA----------------------------------------------------------------------------------GT-TGTGTT-------------------------------------------------------------------------------------------------------------------------------------------------------------------------------------------------------------------------------------------------------------------------------------------------------------------------------------------------------------------------AACTGAAGT---AATCATGTTAACTGACTTGGATCTACTGAAA----GTATG-----------------------------AAAAATAGCTGACAGTATATGAGTGAAGTAATCATGTC-ATCCCTTGATTCTACT-A-ATACCAGTTGGGTTAAACTGTC-GAGACAACGGATAGAT----------------------------------GACTTCTTAGGAGAACCGGCATGGAAGTGCTGATCATATTTA----------------------------------------------------------------------------------------CATGTATGGAAGTGTCGTTACGAAG-TGACATTGTCCATTGCTTGTAGGAGACTGTTCTTCCATCCTGTTT----ATACC--TTACCTAAA--CAAAGCCGGAGTCCACACAGCATATGG------CGTTTCC-AGAGAACCAAATTAGGGG----AAAAAAGGG-TCTTGAAA-CGACTAT--GCCTCGACTTTTGTTGACTTGGTGG-CTCACAAC-------CTGTT------------------------------ACGT--AGGCATATAAACAATTA---GGTTG------CTGGCCGGCTTGA-TTA-TTCTTTCTTACCTTGCTTGTCAATTGATTAAGAAGGCATCCTATCTC-TATGTTGAGTGATGGA-----------------TTATTTTCACTAAACAGGTTCAAGAAT-------------
Elymus_repens_3f [St]			TCCTCGACCGCTTCCTCGACGTCCTGCAGGGCCTCCACGGCGACGATCTCAGGGAGATGGTAA-CT-CCTTTTT---CTTT------------TCTCT-C---------TCTCGCACTGTTCGATCTCGCACCGGATCCGAGCTGTCCCATCATCCA-TGTGCT----------ACTGCTACGCTGTTCCCATTGATTCCTCTGAACTTTACATGTGGCGCTTCGGGTTTCGAGTGGAGC--TCAGCTTAGTGTTTGCGGAGTGGGGTTGA----------CTTT-GGATTAAGTCTCGATGTCGGTAGATTTGTGCGTAATCTGGTATTTTT-GTTA------AGTGGGAATTTGGACGATTGCCCTGGTGCTCAGTTTTC-CTGCCA----CAAACAAAA------TTTT---CCCTGCTAATCTATATTCCATTGTGGTT---TTAATTTTGGGAGCACT----------------------------------------GCTTTAATT-AGTCC-AACTGAGTT----ATTGCTTGAATCTCAAATCGTGTCAGTCAAGCCTGACTTCATCCGTGAAATAT-CCTTGCT--ATCAT--G-------------------------AGTGC----------TGGATCTTATGTTGGTCA-----TATACGGG-ATGCCAAATAACTGACTTAGTA----------------------------------------------------------------------------------GT-TGTGTT-------------------------------------------------------------------------------------------------------------------------------------------------------------------------------------------------------------------------------------------------------------------------------------------------------------------------------------------------------------------------AACTGAAGT---AATCATGTTAACTGACTTGGATCTACTGAAA----GTATG-----------------------------AAAAATAGCTGACAGTATATGACTGAAGTAAACATGTC-ATCCCTTGATTCTACT-A-ATACCAGTTGGGTTAAACTGTC-GAGACAACGGATAGAT----------------------------------GACTTCTTAGGAGAACCGGCATGGAAGTGCTGATCATATTTA----------------------------------------------------------------------------------------CATGTATGGAAGTGTCGTTACGAAG-TGACATTGTCCATTGCTTGTAGGAGACTGTTCTTCCATCCTGTTT----ATACC--TTACCTAAA--CAAAGCCTGAGTCCACACAGCATATGG------CGTTTCC-AGAGAACCAAATTAGGG----AAAAAAAGGG-TCTTGAAA-TGACTAT--GCCTCGACTTTTGTTGAC-----------------------CTGTT------------------------------ACGT--AGGCATATAAACAATTA---GGTTG------CTGGCTGGCTTGA-TTA-TTCTTTGTTACCTTGCTTGTCAATTGATTAAGAAGGCATCCTATCTC-TATGTTGATTGATGGA-----------------TTATTTTCACTAAATAGGTTCAAGAT--------------
Elymus_repens_4e [St]			TCCTCGACCGCTTCCTCGACGTCCTGCAGGGCCTCCACGGCGACGATCTCAGGGAGATGGTAA-CT-CCTTTTT---CTTT------------TCTCT-C---------TCTCGCACTGTTCGATCTCGCACCGGATCCGAGCTGTCCCATCATCCA-TGTGCT----------ACTGCTACGCTGTTCCCATTGATTCCTCTGAACTTTACATGTGGCGCTTCGGGTTTCGAGTGGAGC--TCAGCTTAGTGTTTGCGGAGTGGGGTTGA----------CTTT-GGATTAAGTCTCGATGTCGGTAGATTTGTGCGTAATCTAGTGTTTTT-GTTA------AGTGGGAATTTGGACGATTGCCCTGGTGCTCAGTTTTT-CTGCCA----CAAACAA------TTTTTT---CCCTGCTAATCTATATTCCATTGTGGTT---TTAATTTTGGGAGCACT----------------------------------------GCTTTAATT-AGTCC-AACTGAGTT----ATTGCTTGAATCTCAAATCGTGTCAGTCAAGCCTGACTTCATCCGTGAAATAT-CCTTGCT--ATCAT--G-------------------------AGTGC----------TGGATCTTATGTTGGTCA-----TATACGGG-ATACCAAATAACTGACTTAGTA----------------------------------------------------------------------------------GT-TGTGTT-------------------------------------------------------------------------------------------------------------------------------------------------------------------------------------------------------------------------------------------------------------------------------------------------------------------------------------------------------------------------AACTGAAGT---AATCATGTTAACTGACTTGGATCTACTGAAA----GTATG-----------------------------AAAAATAGCTGACAGTATATGACTGAAGTAATCATGTC-ATCCCTTGATTCTACT-A-ATACCAGTTGGGTTAAACTGTC-GAGACAACGGATAGAT----------------------------------GACTTCTTAGGAGAACCGGCATGGAAGTGCTGATCATATTTA----------------------------------------------------------------------------------------CATGTATGGAAGTGTCGTTACGAAG-TGACATTGTCCATTGCTTGTAGGAGACTGTTCTTCCATCCTGTTT----ATACC--TTACCTAAA--CAAAGCCTGAGTCCACACAGCATATGG------CGTTTCC-AGAGAACCAAATTAGGG----AAAAAAAGGG-TCTTGAAA-TGACTAT--GCCTCGACTTTTGTTGAC-----------------------CTGTT------------------------------ACGT--AGGCATATAAACAATTA---GGTTG------CTGGCTGGCTTGA-TTA-TTCTTTGTTACCTTGCTTGTCAATTGATTAAGAAGGCATCCTATCTC-TATGTTGATTGATGGA-----------------TTATTTTCACTAAATAGGTTCAAGAAT-------------
Elymus_repens_4q [St]			TCCTCGACCGCTTCCTCGACGTCCTGCAGGGCCTCCACGGCGACGATCTCAGGGAGATGGTAA-CT-CCTTTTT---CTTT------------TCTCT-C---------TCTCGCACTGTTCGATCTCGCACCGGATCCGAGCTGTCCCATCATCCA-TGTGCT----------ACTGCTACGCTGTTCCCATT----------------ACATGTGGCGCTTCGGGTTTCGAGTGGAGC--TCAGCTTAGTGTTTGCGGAGTGGGGTTGA----------CTTT-GGATTAAGTCTCGATGTCGGTAGATTTGTGCGTAATCTGGTGTTTTT-GTTA------AGTGGGAATTTGGACGATTGCCCTGGGGCTCAGTTTTT-CTGCCA----CAAACAAA------TTTTT---CCCTGCTAATCTATATTCCATCGTGGTT---TTAATTTTGGGAGCACT----------------------------------------GCTTTAATT-AGTCCCAACTGAGTT----ATTGCTTGAATCTCAAATCGTGCCAGTCAAGCCTGACTTCATCCGTGAAATAT-CCTTGCT--ATCAT--G-------------------------AGTGC----------TGGATCTTATGTTGGTCA-----TATACGGG-ATACCAAATAACTGACTTAGTA----------------------------------------------------------------------------------GT-TGTGTT-------------------------------------------------------------------------------------------------------------------------------------------------------------------------------------------------------------------------------------------------------------------------------------------------------------------------------------------------------------------------AACTGAAGT---AATCATGTTAACTGACTTGGATCTACTGAAA----GTATG-----------------------------AAAAATAGCTGACAGTATATGAGTGAAGTAATCATGTC-ATCCCTTGATTCTACT-A-ATACCAGTTGGGTTAAACTGTC-GAGACAACGGATAGAT----------------------------------GACTTCTTAGGAGAACCGGCATGGAAGTGCTGATCATATTTA----------------------------------------------------------------------------------------CATGTATGGAAGTGTCGTTACGAAG-TGACATTGTCCATTGCTTGTAGGAGACTGTTCTTCCATCCTGTTT----ATACC--TTACCTAAA--CAAAGCCTGAGTCCACACAGCATATGG------CGTTTCC-AGAGAACCAAATTAGGG----AAAAAAAGTG-TCTTGAAA-CGACTAT--GCCTCGACTTTTGTTGACTTGGTGG-CTCACAAC-------CTGTT------------------------------ACGT--AGGCATATAAACAATTA---GGTTG------CTGGCCGGCTTGA-TTA-TTCTTTCTTACCTTGCTTGTCAATTGATTAAGAAGGCATCCTATCTC-TATGTTGAGTGATGGA-----------------TTATTTTCACTAAACAGGTTCAAGAA--------------
Elymus_repens_5i [St]			TCCTCGACCGCTTCCTCGACGTCCTGCAGGGCCTCCACGGCGACGATCTCAGGGAGATGGTAA-CT-CCTTTTT---CTTT------------TCTCT-C---------TCTCGCACTGTTCGATCTCGCACCGGATCCGAGCTGTCCCATCATCCA-TGTGCT----------ACTGCTACGCTGTTCCCATT----------------ACATGTGGCGCTTCGGGTTTCGAGTGGAGC--TCAGCTTAGTGTTTGCGGAGTGGGGTTGA----------CTTT-GGATTAAGTCTCGATGTCGGTAGATTTGTGCGTAATCTGGTGTTTTT-GTTA------AGTGAGAATTTGGACGATTGCCCTGGTGCTCAGTTTTT-CTGCCA----CAAACAAA------TTTTT---CCCTGCTAATCTATATTCCATTGTGGTT---TTAATTTTGGGAGCACT----------------------------------------GCTTTAATT-AGTCC-AACTGAGTT----ATTGCTTGAATCTCAAATCGTGCCAGTCAAGCCTGACTTCATCCGTGAAATAT-CCTTGCT--ATCAT--G-------------------------AGTGC----------TGGATCTTATGTTGGTCA-----TATACGGG-ATACCAAATAACTGACTTAGTA----------------------------------------------------------------------------------GT-TGTGTT-------------------------------------------------------------------------------------------------------------------------------------------------------------------------------------------------------------------------------------------------------------------------------------------------------------------------------------------------------------------------AACTGAAGT---AATCATGTTAACTGACTTGGATCTACTGAAA----GTATG-----------------------------AAAAATAGCTGACAGTATATGAGTGAAGTAATCATGTC-ATCCCTTGATTCTACT-A-ATACCAGTTGGGTTAAACTGTC-GAGACAACGGATAGAT----------------------------------GACTTCTTAGGAGAACCGGCATGGAAGTGCTGATCATATTTA----------------------------------------------------------------------------------------CATGTATGGAAGTGTCGTTACGAAG-TGACATTGTCCATTGCTTGTAGGAGACTGTTCTTCCATCCTGTTT----ATACC--TTACCTAAA--CAAAGCCTGAGTCCACACAGCATATGG------CGTTTCC-AGAGAACCAAATTAGGGG----AAAAAAGGG-TCTTGAAA-CGACTAT--GCCTCGACTTTTGTTGACTTGGTGG-CTCACAAC-------CTGTT------------------------------ACGT--AGGCATATAAACAATTA---GGTTG------CTGGCCGGCTTGA-TTA-TTCTTTCTTACCTTGCTTGTCAATTGATTAAGAAGGCATCCTATCTC-TATGTTGAGTGATGGA---------------------------------------------------------
Elymus_repens_5l [St]			TCCTCGACCGCTTCCTCGACGTCCTGCAGGGCCTCCACGGCGACGATCTCAGGGAGATGGTAA-CT-CCTTTTT---CTTT------------TCTCT-C---------TCTCGCACTGTTCGATCTCGCACCGGATCCGAGCTGTCCCATCATCCA-TGTGCT----------ACTGCTACGCTGTTCCCATTGATTCCTCTGAACTTTACATGTGGCGCTTCGGGTTTCGAGTGGAGC--TCAGCTTAGTGTTTGCGGAGTGGGGTTGA----------CTTT-GGATTAAGTCTCGATGTCGGTAGATTTGTGCGTAATCTAGTGTTTTT-GTTA------AGTGGGAATTTGGACGATTGCCCTGGTGCTCAGTTTTC-CTGCCA----CAAACAAA------TTTTT---CCCTGCTAATCTATATTCCATTGTGGTT---TTAATTTTGGGAGCACT----------------------------------------GCTTTAATT-AGTCC-AACTGAGTT----ATTGCTTGAATCTCAAATCGTGTCAGTCAAGCCTGACTTCATCCGTGAAATAT-CCTTGCT--ATCAT--G-------------------------AGTGC----------TGGATCTTATGTTGGTCA-----TATACGGG-ATACCAAATAACTGACTTAGTA----------------------------------------------------------------------------------GT-TGTGTT-------------------------------------------------------------------------------------------------------------------------------------------------------------------------------------------------------------------------------------------------------------------------------------------------------------------------------------------------------------------------AACTGAAGT---AATCATGTTAACTGACTTGGATCTACTGAAA----GTATG-----------------------------AAAAATAGCTGACAGTATATGACTGAAGTAATCATGTC-ATCCCTTGATTCTACT-A-ATACCAGTTGGGTTAAACTGTC-GAGACAACGGATAGAT----------------------------------GACTTCTTAGGGGAACCGGCATGGAAGTGCTGATCATATTTA----------------------------------------------------------------------------------------CATGTATGGAAGTGTCGTTACGAAG-TGACATTGTCCATTGCTTGTAGGAGACTGTTCTTCCATCCTGTTT----ATACC--TTACCTAAA--CAAAGCCTGAGTCCACACAGCATATGG------CGTTTCC-AGAGAACCAAATTAGGG----AAAAAAAGGG-TCTTGAAA-TGACTAT--GCCTCGACTTTTGTTGAC-----------------------CTGTT------------------------------ACGT--AGGCATATAAACAATTA---GGTTG------CTGGCTGGCTTGA-TTA-TTCTTTGTTACCTTGCTTGTCAATTGATTAAGAAGGCATCCTATCTC-TATGTTGATTGATGGA-----------------TTATTTTCACTAAATAGGTTCAAGAAT-------------
Elymus_repens_6d [St]			TCCTCGACCGCTTCCTCGACGTCCTGCAGGGCCTCCACGGCGACGATCTCAGGGAGATGGTAA-CT-CCTTTTT---CTTT------------TCTCT-C---------TCTCGCACTGTTCGATCTCGCACCGGATCCGAGCTGTCCCATCATCCA-TGTGCT----------ACTGCTACGCTGTTCCCATT----------------ACATGTGGCGCTTCGGGTTTCGAGTGGAGC--TCAGCTTAGTGTTTGCGGAGTGGGGTTGA----------CTTT-GGATTAAGTCTCGATGTCGGTAGATTTGTGCGTAATCTGGTGTTTTT-GTTA------AGTGGGAATTTGGACGATTGCCCTGGTGCTCAGTTTTT-CTGCCA----CAAACAAA------TTTTT---CCCTGCTAATCTATATTCCATTGTGGTT---TTAATTTTGGGAGCACT----------------------------------------GCTTTAATT-AGTCC-AACTGAGTT----ATTGCTTGAATCTCAAATCGTGCCAGTCAAGCCTGACTTCATCCGTGAAATAT-CCTTGCT--ATCAT--G-------------------------AGTGC----------TGGATCTTATGTTGGTCA-----TATACGGG-ATACCAAATAACTGACTTAGTA----------------------------------------------------------------------------------GT-TGTGTT-------------------------------------------------------------------------------------------------------------------------------------------------------------------------------------------------------------------------------------------------------------------------------------------------------------------------------------------------------------------------AACTGAAGT---AATCATGTTAACTGACTTGGATCTACTGAAA----GTATG-----------------------------AAAAATAGCTGACAGTATATGAGTGAAGTAATCATGTC-ATCCCTTGATTCTACT-A-ATACCAGTTGGGTTAAACTGTC-GAGACAACGGATAGAT----------------------------------GACTTCTTAGGAGAACCGGCATGGAAGTGCTGATCATATTTA----------------------------------------------------------------------------------------CATGTATGGAAGTGTCGTTACGAAG-TGACATTGTCCATTGCTTGTAGGGGACTGTTCTTCCATCCTGTTT----ATACC--TTACCTAAA--CAAAGCCGGAGTCCACACAGCATATGG------CGTTTCC-AGAGAGCCAAATTAGGGG----AAAAAAGGG-TCTTGAAA-CGACTAT--GCCTCGACTTTTGTTGACTTGGTGG-CTCAAGAC-------CTGTT------------------------------ACGT--AGGCATATAAACAATTA---GGTTG------CTGGCCGGCTTGA-TTA-TTCTTTCTTACCTTGCTTGTCAATTGATTAAGAAGGCATCCTATCTC-TATGTTGAGTGATGGA-----------------TTATTTTCACTAAACAGGTTCAAGAATGCTATGAGGTGGC
Elymus_canadensis_2b [St]		TCCTCGACCGCTTCCTCGACGTCCTGCAGGGCCTCCACGGCGACGATCTCAGGGAGATGGTAA-CT-CTTTTTTT--C-------------TCTCTCT-C---------TCTCGCACTGTTCGATCTCGGACCGGATCCGAGCTGTCCCGTCATCCA-TGTGCT----------ACTGCTACGCTGTTCCCATTGATTCCTCTGAACTTTACATGTGGCGCTTCGGGTTTCGAGTGGAGC--TCAGCTCAGTGTTTGCGGAGTGGGGTTGA----------CTTT-GGGTTAAGTCTCGATGTCGGTAGATTTGTGCGTAATCTGGTGTTTTT-GTTA------AGTGGGAATTTGGACGATTGCCCTGGTGCTCAGTTTTT-CTGCCA----CAAACAA--------TTTT-CCCCCTGCTAATCTATATTCCATTGTGGTC---TTGATTTTGGGAGCACT----------------------------------------GCTTTAATT-AGTCC-AACTGAGTT----ATTGCTTGAATCTCAAATCGTGTCAGTCAAGCCTGACTTCATCCGTGGAATTTGCCTTGCT--ATCAT--G-------------------------AGTGC----------TGGATCTTATGTTGGTCA-----TATACGGG-ATACCAAATAACTGATTTAGTA----------------------------------------------------------------------------------GT-AGTGTT-------------------------------------------------------------------------------------------------------------------------------------------------------------------------------------------------------------------------------------------------------------------------------------------------------------------------------------------------------------------------AACTGAAGT---AATCATATTAACTGACTTGGATCTACTGAAA----GTATG-----------------------------AAAAATAGCTGACAGTATATGACTGAAGTAATCATGTC-ATCCCTCGAGTCTACG-A-ATAC-AGTTGGGTTAAACTGTC-GAGACAACGGATAGATT---------------------------------------------------------------------------------------------------------------------------------------------------------------------------------------------------------------------GACTGTTCTTCCATCCTGTTT----ATACC--TTACCTAAA--CAAAGCCTGAGTCCACACAGCATATGG------CGTTTCC-AGAGAACCAAATTAGGGG----AAAAAAGGG-TCTTGAAA-CGACTAT--GCCTCGACTTTTGTTGACTTGGTGG-CTCACAAC-------CTGTT------------------------------ACGT--AGGCATATAAACAATTA---GGTTG------CTGGCTGGCTTGA-TTA-TTCTTTGTTACCTTGCTTGTCAATTGATTAAGAAGGCATCCTATCTC-TATGTTGATTGATGGA-----------------TTATTTTCACTAAATAGGTTCAAGAATGCTATGAGGTGGC
Elymus_canadensis_4b [St]		TCCTCGACCGCTTCCTCGACGTCCTGCAGGGCCTCCACGGCGACGATCTCAGGGAGATGGTAA-CT-CTTTTTTT--C-------------TCTCTCT-C---------TCTCGCACTGTTCGATCTCGGACCGGATCCGAGCTGTCCCGTCATCCA-TGTGCT----------ACTGCTACGCTGTTCCCATTGATTCCTCTGAACTTTACATGTGGCGCTTCGGGTTTCGAGTGGAGC--TCAGCTCAGTGTTTGCGGAGTGGGGTTGA----------CTTT-GGGTTAAGTCTCGATGTCGGTAGATTTGTGCGTAATCTGGTGTTTTT-GTTA------AGTGGGAATTTGGACGATTGCCCTGGTGCTCAGTTTTT-CTGCCA----CAAACAA--------TTTT-CCCCCTGCTAATCTATATTCCATTGTGGTC---TTGATTTTGGGAGCACT----------------------------------------GCTTTAATT-AGTCC-AACTGAGTT----ATTGCTTGAATCTCAAATCGTGTCAGTCAAGCCTGACTTCATCCGTGGAATTTGCCTTGCT--ATCAT--G-------------------------AGTGC----------TGGATCTTATGTTGGTCA-----TATACGGG-ATACCAAATAACTGATTTAGTA----------------------------------------------------------------------------------GT-AGTGTT-------------------------------------------------------------------------------------------------------------------------------------------------------------------------------------------------------------------------------------------------------------------------------------------------------------------------------------------------------------------------AACTGAAGT---AATCATATTAACTGACTTGGATCTACTGAAA----GTATG-----------------------------AAAAATAGCTGACAGTATATGACTGAAGTAATCATGTC-ATCCCTCGAGTCTACG-A-ATAC-AGTTGGGTTAAACTGTC-GAGACAACGGATAGATT---------------------------------------------------------------------------------------------------------------------------------------------------------------------------------------------------------------------GACTGTTCTTCCATCCTGTTT----ATACC--TTACCTAAA--CAAAGCCTGAGTCCACACAGCATATGG------CGTTTCC-AGAGAACCAAATTAGGGG----AAAAAAGGG-TCTTGAAA-CGACTAT--GCCTCGACTTTTGTTGACTTGGTGG-CTCACAAC-------CTGTT------------------------------ACGT--AGGCATATAAACAATTA---GGTTG------CTGGCTGGCTTGA-TTA-TTCTTTGTTACCTTGCTTGTCAATTGATTAAGAAGGC------------------------------------------------------------------------------------
Elymus_elymoides_1b [St]		TCCTCGACCGCTTCCTCGACGTCCTGCAGGGCCTCCACGGCGACGATCTCAGGGAGATGGTAA-CT-CTTTTTTT--C---------------TCTCT-C---------TCTCGCACTGTTCGATCTCGGACCGGATGCGAGCTGTCCCGTCATCCA-TGTGCT----------ACTGCTACGCTGTTCCCATTGATTCCTCTGAACTTTACATGTGGCGCTTCGGGTTTCGAGTGGAGC--TCAGCTCAGTGTTTGCGGAGTGGGGTTGA----------CTTT-GGGTTAAGTCTCGATGTCGGTAGATTTGTGCGTAATCTGGTGTTTTT-GTTA------AGTGGGAATTTGGACGATTGCCCTGGTGCTCAGTTTTT-CTGCCA----CAAACAA---------TTTCCCCCCTGCTAATCTATATTCCATTGTGGTC---TTGATTTTGGGAGCACT----------------------------------------GCTTTAATT-AGTCC-AACTGAATT----ATTGCTTGAATCTCAAATCGTGTCAGTCAAGCCTGACTTCATCCGTGGAATTTGCCTTGCT--ATCAT--G-------------------------AGTGC----------TGGATCTTATGTTGGTCA-----TATACGGG-ATACCAAATAACTGATTTAGTA----------------------------------------------------------------------------------GT-AGTGTT-------------------------------------------------------------------------------------------------------------------------------------------------------------------------------------------------------------------------------------------------------------------------------------------------------------------------------------------------------------------------AACTGAAGT---AATCATATTAACTGACTTGGATCTACTGAAA----GTATG-----------------------------AAAAATAGCTGACAGTATATGACTGAAGTAATCATGTC-ATCCCTCGAGTCTACG-A-ATAC-AGTTGGGTTAAACTGTC-GAGACAACGGATAGATT---------------------------------------------------------------------------------------------------------------------------------------------------------------------------------------------------------------------GACTGTTCTTCCATCCTGTTT----ATACC--TTACCTAAA--CAAAGCCTGAGTCCACACAGCATATGG------CGTTTCC-AGAGAACCAAATTAGGGGG-AAAAAAAAGGG-TCTTGAAA-CGACTAT--GCCTCGACTTTTGTTGACTTGGTGG-CTCACAAC-------CTGTT------------------------------ACGT--AGGCATATAAACAATTA---GGTTG------CTGGCTGGCTTGA-TTA-TTCTTTGTTACCTTGCTTGTCAATTGATTAAGAAGGCATCCTATCTC-TATGTTGATTGATGGA-----------------TTATTTTCACTAAATAGGTTCAAGAATGCTATGAGG?GGC
Elymus_glaucus_6b [St]			TCCTCGACCGCTTCCTCGACGTCCTGCAGGGCCTCCACGGCGACGATCTCAGGGAGATGGTAA-CT-CTTTTTTT--C---------------TCTCT-C---------TCTCGCACTGTTCGATCTCGGACCGGATCCGAGCTGTCCCGTCATCCA-TGTGCT----------ACTGCTACGCTG?TCCCATTGATTCCTCTGAACTTTACATGTGGCGCTTCGGGTTTCGAGTGGAGC--TCAGCTCAGTGTTTGCGGAGTGGGGTTGA----------CTTT-GGGTTAAGTCTCGATGTCGGTAGATTTGTGCGTAATCTGGTGTTTTT-GTTA------AGTGGGAATTTGGACGATTGCCCTGGTGCTCAGTTTTT-CTGCCA----CAAACAA---------TTTCCCCCCTGCTAATCTATATTCCATTGTGGTC---TTGATTTTGGGAGCACT----------------------------------------GCTTTAATT-AGTCC-AACTGAGTT----ATTGCTTGAATCTCAAATCGTGTCAGTCAAGCCTGACTTCATCCGTGGAATTTGCCTTGCT--ATCAT--G-------------------------AGTGC----------TGGATCTTATGTTGGTCA-----TATACGGG-ATACCAAATAACTGATTTAGTA----------------------------------------------------------------------------------GT-AGTGTT-------------------------------------------------------------------------------------------------------------------------------------------------------------------------------------------------------------------------------------------------------------------------------------------------------------------------------------------------------------------------AACTGAAGT---AATCATATTAACTGACTTGGATCTACTGAAA----GTATG-----------------------------AAAAATAGCTGACAGTATATGACTGAAGTAATCATGTC-ATCCCTCGAGTCTACG-A-ATAC-AGTTGGGTTAAACTGTC-GAGACAACGGATAGATT---------------------------------------------------------------------------------------------------------------------------------------------------------------------------------------------------------------------GACTGTTCTTCCATCCTGTTT----ATACC--TTACCTAAA--CAAAGCCTGAGTCCACACAGCATATGG------CGTTTCC-AGAGAACCAAATTAGGG--AAAAAAAAAGGG-TCTTGAAA-CGACTAT--GCCTCGACTTTTGTTGACTTGGTGG-CTCACAAC-------CTGTT------------------------------ACGT--AGGCATATAAACAATTA---GGTTG------CTGGCTGGCTTGA-TTA-TTCTTTGTTACCTTGCTTGTCAATTGATTAAGAAGGCATCCTATCTC-TATGTTGATTGATGGA-----------------TTATTTTCACTAAATAGGTTCAAGAATGCTATGAGGTGGC
Elymus_hystrix_1b  [St]			TCCTCGACCGCTTCCTCGACGTCCTGCAGGGCCTCCACGGCGACGATCTCAGGGAGATGGTAA-CT-CTTTTTTT--C-------------TCTCTCT-C---------TCTCGCACTGTTCGATCTCGGACCGGATCCGAGCTGTCCCGTCATCCA-TGTGCT----------ACTGCTACGCTGTTCCCATTGATTCCTCTGAACTTTACATGTGGCGCTTCGGGTTTCGAGTGGAGC--TCAGCTCAGTGTTTGCGGAGTGGGGTTGA----------CTTT-GGGTTAAGTCTCGATGTCGGTAGATTTGTGCGTAATCTGGTGTTTTT-GTTA------AGTGGGAATTTGGACGATTGCCCTGGTGCTCAG?TTTT-CTGCCA----CAAACAA--------TTTT-CCCCCTGCTAATCTATATTCCATTGTGGTC---TTGATTTTGGGAGCACT----------------------------------------GCTTTAATT-AGTCC-AACTGAGTT----ATTGCTTGAATCTCAAATCGTGTCAGTCAAGCCTGACTTCATCCGTGGAATTTGCCTTGCT--ATCAT--G-------------------------AGTGC----------TGGATCTTATGTTGGTCA-----TATACGGG-ATACCAAATAACTGATTTAGTA----------------------------------------------------------------------------------GT-AGTGTT-------------------------------------------------------------------------------------------------------------------------------------------------------------------------------------------------------------------------------------------------------------------------------------------------------------------------------------------------------------------------AACTGAAGT---AATCATATTAACTGACTTGGATCTACTGAAA----GTATG-----------------------------AAAAATAGCTGACAGTATATGACTGAAGTAATCATGTC-ATCCCTCGAGTCTACG-A-ATAC-AGTTGGGTTAAACTGTC-GAGACAACGGATAGATT---------------------------------------------------------------------------------------------------------------------------------------------------------------------------------------------------------------------GACTGTTCTTCCATCCTGTTT----ATACC--TTACCTAAA--CAAAGCCTGAGTCCACACAGCATATGG------CGTTTCC-AGAGAACCAAATTAGGG----AAAAAAAGGG-TCTTGAAA-CGACTAT--GCCTCGACTTTTGTTGACTTGGTGG-CTCACAAC-------CTGTT------------------------------ACGT--AGGCATATAAACAATTA---GGTTG------CTGGCTGGCTTGA-TTA-TTCTTTGTTACCTTGCTTGTCAATTGATTAAGAAGGCATCCTATCTC-TATGTTGATTGATGGA-----------------TTATTTTCACTAAATAGGTTCAAGAATGCTATGAGGTGGC
Elymus_lanceolatus_3b [St]		TCCTCGACCGCTTCCTCGACGTCCTGCAGGGCCTCCACGGCGACGATCTCAGGGAGATGGTAA-CT-CTTTTT----C---------------TCTCT-C---------TCTCGCACTGTTCGATCTCGGACCGGATCCGAGCTGTCCCGTCATCCA-TGTGCT----------ACTGCTACGCTGTTCCCATTGATTCCTCTGAACTTTACATGTGGCGCTTCGGGTTTCGAGTGGAGC--TCAGCTCAGTGTTTGCGGAGTGGGGTTGA----------CTTT-GGGTTAAGTCTCGATGTCGGTAGATTTGTGCGTAATCTAGTGTTTTT-GTTA------AGTGGGAATTTGGACGATTGCCCTGGTGCTCAGTTTTT-CTGCCA----CAAACAA---------TTTCCCCCCTGCTAATCTATATTCCATTGTGGTC---TTGATTTTGGGAGCACT----------------------------------------GCTTTAATT-AGTCC-AAGTGAGTT----ATTGCTTGAATCTCAAATCGTGTCAGTCAAGCCTGACTTCATCCGTGGAATTTGCCTTGCT--GTCATATG-------------------------AGTGC----------TGGATCTTATGTTGGTCA-----TATACGGG-ATACCAAATAACTGATTTAGTA----------------------------------------------------------------------------------GT-AGTGTT-------------------------------------------------------------------------------------------------------------------------------------------------------------------------------------------------------------------------------------------------------------------------------------------------------------------------------------------------------------------------AACTGAAGT---AATCATATTAACTGACTTGGATCTACTGAAA----GTATG-----------------------------AAAAATAGCTGACAGTATATGACTGAAGTAATCATGTC-ATCCCTCGAGTCTACG-A-ATAC-AGTTGGGTTAAACTGTC-GAGACAACGGATAGATT---------------------------------------------------------------------------------------------------------------------------------------------------------------------------------------------------------------------GACTGTTCTTCCATCCTGTTT----ATACC--TTACCTAAA--CAAAGCCTGAGTCCACACAGCATATGG------CGTTTCC-AGAGAACCAAATTAGGG----AAAAAAAGGG-TCTTGAAA-CGACTAT--GCCTCGACTTTTGTTGACTTGGTGG-CTCACAAC-------CTGTT------------------------------ACGT--AGGCATATAAACAATTA---GGTTG------CTGGCTGGCTTGA-TTA-TTCTTTGTTACCTTGCTTGTCAATTGATTAAGAAGGCATCCTATCTC-TATGTTGATTGATGGA-----------------TTATTTTCACTAAATAGGTTCAAGAATGCTAT?AGGTGGC
Elymus_trachycaulus_1e [St]		TCCTCGACCGCTTCCTCGACGTCCTGCAGGGCCTCCACGGCGACGATCTCAGGGAGATGGTAA-CT-CTTTTTTT--C-------------TCTCTTC-C---------TCTCGCACTGTTCGATCTCGGACCGGATCCGAGCTGTCCCGTCATCCA-TGTGCT----------ACTGCTACGCTGTTCCCATTGATTCCTCTGAACTTTACATGTGGCGCTTCGGGTTTCGAGTGGAGC--TTAGCTCAGTGTTTGCGGAGTGGGGTTGA----------CTTT-GGGTTAAGTCTCGATGTCGGTAGATTTGTGCGTAATCTGGTGTTTTT-GTTA------AGTGGGAATTTGGACGATTGCCCTGGTGCTCAGTTTTT-CTGCCA----CAAACAA---------TTTCCCCCCTGCTAATCTATATTCCATTGTGGTC---TTGATTTTGGGAGCACT----------------------------------------GCTTTAATT-AGTCC-AACTGAGTT----ATTGCTTGAATCTCAAATCGTGTCAGTCAAGCCTGACTTCATCCGTGGAATTTGCCTTGCT--ATCAT--G-------------------------AGTGC----------TGGATCTTATGTTGGTCA-----TATACGGG-ATACCAAATAACTGATTTAGTA----------------------------------------------------------------------------------GT-AGTGTT-------------------------------------------------------------------------------------------------------------------------------------------------------------------------------------------------------------------------------------------------------------------------------------------------------------------------------------------------------------------------AACTGAAGT---AATCATATTAACTGACTTGGATCTACTGAAA----GTATG-----------------------------AAAAATAGCTGACAGTATATGACTGAAGTAATCATGTC-ATCCCTCGAGTCTACG-A-ATAC-AGTTGGGTTAAACTGTC-GAGACAACGGATAGATT---------------------------------------------------------------------------------------------------------------------------------------------------------------------------------------------------------------------GACTGTTCTTCCATCCTGTTT----ATACC--TTACCTAAA--CAAAGCCTGAGTCCACACAGCATGTGG------CGTTTCC-AGAGAACCAAATTAGGG---AAAAAAAAGGG-TCTTGAAA-CGACTAT--GCCTCGACTTTTGTTGACTTGGTGG-CTCACAAC-------CTGTT------------------------------ACGT--AGGCATATAAACAATTA---GGTTG------CTGGCTGGCTTGA-TTA-TTCTTTGTTACCTTGCTTGTCAATTGATTAAGAAGGCATCCTATCTC-TATGTTGATTGATGGA-----------------TTATTTTCACTAAATAGGTTCAAGAATGCTATGAGGTGGC
Elymus_virginicus_9d [St]		TCCTCGACCGCTTCCTCGACGTCCTGCAGGGCCTCCACGGCGACGATCTCAGGGAGATGGTAA-CT-CTTTTTTT--C-------------TCTCTCT-C---------TCTCGCACTGTTCGATCTCGGACCGGATCCGAGCTGTCCCGTCATCCA-TGTGCT----------ACTGCTACGCTGTTCCCATTGATTCCTCTGAACTTTACATGTGGCGCTTCGGGTTTCGAGTGGAGC--TCAGCTCAGTGTTTGCGGAGTGGGGTTGA----------CTTT-GGGTTAAGTCTCGATGTCGGTAGATTTGTGCGTAATCTGGTGTTTTT-GTTA------AGTGGGAATTTTGACGATTGCCCTGGTGCTCAGTTTTT-CTGCCA----CAAACAA--------TTTT-CCCCCTGCTAATCTATATTCCATTGTGGTC---TTGATTTTGGGAGCACT----------------------------------------GCTTTAATT-AGTCC-AACTGAGTT----ATTGCTTGAATCTCAAATCGTGTCAGTCAAGCCTGACTTCATCCGTGGAATTTGCCTTGCT--ATCAT--G-------------------------AGTGC----------TGGATCTTATGTTGGTCA-----TATACGGG-ATACCAAATAACTGATTTAGTA----------------------------------------------------------------------------------GT-AGTGTT-------------------------------------------------------------------------------------------------------------------------------------------------------------------------------------------------------------------------------------------------------------------------------------------------------------------------------------------------------------------------AACTGAAGT---AATCATATTAACTGACTTGGATCTACTGAAA----GTATG-----------------------------AAAAATAGCTGACAGTATATGACTGAAGTAATCATGTC-ATCCCTCGAGTCTACG-A-ATAC-AGTTGGGTTAAACTGTC-GAGACAACGGATAGATT---------------------------------------------------------------------------------------------------------------------------------------------------------------------------------------------------------------------GACTGTTCTTCCATCCTGTTT----ATACC--TTACCTAAA--CAAAGCCTGAGTCCACACAGCATATGG------CGTTTCC-AGAGAACCAAATTAGGGG----AAAAAAGGG-TCTTGAAA-CGACTAT--GCCTCGACTTTTGTTGACTTGGTGG-CTCACAAC-------CTGTT------------------------------ACGT--AGGCATATAAACAATTA---GGTTG------CTGGCTGGCTTGA-TTA-TTCTTTGTTACCTTGCTTGTCAATTGATTAAGAAGGCATCCTATCTC-TATGTTGATTGATGAA-----------------TTATTTTCACTAAATAGGTTCAAGAATGCTATGAGGTGGC
Elymus_wawawaiensis_3b [St]		TCCTCGACCGCTTCCTCGACGTCCTGCAGGGCCTCCACGGCGACGATCTCAGGGAGATGGTAA-CT-CTTTTTTT--C---------------TCTCT-C---------TCTCGCACTGTTCGATCTCGGACCGGATCCGAGCTGTCCCGTCATCCA-TGTGCT----------ACTGCTACGCTGTTCCCATTGATTCCTCTGAACTTTACATGTGGCGCTTCGGGTTTCGAGTGGAGC--TCAGCTCAGTGTTTGCGGAGTGGGGTTGA----------CTTT-GGGTTAAGTCTCGATGTCGGTAGATTTGTGCGTAATCTGGTGTTTTT-GTTA------AGTGGGAATTTGGACGATTGCCCTGGTGCTCAGTTTTT-CTGCCA----CAAACAA---------TTTCCCCCCTGCTAATCTATATTCCATTGTGGTC---TTGATTTTGGGAGCACT----------------------------------------GCTTTAAGT-AGTCC-AACTGAGTT----ATTGCTTGAATCTCAAATCGTGTCAGTCAAGCCTGACTTCATCCGTGGAATTTGCCTTGCT--ATCAT--G-------------------------AGTGC----------TGGATCTTATGTTGGTCA-----TATACGGG-ATACCAAATAACTGATTTAGTA----------------------------------------------------------------------------------GT-AGTGTT-------------------------------------------------------------------------------------------------------------------------------------------------------------------------------------------------------------------------------------------------------------------------------------------------------------------------------------------------------------------------AACTGAAGT---AATCATATTAACTGACTTGGATCTACTGAAA----GTATG-----------------------------AAAAATAGCTGACAGTATATGACTGAAGTAATCATGTC-ATCCCTCGAGTCTACG-A-ATAC-AGTTGGGTTAAACTGTC-GAGACAACGGATAGATT---------------------------------------------------------------------------------------------------------------------------------------------------------------------------------------------------------------------GACTGTTCTTCCATCCTGTTT----ATACC--TTACCTAAA--CAAAGCCTGAGTCCACACAGCATATGG------CGTTTCC-AGAGAACCAAATTAGGG---AAAAAAAAGGG-TCTTGAAA-CGACTAT--GCCTCGACTTTTGTTGACTTGGTGG-CTCACCAC-------CTGTT------------------------------ACGT--AGGCATATAAACAATTA---GGTTG------CTGGCTGGCTTGA-TTA-TTCTTTGTTACCTTGCTTGTCAATTGATTAAGAAGGCATCCTATCTC-TATGTTGATTGATGGA-----------------TTATTTTCACTAAATAGGTTCAAGAATGCTATGAGGTGGC
Elymus_brachiaristatus_1b [St]		TCCTCGACCGCTTCCTCGACGTCCTGCAGGGCCTCCACGGCGACGATCTCAGGGAGATGGTAA-CT-CTTTTTTT--C---------------TCTCT-C---------TCTCGCACTGTTCGATCTCGGACCGGATCCGAGCTGTCCCGTCATCCA-TGTGCT----------ACTGCTACGCTGTTCCCATTGATTCCTCTGAACTTTACATGTGGCACTTCGGGTTTCGAGTGGAGC--TCAGCTCAGTGTTTGCGGAGTGGGGTTGA----------CTTT-GGGTTAAGTCTCGATGTCGGTAGATTTGTGCGTAATCTGGTGTTTTT-GTTA------AGTGGGAATTTGGACGATTGCCCTGGTGCTCAGTTTTT-CTGCCA----CAAACAA---------TTTCCCCCCTGCTAATCTATATTCCATTGTGGTC---TTGATTTTGGGAGCACT----------------------------------------GCTTTAATT-AGTCT-AACTGAGTT----ATTGCTTGAATCTCAAATCGTGTCAGTCAAGCCTGACTTCATCCGTGGAATTTGCCTTGCT--ATCAT--G-------------------------AGTGC----------TGGATCTTATGTTGGTCA-----TATACGGG-ATACCAAATAACTGATTTAGTA----------------------------------------------------------------------------------GT-AGTGTT-------------------------------------------------------------------------------------------------------------------------------------------------------------------------------------------------------------------------------------------------------------------------------------------------------------------------------------------------------------------------AACTGAAGT---AATCATATTAACTGACTTGGATCTACTGAAA----GTATG-----------------------------AAAAATAGCTGACAGTATATGACTGAAGTAATCATGTC-ATCCCTCGAGTCTACG-A-ATAC-AGTTGGGTTAAACTGTC-GAGACAACGGATAGATT---------------------------------------------------------------------------------------------------------------------------------------------------------------------------------------------------------------------GACTGTTCTTCCATCCTGTTT-ATTATACC--TTACCTAAA--CAAAGCCTGAGTCCACACAGCATATGG------CGTTTCC-AGAGAACCAAATTAGGG----AAAAAAAGGG-TCTTGAAA-CGACTAT--GCCTCGACTTTTGTTGACTTGGTGG-CTCACAAC-------CTGTT------------------------------ACGT--AGGCATATAAACAATTA---GGTTG------CTGGCTGGCTTGA-TTA-TTCTTTGTTACCTTGCTTGTCAATTGATTAAGAAGGCATCCTATCTC-TATGTTGATTGGTGGA-----------------TTATTTTCACGAAATAGGTTCAAGAATGCTATGAGGTGGC
Elymus_caninus_1h [St]			TCCTCGACCGCTTCCTCGACGTCCTGCAGGGCCTCCACGGCGACGATCTCAGGGAGATGGTAA-CT-CTTTTTTT--C---------------TCTCT-C---------TCTCGCACTGTTCGATCTCGGACCGGATCCGAGCTGTCCCGTCATCCA-TGTGCT----------ACTGCTACGCTGTTCCCATTGATTCCTCTGAACTTTACATGTGGCGCTTCGGGTTTCGAGTGGAGC--TCAGCTCAGTGTTTGCGGAGTGGGGTTGA----------CTTT-GGGTTAAGTCTCGATGTCGGTAGATTTGTGCGTAATCTGGTGTTTTT-GTTA------AGTGGGAATTTGGACGATTGCCCTGGTGCTCAGTTTTT-CTGCCA----CAAACAA---------TTTCCCCCCTGCTAATCTATATTCCATTGTGGTC---TTGATTTTGGGAGCACT----------------------------------------GCTTTAATT-AGTCC-AACTGAGTT----ATTGCTTGAATCTCAAATCGTGTCAGTCAAGCCTGACTTCATCCGTGGAATTTGCCTTGCT--ATCAT--G-------------------------AGTGC----------TGGATCTTATGTTGGTCA-----TATACGGG-ATACCAAATAACTGATTTAGTA----------------------------------------------------------------------------------GT-AGTGTT-------------------------------------------------------------------------------------------------------------------------------------------------------------------------------------------------------------------------------------------------------------------------------------------------------------------------------------------------------------------------AACTGAAGT---AATCATATTAACTGACTTGGATCTACTGAAA----GTATG-----------------------------AAAAATAGCTGACAGTATATGACTGAAGTAATCATGTC-ATCCCTCGAGTCTACG-A-ATAC-AGTTGGGTTAAACTGTC-GAGACAACGGATAGATT---------------------------------------------------------------------------------------------------------------------------------------------------------------------------------------------------------------------GACTGTTCTTCCATCCTGTTT----ATACC--TTACCTAAA--CAAAGCCTGAGTCCACACAGCATATGG------CGTTTCC-AGAGAACCAAATTAGGG----AAAAAAAGGG-TCTTGAAA-CGACTAT--GCCTCGACTTTTGTTGACTTGGTGG-CTCACAAC-------CTGTT------------------------------ACGT--AGGCATATAAACAATTA---GGTTG------CTGGCTGGCTTGA-TTA-TTCTTTGTTACCTTGCTTGTCAATTGATTAAGAAGGCATCCTATCTC-TATGTTGATTGATGGA-----------------TTATTTTCACTAAATAGGTTCAAGAATGCTATGAGGTGGC
Elymus_caninus_2a [St]			TCCTCGACCGCTTCCTCGACGTCCTGCAGGGCCTCCACGGCGACGATCTCAGGGAGATGGTAA-CT-CTTTTTTT--C---------------TCTCT-C---------TCTCGCACTGTTCGATCTCGGACCGGATCCGAGCTGTCCCGTCATCCA-TGTGCT----------ACTGCTACGCTGTTCCCATTGATTCCTCTGAACTTTACATGTGGCGCTTCGGGTTTCGAGTGGAGC--TCAGCTCAGTGTTTGCGGAGTGGGGTTGA----------CTTT-GGGTTAAGTCTCGATGTCGGTAGATTTGTGCGTAATCTGGTGTTTTT-GTTA------AGTGGGAATTTGGACGATTGCCCTGGTGCTCAGTTTTT-CTGCCA----CAAACAA---------TTTCCCCCCTGCTAATCTATATTCCATTGTGGTC---TTGATTTTGGGAGCACT----------------------------------------GCTTTAATT-AGTCC-AACTGAGTT----ATTGCTTGAATCTCAAATCGTGTCAGTCAAGCCTGACTTCATCCGTGGAATTTGCCTTGCT--ATCAT--G-------------------------AGTGC----------TGGATCTTATGTTGGTCA-----TATACGGG-ATACCAAATAACTGATTTAGTA----------------------------------------------------------------------------------GT-AGTGTT-------------------------------------------------------------------------------------------------------------------------------------------------------------------------------------------------------------------------------------------------------------------------------------------------------------------------------------------------------------------------AACTGAAGT---AATCATATTAACTGACTTGGATCTACTGAAA----GTATG-----------------------------AAAAATAGCTGACAGTATATGACTGAAGTAATCATGTC-ATCCCTCGAGTCTACG-A-ATAC-AGTTGGGTTAAACTGTC-GAGACAACGGATAGATT---------------------------------------------------------------------------------------------------------------------------------------------------------------------------------------------------------------------GACTGTTCTTCCATCCTGTTT----ATACC--TTACCTAAA--CAAAGCCTGAGTCCACACAGCATATGG------CGTTTCC-AGAGAACCAAATTAGGG---AAAAAAAAGGG-TCTTGAAA-CGACTAT--GCCTCGACTTTTGTTGACTTGGTGG-CTCACAAC-------CTGTT------------------------------ACGT--AGGCATATAAACAATTA---GGTTG------CTGGCTGGCTTGA-TTA-TTCTTTGTTACCTTGCTTGTCAATTGATTAAGAAGGCATCCTATCTC-TATGTTGATTGATGGA-----------------TTATTTTCACTAAATAGGTTCAAGAATGCTATGAGGTGG-
Elymus_caninus_4d [St]			TCCTCGACCGCTTCCTCGACGTCCTGCAGGGCCTCCACGGCGACGATCTCAGGGAGATGGTAA-CT-CTTTTTTT--C---------------TCTCT-C---------TCTCGCACTGTTCGATCTCGGACCGGATCCGAGCTGTCCCGTCATCCA-TGTGCT----------ACTGCTACGCTGTTCCCATTGATTCCTCTGAACTTTACATGTGGCGCTTCGGGTTTCGAGTGGAGC--TCAGCTCAGTGTTTGCGGAGTGGGGTTGA----------CTTT-GGGTTAAGTCTCGATGTCGGTAGATTTGTGCGTAATCTGGTGTTTTT-GTTA------AGTGGGAATTTGGACGATTGCCCTGGTGCTCAGTTTTT-CTGCCA----CAAACAA---------TTTCCCCCCTGCTAATCTATATTCCATTGTGGTC---TTGGTTTTGGGAGCACT----------------------------------------GCTTTAATT-AGTCC-AACTGAGTT----ATTGCTTGAATCTCAAATCGTGTCAGTCAAGCCTGACTTCATCCGTGGAATTTGCCTTGCT--ATCAT--G-------------------------AGTGC----------TGGATCTTATGTTGGTCA-----TATACGGG-ATACCAAATAACTGATTTAGTA----------------------------------------------------------------------------------GT-AGTGTT-------------------------------------------------------------------------------------------------------------------------------------------------------------------------------------------------------------------------------------------------------------------------------------------------------------------------------------------------------------------------AACTGAAGT---AATCATATTAACTGACTTGGATCTACTGAAA----GTATG-----------------------------AAAAATAGCTGACAGTATATGACTGAAGTAATCATGTC-ATCCCTCGAGTCTACG-A-ATAC-AGTTGAGTTAAACTGTC-GAGACAACGGATAGATT---------------------------------------------------------------------------------------------------------------------------------------------------------------------------------------------------------------------GACTGTTCTTCCATCCTGTTT----ATACC--TTACCTAAA--CAAAGCCTGAGTCCACACAGCATATGG------CGTTTCC-AGAGAACCAAATTAGGG---AAAAAAAAGGG-TCTTGAAA-CGACTAT--GCCTCGACTTTTGTTGACTTGGTGG-CTCACAAC-------CTGTT------------------------------ACGT--AGGCATATAAACAATTA---GGTTG------CTGGCTGGCTTGA-TTA-TTCTTTGTTACCTTGCTTGTCAATTGATTAAGAAGGCATCCTATCTC-TATGTTGATTGATGGA-----------------TTATTTTCACTAAATAGGTTCAAGAATGCTATGAGGTGGC
Elymus_caninus_5e [St]			TCCTCGACCGCTTCCTCGACGTCCTGCAGGGCCTCCACGGCGACGATCTCAGGGAGATGGTAA-CT-CTTTTTTT--C---------------TCTCT-C---------TCTCGCACTGTTCGATCTCGGACCGGATCCGAGCTGTCCCGTCATCCA-TGTGCT----------ACTGCTACGCTGTTCCCATTGATTCCTCTGAACTTTACATGTGGCGCTTCGGGTTTCGAGTGGAGC--TCAGCTCAGTGTTTGCGGAGTGGGGTTGA----------CTTT-GGGTTAAGTCTCGATGTCGGTAGATTTGTGCGTAATCTGGTGTTTTT-GTTA------AGTGGGAATTTGGACGATTGCCCTGGTGCTCAGTTTTT-CTGCCA----CAAACAA---------TTTCCCCCCTGCTAATCTATATTCCATTGTGGTC---TTGATTTTGGGAGCACT----------------------------------------GCTTTAATT-AGTCC-AACTGAGTT----ATTGCTTGAATCTCAAATCGTGTCAGTCAAGCCTGACTTCATCCGTGGAATTTGCCTTGCT--ATCAT--G-------------------------AGTGC----------TGGATCTTATGTTGGTCA-----TATACGGG-ATACCAAATAACTGATTTAGTA----------------------------------------------------------------------------------GT-AGTGTT-------------------------------------------------------------------------------------------------------------------------------------------------------------------------------------------------------------------------------------------------------------------------------------------------------------------------------------------------------------------------AACTGAAGT---AATCATATTAACTGACTTGGATCTACTGAAA----GTATG-----------------------------AAAAATAGCTGACAGTATATGACTGAAGTAATCATGTC-ATCCCTCGAGTCTACG-A-ATAC-AGTTGGGTTAAACTGTC-GAGACAACGGATAGATT---------------------------------------------------------------------------------------------------------------------------------------------------------------------------------------------------------------------GACTGTTCTTCCATCCTGTTT----ATACC--TTACCTAAA--CAAAGCCTGAATCCACACAGCATATGG------CGTTTCC-AGAGAACCAAATTAGGG---AAAAAAAAGGG-TCTTGGAA-CGACTAT--GCCTCGACTTTTGTTGACTTGGTGG-CTCACAAC-------CTGTT------------------------------ACGT--AGGCATATAAACAATTA---GGTTG------CTGGCTGGCTTGA-TTA-TTCTTTGTTACCTTGCTTGTCAATTGATTAAGAAGGCATCCTATCTC-TATGTTGATTGATGGA-----------------TTATTTTCACTAAATAGGTTCAAGAATGCTATGAGGTGGC
Elymus_dentatus_1d [St]			TCCTCGACCGCTTCCTCGACGTCCTGCAGGGCCTCCACGGCGACGATCTCAGGGAGATGGTAA-CT-CTTTTTTT--C---------------TCTCT-C---------TCTCGCACTGTTCGATCTCGGACCGGATCCGAGCTGTCCCGTCATCCA-TGTGCT----------ACTGCTACGCTGTTCCCATCGATTCCTCTGAACTTTACATGTGGCGCTTCGGGTTTCGAGTGGAGC--TCAGCTCAGTGTTTGCGGAGTGGGGTTGA----------CTTT-GGGTTAAGTCTCGATGTCGGTAGATTTGTGCGTAATCTGGTGTTTTT-GTTA------AGTGGGAATTTGGACGATTGCCCTGGTGCTCAGTTTTT-CTGCCA----CAAACAA--------TTTT-CCCCCTGCTAATCTATATTCCATTGTGGTC---TTGATTTTGGGAGCACT----------------------------------------GCTTTAATT-AGTCC-AACTGAGTT----ATTGCTTGAATCTCAAATCGTGTCAGTCAAGCCTGACTTCATCCGTGGAATTTGCCTTACT--ATCAT--G-------------------------AGTGC----------TGGATCTTATGTTGGTCA-----TATACGGG-ATACCAAATAACTGATTTAGTA----------------------------------------------------------------------------------GT-AGTGTT-------------------------------------------------------------------------------------------------------------------------------------------------------------------------------------------------------------------------------------------------------------------------------------------------------------------------------------------------------------------------AACTGAAGT---AATCATATTAACTGACTTGGATCTACTGAAA----GTATG-----------------------------AAAAATAGCTGACAGTATATGACTGAAGTAATCATGTC-ATCCCTCGAGTCTACG-A-ATAC-AGTTGGGTTAAACTGTC-GAGACAACGGATAGATT---------------------------------------------------------------------------------------------------------------------------------------------------------------------------------------------------------------------GACTGTTCTTCCATCCTGTTT----ATACC--TTACCTAAA--CAAAGCCTGAGTCCACACAGCATATGG------CGTTTCC-AGAGAACCAAATTAGGG---AAAAAAAAGGG-TCTTGAAA-CGACTAT--GCCTAGACTTTTGTTGACTTGGTGG-CTCACAAC-------CTGTT------------------------------ACGT--AGGCATATAAACAATTA---GGTTG------CTGGCTGGCTTGA-TTA-TTCTTTGTTACCTTGCTTGTCAATTGATTAAGAAGGCATCCTATCTC-TATGTTGATTGATGGA-----------------TTATTTTCACTAAATAGGTTCAAGAATGCTATGAGGTGGC
Elymus_dentatus_2a [St]			TCCTCGACCGCTTCCTCGACGTCCTGCAGGGCCTCCACGGCGACGATCTCAGGGAGATGGTAA-CT-CTTTTTTT--C---------------TCTCT-C---------TCTCGCACTGTTCGATCTCGGACCGGATCCGAGCTGTTCCGTCATCCA-TGTGCT----------ACTGCTACGCTGTTCCCATTGATTCCTCTGAACTTTACATGTGGCGCTTCGGGTTTCGAGTGGAGC--TCAGCTCAGTGTTTGCGGAGTGGGGTTGA----------CTTT-GGGTTAAGTCTCGATGTCGGTAGATTTGTGCGTAATCTGGTGTTTTT-GTTA------AGTGGGAATTTGGACGATTGCCCTGGTGCTCAGTTTTT-CTGCCA----CAAACAA---------TTTCCCCCCTGCTAATCTATATTCCATTGTGGTC---TTGATTTTGGGAGCACT----------------------------------------GCTTTAATT-AGTCC-AACTGAGTT----ATTGCTTGAATCTCAAATCGTGTCAGTCAAGCCTGACTTCATCCGTGGAATTTGCCTTGCT--ATCAT--G-------------------------AGTGC----------TGGATCTTATGTTGGTCA-----TATACGGG-ATACCAAATAACTGATTTAGTA----------------------------------------------------------------------------------GT-AGTGTT-------------------------------------------------------------------------------------------------------------------------------------------------------------------------------------------------------------------------------------------------------------------------------------------------------------------------------------------------------------------------AACTGAAGT---AATCATATTAACTGACTTGGATCTACTGAAA----GTATG-----------------------------AAAAATAGCTGACAGTATATGACTGAAGTAATCATGTC-ATCCCTCGAGTCTACG-A-ATAC-AGTTGGGTTAAACTGTC-GAGACAACGGATAGATT---------------------------------------------------------------------------------------------------------------------------------------------------------------------------------------------------------------------GACTGTTCTTCCATCCTGTTT----ATACC--TTACCTAAA--CAAAGCCTGAGTCCACACAGCATATGG------CGTTTCC-AGAGAACCAAATTAGGGG---AAAAAAAGGG-TCTTGAAA-CGACTAT--GCCTCGACTTTTGTTGACTTGGTGG-CTCACAAC-------CTGTT------------------------------ACGT--AGGCATATAAACAATTA---GGTTG------CTGGCTGGCTTGA-TTA-TTCTTTGTTACCTTGCTTGTCAATTGATTAAGGAGGCATCCTATCT---------------------------------------------------------------------------
Elymus_mutabilis_2h [St]		TCCTCGACCGCTTCCTCGACGTCCTGCAGGGCCTCCACGGCGACGATCTCAGGGAGATGGTAA-CT-CTTTTTT-------------------TCTCT-C---------TCTCGCACTGTTCGATCTCGGACCGGATCCGAGCTGTCCCGTCATCCA-TGTGCT----------ACTGCTACGCTGTTCCCATCGATTCCTCTGAACTTTACATGTGGCGCTTCGGGTTTCGAGTGGAGC--TCAGCTCAGTGTTTGCGGAGTGGGGTTGA----------CTTT-GGGTTAAGTCTCGATGTCGGTAGATTTGTGCGTAATCTGGTGTTTTT-GTTA------AGTGGGAATTTGGACGATTGCCCTGGTGCTCAGTTTTT-CTGCCA----CAAACAA--------TTCT-CCCCCTGCTAATCTATATTCCATTGTGGTC---TTGATTTTGGGAGCACT----------------------------------------GCTTTAATT-AGTCC-AACTGAGTT----ATTGCTTGAATCTCAAATCGTGTCAGTCAAGCCTGACTTCATCCGTGGAATTTGCCTTGCT--ATCAT--G-------------------------AGTGC----------TGGATCTTATGTTGGTCA-----TATACGGG-ATACCAAATAACTGATTTAGTA----------------------------------------------------------------------------------GT-AGTGTT-------------------------------------------------------------------------------------------------------------------------------------------------------------------------------------------------------------------------------------------------------------------------------------------------------------------------------------------------------------------------AACTGAAGT---AATCATATTAACTGACTTGGATCTACTGAAA----GTATG-----------------------------AAAAATAGCTGACAGTATATGACTGAAGTAATCATGTC-ATCCCTCGAGTCTACG-A-ATAC-AGTTGGGTTAAACTGTC-GAGACAACGGATAGATT---------------------------------------------------------------------------------------------------------------------------------------------------------------------------------------------------------------------GACTGTTCTTCCATCCTGTTT----ATACC--TTACCTAAA--CAAAGCCTGAGTCCACACAGCATATGG------CGTTTCC-AGAGAACCAAATTAGGG---AAAAAAAAGGG-TCTTGAAA-CGACTAT--GCCTAGACTTTTGTTGACTTGGTGG-CTCACAAC-------CTGTT------------------------------ACGT--AGGCATATAAACAATTA---GGTTG------CTGGCTGGCTTGA-TTA-TTCTTTGTTACCTTGCTTGTCAATTGATTAAGAAGGCATCCTATCTC-TATGTTGATTGATGGA-----------------TTATTTTCACTAAATAGGTTCAAGAATGCTATGAGGTGGC
Elymus_sibiricus_1b [St]		TCCTCGACCGCTTCCTCGACGTCCTGCAGGGCCTCCACGGCGACGATCTCAGGGAGATGGTAA-CT-CTTTTTTT--C---------------TCTCT-C---------TCTCGCACTGTTCGATCTCGGACCGGATCCGAGCTGTCCCGTCATCCA-TGTGCT----------ACCGCTACGCTGTTCCCATTGATTCCTCTGAACTTTACATGTGGCACTTCGGGTTTCGAGTGGAGC--TCAGCTCAGTGTTTGCGGAGTGGGGTTGA----------CTTT-GGGTTAAGTCTCGATGTCGGTAGATTTGTGCGTAATCTGGTGTTTTT-GTTA------AGTGGGAATTTGGACGATTGCCCTGGTGCTCAGTTTTT-CTGCCA----CAAACAA---------TTTCCCCCCTGCTAATCTATATTCCATTGTGGTC---TTGATTTTGGGAGCACT----------------------------------------GCTTTAATT-AGTCC-AACTGAGTT----ATTGCTTGAATCTCAAATCGTGTCAGTCAAGCCTGACTTCATCCGTGGAATTTGCCTTGCT--ATCAT--G-------------------------AGTGC----------TGGATCTTATGTTGGTCA-----TATACGGG-ATACCAAATAACTGATTTAGTA----------------------------------------------------------------------------------GT-AGTGTT-------------------------------------------------------------------------------------------------------------------------------------------------------------------------------------------------------------------------------------------------------------------------------------------------------------------------------------------------------------------------AACTGAAGT---AATCATATTAACTGACTTGGATCTACTGAAA----GTATG-----------------------------AAAAATAGCTGACAGTATATGACTGAAGTAATCATGTC-ATCCCTCGAGTCTACG-A-ATAC-AGTTGGGTTAAACTGTC-GAGACAACGGATAGATT---------------------------------------------------------------------------------------------------------------------------------------------------------------------------------------------------------------------GACTGTTCTTCCATCCTGTTT-ATTATACC--TTACCTAAA--CAAAGCCTGAGTCCACACAGCATATGG------CGTTTCCARGAGAACCAAATTAGGG---AAAAAAAAGGG-TCTTGAAA-CGACTAT--GCCTCGACTTTTGTTGACTTGGTGG-CTCACAAC-------CTGTT------------------------------ACGT--AGGCATATAAACAATTA---GGTTG------CTGGCTGGCTTGA-TTA-TTCTTTGTTACCTTGCTTGTCAATTGATTAAGAAGGCATCCTATCTC-TATGTTGATTGATGGA-----------------TTATTTTCACTAAATAGGTTCAAGAATGCTATGAGGTGG-
Elymus_sibiricus_3d [St]		TCCTCGACCGCTTCCTCGACGTCCTGCAGGGCCTCCACGGCGACGATCTCAGGGAGATGGTAA-CT-CTTTTTTT--C---------------TCTCT-C---------TCTCGCACTGTTCGATCTCGGACCGGATCCGAGCTGTCCCGTCATCCA-TGTGCT----------ACTGCTACGCTGTTCCCATTGATTCCTCTGAACTTTACATGTGGCACTTCGGGTTTCGAGTGGAGC--TCAGCTCAGTGTTTGCGGAGTGGGGTTGA----------CTTT-GGGTTAAGTCTCGATGTCGGTAGATTTGTGCGTAATCTGGTGTTTTT-GTTA------AGTGGGAATTTGGACGATTGCCCTGGTGCTCAGTTTTT-CTGCCA----CAAACAA---------TTTCCCCCCTGCTAATCTATATTCCATTGTGGTC---TTGATTTTGGGAGCACT----------------------------------------GCTTTAATT-AGTCC-AACTGAGTT----ATTGCTTGAATCTCAAATCGTGTCAGTCAAGCCTGACTTCATCCGTGGAATTTGCCTTGCT--ATCAT--G-------------------------AGTGC----------TGGATCTTATGTTGGTCA-----TATACGGG-ATACCAAATAACTGATTTAGTA----------------------------------------------------------------------------------GT-AGTGTT-------------------------------------------------------------------------------------------------------------------------------------------------------------------------------------------------------------------------------------------------------------------------------------------------------------------------------------------------------------------------AACTGAAGT---AATCATATTAACTGACTTGGATCTACTGAAA----GTATG-----------------------------AAAAATAGCTGACAGTATATGACTGAAGTAATCATGTC-ATCCCTCGAGTCTACG-A-ATAC-AGTTGGGTTAAACTGTC-GAGACAACGGATAGATT---------------------------------------------------------------------------------------------------------------------------------------------------------------------------------------------------------------------GACTGTTCTTCCATCCTGTTT-ATTATACC--TTACCTAAA--CAAAGCCTGAGTCCACACAGCATATGG------CGTTTCC-AGAGAACCAAATTAGGG---AAAAAAAAGGG-TCTTGAAA-CGACTAT--GCCTCGACTTTTGTTGACTTGGTGG-CTCACAAC-------CTGTT------------------------------ACGT--AGGCATATAAACAATTA---GGTTG------CTGGCTGGCTTGA-TTA-TTCTTTGTTACCTTGCTTGTCAATTGATTAAGAAGGCATCCTATCTC-TATGTTGATTGATGGA-----------------TTATTTTCACTAAATAGGTTCAAGAATGCTGTGAGGTGGC
Elymus_abolinii_1b [St]		    	TCCTCGACCGCTTCCTCGACGTCCTGCAGGGCCTCCACGGCGACGATCTCAGGGAGATGGTAA-CT-------------------------------------------TCTCGCACTGTTCGATCTCGCACCGGATCCGAGCTGTCCCATCATCCA-TGTGCT----------ACTGCTACGCTGCTCCCATTGATTCCTCTGAACTTTACATGTGGCGCTTCGGGTTTCGAGTGGAGC--TCAGCTTAGTGTTTGCGGAGTGGGGTTGA----------CTTT-GGATTAAGTCTCGATGTCGGTAGATTTGTGCGTAATCTGGTGTTTTT-GTTA------AGTGGGAATTTGGACGATTGCCCTGGTGCTCAGTTTTT-CTGCCA----CAAACAAAA------TTTT---CCCTGCTCATCTATATTCCATTGTGGTT---TTAATTTTGGGAGCACT----------------------------------------GCTTTAATT-AGTCC-AAATGAGTT----ATTGCTTGAATCTCAAATCGTGTCAGTCAAGCCTGACTTCATCCGTGAAATAT-CCTTGCT--ATCAT--G-------------------------AGTGC----------TGGATCTTATGTTGGTCATACAGTATATGGG-ATACCAAATAACTGACTTAGTA----------------------------------------------------------------------------------GT-TGTGTT-------------------------------------------------------------------------------------------------------------------------------------------------------------------------------------------------------------------------------------------------------------------------------------------------------------------------------------------------------------------------AACTGAAGT---AATCATGTTAACTGACTTGGATCTACTGAAA----GTATG-----------------------------AAAAATAGCTGACAGTATATGACTGAAGTAATCATGTC-ATCCCTTGATTCTACT-A-ATACCAGTTGGGTTAAACTGTC-GAGACAACGGATAGAT----------------------------------GACTTCTTAGGAGAACCGGCATGGAAGTGCTGATCATATTTA----------------------------------------------------------------------------------------CATGTATGGAAGTGTCGTTACGAAG-TGACATTGTCCATTGCTTGTAGGAGACTGTTCTTCCATCCTGTTT----ATACC--TTACCTAAA--CAAGGCCTGAGTCCACACAGCATATGG------CGTTTCC-AGAGAACCAAATTAGGG-----AAAAAAGGG-TCTTGAAA-CGACTAT--GCCTCGACTTCTGTTGACTTGGTGG-CTCACAAC-------CTGTT------------------------------ACGT--AGGCATATAAACAATTA---GGTTG------CTGGCTGGCTTGA-TTA-TTCTTTGTTACCTTGCTTGTCAATTGATTAAGAAGGCATCCTATCTC-TATGTTGATTGATGGA-----------------TTATTTTCACTAAATAGGTTCAAGAATGCTATGAGGTGGC
Elymus_abolinii_2b [St] 		TCCTCGACCGCTTCCTCGACGTCCTGCAGGGCCTCCACGGCGACGATCTCAGGGAGATGGTAA-CT-------------------------------------------TCTCGCACTGTTCGATCTCGCACCGGATCCGAGCTGTCCCATCATCCA-TGTGCT----------ACTGCTACGCTGCTCCCATTGATTCCTCTGAACTT-ACATGTGGCGCTTCGGGTTTCGAGTGGAGC--TCAGCTTAGTGTTTGCGGAGTGGGGTTGA----------CTTT-GGATTAAGTCTCGATGTCGGTAGATTTGTGCGTAATCTGGTGTTTTT-GTTA------AGTGGGAATTTGGACGATTGCCCTGGTGCTCAGTTTTT-CTGCCA----CAAACAAAA------TTTT---CCCTGCTCATCTATATTCCATTGTGGTT---TTAATTTTGGGAGCACT----------------------------------------GCTTTAATT-AGTCC-AACTGAGTT----ATTGCTTGAATCTCAAATCGTGTCAGTCAAGCCTGACTTCATCCGTGAAATAT-CCTTGCT--ATCAT--G-------------------------AGTGC----------TGGATCTTATGTTGGTCATACAGTATATGGG-ATACCAAATAACTGACTTAGTA----------------------------------------------------------------------------------GT-TGTGTT-------------------------------------------------------------------------------------------------------------------------------------------------------------------------------------------------------------------------------------------------------------------------------------------------------------------------------------------------------------------------AACTGAAGT---AATCATGTTAACTGACTTGGATCTACTGAAA----GTATG-----------------------------AAAAATAGCTGACAGTATATGACTGAAGTAATCATGTC-ATCCCTTGATTCTACT-A-ATACCAGTTGGGTTGAACTGTC-GAGACAACGGATAGAT----------------------------------GACTTCTTAGGAGAATCGGCATGGAAGTGCTGATCATATTTA----------------------------------------------------------------------------------------CATGTATGGAAGTGTCGTTACGAAG-TGACATTGTCCATTGCTTGTAGGAGACTGTTCTTCCATCCTGTTT----ATACC--TTACCTAAA--CAAAGCCTGAGTCCACACAGCATATGG------CGTTTCC-AGAGAACCAAATTAGGG-----AAAAAAGGG-TCTTGAAA-CGACTAT--GCCTCGACTTCTGTTGACTTGGTGG-CTCACAAC-------CTGTT------------------------------ACGT--AGGCATATAAACAATTA---GGTTG------CTGGCTGGCTTGA-TTA-TTCTTTGTTACCTTGCTTGTCAATTGATTAAGAAGGCATCCTATCTC-TATGTTGATTGATGGA-----------------TTATTTTCACTAAATAGGTTCAAGAATGCTATGAGGTGGC
Elymus_antiquus_1g [St]			TCCTCGACCGCTTCCTCGACGTCCTGCAGGGCCTCCACGGCGACGATCTCAGGGAGATGGTAA-CT-------------------------------------------TCTCGCACTGTTCGATCTCGGACCGGATCCGAGCTGTCCCGTCATCCA-TGTGCT----------ACTGCTACGCTGTTCCCATTGATTCCTCTGAACTTTACATGTGGCGCTTCGGGTTTCGAGTGGAGC--TCAGCTCAGTGTTTGCGGAGTGGGGTTGA----------CTTT-GGGTTAAGTCTCGATGTCCGTAGATTTGTGCGTAATCCGGTGTTTTT-GTTA------AGTGGGAATTTGGACGATTGCCCTGGTGCTCAGTTTTT-CTGCA-----CAAACAA---------TTTCCCCCCTGCTAATCTATATTCCATTGTGGTC---TTGATTTTGGGAGCACT----------------------------------------GCTTTAATT-AGTCC-AACTGAGTT----ATTGCTTGAATCTCAAATCGTGTCAGTCAAGCCTGACTTCATCCGTGGAATTTGCCTTGCT--ATCAT--G-------------------------AGTGC----------TGGATCTTATGTTGGTCA-----TATACGGG-ATACCAAATAACTGATTTAGTA----------------------------------------------------------------------------------GT-TGTGTT-------------------------------------------------------------------------------------------------------------------------------------------------------------------------------------------------------------------------------------------------------------------------------------------------------------------------------------------------------------------------TACTGAAGT---AATCATGTTAACTGACTTGGATCTACTGAAA----GTATG-----------------------------AAAAATAGCTGACAGTATATGACTGAAGTAATCATGTC-ATCCCTCGAGTCTACG-A-ATAC-AGTTGGGTTAAACTGTC-GAGACAACGGATAGATT---------------------------------------------------------------------------------------------------------------------------------------------------------------------------------------------------------------------GACTGTTCTTCCATCCTGTTT----ATACC--TTACCTAAA--CAAAGCCTGAGTCCACACAGCATATGG------CGTTTCC-AGAGAACCAAATTAGGGG---AAAAAAAGGG-TCTTGAAA-CGACTAT--GCCTCGACTTTTGTTGACTTGGTGG-CTCACAAC-------CTGTT------------------------------ACGT--AGGCATATAAACAATTA---GGTTG------CTGGCTGGCTTGA-TTA-TTCTTTGTTACCTTGCTTGTCAATTGATTAAGAAGGCATCCTATCTC-TATGTTGATTGATGGA-----------------TTATTTTCACTAAATAGGTTCAAGAATGCTATGAGGTGGC
Elymus_antiquus_2a [St]			TCCTCGACCGCTTCCTCGACGTCCTGCAGGGCCTCCACGGCGACGATCTCAGGGAGATGGTAA-CT-------------------------------------------TCTCGCACTGTTCGATCTCGCACCGGATCCGAGCTGTCCCATCATCCA-TGTGCT----------ACTGCTACGCTGTTCCCATTGATTCCTCTGAACTTTACATGTGGCGCTTCGGGTTTCGAGTGGAGC--TCAGCTTAGTGTTTGCGGAGTGGGGTTGA----------CTTT-GGATTAAGTCTCGATGTCGGTAGATTTGTGCGTAATCTGGTGTTTTT-GTTA------AGTGGGAATTTGGACGATTGCCCTGGTGCTCAGTTTTT-CTGCCA----CAAACAAAA------TTTT---CCCTGCTCATCTATATTCCATTGTGGTT---TTAATTTTGGGAGCACT----------------------------------------GCTTTAATT-AGTCC-AACTGAGTT----ATTGCTTGAATCTCAAATCGTGTCAGTCAAGCCTGACTTCATCCGTGAAATAT-CCTTGCT--ATCAT--G-------------------------AGTGC----------TGGATCTTATGTTGGTCATAC--TATACGGG-ATACCAAATAACTGACTTAGTA----------------------------------------------------------------------------------GT-TGTGTT-------------------------------------------------------------------------------------------------------------------------------------------------------------------------------------------------------------------------------------------------------------------------------------------------------------------------------------------------------------------------AACTGAAGT---AATCATGTTAACTGACTTGGATCTACTGAAA----GTATG-----------------------------AAAAATAGCTGACAGTATATGACTGAAGTAATCATGTC-ATCCCTTGATTCTACT-A-ATACCAGTTGGGTTAAACTGTC-GAGACAACGGATAGAT----------------------------------GACTTCTTAGGAGAACCGGCATGGAAGTGCTGATCATATTTA----------------------------------------------------------------------------------------CATGTATGGAAGTGTCGTTACGAAG-TGACATTGTCCATTGCTTGTAGGAGACTGTTCTTCCATCCTGTTT----ATACC--CTACCCAAA--CAAAGCCTGAGTCCACACAGCATATGG------CGTTTCC-AGAGAACCAAATTAGGG-----AAAAAAGGG-TCTTGAAA-CGACTAT--GCCTCGACTTTTGTTGACTTGGTGG-CTCACAAC-------CTGTT------------------------------ACGT--AGGCATATAAACAATTA---GGTTG------CTGGCTGGCTTGA-TTA-TTCTTTGTTACCTTGCTTGTCAATTGATTAAGAAGGCATCCTATCTC-TATGTTGATTGATGGA-----------------TTATTTTCACTAAATAGGTTCAAGAATGCTATGAGGTGGC
Elymus_antiquus_3b [St]			TCCTCGACCGCTTCCTCGACGTCCTGCAGGGCCTCCACGGCGACGATCTCAGGGAGATGGTAA-CT-------------------------------------------TCTCGCACTGTTCGATCTCGCACCGGATCCGAGCTGTCCCATCATCCA-TGTGCT----------ACTGCTACGCTGTTCCCATTGATTCCTCTGAACTTTACATGTGGCGCTTCGGGTTTCGAGTGGAGC--TCAGCTTAGTGTTTGCGGAGTGGGGTTGA----------CTTT-GGATTAAGTCTCGATGTCGGTAGATTTGTGCGTAATCTGGTGTTTTT-GTTA------AGTGGGAATTTGGACGATTGCCCTGGTGCTCAGTTTTT-CTGCCA----CAAACAAAA------TTTT---CCCTGCTCATCTATATTCCATTGTGGTT---TTAATTTTGGGAGCACT----------------------------------------GCTTTAATT-AGTCC-AACTGAGTT----ATTGCTTGAATCTCAAATCGTGTCAGTCAAGCCTGACTTCATCCGTGAAATAT-CCTTGCT--ATCAT--G-------------------------AGTGC----------TGGATCTTATGTTGGTCATAC--TATACGGG-ATACCAAATAACTGACTTAGTA----------------------------------------------------------------------------------GT-TGTGTT-------------------------------------------------------------------------------------------------------------------------------------------------------------------------------------------------------------------------------------------------------------------------------------------------------------------------------------------------------------------------AACTGAAGT---AATCATGTTAACTGACTTGGATCTACTGAAA----GTATG-----------------------------AAAAATAGCTGACAGTATATGACTGAAGTAATCATGTC-ATCCCTTGATTCTACT-A-ATACCAGTTGGGTTAAACTGTC-GAGACAACGGATAGAT----------------------------------GACTTCTTAGGAGAACCGGCATGGAAGTG-------------------------------------------------------------------------------------------------------------------TCGTTACGAAG-TGACATTGTCCATTGCTTGTAGGAGACTGTTCTTCCATCCTGTTT----ATACC--TTACCTAAA--CAAAGCCTGAGTCCACACAGCATATGG------CGTTTCC-AGAGAACCAAATTAGGG-----AAAAAAGGG-TCTTGAAA-CGACTAT--GCCTCGACTTTTGTTGACTTGGTGG-CTCACAAC-------CTGTT------------------------------ACGT--AGGCATATAAACAATTA---GGTTG------CTGGCTGGCTTGA-TTA-TTCTTTGTTACCTTGCTTGTCAATTGATTAAGAAGGCATCCTATCTC-TATGTTGATTGATGGA-----------------TTATTTTCACTAAATAGGTTCAAGAATGCTATGAGGTGGC
Elymus_antiquus_3d [St]			TCCTCGACCGCTTCCTCGACGTCCTGCAGGGCCTCCACGGCGACGATCTCAGGGAGATGGTAA-CT-------------------------------------------TCTCGCACTGTTCGATCTCGCACCGGATCCGAGCTGTCCCATCATCCA-TGTGCT----------ACTGCTACGCTGTTCCCATTGATTCCTCTGAACTTTACATGTGGCGCTTCGGGTTTCGAGTGGAGC--TCAGCTTAGTGTTTGCGGAGTGGGGTTGA----------CTTT-GGATTAAGTCTCGATGTCGGTAGATTTGTGCGTAATCTGGTGTTTTT-GTTA------AGTGGGAATTTGGACGATTGCCCTGGTGCTCAGTTTTT-CTGCCA----CAAACAAAA------TTTT---CCCTGCTCATCTATATTCCATTGTGGTT---TTAATTTTGGGAGCACT----------------------------------------GCTTTAATT-AGTCC-AACTGAGTT----ATTGCTTGAATCTCAAATCGTGTCAGTCAAGCCTGACTTCATCCGTGAAATAT-CCTTGCT--ATCAT--G-------------------------AGTGC----------TGGATCTTATGTTGGTCATAC--TATACGGG-ATACCAAATAACTGACTTAGTA----------------------------------------------------------------------------------GT-TGTGTT-------------------------------------------------------------------------------------------------------------------------------------------------------------------------------------------------------------------------------------------------------------------------------------------------------------------------------------------------------------------------AACTGAAGT---AATCATGTTAACTGACTTGGATCTACTGAAA----GTATG-----------------------------AAAAATAGCTGACAGTATATGGCTGAAGTAATCATGTC-ATCCCTTGATTCTACT-A-ATACCAGTTGGGTTAAACTGTC-GAGACAACGGATAGAT----------------------------------GACTTCTTAGGAGAACCGGCATGGAAGTG-------------------------------------------------------------------------------------------------------------------TCGTTACGAAG-TGACATTGTCCATTGCTTGTAGGAGACTGTTCTTCCATCCTGTTT----ATACC--TTACCTAAA--CAAAGCCTGAGTCCACACAGCATATGG------CGTTTCC-AGAGAACCAAATTAGGG-----AAAAAAGGG-TCTTGAAA-CGACTAT--GCCTCGACTTTTGTTGACTTGGTGG-CTCACAAC-------CTGTT------------------------------ACGT--AGGCATATAAACAATTA---GGTTG------CTGGCTGGCTTGA-TTA-TTCTTTGTTACCTTGCTTGTCAATTGATTAAGAAGGCATCCTATCTC-TATGTTGATTGATGGA-----------------TTATTTTCACTAAATAGGTTCAAGAATGCTATGAGGTGGC
Elymus_antiquus_4c [St]			TCCTCGACCGCTTCCTCGACGTCCTGCAGGGCCTCCACGGCGACGATCTCAGGGAGATGGTAA-CT-------------------------------------------TCTCGCACTGTTCGATCTCGCACCGGATCCGAGCTGTCCCATCATCCA-TGTGCT----------ACTGCTACGCTGTTCCCATTGATTCCTCTGAACTTTACATGTGGCGCTTCGGGTTTCGAGTGGAGC--TCAGCTTAGTGTTTGCGGAGTGGGGTTGA----------CTTT-GGATTAAGTCTCGATGTCGGTAGATTTGTGCGTAATCTGGTGTTTTT-GTTA------AGTGGGAATTTGGACGATTGCCCTGGTGCTCAGTTTTT-CTGCCA----CAAACAAAA------TTTT---CCCTGCTCATCTATATTCCATTGTGGTT---TTAATTTTGGGAGCACT----------------------------------------GCTTTAATT-AGTCC-AACTGAGTT----ATTGCTTGAATCTCAAATCGTGTCAGTCAAGCCTGACTTCATCCGTGAAATAT-CCTTGCT--ATCAT--G-------------------------AGTGC----------TGGATCTTATGTTGGTCATAC--TATACGGG-ATACCAAATAACTGACTTAGTA----------------------------------------------------------------------------------GT-TGTGTT-------------------------------------------------------------------------------------------------------------------------------------------------------------------------------------------------------------------------------------------------------------------------------------------------------------------------------------------------------------------------AACTGAAGT---AATCATGTTAACTGACTTGGATCTACTGAAA----GTATG-----------------------------AAAAATAGCTGACAGTATATGACTGAAGTAATCATGTC-ATCCCTTGATTCTACT-A-ATACCAGTTGGGTTAAACTGTC-GAGACAACGGATAGAT----------------------------------GACTTCTTAGGAGAACCGGCATGGAAGTGCTGATCATATTTA----------------------------------------------------------------------------------------CATGTATGGAAGTGTCGTTACGAAG-TGACATTGTCCATTGCTTGTAGGAGACTGTTCTTCCATCCTGTTT----ATACC--TTACCTAAA--CAAAGCCTGAGTCCACACAGCATATGG------CGTTTCC-AGAGAACCAAATTAGGG-----AAAAAAGGG-TCTTGAAA-CGACTAT--GCCTCGACTTTTGTTGACTTGGTGG-CTCACAAC-------CTGTT------------------------------ACGT--AGGCATATAAACAATTA---GGTTG------CTGGCTGGCTCGA-TTA-TTCTTTGTTACCTTGCTTGTCAATTGATTAAGAAGGCATCCTATCTC-TATGTTGATTGATGGA-----------------TTATTTTCACTAAATAGGTTCAAGAATGCTATGAGGTGGC
Elymus_caucasicus_1a [St]		TCCTCGACCGCTTCCTCGACGTCCTGCAGGGCCTCCACGGCGACGATCTCAGGGAGATGGTAA-CT-------------------------------------------TCTCGCACTGTTCGATCTCGGACCGGATCCGAGCTGTCCCGTCATCCA-TGTGCT----------ACTGCTACGCTGTTCCCATTGATTCCTCTGAACTTTACATGTGGCGCTTCGGGTTTCGAGTGGAGC--TCAGCTCAGTGTTTGCGGAGTGGGGTTGA----------CTTT-GGGTTAAGTCTCGATGTCGGTAGATTTGTGCGTAATCTGGTGTTTTT-GTTA------AGTGGGAATTTGGACGATTGCCCTGGTGCTCAGTTTTT-CTGCA-----CAAACAA--------TTTT-CCCCCTGCTAATCTATATTCCATTGTGGTC---TTGATTTTGGGAGCACT----------------------------------------GCTTTAATT-AGTCC-AACTGAGTT----ATTGCTTGAATCTCAAATCGTGTCAGTCAAGCCTGACTTCATCCGTGGAATTTGCCTTGCT--ATCAT--G-------------------------AGTGC----------TGGATCTTATGTTGGTCA-----TATACGGG-ATACCAAATAACTGATTTAGTA----------------------------------------------------------------------------------GT-TGTGTT-------------------------------------------------------------------------------------------------------------------------------------------------------------------------------------------------------------------------------------------------------------------------------------------------------------------------------------------------------------------------AACTGAAGT---AATCATGTTAACTGACTTGGATCTACTGAAA----GTATG-----------------------------AAAAATAGCTGACAGTATATGACTGAAGTAATCATGTC-ATCCCTCGAGTCTACG-A-ATAC-AGTTGGGTTAAACTGTC-GAGACAACGGATAGATT---------------------------------------------------------------------------------------------------------------------------------------------------------------------------------------------------------------------GACTGTTCTTCCATCCTGTTT----ATACC--TTACCTAAA--CAAAGCCTGAGTCCACACAGCATATGG------CGTTTCC-AGAGAACCAAATTAGGGG---AAAAAAAGGG-TCTTGAAA-CGACTAT--GCCTCGACTTTTGTTGACTTGGTGG-CTCACAAC-------CTGTT------------------------------ACGT--AGGCATATAAACAATTA---GGTTG------CTGGCTGGCTTGA-TTA-TTCTTTGTTACCTTGCTTGTCAATTGATTAAGAAGGCATCCTATCTC-TATGTTGATTGATGGA-----------------TTATTTTCACTAAATAGGTTCAAGAATGCTATGAGGTGGC
Elymus_ciliaris_1b [St]			TCCTCGACCGCTTCCTCGACGTCCTGCAGGGCCTCCACGGCGACGATCTCAGGGAGATGGTAA-CT-------------------------------------------TCTCGCACTGTTCGATCTCGCACCGGATCCGAGCTGTCCCATCATCCA-TGTGCT----------ACTGCTACGCTGTTCCCATTGATTCCTCTGAACTTTACATGTGGCGCTTCGGGTTTCGAGTGGAGC--TCAGCTTAGTGTTTGCGGAGTGGGGTTGA----------CTTT-GGATTAAGTCTCGATGTCGGTAGATTTGTGCGTAATCTGGTGTTTTTTGTTA------AGTGGGAATTTGGACGATTGCCCTGGTGCTCAGTTTTT-CTGCCA----CAAACAAAA------TCTT---CCCTGCTAATCTATATTCCATTGTGGTT---TTAATTTTGGGAGCACT----------------------------------------GCTTTAATT-AGTCC-AACTGAGTT----ATTGCTTGAATCTCAAATCGTGTCAGTCAAGCCTGACTTCATCCGTGAAATAT-CCTTGCT--ATCAT--G-------------------------AGTGC----------TGGATCTTATGTTGGTCA-----TATACGGG-ATACCAAATAACTGACTTGGTA----------------------------------------------------------------------------------GT-TGTGTT-------------------------------------------------------------------------------------------------------------------------------------------------------------------------------------------------------------------------------------------------------------------------------------------------------------------------------------------------------------------------AACTGAAGT---AATCATGTTAACTGACTTGGATCTACTGAAA----GTATG-----------------------------AAAAATAGCTGACAGTGTATGACTGAAGTAATCATGTC-ATCCCTTGATTCTACT-A-ATACCAGTTGGGTTAAACTGTC-GAGACAACGGATAGAT----------------------------------GACTTCTTAGGAGAACCGGCATGGAAGTGCTGATCATATGTA----------------------------------------------------------------------------------------CATGTATGGAAGTGTCGTTACGAAG-TGACATTGTCCATTGCTTGTAGGAGACTGTTCTTCCATCCTGTTT----ACACC--TTACCTAAA--CAAAGCCTGAGTCCACACAGCATATGG------CGTTTCC-AGAGAACCAAATTAGGGA----AAAAAAGGG-TCTTGAAA-CGACTAT--GCCTCGACTTTTGTTGACTTGGTGG-CTCACAAC-------CTGTT------------------------------ACGT--AGGCATATAAACAATTA---GGCTG------CTGGCTGGCTTGA-TTA-TTCTTTGTTACCTTGCTTGTCAATTGATTAAGAAGGCATCCTATCTC-TATGTTGATTGATGGA-----------------TTATTTTCACTAAATAGGTTCAAGAATGCTATGAGGTGGC
Elymus_ciliaris_2d [St]			TCCTCGACCGCTTCCTCGACGTCCTGCAGGGCCTCCACGGCGACGATCTCAGGGAGATGGTAA-CT-------------------------------------------TCTCGCACTGTTCGATCTCGCACCGGATCCGAGCTGTCCCATCATCCA-TGTGCT----------ACTGCTACGCTGTTCCCATTGATTCCTCTGAACTTTACATGTGGCGCTTCGGGTTTCGAGTGGAGC--TCAGCTTAGTGTTTGCGGAGTGGGGTTGA----------CTTT-GGATTAAGTCTCGATGTCGGTAGATTTGTGCGTAATCTGGTGTTTTTTGTTA------AGTGGGAATTTGGACGATTGCCCTGGTGCTCAGTTTTT-CTGCCA----CAAACAAAA------TCTT---CCCTGCTAATCTATATTCCATTGTGGTT---TTAATTTTGGGAGCACT----------------------------------------GCTTTAATT-AGTCC-AACTGAGTT----ATTGCTTGAATCTCAAATCGTGTCAGTCAAGCCTGACTTCATCCGTGAAATAT-CCTTGCT--ATCAT--G-------------------------AGTGC----------TGGATCTTATGTTGGTCA-----TATACGGG-ATACCAAATAACTGACTTGGTA----------------------------------------------------------------------------------GT-TGTGTT-------------------------------------------------------------------------------------------------------------------------------------------------------------------------------------------------------------------------------------------------------------------------------------------------------------------------------------------------------------------------AACTGAAGT---AATCATGTTAACTGACTTGGATCTACTGAAA----GTATG-----------------------------AAAAATAGCTGACAGTGTATGACTGAAGTAATCATGTC-ATCCCTTGATTCTACT-A-ATACCAGTTGGGTTAAACTGTC-GAGACAACGGATAGAT----------------------------------GACTTCTTAGGAGAACCGGCATGGAAGTGCTGATCATATGTA----------------------------------------------------------------------------------------CATGTATGGAAGTGTCGTTACGAAG-TGACATTGTCCATTGCTTGTAGGAGACTGTTCTTCCATCCTGTTT----ACACC--TTACCTAAA--CAAAGCCTGAGTCCACACAGCATATGG------CGTTTCC-AGAGAACCAAATTAGAG----AAAAAAAGGG-TCTTGAAA-CGACTAT--GCCTCGACTTTTGTTGACTTGGTGG-CTCACAAC-------CTGTT------------------------------ACGT--AGGCATATAAACAATTA---GGCTG------CTGGCTGGCTTGA-TTA-TTCTTTGTTACCTTGCTTGTCAATTGATTAAGAAGGCATCCTATCTC-TATGTTGATTGATGGA-----------------TTATTTTCACTAAATAGGTTCAAGAATGCTATGAGGTGGC
Elymus_ciliaris_5a [St]			TCCTCGACCGCTTCCTCGACGTCCTGCAGGGCCTCCACGGCGACGATCTCAGGGAGATGGTAA-CT-------------------------------------------TCTCGCACTGTTCGATCTCGCACCGGATCCGAGCTGTCCCATCATCCA-TGTGCT----------ACTGCTACGCTGTTCCCATTGATTCCTCTGAACTTTACATGTGGCGCTTCGGGTTTCGAGTGGAGC--TCAGCTTAGTGTTTGCAGAGTGGGGTTGA----------CTTT-GGATTAAGTCTCGATGTCGGTAGATTTGTGCGTAATCTGGTGTTTTTTGTTA------AGTGGGAATTTGGACGATTGCCCTGGTGCTCAGTTTTT-CTGCCA----CAAACAAAA------TCTT---CCCTGCTAATCTATATTCCATTGTGGTT---TTAATTTTGGGAGCACT----------------------------------------GCTTTAATT-AGTCC-AACTGAGTT----ATTGCTTGAATCTCAAATCGTGTCAGTCAAGCCTGACTTCATCCGTGAAATAT-CCTTGCT--ATCAT--G-------------------------AGTGC----------TGGATCTTATGTTGGTCA-----TATACGGG-ATACCAAATAACTGACTTGGTA----------------------------------------------------------------------------------GT-TGTGTT-------------------------------------------------------------------------------------------------------------------------------------------------------------------------------------------------------------------------------------------------------------------------------------------------------------------------------------------------------------------------AACTGAAGT---AATCATGTTAACTGACTTGGATCTACTGAAA----GTATG-----------------------------AAAAATAGCTGACAGTGTATGACTGAAGTAATCATGTC-ATCCCTTGATTCTACT-A-ATACCAGTTGGGTTAAACTGTC-GAGACAACGGATAGAT----------------------------------GACTTCTTAGGAGAACCGGCATGGAAGTGCTGATCATATGTA----------------------------------------------------------------------------------------CATGTATGGAAGTGTCGTTACGAAG-TGACATTGTCCATTGCTTGTAGGAGACTGTTCTTCCATCCTGTTT----ACACC--TTACCTAAA--CAAAGCCTGAGTCCACACAGCATATGG------CGTTTCC-AGAGAACCAAATTAGGG----AAAAAAAGGG-TCTTGAAA-CGACTAT--GCCTCGACTTTTGTTGACTTGGTGG-CTCACAAC-------CTGTT------------------------------ACGT--AGGCATATAAACAATTA---GGCTG------CTGGCTGGCTTGA-TTA-TTCTTTGTTACCTTGCTTGTCAATTGATTAAGAAGGCATCCTATCTC-TATGTTGATTGATGGA-----------------TTATTTTCACTAAATAGGTTCAAGAATGCTATGAGGTGGC
Elymus_longearistatus_1c [St]		TCCTCGACCGCTTCCTCGACGTCCTGCAGGGCCTCCACGGCGACGATCTCAGGGAGATGGTAA-CT-------------------------------------------TCTCGCACTGTTCGATCTCGGACCGGATCCGAGCTGTCCCGTCATCCA-TGTGCT----------ACTGCTACGCTGTTCCCATTGATTCCTCTGAACTTTACATGTGGCGCTTCGGGTTTCGAGTGGAGC--TCAGCTCAGTGTTTGCGGAGTGGGGTTGA----------CTTT-GGGTTAAGTCTCGATGTCCGTAGATTTGTGCGTAATCCGGTGTTTTT-GTTA------AGTGGGAATTTGGACGATTGCCCTGGTGCTCAGTTTTT-CTGCA-----CAAACAA---------TTTCCCCCCTGCTAATCTATATTCCATTGTGGTC---TTGATTTTGGGAGCACT----------------------------------------GCTTTAATT-AGTCC-AACTGAGTT----ATTGCTTGAATCTCAAATCGTGTCAGTCAAGCCTGACTTCATCCGTGGAATTTGCCTTGCT--ATCAT--G-------------------------AGTGC----------TGGATCTTATGTTGGTCA-----TATACGGG-ATACCAAATAACTGATTTAGTA----------------------------------------------------------------------------------GT-TGTGTT-------------------------------------------------------------------------------------------------------------------------------------------------------------------------------------------------------------------------------------------------------------------------------------------------------------------------------------------------------------------------TACTGAAGT---AATCATGTTAACTGACTTGGATCTACTGAAA----GTATG-----------------------------AAAAATAGCTGACAGTATATGACTGAAGTAATCATGTC-ATCCCTCGAGTCTACG-A-ATAC-AGTTGGGTTAAACTGTC-GAGACAACGGATAGATT---------------------------------------------------------------------------------------------------------------------------------------------------------------------------------------------------------------------GACTGTTCTTCCATCCTGTTT----ATACC--TTACCTAAA--CAAAGCCTGAGTCCACACAGCGTATGG------CGTTTCC-AGAGAACCAAATTAGGGG---AAAAAAAGGG-TCTTGAAA-CGACTAT--GCCTCGACTTTTGTTGACTTGGTGG-CTCACAAC-------CTGTT------------------------------ACGT--AGGCATATAAACAATTA---GGTTG------CTGGCTGGCTTGA-TTA-TTCTTTGTTACCTTGCTTGTCAATTGATTAAGAAGGCATCCTATCTC-TATGTTGATTGATGGA-----------------TTATTTTCACTAAATAGGTTCAAGAATGCTATGAGGTGGC
Elymus_nevskii_1a [St]			TCCTCGACCGCTTCCTCGACGTCCTGCAGGGCCTCCACGGCGACGATCTCAGGGAGATGGTAA-CT-------------------------------------------TCTCGCACTGTTCGATCTCGCACCGGATCCGAGCTGTCCCATCATCCA-TGTGCT----------ACTGCTACGCTGCTCCCATTGATTCCTCTGAACTTTACATGTGGCGCTTCGGGTTTCGAGTGGAGC--TCAGCTTAGTGTTTGCGGAGTGGGGTTGA----------CTTT-GGATTAAGTCTCGATGTCGGTAGATTTGTGCGTAATCTGGTGTTTTT-GTTA------AGTGGGAATTTGGACGATTGCCCTGGTGCTCAGTTTTT-CTGCCA----CAAACAAAA------TTTT---CCCTGCTCATCTATATTCCATTGTGGTT---TTAATTTTGGGAGCACT----------------------------------------GCTTTAGTT-AGTCC-AAATGAGTT----ATTGCTTGAATCTCAAATCGTGTCAGTCAAGCCTGACTTCATCCGTGAAATAT-CCTTGCT--ATCAT--G-------------------------AGTGC----------TGGATCTTATGTTGGTCATACAGTATATGGG-ATACCAAATAACTGACTTAGTA----------------------------------------------------------------------------------GT-TGTGTT-------------------------------------------------------------------------------------------------------------------------------------------------------------------------------------------------------------------------------------------------------------------------------------------------------------------------------------------------------------------------AACTGAAGT---AATCATGTTAACTGACTTGGATCTACTGAAA----GTATG-----------------------------AAAAATAGCTGACAGTATATGACTGAAGTAATCATGTC-ATCCCTTGATTCTACT-A-ATACCAGTTGGGTTAAACTGTC-GAGACAACGGATAGAT----------------------------------GACTTCTTAGGAGAACCGGCATGGAAGTGCTGATCATATTTA----------------------------------------------------------------------------------------CATGTATGGAAGTGTCGTTACGAAG-TGACATTGTCCATTGCTTGTAGGAGACTGTTCTTCCATCCTGTTT----ATACC--TTACCTAAA--CAAAGCCTGAGTCCACACAGCATATGG------CGTTTCC-AGAGAACCAAATTAGGG-----AAAAAAGGG-TCTTGAAA-CGACTAT--GCCTCGACTTCTGTTGACTTGGTGG-CTCACAAC-------CTGTT------------------------------ACGT--AGGCATATAAACAATTA---GGTTG------CTGGCTGGCTTGA-TTA-TTCTTTATTACCTTGCTTGTCAATTGATTAAGAAGGCATCCTATCTC-TATGTTGATTGATGGA-----------------TTATTTTCACTAAATAGGTTCAAGAATGC-----------
Elymus_pendulinus_1a [St]		TCCTCGACCGCTTCCTCGACGTCCTGCAGGGCCTCCACGGCGACGATCTCAGGGAGATGGTAA-CT-------------------------------------------TCTCGCACTGTTCGATCTCGCATCGGATCCGAGCTGTCCCATCATCCA-TGTGCT----------ACTGCTACGCTGTTCCCATTGATTCCTCTGAACTTTACATGTGGCGCTTCGGGTTTCGAGTGGAGC--TCAGCTTAGTGTTTGCGGAGTGGGGTTGA----------CTTT-GGATTAAGTCTCGATGTCGGTAGATTTGTGCGTAATCTGGTGTTTTT-GTTA------AGTGGGAATTTGGACGATTGCCCTGGTGCTCAGTTTTT-CTGCCA----CAAACAAAA------TTTT---CCCTGCTCATCTATATTCCATTGTGGTT---TTAATTTTGGGAGCACT----------------------------------------GCTTTAATT-AGTCC-AACTGAGTT----ATTGCTTGAATCTCAAATCGTGTCAGTCAAGCCTGACTTCATCCGTGAAATAT-CCTTGCT--ATCAT--G-------------------------AGTGC----------TGGATCTTATGTTGGTCA-------TACGGG-ATACCAAATAACTGACTTAGTA----------------------------------------------------------------------------------GT-TGTGTT-------------------------------------------------------------------------------------------------------------------------------------------------------------------------------------------------------------------------------------------------------------------------------------------------------------------------------------------------------------------------AACTGAAGT---AATCATGTTAACTGACTTGAATCTACTGAAA----GTATG-----------------------------AAAAATAGCTGACAGTATATGACTGAAGTAATCATGTC-ATCCCTTGATTCTACT-A-ATACCAGTTGGGTTAAACTGTC-GAGACAACGGATAGAT----------------------------------GACTTCTTAGGAGAACCGGCATGGAAGTGCTGATCATATTTA----------------------------------------------------------------------------------------CATGTATGGAAGTGTCGTTACGAAG-TGACATTGTCCATTGCTTGTAAAAGACTGTTCTTCCATCCTGTTT----ATACC--TTACCTAAA--CAAAGCCTGAGTCCACACAGCATATGG------CGTTTCC-AGAGAACCAAATTAGGG-----AAAAAAGGG-TCTTGAAA-CGACTAT--GCCTCGACTTTTGTTGACTTGGTGG-CTCACAAC-------CTGTT------------------------------ACGT--AGGCATATAAACAATTA---GGTTG------CTCGCTGGCTTGA-TTA-TTCTTTGTTACCTTGCTTGTCAATTGATTAAGAAGGCATCCTATCTC-TATGTTGATTGATGGA-----------------TTATTTTCACTAAATAGGTTCAAGAATGCTATGAGGTGGC
Elymus_semocostatus_1d [St]		TCCTCGACCGCTTCCTCGACGTCCTGCAGGGCCTCCACGGCGACGATCTCAGGGAGATGGTAA-CT-------------------------------------------TCTCGCACTGTTCGATCTCGCACCGGATCCGAGCTGTCCCATCATCCA-CGTGCT----------ACTGCTACGCTGTTCCCATTGATTCCTCTGAACTTTACATGTGGCGCTTCGGGTTTCGAGTGGAGC--TCAGCTTAGTGTTTGCGGAGTGGGGTTGA----------CTTT-GGATTAAGTCTCGATGTCGGTAGATTTGTGCGTAATCTGGTGTTTTT-GTTA------AGTGGGAATTTGGACGATTGCCCTGGTGCTCAGTTTTT-CTGCCA----CAAACAAAA------TTTT---CCCTGCTAATCTATATTCCATTGTGGTT---TTAATTTTGGGAGAACT----------------------------------------GCTTTAATT-AGTAC-AACTGAGTT----ATTGCTTGAATCTCAAATCGTGTCAGTCAAGCCTGACTTCATCCGTGAAATAT-CCTTGCT--ATCAT--G-------------------------AGTGC----------TGGATCTTATGTTGATCA-----TATACGGG-ATACCAAATAACTGACTTAGTA----------------------------------------------------------------------------------GT-TGTGTT-------------------------------------------------------------------------------------------------------------------------------------------------------------------------------------------------------------------------------------------------------------------------------------------------------------------------------------------------------------------------AACTGAAGC---AATCATGTTAACTGACTTGGATCTACTGAAA----GTATG-----------------------------AAAAATAGCTGACAGTGTATGACTGAAGTAATCATGTC-ATCCCTTGATTCTACT-A-ATACCAGTTGGGTTAAACTGTC-GAGACAACGGATAGAT----------------------------------GACTTCTTAGGAGAACCGGCATGGAAGTGCTGATCATATTTA----------------------------------------------------------------------------------------CATGTATGGAAGTGTCGTTACGAAG-TGACATTGTCCATTGCTTGTAGGAGAGTGTTCTTCCATCCTGTTT----ATACC--TTACCTAAA--CAAAGCCTGAGTCCACACAGCATATGG------CGTTTCC-AGAGAACCAAATTAGGG----AAAAAAAGGG-TCTTGAAA-CGACTAT--GCCTCGACTTTTGTTGACTTGGTGG-CTCACAAC-------CTGTT------------------------------ACGT--AGGCATATAAACAATTA---GGCTG------CTGGCTGGCTTGA-TTA-TTCTTTGTTACCTTGCTTGTCAATTGATTAAGAAGGCATCCTATCTC-TATGTTGATTGATGGA-----------------TTATTTTCACTAAATAGGTTCAAGAATGC-----------
Elymus_semicostatus_2a [St] 		TCCTCGACCGCTTCCTCGACGTCCTGCAGGGCCTCCACGGCGACGATCTCAGGGAGATGGTAA-CT-------------------------------------------TCTCGCACTGTTCGATCTCGCACCGGATCCGAGCTGTCCCATCATCCA-CGTGCT----------ACTGCTACGCTGTTCCCATTGATTCCTCTGAACTTTACATGTGGCGCTTCGGGTTTCGAGTGGAGC--TCAGCTTAGTGTTTGCGGAGTGGGGTTGA----------CTTT-GGATTAAGTCTCGATGTCGGTAGATTTGTGCGTAATCTGGTGTTTTT-GTTA------AGTGGGAATTTGGACGATTGCCCTGGTGCTCAGTTTTT-CTGCCA----CAAACAAAA------TTTT---CCCTGCTAATCTATATTCCATTGTGGTT---TTAATTTTGGGAGAACT----------------------------------------GCTTTAATT-AGTAC-AACTGAGTT----AGTGCTTGAATCTCAAATCGTGTCAGTCAAGCCTGACTTCATCCGTGAAATAT-CCTTGCT--ATCAT--G-------------------------AGTGC----------TGGATCTTATGTTGATCA-----TATACGGG-ATACCAAATAACTGACTTAGTA----------------------------------------------------------------------------------GT-TGTGTT-------------------------------------------------------------------------------------------------------------------------------------------------------------------------------------------------------------------------------------------------------------------------------------------------------------------------------------------------------------------------AACTGAAGT---AATCATGTTAACTGACTTGGATCTACTGAAA----GTATG-----------------------------AAAAATAGCTGACAGTGTATGACTGAAGTAATCATGTC-ATCCCTTAATTCTACT-A-ATACCAGTTGGGTTAAACTGTC-GAGACAACGGATAGAT----------------------------------GACTTCTTAGGAGAACCGGCATGGAAGTGCTGATCATATTTA----------------------------------------------------------------------------------------CATGTATGGAAGTGTCGTTACGAAG-TGACATTGTCCATTGCTTGTAGGAGAGTGTTCTTCCATCCTGTTT----ATACC--TTACCTAAA--CAAAGCCTGAGTCCACACAGCATATGG------CGTTTCC-AGAGAACCAAATTAGGG----AAAAAAAGGG-TCTTGAAA-CGACTAT--GCCTCGACTTTTGTTGACTTGGTGG-CTCACAAC-------CTGTT------------------------------ACGT--AGGCATATAAACAATTA---GGCTG------CTGGCTGGCTTGA-TTA-TTCTTTGTTACCTTGCTTGTCAATTGATTAAGAAGGCATCCTATCTC-TATGTTGATTGATGGA-----------------TTATTTTCACTAAATAGGTTCAAGAATGCTATGAGGTGGC
Elymus_abolinii_1a [Y]			TCCTCGACCGCTTCCTCGACGTCCTGCAGGGCCTCCACGGCGACGATCTCAGGGAGATGGTAA-CT-------------------------------------------TCCCGCACTGTTCGATCTCGCACCGGATCCGAGCTGTCCCGTCATCCA-TGTGCT----------ACTGATGCGCTGTTCCCATTGATTCCTCTGAATTTTACATGTGGCGCTTCGGGTTTCGAGTGGAGTTTTCAGCTCAGTGTTTACGGAGCGGGGTTGA----------CTTT-GGGTTAAGTCTCGATGTCGGTAGATTTGTGCGTAATCTGGTGTTTTC-GTTA------AGTGGGAGTTTGGACGATTGCCCAGGTGCTCAGGCTTT-CTGCCA----CAAACAA---TTTTTTTTT--CCGCAGCCAATCTATATTCCATTGTGGTC---TTGATTTTGGGAGCACT----------------------------------------GCTTTAATT-AGTCG-AACTGGGTT----ACTGATTGAATCTCAAATCGTGTCAGTCAAGCCTGACTTCATCCGTGGAATTTGCCTTGCT--ATCAT--G-------------------------AGTGC----------TGGATCTTATGTTGGTCA-----TATACGGG-AGACCAAATAACTGACTTAGTA----------------------------------------------------------------------------------GT-TGTGTT-------------------------------------------------------------------------------------------------------------------------------------------------------------------------------------------------------------------------------------------------------------------------------------------------------------------------------------------------------------------------AACTAAAGT--AAATCATGTTAACTGACTTGGATCTACTGAAA----TTATG-----------------------------ATAAATAGCTGACAGTGT------------------TC-ATCTAAT-AGTCTACGAATATACTAGTAGGGTTAAACTGTC-GAGACAACGGATAGAT----------------------------------GACTTCTTAGGGGAACCGGCATGGAAGTGCTCATCATATTTA----------------------------------------------------------------------------------------CATGTGTGGAAGTGTAGTTTCCAAG-TGACATTATCCATTGCTTCTAGGAGACTGTTCTTCCATCTTGTTC------ACCTTATACCTAAA--CAAAGCCTGGGTCCACACAACATATGG------CGTTTCC-AGAGAACCAAACTAGGGG----AAAAAAGG-TTCTTGAAA-CGACTAT--GCCTTGACTTTTGTTGACTTGGTGG-CTCACAAC-------CTGTT------------------------------ACGT--AGGCATATAAACAAATA---GGTTG------CTGGTCGGCTTGA-TTA-TTTTTTGTTCCCTCGCTTGTCAATTGATTAAGAAGACATCCTATCTCTTATGTTGATTGATGGACATGCATAACTGAATTATTATTTTCACTAAACAGGTTCAAGAATGCTATGAGGTGGC
Elymus_abolinii_2i [Y]			TCCTCGACCGCTTCCTCGACGTCCTGCAGGGCCTCCACGGCGACGATCTCAGGGAGATGGTAA-CT-------------------------------------------TCCCGCACTGTTCGATCTCGCACCGGATCCGAGCTGTCCCGTCATCCA-TGTGCT----------ACTGATGCGCTGTTCCCATTGATTCCTCTGAATTTTACATGTGGCGCTTCGGGTTTCGAGTGGAGTTTTCAGCTCAGTGTTTACGGAGCGGGGTTGA----------CTTT-GGGTTAAGTCTCGATGTCGGTAGATTTGTGCGTAATCTGGTGTTTTC-GTTA------AGTGGGAGTTTGGACGATTGCCCAGGTGCTCAGGCTTT-CTGCCA----CAAACAA---TTTTTTTTT--CCGCAGCCAATCTATATTCCATTGTGGTC---TTGATTTTGGGAGCACT----------------------------------------GCTTTAATT-AGTCG-AACTGGGTT----ACTGATTGAATCTCAAATCGTGTCAGTCAAGCCTGACTTCATCCGTGGAATTTGCCTTGCT--ATCAT--G-------------------------AGTGC----------TGGATCTTATGTTGGTCA-----TATACGGG-AGACCAAATAACTGACTTAGTA----------------------------------------------------------------------------------GT-TGTGTT-------------------------------------------------------------------------------------------------------------------------------------------------------------------------------------------------------------------------------------------------------------------------------------------------------------------------------------------------------------------------AACTAAAGT--AAATCATGTTAACTGACTTGGATCTACTGAAA----TTATG-----------------------------ATAAATAGCTGACAGTGT------------------TC-ATCTAAT-AGTCTACGAATATACTAGTTGGGTTAAACTGTC-GAGACAACGGATAGAT----------------------------------GACTTCTTAGGGGAACCGGCATGGAAGTGCTCATCATATTTA----------------------------------------------------------------------------------------CATGTGTGGAAGTGTAGTTTCCAAG-TGACATTGTCCATTGCTTCTAGGAGACTGTTCTTCCATCTTGTTC------ACCTTATACCTAAA--CAAAGCCTGGGTCCACACAACATATGG------CGTTTCC-AGAGAACCAAACTAGGGG----AAAAAAGG-TTCTTGAAA-CGACTAT--GCCTTGACTTTTGTTGACTTGGTGG-CTCACAAC-------CTGTT------------------------------ACGT--AGGCATATAAACAAATA---GGTTG------CTGGTCGGCTTGA-TTA-TTTTTTGTTCCCTCGCTTGTCAATTGATTAAGAAGACATCCTATCTCTTATGTTGATTGATGGACATGCATAACTGAATTATTATTTTCACTAAACAGGTTCAAGAATGCTATGAGGTGGC
Elymus_antiquus_1a [Y]			TCCTCGACCGCTTCCTCGACGTCCTGCAGGGCCTCCACGGCGACGATCTCAGGGAGATGGTAA-CT-------------------------------------------TCCCGCACTGTTCGATCTCGCACCGGATCCGAGCTGTCCCGTCATCCA-TGTGCT----------ACTGATGCGCTGTTCCCATTGATTCCTCTGAATTTTACATGTGGCGCTTCGGGTTTCGAGTGGAGTTTTCAGCTCAGTGTTTACGGAGCGGGGTTGA----------CTTT-GGGTTAAGTCTCGATGTCGGTAGATTTGTGCGTAATCTGGTGTTTTC-GTTA------AGTGGGAGTTTGGACGATTGCCCAGGTGCTCAGGCTTT-CTGCCA----CAAACAA---TTTTTTTTT--CCGCAGCCAATCTATATTCCATTGTGGTC---TTGATTTTGGGAGCACT----------------------------------------GCTTTAATT-AGTCG-AACTGGGTT----ACTGATTGAATCTCAAATCGTGTCAGTCAAGCCTGACTTCATCCGTGAAATTTGCCTTGCT--ATCAT--G-------------------------AGTGC----------TGGATCTTATGTTGGTCA-----TATACGGG-AGACCAAATAACTGACTTAGTA----------------------------------------------------------------------------------GT-TGTGTT-------------------------------------------------------------------------------------------------------------------------------------------------------------------------------------------------------------------------------------------------------------------------------------------------------------------------------------------------------------------------AACTAAAGT--AAATCATGTTAACTGACTAGGATCTACTGAAA----TTATG-----------------------------ATAAATAGCTGACAGTGT------------------TC-ATCTAAT-AGTCTACGAATATACTAGTTGGGTTAAACTGTC-GAGACAACGGATAGAT----------------------------------AACTTCTTAGGGGAACCGGCATGGAAGTGCTCATCATATTTA----------------------------------------------------------------------------------------CATGTGTGGAAGTGTAGTTTCCAAG-TGACATTGTCCATTGCTTCTAGGAGACTGTTCTTCCATATTGTTT------ACCTTATACCTAAA--CAAAGCCTGGGTCCACACAACATATGG------CGTTTCC-AGAGAACCAAACTAGGGG----AAAAAAGG-TTCTTGAAA-CGACTAT--GCCTTGACTTTTGTTGACTTGGTGG-CTCACAAC-------CTGTT------------------------------ACGT--AGGCATATAAACAAATA---GGTTG------CTGGTCGGCTTGA-TTA-TTTTTTGTTCCCTCGCTTGTCAATTGATTAAGAAGACATCCTATCTCTTATGTTGATTGATGGACATGCATAACTGAATTATTATTTTCACTAAACAGGTTCAAGAATGCTATGAGGTGGC
Elymus_antiquus_2c [Y]			TCCTCGACCGCTTCCTCGACGTCCTGCAGGGCCTCCACGGCGACGATCTCAGGGAGATGGTAA-CT-------------------------------------------TCCCGCACTGTTCGATCTCGCACCGGATCCGAGCTGTCCCGTCATCCA-TGTGCT----------ACTGATGCGCTGTTCCCATTGATTCCTCTGAATTTTACATGTGGCGCTTCGGGTTTCGAGTGGAGTTTTCAGCTCAGTGTTTACGGAGCGGGGTTGA----------CTTT-GGGTTAAGTCTCGATGTCGGTAGATTTGTGCGTAATCTGGTGTTTTC-GTTA------AGTGGGAGTTTGGACGATTGCCCAGGTGCTCAGGCTTT-CTGCCA----CAAACAA---TTTTTTTTT--CCGCAGCCAATCTATATTCCATTGTGGTC---TTGATTTTGGGAGCACT----------------------------------------GCTTTAATT-AGTCG-AACTGGGTT----ACTGATTGAATCTCAAATCGTGTCAGTCAAGCCTGACTTCATCCGTGAAATTTGCCTTGCT--ATCAT--G-------------------------AGTGC----------TGGATCTTATGTTGGTCA-----TATACGGG-AGACCAAATAACTGACTTAGTA----------------------------------------------------------------------------------GT-TGTGTT-------------------------------------------------------------------------------------------------------------------------------------------------------------------------------------------------------------------------------------------------------------------------------------------------------------------------------------------------------------------------AACTAAAGT--AAATCATGTTAACTGACTAGGATCTACTGAAA----TTATG-----------------------------ATAAATAGCTGACAGTGT------------------TC-ATCTAAT-AGTCTACGAATATACTAGTTGGGTTAAACTGTC-GAGACAACGGATAGAT----------------------------------GACTTCTTAGGGGAACCGGCATGGAAGTGCTCATCATATTTA----------------------------------------------------------------------------------------CATGTGTGGAAGTGTAGTTTCCAAG-TGACATTGTCCATTGCTTCTAGGAGACTGTTCTTCCATATTGTTT------ACCTTATACCTAAA--CAAAGCCTGTGTCCACACAACATATGG------CGTTTCC-AGAGAACCAAACTAGGGG----AAAAAAGG-TTCTTGAAA-CGACTAT--GCCTTGACTTTTGTTGACTTGGCGG-CTCACAAC-------CTGTT------------------------------ACGT--AGGCATATAAACAAATA---GGTTG------CTGGTCGGCTTGA-TTA-TTTTTTGTTCCCTCGCTTGTCAATTGATTAAGAAGACATCCTATCTCTTATGTTGATTGATGGACATGCATAACTGAATTATTATTTTCACTAAACAGGTTCAAGAATGC-----------
Elymus_antiquus_3c [Y]			TCCTCGACCGCTTCCTCGACGTCCTGCAGGGCCTCCACGGCGACGATCTCAGGGAGATGGTAA-CT-------------------------------------------TCCCGCACTGTTCGATCTCGCACCGGATCCGAGCTGTCCCGTCGTCCA-TGTGCT----------ACTGATGCGCTGTTCCCATTGATTCCTCTGAATTTTACATGTGGCGCTTCGGGTTTCGAGTGGAGTTTTCAGCTCAGTGTTTACGGAGCGGGGTTGA----------CTTT-GGGTTAAGTCTCGATGTCGGTAGATTTGTGCGTAATCTGGTGTTTTC-GTTA------AGTGGGAGTTTGGACGATTGCCCAGGTGCTCAGGCTTT-CTGCCA----CAAACAA----TTTTTTTT--CCGCAGCCAATCTATATTCCATTGTGGTC---TTGATTTTGGGAGCACT----------------------------------------GCTTTAATT-AGTCG-AACTGGGTT----ACTGATTGAATCTCAAATCGTGTCAGTCAAGCCTGACTTCATCCGTGAAATTTGCCTTGCT--ATCAT--G-------------------------AGTGC----------TGGATCTTATGTTGGTCA-----TATACGGG-AGACCAAATAACTGACTTAGTA----------------------------------------------------------------------------------GT-TGTGTT-------------------------------------------------------------------------------------------------------------------------------------------------------------------------------------------------------------------------------------------------------------------------------------------------------------------------------------------------------------------------AACTAAAGT--AAATCATGTTAACTGACTAGGATCTACTGAAA----TTATG-----------------------------ATAAATAGCTGACAGTGT------------------TC-ATCTAAT-AGTCTACGAATATACTAGTTGGGTTAAACTGTC-GAGACAACGGATAGAT----------------------------------GACTTCTTAGGGGAACCGGCATGGAAGTGCTCATCATATTTA----------------------------------------------------------------------------------------CATGTGTGGAAGTGTAGTTTCCAAG-TGACATTGTCCATTGCTTCTAGGAGACTGTTCTTCTATATTGTTT------ACCTTATACCTAAA--CAAAGCCTGTGTCCACACAACATATGG------CGTTTCC-AGAGAACCAAACTAGGGG----AAAAAAGG-TTCTTGAAA-CGACTAT--GCCTTGACTTTTGTTGACTTGGTGG-CTCACAAC-------CTGTT------------------------------ACGT--AGGCATATAAACAAATA---GGTTG------CTGGTCGGCTTGA-TTA-TTTTTTGTTCCCTCGCTTGTCAATTGATTAAGAAGACATCCTATCTCTTATGTTGATTGATGGACATGCATAACTGAATTATTATTTTCACTAAACAGGTTCAAGAATGCTATGAGGTGGC
Elymus_antiquus_4h [Y]			TCCTCGACCGCTTCCTCGACGTCCTGCAGGGCCTCCACGGCGACGATCTCAGGGAGATGGTAA-CT-------------------------------------------TCCCGCACTGTTCGATCTCGCACCGGATCCGAGCTGTCCCGTCATCCA-TGTGCT----------ACTGATGCGCTGTTCCCATTGATTCCTCTGAATTTTACATGTGGCGCTTCGGGTTTCGAGTGGAGTTTTCAGCTCAGTGTTTACGGAGCGGGGTTGA----------CTTT-GGGTTAAGTCTCGATGTCGGTAGATTTGTGCGTAATCTGGTGTTTTC-GTTA------AGTGGGAGTTTGGACGATTGCCCAGGTGCTCAGGCTTT-CTGCCA----CAAACAA----TTTTTTTT--CCGCAGCCAATCTATATTCCATTGTGGTC---TTGATTTTGGGAGCACT----------------------------------------GCTTTAATT-AGTCG-AACTGGGTT----ACTGATTGAATCTCAAATCGTGTCAGTCAAGCCTGACTTCATCCGTGAAATTTGCCTTGCT--ATCAT--G-------------------------AGTGC----------TGGATCTTATGTTGGTCA-----TATACGGG-AGACCAAATAACTGACTTAGTA----------------------------------------------------------------------------------GT-TGTGTT-------------------------------------------------------------------------------------------------------------------------------------------------------------------------------------------------------------------------------------------------------------------------------------------------------------------------------------------------------------------------AACTAAAGT--AAATCATGTTAACTGACTAGGATCTACTGAAA----TTATG-----------------------------ATAAATAGCTGACAGTGT------------------TC-ATCTAAT-AGTCTACGAATATACTAGTTGGGTTAAACTGTC-GAGACAACGGATAGAT----------------------------------AACTTCTTAGGGGAACCGGCATGGAAGTGCTCATCATATTTA----------------------------------------------------------------------------------------CATGTGTGGAAGTGTAGTTTCCAAG-TGACATTGTCCATTGCTTCTAGGAGACTGTTCTTCCATATTGTTT------ACCTTATACCTAAA--CAAAGCCTGGGTCCACACAACATATGG------CGTTTCC-AGAGAACCAAACTAGGGG----AAAAAAGG-TTCTTGAAA-CGACTAT--GCCTTGACTTTTGTTGACTTGGTGG-CTCACAAC-------CTGTT------------------------------ACGT--AGGCATATAAACAAATA---GGTTG------CTGGTCGGCTTGA-TTA-TTTTTTGTTCCCTCGCTTGTCAATTGATTAAGAAGACATCCTATCTCTTATGTTGATTGATGGACATGCATAACTGAATTATTATTTTCACTAAACAGGTTCAAGAATGCTATGAGGTGGC
Elymus_caucasicus_1d [Y]		TCCTCGACCGCTTCCTCGACGTCCTGCAGGGCCTCCACGGCGACGATCTCAGGGAGATGGTAA-CT-------------------------------------------TCCCGCACTGTTCGATCTCGCACCGGATCCGAGCTGTCCCGTCATCCA-TGTGCT----------ACTGCTGCGCTGTTCCCATTGATTCCTCTGAATTTTACATGTGGCGCTTCGGGTTTCGAGTGGAGTTTTCAGCTCAGTGTTTACGGAGCGGGGTTGA----------CTTT-GGGTTAAATCTCGATGTCGGTAGATTTGTGCGTAATCTGGTGTTTTC-GTTA------AGTGGGAGTTTGGACGATTGCCCAGGTGCTCAGGCTTT-CTGCCA----CAAACAA---TTTTTTTTT--CCGCAGCCAATCTATATTCCATTGTGGTC---TTGATTTTGGGAGCACT----------------------------------------GCTTTAATT-AGTCG-AACTGGGTT----ACTGATTGAATCTCAAATCGTGTCAGTCAAGCCTGACTTCATCCGTGGAATTTGCCTTGCT--ATCGT--G-------------------------AGTGC----------TGGATCTTATGTTGGTCA-----TATACGGG-AGACCAAATAACTGACTTAGTA----------------------------------------------------------------------------------GT-TGTGTT-------------------------------------------------------------------------------------------------------------------------------------------------------------------------------------------------------------------------------------------------------------------------------------------------------------------------------------------------------------------------AACTAAAGT--AAATCATGTTAACTGACTTGGATCTACTGAAA----TTATG-----------------------------ATAAATAGCTGACAGTGT------------------TC-ATCTAAT-AGTCTACGAATATACTAGTTGGGTTAAACTGTC-GAGACAACGGATAGAT----------------------------------GACTTCTTAGGGGAACCGGCATGGAAGTGCTCATCATATTTA----------------------------------------------------------------------------------------CATGTGTGGAAGTGTAGTTTCCAAG-TGACATTGTCCATTGCTTGTAGGAGACTGTTCTTCCATCTTGTTT------ACCTTATACCTAAA--CAAAGCCTGAGTCCACACAACATATGG------CGTTTCC-AGAGAACCAAACTAGGGG----AAAAAAGG-TTCTTGAAA-CGACTAT--GCCTTGACTTTTGTTGACTTGGTGG-CTCACAAC-------CTGTT------------------------------ACGT--AGGCATATAAACAAATA---GGTTG------CTGGTCGGCTTGA-TTA-TTTTTTGTTCCCTCGCTTGTCAATTGATTAAGAAGACATCCTATCTCTTATGTTGATTGATGGACATGCATAACTGAATTATTATTTTCACTAAACAGGTTCAAGAATGCTATGAGGTGGC
Elymus_ciliaris_1c [Y]			TCCTCGACCGCTTCCTCGACGTCCTGCAGGGCCTCCACGGCGACGATCTCAGGGAGATGGTAA-CT-------------------------------------------TCCCGCACTGTTCGATCTCGCACCGGATCCGAGCTGTCCCGTCATCCA-TGTGCT----------ACTGATGCGCTGTTCCCATTGATTCCTCTGAATTTTACATGTGGCGCTTCGGGTTTCGAGTGGAGTTTTCAGCTCAGTGTTTACGGAGCGGGGTTGA----------CTTT-GGGTTAAGTCTCGATGTCGGTAGATTTGTGCGTAATCTGGTGTTTTC-ATTA------AGTGGGAGTTTGGACGATTGCCCAGGTGCTCAGGCTTT-CTGCCA----CAAACAA----TTTTTTTT--CCGCAGCCAATCTATATTCCATTGTGGTC---TTGATTTTGGGAGCACT----------------------------------------GCTTTAATT-AGTCG-AACTGGGTT----ACTGATTGAATCTCAAATCGTGTCAGTCAAGCCTGACTTCATCCGTGGAATTTGCCTTGCT--ATCAT--G-------------------------AGTGC----------TGGATCTTATGTTGGTCA-----TATACGGG-AGACCAAATAACTGACTTAGTA----------------------------------------------------------------------------------GT-TGTGTT-------------------------------------------------------------------------------------------------------------------------------------------------------------------------------------------------------------------------------------------------------------------------------------------------------------------------------------------------------------------------AACTAAAGT--AAATCATGTTAACTGACTTGGATCTACTGAAA----TTATG-----------------------------ATAAATAGCTGACAGTGT------------------TC-ATCTAAT-AGTCTACGAATATACTAGTTGGGTTAAACTGTC-GAGACAACGGATAGAT----------------------------------GACTTCTTAGGGGAACCGGCATGGAAGTGCTCATCATATTTA----------------------------------------------------------------------------------------CATGTGTGGAAGTGTAGTTTCCAAG-TGACATTGTCCATTGCTTCTAGGAGACTGTTCTTCCATCTTGTTT------ACCTTATACCTAAA--CAAAGCCTGGGTCCACTCAACATATGG------CGTTTCC-AGAGAACCAAACTAGGGG----AAAAAAGG-TTCTTGAAA-CGACTAT--GCCTTGACTTTTGTTGACTTGGTGG-CTCACAAC-------CTGTT------------------------------ACGT--AGGCATATAAACAAATA---GGTTG------CTGGTCGGCTTAA-TTA-TTTTTTGTTCCCTCGCTTGTCAATTGATTAAGAAGACATCCTATCTCTTATGTTGATTGATGGACATGCATAACTGAATTATTATTTTCACTAAACAGGTTCAAGAATGCTATGAGGTGGC
Elymus_ciliaris_1h [Y]			TCCTCGACCGCTTCCTCGACGTCCTGCAGGGCCTCCACGGCGACGATCTCAGGGAGATGGTAA-CT-------------------------------------------TCTCGCACTGTTCGATCTCGCACCGGATCCGAGCTGTCCCGTCATCCA-TGTGCT----------ACTGATGCGCTGTTCCCATTGATTCCTCTGAATTTTACATGTGGCGCTTCGGGTTTCGAGTGGAGTTTTCAGCTCAGTGTTTACGGAGCGGGGTTGA----------CTTT-GGGTTAAGTCTCGATGTCGGTAGATTTGTGCGTAATCTGGTGTTTTC-ATTA------AGTGGGAGTTTGGACGATTGCCCAGGTGCTCAGGCTTT-CTGCCA----CAAACAA----TTTTTTTT--CCGCAGCCAATCTATATTCCATTGTGGTC---TTGATTTTGGGAGCACT----------------------------------------GCTTTAATT-AGTCG-AACTGGGTT----ACTGATTGAATCTCAAATCGTGTCAGTCAAGCCTGACTTCATCCGTGGAATTTGCCTTGCT--ATCAT--G-------------------------AGTGC----------TGGATCTTATGTTGGTCA-----TATACGGG-AGACCAAATAACTGACTTAGTA----------------------------------------------------------------------------------GT-TGTGTT-------------------------------------------------------------------------------------------------------------------------------------------------------------------------------------------------------------------------------------------------------------------------------------------------------------------------------------------------------------------------AACTAAAGT--AAATCATGTTAACTGACTTGGATCTACTGAAA----TTATG-----------------------------ATAAATAGCTGACAGTGT------------------TC-ATCTAAT-AGTCTACGAATATACTAGTTGGGTTAAACTGTC-GAGACAACGGATAGAT----------------------------------GACTTCTTAGGGGAACCGGCATGGAAGTGCTCATCATATTTA----------------------------------------------------------------------------------------CATGTGTGGAAGTGTAGTTTCCAAG-TGACATTGTCCATTGCTTCTAGGAGACTGTTCTTCCATCTTGTTT------ACCTTATACCTAAA--CAAAGCCTGGGTCCACTCAACATATGG------CGTTTCC-AGAGAACCAAACTAGGGG----AAAAAAGG-TTCTTGAAA-CGACTAT--GCCTTGACTTTTGTTGACTTGGTGG-CTCACAAC-------CTGTT------------------------------ACGT--AGGCATATAAACAAATA---GGTTG------CTGGTCGGCTTAA-TTA-TTTTTTGTTCCCTCGCTTGTCAATTGATTAAGAAGACATCCTATCTCTTATGTTGATTGATGGACACGCATAACTGAATTATTATTTTCACTAAACAGGTTCAAGAATGCTATGAGGTGGC
Elymus_ciliaris_2a [Y]			TCCTCGACCGCTTCCTCGACGTCCTGCAGGGCCTCCACGGCGACGATCTCAGGGAGATGGTAA-CT-------------------------------------------TCCCGCACTGTTCGATCTCGCACCGGATCCGAGCTGTCCCGTCATCCA-TGTGCT----------ACTGATGCGCTGTTCCCATTGATTCCTCTGAATTTTACATGTGGCGCTTCGGGTTTCGAGTGGAGTTTTCAGCTCAGTGTTTACGGAGCGGGGTTGA----------CTTT-GGGTTAAGTCTCGATGTCGGTAGATTTGTGCGTAATCTGGTGTTTTC-ATTA------AGTGGGAGTTTGGACGATTGCCCAGGTGCTCAGGCTTT-CTGCCA----CAAACAA----TTTTTTTT--CCGCAGCCAATCTATATTCCATTGTGGTC---TTGATTTTGGGAGCACT----------------------------------------GCTTTAATT-AGTCG-AACTGGGTT----ACTGATTGAATCTCAAATCGTGTCAGTCAAGCCTGACTTCATCCGTGGAATTTGCCTTGCT--ATCAT--G-------------------------AGTGC----------TGGATCTTATGTTGGTCA-----TATACGGG-AGACCAAATAACTGACTTAGTA----------------------------------------------------------------------------------GT-TGTGTT-------------------------------------------------------------------------------------------------------------------------------------------------------------------------------------------------------------------------------------------------------------------------------------------------------------------------------------------------------------------------AACTAAAGT--AAATCATGTTAACTGACTTGGATCTACTGAAA----TTATG-----------------------------ATAAATAGCTGACAGTGT------------------TC-ATCTAAT-AGTCTACGAATATACTAGTTGGGTTAAACTGTC-GAGACAACGGATAGAT----------------------------------GACTTCTTAGGGGAACCGGCATGGAAGTGCTCATCATATTTA----------------------------------------------------------------------------------------CATGTGTGGAAGTGTAGTTTCCAAG-TGACATTGTCCATTGCTTCTAGGAGACTGTTCTTCCATCTTGTTT------ACCTTATACCTAAA--CAAAGCCTGGGTCCACTCAACATATGG------CGTTTCC-AGAGAACCAAACTAGGGG----AAAAAAGG-TTCTTGAAA-CGACTAT--GCCTTGACTTTTGTTGACTTGGTGG-CTCACAAC-------CTGTT------------------------------ACGT--AGGCATATAAACAAATA---GGTTG------CTGGTCGGCTTAA-TTA-TTTTTTGTTCCCTCGCTTGTCAATTGATTAAGAAGACATCCTATCTCTTATGTTGATTGATGGACATGCATAACTGAATTATTATTTTCACTAAACAGGTTCAAGAATGC-----------
Elymus_ciliaris_5c [Y]			TCCTCGACCGCTTCCTCGACGTCCTGCAGGGCCTCCACGGCGACGATCTCAGGGAGATGGTAA-CT-------------------------------------------TCCCGCACTGTTCGATCTCGCACCGGATCCGAGCTGTCCCGTCATCCA-TGTGCT----------ACTGATGCGCTGTTCCCATTGATTCCTCTGAATTTTACATGTGGCGCTTCGGGTTTCGAGTGGAGTTTTCAGCTCAGTGTTTACGGAGCGGGGTTGA----------CTTT-GGGTTAAGTCTCGATGTCGGTAGATTTGTGCGTAATCTGGTGTTTTC-ATTA------AGTGGGAGTTTGGACGATTGCCCAGGTGCTCAGGCTTT-CTGCCA----CAAACAA----TTTTTTTT--CCGCAGCCAATCTATATTCCATTGTGGTC---TTGATTTTGGGAGCACT----------------------------------------GCTTTAATT-AGTCG-AACTGGGTT----ACTGATTGAATCTCAAATCGTGTCAGTCAAGCCTGACTTCATCCGTGGAATTTGCCTTGCT--ATCAT--G-------------------------AGTGC----------TGGATCTTATGTTGGTCA-----TATACGGG-AGACCAAATAACTGACTTAGTA----------------------------------------------------------------------------------GT-TGTGTT-------------------------------------------------------------------------------------------------------------------------------------------------------------------------------------------------------------------------------------------------------------------------------------------------------------------------------------------------------------------------AACTAAAGT--AAATCATGTTAACTGACTTGGATCTACTGAAA----TTATG-----------------------------ATAAATAGCTGACAGTGT------------------TC-ATCTAAT-AGTCTACGAATATACTAGTTGGGTTAAACTGTC-GAGACAACGGATAGAT----------------------------------GACTTCTTAGGGGAACCGGCATGGAAGTGCTCATCATATTTA----------------------------------------------------------------------------------------CATGTGTGGAAGTGTAGTTTCCAAG-TGACATTGTCCATTGCTTCTAGGAGACTGTTCTTCCATCTTGTTT------ACCTTATACCTAAA--CAAAGCCTGGGTCCACTCAACATATGG------TGTTTCC-AGAGAACCAAACTAGGGG----AAAAAAGG-TTCTTGAAA-CGACTAT--GCCTTGACTTTTGTTGACTTGGTGG-CTCACAAC-------CTGTT------------------------------ACGT--AGGCATATAAACAAATA---GGTTG------CTGGTCGGCTTAA-TTA-TTTTTTGTTCCCTCGCTTGTCAATTGATTAAGAAGACATCCTATCTCTTATGTTGATTGATGGACATGCATAACTGAATTATTATTTTCACTAAACAGGTTCAAGAATGCTATGAGGTGGC
Elymus_gmelinii_1a [Y]			TCCTCGACCGCTTCCTCGACGTCCTGCAGGGCCTCCACGGCGACGATCTCAGGGAGATGGTAA-CT-------------------------------------------TCCCGCACTGTTCGATCTCGCACCGGATCCGAGCTGTCCCGTCATCCA-TGTGCT----------ACTGATGCGCTGTTCCCATTGATTCCTCTGAATTTTACATGTGGCGCTTCGGGTTTCGAGTGGAGTTTTCAGCTCAGTGTTTACGGAGCGGGGTTGA----------CTTT-GGGTTAAGTCTCGATGTCGGTAGATTTGTGCGTAATCTGGTGTTTTC-GTTA------AGTGGGAGTTTGGACGATTGCCCAGGTGCTCAGGCTTT-CTGCCA----CAAACAAA---TTTTTTTT--CCGCAGCCAATCTATATTCCATTGTGGTC---TTGATTTTGGGAGCACT----------------------------------------GCTTTAATT-AGTCG-AACTGGGTT----ACTGATTGAATCTCAAATCGTGTCAGTCAAGCCTGACTTCATCCGTGGAATTTGCCTTGCT--ATCAT--G-------------------------AGTGC----------TGGATCTTATGTTGGTCA-----TATACGGG-AGACCAAATAACTGACTTAGTA----------------------------------------------------------------------------------GT-TGTGTT-------------------------------------------------------------------------------------------------------------------------------------------------------------------------------------------------------------------------------------------------------------------------------------------------------------------------------------------------------------------------AACTAAAGT--AAATCATGTTAACTGACTTGGATCTACTGAAA----TTATG-----------------------------ATAAATAGCTGACAGTGT------------------TC-ATCTAAT-AGTCTACGAATATACTAGTTGGGTTAAACTGTC-GAGACAACGGATAGAT----------------------------------GACTTCTTAGGGGAACCGGCATGGAAGTGCTCATCATATTTA----------------------------------------------------------------------------------------CATGTGTGGAAGTGTAGTTTCCAAG-TGACATTGTCCATTGCTTCTAGGAGACTGTTCTTCCATCTTGTTT------ACCTTATACCTAAA--CAAAGCCTGGGTCCACACAACATATGG------CGTTTCC-AGAGAACCAAACTAGGGG----AAAAAAGG-TTCTTGAAA-CGACTAT--GCCTTGACTTTTGTTGACTTGGTGG-CTCACAAC-------CTGTT------------------------------ACGT--AGGCATATAAACAAATA---GGTTG------CTGGTCGGCTTGA-TTA-TTTTTTGTTCCCTCGCTTGTCAATTGATTAAGAAGACATCCTACCTCTTATGTTGATTGATGGACATGCATAACTGAATTATTATTTTCACTAAACAGGTTCAAGAATGCTATGAGGTGGC
Elymus_longearistatus_1aa [Y]		TCCTCGACCGCTTCCTCGACGTCCTGCAGGGCCTCCACGGCGACGATCTCAGGGAGATGGTAA-CT-------------------------------------------TCCCGCACTGTTCGATCTCGCACCGGATCCGAGCTGTCCCGTCATCCA-TGTGCT----------ACTGATGCGCTGTTCCCATTGATTCCTCTGAATTTTACATGTGGCGCTTCGGGTTTCGAGTGGAGTTTTCAGCTCAGTGTTTACGGAGCGGGGTTGA----------CTTT-GGGTTAAGTCTCGATGTCGGTAGATTTGTGCGTAATCTGGTGTTTTC-GTTA------AGTGGGAGTTTGGACGATTGCCCAGGTGCTCAGGCTTT-CTGCCA----CAAACA---TTTTTTTTTT--CCGCAGCCAATCTATATTCCATTGTGGTC---TTGATTTTGGGAGCACT----------------------------------------GCTTTAATT-AGTCG-AACTGGGTT----ACTGATTGAATCTCAAATCGTGTCAGTCAAGCCTGACTTCATCCGTGGAATTTGCCTTGCT--ATCAT--G-------------------------AGTGC----------TGGATCTTATGTTGGTCA-----TATACGGG-AGACCAAATAACTGACTTAGTA----------------------------------------------------------------------------------GT-TGTGTTTGATAGAACTATGGATCGGAGTAGGCTTAGGATCTGCGGTGATTCACCTTTTCACTTTGGCCTGAGGAGCTACCGCCTGTGGTCATGGTGGGATGGTGATGACGGCGATGACAGAGAGATGACGAGGTGGTGGCAGCTTCCCGTGAGCACCGCACTAACCCTAGATCGGTAGGGAATATCGGTGGGGTTTGTGGCGGCGGTAAACTTCGTCACTCGTGCCCCGGCCCCCCACCTCTGTTAATATAGCGCGGGTCACAGGGGCCCACCAACCATACGAGGGTTGGACGCCCCCGATCAGGGCGCGATGCAAGGGGCTGGCAGGCCGTTGGGCCTGCACAGAGGAGATCAACCTAACAGTGTTAACTAAAGT--AAATCATGTTAACTGACTTGGATCTACTGAAA----TTATG-----------------------------ATAAATAGCTGACAGTGT------------------TC-ATCTAAT-AGTCTACGAATATACTAGTTGGGTTAAACTGTC-GAGACAACGGATAGAT----------------------------------GACTTCTTAGGGGAACCGGCATGGAAGTGCTCATCATATTTA----------------------------------------------------------------------------------------CATGTGTGGAAGTGTAGTTTCCAAG-TGACATTGTCCATTGCTTCTAGGAGACTGTTCTTCCATCTTGTTT------ACCTTATACCTAAA--CAAAGCCTGAGTCCACACAACATATGG------CGTTTCC-AGAGAACCAAACTAGGGG----AAAAAAGG-TTCTTGAAA-CGACTAT--GCCTTGACTTTTGTTGACTTGGTGG-CTCACAAC-------CTGTT------------------------------ACGT--AGGCATATAAACAAATA---GGTTG------CTGGTCGGCTTGA-TTA-TTTTTTGTTCCCTCGCTTGTCAATTGATTAAGAAGACATCCTATCTCTTATGTTGATTGATGGACATGCATAACTGAATTATTATTTTCACTAAACAGGTTCAAGAATGCTATGAGGTGGC
Elymus_nevskii_1b [Y]			TCCTCGACCGCTTCCTCGACGTCCTGCAGGGCCTCCACGGCGACGATCTCAGGGAGATGGTAA-CT-------------------------------------------TCCCGCACTGTTCGATCTCGCACCGGATCCGAGCTGTCCCGTCATCCA-TGTGCT----------ACTGATGCGCTGTTCCCATTGATTCCTCTGAATTTTACATGTGGCGCTTCGGGTTTCGAGTGGAGTTTTCAGCTCAGTGTTTACGGAGCGGGGTTGA----------CTTT-GGGTTAAGTCTCGATGTCGGTAGATTTGTGCGTAATCTGGTGTTTTC-GTTA------AGTGGGAGTTTGGACGATTGCCCAGGTGCTCAGGCTTT-CTGCCA----CAAACAA---TTTTTTTTT--CCGCAGCCAATCTATATTCCATTGTGGTC---TTGATTTTGGGAGCACT----------------------------------------GCTTTAATT-AGTCG-AACTGGGTT----ACTGATTGAATCTCAAATCGTGTCAGTCAAGCCTGACTTCATCCGTGGAATTTGCCTTGCT--ATCAT--G-------------------------AGTGC----------TGGATCTTATGTTGGTCA-----TATACGGG-AGACCAAATAACTGACTTAGTA----------------------------------------------------------------------------------GT-TGTGTT-------------------------------------------------------------------------------------------------------------------------------------------------------------------------------------------------------------------------------------------------------------------------------------------------------------------------------------------------------------------------AACTAAAGT--AAATCATGTTAACTGACTTGGATCTACTGAAA----TTATG-----------------------------ATAAATAGCTGACAGTGT------------------TC-ATCTAAT-AGTCTACGAATATACTAGTTGGGTTAAACTGTC-GAGACAACGGATAGAT----------------------------------GACTTCTTAGGGGAACCGGCATGGAAGTGCTCATCATATTTA----------------------------------------------------------------------------------------CATGTGTGGAAGTGTAGTTTCCAAG-TGACATTGTCCATTGCTTCTAGGGGACTGTTCTTCCATCTTGTTC------ACCTTATACCTAAA--CAAAGCCTGGGTCCCCACAACATATGG------CGTTTCC-AGAGAACCAAACTAGGGG----AAAAAAGG-TTCTTGAAA-CGACTAT--GCCTTGACTTTTGTTGACTTGGTGG-CTCACAAC-------CTGTT------------------------------ACGT--AGGCATATAAACAAATA---GGTTG------CTGGTCGGCTTGA-TTA-TTTTTTGTTCCCTCGCTTGTTAATTGATTAAGAAGACATCCTATCTCTTATGTTGATTGATGGACATGCATAACTGAATTATTATTTTCACTAAACAGGTTCAAGAATGCTATGAGGTGGC
Elymus_pendulinus_1b [Y]		TCCTCGACCGCTTCCTCGACGTCCTGCAGGGCCTCCACGGCGACGATCTCAGGGAGATGGTAA-CT-------------------------------------------TCCCGCACTGTTCGATCTCGCACCGGATCCGAGCTGTCCCGTCATCCA-TGTGCT----------ACTGATGCGCTGTTCCCATTGATTCCTCTGAATTTTACATGTGGCGCTTCGGGTTTCGAGTGGAGTTTTCAGCTCAGTGTTTACGGAGCGGGGTTGA----------CTTT-GGGTTAAGTCTCGATGTCGGTAGATTTGTGCGTAATCTGGTGTTTTC-GTTA------AGTGGGAGTTTGGACGATTGCCCAGGTGCTCAGGCTTT-CTGCCA----CAAACAAA---TTTTTTTT--CCGCAGCCAATCTATATTCCATTGTGGTC---TTGATTTTGGGAGCACT----------------------------------------GCTTTAATT-AGTCG-AACTGGGTT----ACTGATTGAATCTCAAATCGTGTCAGTCAAGCCTGACTTCATCCGTGGAATTTGCCTTGCT--ATCAT--G-------------------------AGTGC----------TGGATCTTATGTTGGTCA-----TATACGGG-AGACCAAATAACTGACTTAGTA----------------------------------------------------------------------------------GT-TGTGTT-------------------------------------------------------------------------------------------------------------------------------------------------------------------------------------------------------------------------------------------------------------------------------------------------------------------------------------------------------------------------AACTAAAGT--AAATCATGTTAACTGACTTGGATCTACTGAAA----TTATG-----------------------------ATAAATAGCTGACAGTGT------------------TC-ATCTAAT-AGTCTACGAATATACTAGTTGGGTTAAACTGTC-GAGACAACGGATAGAT----------------------------------GACTTCTTAGGGGAACCGGCATGGAAGTGCTCATCATATTTA----------------------------------------------------------------------------------------CATGTGTGGAAGTGTAGTTTCCAAG-TGACATTGTCCATTGCTTCTAGGAGACTGTTCTTCCATCTTGTTT------ACCTTATACCTAAA--CAAAGCCTGGGTCCACACAACATATGG------CGTTTCC-AGAGAACCAAACTAGGGG----AAAAAAGG-TTCTTGAAA-CGACTAT--GCCTTGACTTTTGTTGACTTGGTGG-CTCACAAC-------CTGTT------------------------------ACGT--AGGCATATAAACAAATA---GGTTG------CTGGTCGGCTTGA-TTA-TTTTTTGTTCCCTCGCTTGTCAATTGATTAGGAAGACATCCTATCTCTTATGTTGATTGATGGACATGCATAACTGAATTATTATTTTCACTAAACAGGTTCAAGAATGCTATGAGGTGGC
Elymus_semicostatus_1a [Y]		TCCTCGACCGCTTCCTCGACGTCCTGCAGGGCCTCCACGGCGACGATCTCAGGGAGATGGTAA-CT-------------------------------------------TCCCGCACTGTTCGATCTCGCACCGGATCCGAGCTGTCCCGTCATCCA-TGTGCT----------ACTGATGCGCTGTTCCCATTGATTCCTCTGAATTTTACACGTGGCGCTTCGGGTTTCGAGTGGAGTTTTCAGCTCAGTGTTTACGGAGCGGGGTTGA----------CTTT-GGGTTAAGTCTCGATGTCGGTAGATTTGTGCGTAATCTGGTGTTTTC-GTTA------AGTGGGAGTTTGGACGATTGCCCAGGTGCTCAGGCTTT-CTGCCA----CAAACAA----TTTTTTTT--CCGCAGCCAATCTATATTCCATTGTGGTC---TTGATTTTGGGAGCACT----------------------------------------GCTTTAATT-AGTCG-AACTGGGTT----ACTGATTGAATCTCAAATCGTGTCAGTCAAGCCTGACTTCATCCGTGGAATTTGCCTTGCT--ATCAT--G-------------------------AGTGC----------TGGATCTTATGTTGGTCA-----TATACGGG-AGACCAAATAACTGACTTAGTA----------------------------------------------------------------------------------GT-TGTGTT-------------------------------------------------------------------------------------------------------------------------------------------------------------------------------------------------------------------------------------------------------------------------------------------------------------------------------------------------------------------------AACTAAAGT--AAATCATGTTAACTGACTTGGATCTACTGAAA----TTATG-----------------------------ATAAATAGCTGACAGTGT------------------TC-ATCTAAT-AGTCTACGAATATACTAGTTGGGTTAAACTGTC-GAGACAACGGATAGAT----------------------------------GTCTTCTTAGGGGAACCGGCATGGAAGTGCTCATCATATTTA----------------------------------------------------------------------------------------CATGTGTGGAAGTGTAGTTTCCAAG-TGACATTGTCCATTGCTTCTAGGAGACTGTTCTTCCATCTTGTTT------ACCTTATACCTAAA--CAAAGCCTGGGTCCACACAACATATGG------CGTTTCC-AGAGAACCAAACTAGGGG----AAAAAAGG-TTCTTGAAA-CGACTAT--GCCTTGACTTTTGTTGACTTGGTGG-CTCACAAC-------CTGTT------------------------------ACGT--AGGCATATAAACAAATA---GGTTG------CTGGTCGGCTTGA-TTA-TTTTTTGTTTCCTCGCTTGTCAATTGATTAAGAAGACATCCTATCTCTTATGTTGATTGATGGACATGCATAACTGAATTATTATTTTCACTAAACAGGTTCAAGAATGCTATGAGGTGGC
Elymus_repens_1b [UK]			TCCTCGACCGCTTCCTCGACGTCCTGCAGGGCCTCCACGGCGACGATCTCAGGGAGATGGTAA-CT-CTTTTTT---CTTTTC--------------------------TCTCGCACTGTTCGATCTCGCACCGGATCCGAGCTGTCCCATCATCCA-TGTGCT----------ACTGCTGCGCTGTTCCCATTGATTCCTCTGAACTTTACATGTGGCGCTTCGGGTTTCGAGTGGAGTTTTCAGCTCAGTGTCTGCGGAGTGGGGTTGA----------CTTT-GGGTTAAGTCTCGATGTCGGTAGATTTGCGCGTAATCTGGTGTTTTT-GTTA------AGTGGGAGTTTGGACGATTGCCCAGGTGCTCGGTTTTT-CTGCCA----CAAACAAAA------TTTT---CGCAGCTAATCTATATTCCATTGTGGTC---TTGATTTTGGGAGCACT----------------------------------------ACTTTAATT-AGTCG-AACTGGATT----ACTGACTGGATCTCAAATCGTGTCAGTCAAGCCTGACTTCATCCGTGGAATTTGCCTTCCT--ATCAT--G-------------------------AGTGC----------TGGACCTTATGTTGGTCA-----TACACGGG-ATACCAAATAACTGACTTAGTA----------------------------------------------------------------------------------GT-TGTGTC-------------------------------------------------------------------------------------------------------------------------------------------------------------------------------------------------------------------------------------------------------------------------------------------------------------------------------------------------------------------------AACTGAAGT---AAT-ATGTTAACTGACTTGGATCTACTGAAA----TTATG-----------------------------AAAAATAGCTGACAGTGC------------------TC-ATCTCTT-AGTCTACGAATATACTAGTTGGGTTAAACTGTC-GAGACAACGGATAGAT----------------------------------GACTTCTTAGGAGAATCGGCATGGAAGTGCTGATCAGATTTA----------------------------------------------------------------------------------------CATGTATGGAAGTGTAGTTTCCAAG-TGACATTGTCCATTGCTTGTAGGCGACTGTTCTTCCATCTTGTTT------ACC--TTACCTAAA--CAAAGCCTGAGTCCACACAAC------------CGTTTCC-AGAGAACCAAACTAGGG---AAAAAAAAGG-TTCTTGAAA-CGACTAT--GCCTTGACTTTTGTTGACTTGGTGG-CTCACAAC-------CTGTT------------------------------ACGT--AGGCATATAAACAAATA---GGTTG------CTGGCCGGCTTGA-TTA-TTTTTTGTTCCCTCGCTTGTCAATTGATTAAGAGGACATCCTATCTCTTATGTTGATTGATGGACATGCATAACTGAATTATTATTTTCACTAAACAGGTTCAAGAATGCTGTGAGGTGGC
Elymus_repens_2a [UK]			TCCTCGACCGCTTCCTCGACGTCCTGCAGGGCCTCCACGGCGACGATCTCAGGGAGATGGTAA-CT-CCTTTTT---CTTTTCTC------------------------TCTCGCACCGTTCGATCTCGCACCGGATCCGAGCTGTCCCGTCATCCA-TGTGCT----------ACTGCTGCGCTGTTCCCATTGATTCCTCTGAACTTTACATGTGGCGCTTCGGGTTTCGAGTGGAGTTTTCAGCTCAGTGTCTGCGGAGTGGGGTTGA----------CTTT-GGGTTAAGTCTCGATGTCGGTAGATTTGCGCGTAATCTGGTGTTTTT-GTTA------AGTGGGAGTTTGGACGATTGCCCAGGTGCTCGGTTTTT-CTGCCA----CAAACAAAA------TTTT---CGCAGCTAATCTATATTCCATTGTGGTC---TTGATTTTGGGAGCACT----------------------------------------ACTTTAATT-AGTCG-AACTGGATT----ACTGACTGGATCTCAAATCGTGTCAGTCAAGCCTGACTTCATCCGTGGAATTTGCCTTCCT--ATCAT--G-------------------------AGTGC----------TGGACCTTATGTTGGTCA-----TACACGGG-ATACCAAATAACTGACTTAGTA----------------------------------------------------------------------------------GT-TGTGTC-------------------------------------------------------------------------------------------------------------------------------------------------------------------------------------------------------------------------------------------------------------------------------------------------------------------------------------------------------------------------AACTGAAGT---AAT-ATGTTAACTGACTTGGATCTACTGAAA----TTATG-----------------------------AAAAATAGCTGACAGTGT------------------TC-ATCTCTT-AGTCTACGAATATACTAGTTGGGTTAAACTGTC-GAGACAACGGATAGAT----------------------------------GACTTCTTAGGAGAATCGGCATGGAAGTGCTGATCAGATTTA----------------------------------------------------------------------------------------CATGTATGGAAGTGTAGTTTCCAAG-TGACATTGTCCATTGCTTGTAGGTGACTGTTCTTCCATCTTGTTT------ACC--TTACCTAAA--CAAAGCCTGAGTCCACACAAC------------CGTTTCC-AGAGAACCAAACTAGGG---AAAAAAAAGG-TTCTTGAAA-CGACTAT--GCCTTGACTTTTGTTGACTTGGTGG-CTCACAAC-------CTGTT------------------------------ACGT--AGGCATATAAACAAATA---GGTTG------CTGGCCGGCTTGA-TTA-TTTTTTGTTCCCTCGCTTGTCAATTGATTAAGAGGACATCCTATCTCTTATGTTGATTGATGGACATGCATAACTGAATTATTATTTTCACTAAACAGGTTCAAGAAT-------------
Elymus_repens_3i [UK]			TCCTCGACCGCTTCCTCGACGTCCTGCAGGGCCTCCACGGCGACGATCTCAGGGAGATGGTAA-CT-CTTTTTT---CTTTTC--------------------------TCTCGCACTGTTCGATCTCGCACCGGATCCGAGCTGTCCCATCATCCA-TGTGCT----------ACTGCTGCGCTGTTCCCATTGATTCCTCTGAACTTTACATGTGGCGCTTCGGGTTTCGAGTGGAGTTTTCAGCTCAGTGTCTGCGGAGTGGGGTTGA----------CTTT-GGGTTAAGTCTCGATGTCGGTAGATTTGCGCGTAATCTGGTGTTTTT-GTTA------AGTGGGAGTTTGGACGATTGCCCAGGTGCTCGGTTTTT-CTGCCA----CAAACAAAA------TTTT---CGCAGCTAATCTATATTCCATTGTGGTC---TTGATTTTGGGAGCACT----------------------------------------ACTTTAATT-AGTCG-AACTGGATT----ACTGACTGGATCTCAAATCGTGTCAGTCAAGCCTGACTTCATCCGTGGAATTTGCCTTCCT--ATCAT--G-------------------------AGTGC----------TGGACCTTATGTTGGTCA-----TACACGGG-ATACCAAATAACTGACTTAGTA----------------------------------------------------------------------------------GT-TGTGTC-------------------------------------------------------------------------------------------------------------------------------------------------------------------------------------------------------------------------------------------------------------------------------------------------------------------------------------------------------------------------AACTGAAGT---AAT-ATGTTAACTGACTTGGATCTACTGAAA----TTATG-----------------------------AAAAATAGCTGACAGTGT------------------TC-ATCTCTT-AGTCTACGAATATACTAGTTGGGTTAAACTGTC-GAGACAACGGATAGAT----------------------------------GACTTCTTAGGAGAATCGGCATGGAAGTGCTGATCAGATTTA----------------------------------------------------------------------------------------CATGTATGGAAGTGTAGTTTCCAAG-TGACATTGTCCATTGCTTGTAGGCGACTGTTCTTCCATCTTGTTT------ACC--TTACCTAAA--CAAAGCCTGAGTCCACACAAC------------CGTTTCC-AGAGAACCAAACTAGGG---AAAAAAAAGG-TTCTTGAAA-AGACTAT--GCCTTGACTTTTGTTGACTTGGTGG-CTCACAAC-------CTGTT------------------------------ACGT--AGGCATATAAACAAATA---GGTTG------CTGGCCGGCTTGA-TTA-TTTTTTGTTCCCTCGCTTGTCAATTGATTAAGAGGACATCCTATCTCTTATGTTGATTGATGGACATGCATANCTGAATTATTATTTTCACTAAACAGGTTCAA-----------------
Elymus_repens_4c [UK]			TCCTCGACCGCTTCCTCGACGTCCTGCAGGGCCTCCACGGCGACGATCTCAGGGAGATGGTAA-CT-CTTTTTT---CTTTTC--------------------------TCTCGCAC---------------CGGATCCGAGCTGTCCCATCATCCA-TGTGCT----------ACTGCTGCGCTGTTCCCATTGATTCCTCTGAACTTTACATGTGGCGCTTCGGGTTTCGAGTGGAGTTTTCAGCTCAGTGTCTGCGGAGTGGGGTTGA----------CTTT-GGGTTAAGTCTCGATGTCGGTAGATTTGCGCGTAATCTGGTGTTTTT-GTTA------AGTGGGAGTTTGGACGATTGCCCAGGTGCTCGGTTTTT-CTGCCA----CAAACAAAA------TTTT---CGCAGCTAATCTATATTCCATTGTGGTC---TTGATTTTGGGAGCACT----------------------------------------ACTTTAATT-AGTCG-AACTGGATT----ACTGACTGGATCTCAAATCGTGTCAGTCAAGCCTGACTTCATCCGTGGAATTTGCCTTCCT--ATCAT--G-------------------------AGTGC----------TGGACCTTATGTTGGTCA-----TACACGGG-ATACCAAATAACTGACTTAGTA----------------------------------------------------------------------------------GT-TGTGTC-------------------------------------------------------------------------------------------------------------------------------------------------------------------------------------------------------------------------------------------------------------------------------------------------------------------------------------------------------------------------AACTGAAGT---AAT-ATGTTAACTGACTTGGATCTACTGAAA----TTATG-----------------------------AAAAATAGCTGACAGTGT------------------TC-ATCTCTT-AGTCTACGAATATACTAGTTGGGTTAAACTGTC-GAGACAACGGATAGAT----------------------------------GACTTCTTAGGAGAATCGGCATGGAAGTGCTGATCAGATTTA----------------------------------------------------------------------------------------CATGTATGGAAGTGTAGTTTCCAAG-TGACATTGTCCATTGCTTGTAGGCGACTGTTCTTCCATCTTGTTT------ACC--TTACCTAAA--CAAAGCCTGAGTCCACACAAC------------CGTTTCC-AGAGAACCAAACTAGGG---AAAAAAAAGG-TTCTTGAAA-CGACTAT--GCCTTGACTTTTGTTGACTTGGTGG-CTCACAAC-------CTGTT------------------------------ACGT--AGGCATATAAACAAATA---GGTTG------CTGGCCGGCTTGA-TTA-TTTTTTGTTCCCTCGCTTGTCAATTGATTAAGAGGACATCCTATCTCTTATGTTGATTGATGGACATGCATAACTGAATTATTATTTTCACTAAACAGGCTCAAGAATGCTATGAGGTGGC
Elymus_repens_5e [UK]			TCCTCGACCGCTTCCTCGACGTCCTGCAGGGCCTCCACGGCGACGATCTCAGGGAGATGGTAA-CT-CTTTTTT---CTTTTC--------------------------TCTCGCACTGTTCGATCTCGCACCGGATCCGAGCTGTCCCATCATCCA-TGTGCT----------ACTGCTGCGCTGCTCCCATTGATTCCTCTGAACTTTACATGTGGCGCTTCGGGTTTCGAGTGGAGTTTTCAGCTCAGTGTCTGCGGAGTGGGGTTGA----------CTTT-GGGTTAAGTCTCGATGTCGGTAGATTTGCGCGTAATCTGGTGTTTTT-GTTA------AGTGGGAGTTTGGACGATTGCCCAGGTGCTCGGTTTTT-CTGCCA----CAAACAAAA------TTTT---CGCAGCTAATCTATATTCCATTGTGGTC---TTGATTTTGGGAGCACT----------------------------------------ACTTTAATT-AGTCG-AACTGGATT----ACTGACTGGATCTCAAATCGTGTCAGTCAAGCCTGACTTCATCCGTGGAATTTGCCTTCCT--ATCAT--G-------------------------AGTGC----------TGGACCTTATGTTGGTCA-----TACACGGG-ATACCAAATAACTGACTTAGTA----------------------------------------------------------------------------------GT-TGTGTC-------------------------------------------------------------------------------------------------------------------------------------------------------------------------------------------------------------------------------------------------------------------------------------------------------------------------------------------------------------------------AACTGAAGT---AAT-ATGTTAACTGACTTGGATCTACTGAAA----TTATG-----------------------------AAAAATAGCTGACAGTGT------------------TC-ATCTCTT-AGTCTACGAATATACTAGTTGGGTTAAACTGTC-GAGACAACGGATAGAT----------------------------------GACTTCTTAGGAGAATCGGCATGGAAGTGCTGATCAGATTTA----------------------------------------------------------------------------------------CATGTATGGAAGTGTAGTTTCCAAG-TGACATTGTCCATTGCTTGTAGGCGACTGTTCTTCCATCTTGTTT------ACC--TTACCTAAA--CAAAGCCTGAGTCCACACAAC------------CGTTTCC-AGAGAACCAAACTAGGG---AAAAAAAAGG-TTCTTGAAA-CGACTAT--GCCTTGACTTTTGTTGACTTGGTGG-CTCACAAC-------CTGTT------------------------------ACGT--AGGCATATAAACAAATA---GGTTG------CTGGCCGGCTTGA-TTA-TTTTTTGTTCCCTCGCTTGTCAATTGATTAAGAGGACATCCTATCTCTTATGTTGATTGATGGACATGCATAACTGAATTATTATTTTC--------------------------------
Elymus_repens_6e [UK]			TCCTCGACCGCTTCCTCGACGTCCTGCAGGGCCTCCACGGCGACGATCTCAGGGAGATGGTAA-CT-CTTTTTT---CTTTTC--------------------------TCTCGCACTGTTCGATCTCGCACCGGATCCGAGCTGTCCCATCATCCA-TGTGCT----------ACTGCTGCGCTGTTCCCATTGATTCCTCTGAACTTTACATGTGGCGCTTCGGGTTTCGAGTGGAGTTTTCAGCTCAGTGTCTGCGGAGTGGGGTTGA----------CTTT-GGGTTAAGTCTCGATGTCGGTAGATTTGCGCGTAATCTGGTGTTTTT-GTTA------AGTGGGAGTTTGGACGATTGCCCAGGTGCTCGGTTTTT-CTGCCA----CAAACAAAA------TTTT---CGCAGCTAATCTATATTCCATTGTGGTC---TTGATTTTGGGAGCACT----------------------------------------ACTTTAATT-AGTCG-AACTGGATT----ACTGACTGGATCTCAAATCGTGTCAGTCAAGCCTGACTTCATCCGTGGAATTTGCCTTCCT--ATCAT--G-------------------------AGTGC----------TGGACCTTATGTTGGTCA-----TACACGGG-ATACCAAATAACTGACTTAGTA----------------------------------------------------------------------------------GT-TGTGTC-------------------------------------------------------------------------------------------------------------------------------------------------------------------------------------------------------------------------------------------------------------------------------------------------------------------------------------------------------------------------AACTGAAGT---AAT-ATGTTAACTGACTTGGATCTACTGAAA----TTATG-----------------------------AAAAATAGCTGACAGTGT------------------TC-ATCTCTT-AGTCTACGAATATACTAGTTGGGTTAAACTGTC-GAGACAACGGATAGAT----------------------------------GACTTCTTAGGAGAATCGGCATGGAAGTGCTGATCAGATTTA----------------------------------------------------------------------------------------CATGTATGGAAGTGTAGTTTCCAAG-TGACATTGTCCATTGCTTGTAGGCGACTGTTCTTCCATCTTGTTT------ACC--TTACCTAAA--CAAAGCCTGAGTCCACACAAC------------CGTTTCC-AGAGAACCAAACTAGGG---AAAAAAAAGG-TTCTTGAAA-CGACTAT--GCCTTGACTTTTGTTGACTTGGTGG-CTCACAAC-------CTGTT------------------------------ACGT--AGGCATATAAACAAATA---GGTTG------CTGGCCGGCTTGA-TTA-TTTTTTGTTCCCTCGCTTGTCAATTGATTAAGAGGACATCCTATCTCTTATGTTGATTGATGGACATGCATAACTGAATTATTATTTTCACTAAACAGGTTCAAGAATGCTATGAGGTGGC
;

END;


BEGIN ASSUMPTIONS;
		Exclude = 68-109 [uncertain alignment] 698-779 [stowaway MITE] 789-1149 [partial element unique to Elylon_Y] 1404-1497 [stowaway MITE + footprint];
END;

BEGIN paup;
outgroup Bromus_tectorum;
endblock;
