# Supplementary material for: Phylogeny of a Genomically Diverse Group of Elymus (Poaceae) Allopolyploids Reveals Multiple Levels of Reticulation
Source: PLoS One. 2013 Nov 1;8(11):e78449. doi: 10.1371/journal.pone.0078449 (PMC3840256; doi:10.1371/journal.pone.0078449)
Supplement: Dataset S3 — Beta-amylase partial gene sequences (see Figure 4). (TXT) [file pone.0078449.s003.txt]

#NEXUS 


BEGIN DATA; [beta-amylase]
	DIMENSIONS  NTAX=155 NCHAR=1854; 
	FORMAT DATATYPE=DNA  MISSING=N GAP=- ;
MATRIX
[                           	          10        20        30        40        50        60        70        80        90        100       110       120       130       140       150       160       170       180       190       200       210       220       230       240       250       260       270       280       290       300       310       320       330       340       350       360       370       380       390       400       410       420       430       440       450       460       470       480       490       500       510       520       530       540       550       560       570       580       590       600       610       620       630       640       650       660       670       680       690       700       710       720       730       740       750       760       770       780       790       800       810       820       830       840       850       860       870       880       890       900       910       920       930       940       950       960       970       980       990       1000      1010      1020      1030      1040      1050      1060      1070      1080      1090      1100      1110      1120      1130      1140      1150      1160      1170      1180      1190      1200      1210      1220      1230      1240      1250      1260      1270      1280      1290      1300      1310      1320      1330      1340      1350      1360      1370      1380      1390      1400      1410      1420      1430      1440      1450      1460      1470      1480      1490      1500      1510      1520      1530      1540      1550      1560      1570      1580      1590      1600      1610      1620      1630      1640      1650      1660      1670      1680      1690      1700      1710      1720      1730      1740      1750      1760      1770      1780      1790      1800      1810      1820      1830      1840      1850      ]
[			        .         .         .         .         .         .         .         .         .         .         .         .         .         .         .         .         .         .         .         .         .         .         .         .         .         .         .         .         .         .         .         .         .         .         .         .         .         .         .         .         .         .         .         .         .         .         .         .         .         .         .         .         .         .         .         .         .         .         .         .         .         .         .         .         .         .         .         .         .         .         .         .         .         .         .         .         .         .         .         .         .         .         .         .         .         .         .         .         .         .         .         .         .         .         .         .         .         .         .         .         .         .         .         .         .         .         .         .         .         .         .         .         .         .         .         .         .         .         .         .         .         .         .         .         .         .         .         .         .         .         .         .         .         .         .         .         .         .         .         .         .         .         .         .         .         .         .         .         .         .         .         .         .         .         .         .         .         .         .         .         .         .         .         .         .         .         .         .         .         .         .         .         .         .         .         .         .         .         .         .         .         .         .         .         .         .     ]
[Excluded                                                                                                                                                                                                   ] [                                                                                                                                                                                                                                                                                                                                                                       ssssssssssssssssss                                                                        mmmmmmmmmmmmmmmmmmmmmmmmmmmmmmmmmmmmmmmmmmmmmmmmmmmmmmmmmmmmmmmmmmmmmmmmmmmmmmmmmmmmmmmmmmmmmmmmmmmmmmmmmmmmmmmmmmmmmmmmmmmmm                                                                                                                                                                                                                                                                                                                                                                                                                                                                                                                                                                                                                                                                                                                                    mmmmmmmmmmmmmmmmmmmmmmmmmmmmmmmmmmmmmmmmmmmmmmmmmmmmmmmmmmmmmmmmmmmmmmmmmmmmmmmmmmmmmmmmmmmmmmmmmmmmmmmmmmmmmmmmmmmmmmmmmmmmmmmmmmmmmmmmmmmmmmmmmmmmmmmmmmmmmmmmmmmmmmm                                                                                                                                                                                                                                            ]
[exons/introns                   eeeeeeeeeeeeeeeeeeeeeeeeeeeeeeeeeeeeeeeeeeeeeeeeeeeeeeeeeeeeeeeeeeeeeeeeeeeeeeeeeeeeeeeeeeeeeeeeeeeeeeeeeeeeeeeeeeeeeeeeeeeeeeeeeeeeeeeeeeeeeeeeeeeeeeeeeeeeeeeeeeeeeeeeeeeeeeeeeiiiiiiiiiiiiiiiiiiiiiiiiiiiiiiiiiiiiiiiiiiiiiiiiiiiiiiiiiiiiiiiiiiiiiiiiiiiiiiiiiiiiiiiiiiiiiiiiiiiiiiiiiiiiiiiiiiiiiiiiiiiiiiiiiiiiiiiiiiiiiiiiiiiiiiiiiiiiiiiiiiiiiiiiiiiiiiiiiiiiiiiieeeeeeeeeeeeeeeeeeeeeeeeeeeeeeeeeeeeeeeeeeeeeeeeeeeeeeeeeeeeeeeeeeeeeeeeeeeeeeeeeeeeeeeeeeeeeeeeeeeeeeeeeeeeeeeeeeeeeeeeeeeeeeeeeeeeeeeeeeeeeeeeeeeeeeeeeeeeeeeeeeeeeiiiiiiiiiiiiiiiiiiiiiiiiiiiiiiiiiiiiiiiiiiiiiiiiiiiiiiiiiiiiiiiiiiiiiiiiiiiiiiiiiiiiiiiiiiiiiiiiiiiiiiiiiiiiiiiiiiiiiiiiiiiiiiiiiiiiiiiiiiiiiiiiiiiiiiiiiiiiiiiiiiiiiiiiiiiiiiiiiiiiiiiiiiiiiiiiiiiiiiiiiiiiiiiiiiiiiiiiiiiiiiiiiiiiiiiiiiiiiiiiiiiiiiiiiiiiiiiiiiiiiiiiiiiiiiiiiiiiiiiiiiiiiiiiiiiiiiiiiiiiiiiiiiiiiiiiiiiiiiiiiiiiiiiiiiiiiiiiiiiiiiiiiiiiiiiiiiiiiiiiiiiiiiiiiiiiiiiiiiiiiiiiiiiiiiiiiiiiiiiiiiiiiiiiiiiiiiiiiiiiiiiiiiiiiiiiiiiiiiiiiiiiiiiiiiiiiiiiiiiiiiiiiiiiiiiiiiiiiiiiiiiiiiiiiiiiiiiiiiiiiiiiiiiiiiiiiiiiiiiiiiiiiiiiiiiiiiiiiiiiiiiiiiiiiiiiiiiiiiiiiiiiiiiiiiiiiiiiiiiiiiiiiiiiiiiiiiiiiiiiiiiiiiiiiiiiiiiiiiiiiiiiiiiiiiieeeeeeeeeeeeeeeeeeeeeeeeeeeeeeeeeeeeeeeeeeeeeeeeeeeeeeeeeeeeeeeeeeeeeeeeeeeeeeeeeeeeeeeeeeeeeeeeeeeeeeeeeeeeeeeeeeeeeeeeeeeeeeeeeeeeeeeeeeeeeeeeeeeeeeeeeeeeeeeeeeeeeeeeeeeeeeeeeeeeeeeeeeeeeeeeeeeeeeeeeeeeeeeeeeeeeeeeeeeeeeeeeeeeeeeeeeeeeeeeeeeeeeeeeeeeeeeeeeeeeeeeiiiiiiiiiiiiiiiiiiiiiiiiiiiiiiiiiiiiiiiiiiiiiiiiiiiiiiiiiiiiiiiiiiiiiiiiiiiiiiiiiiiiiiiiiiiiiiiiiiiiiiiiiiiiiiiiiiiiiiiiiiiiiiiiiiiiiiiiiiiiiiiiiiiiiiiiiiiiiiiiiiiiiiiiiiiiiiiiiiiiiiiiiiiiiiiiiiiiiiiiiiiiiiiiiiiiiiiiiiiiiiiiiiiiiiiiiiiiiiiiiiiiiiiiiiiiiiiiiiiiiiiiiiiiiiiiiiiiiiiiiiiiiiiiiiiiiiiiiiiiiiiiiiiiiiiiiiiiiiiiiiiiiiiiiiiiiiiiiiiiiiiiiiiiiiiiiiiiiiiiiiiiiiiiiiiiiiiiiiiiiiiiiiiiiiiiiiiiiiiiiiiiiiiiiiiiiiiiiiiiiiiiiiiiiiiee ]
Aegilops_bicornis_b    		 CAGTNCGGTGGCAACGTCGGNGACGTCGTCAACATCCCCATCCCGCAGTGGGTTCGCGACGTCGGCGCCACCGACCCCGACATTTTCTACACCAACCACGGCGGGGCGAGGAACATCGAGTACCTCACCCTTGGAGTGGACGACCAGCCTCTCTTCCATGGAAGAACTGCCGTCCAGGTTAGCTAAGCTAGATCACCATTCCAGTTCTCCTGCAT--------ATATGGTGATTCAGATGACTGAGATGAGTCTTG--------GCAACAGCA-TAGTT-GTGATTTT--GGTAGCCCCAGTGTGCTCATGGTAGCAAAGCTTTGATC-------------CTTCTTTGTGGCTGCTACAGATGTATGCTGATTACATGGCGAACTTCAGGGAAAACATGAAGAAGTTCTTGGATGCCGGTACCATCGTGGACATTGAAGTGGGACTTGGCCCAGCTGGAGAGATGAGGTACCCATCGTATCCTCAGAGCCAAGGATGGGTCTTCCCAGGCATCGGAGAATTCGTCGTAAGTGTTTT--------------CCCAAA---TACTCTTCTGTTCTTACAA-------------------------AA---TCCTCGT----ATA---------------------------------------------------------------------------------------------------------------------------TACATGTAACA--TGTGATGACCAAAGGCAGTTTAATCTTTGTCC-AAGAGACGATTTGCACTGA-AAAAGGTTCACCCAATGGTAAAGTGATTCTGATCATAAGCGGCG-TTGGATAAAATGGCAATTTCAAATTAACACTAC-TCATGGCTTTT-GAG-------AGATCATGCTC--TTCTTTTGAGCAAAGTAT--CAGAAGCAAA-CATAAGACCAT----GG--CCCAAAATTAAACGGTAAAAGCAGTGGACATCAAATGTACAT--CCAACTAAACAGACAGG--CATGAATTAAAACGGATGCAAAAATAATACCATAACAA----GTAAAGACA--AAA-GGGCTC------------CAATTAA--CTGTTTT--AACTAAAACAAAAATAA-TCTGCAGTGTTATGATAAGTACCTGGAAGCAGACTTCAAAGCAGCAGCGGCGAAGGCTGGCCACCCTGAGTGGGAATTGCCTGACGATGCTGGAGAGTACAACGACACTCCCGAGAAAACCCAATTCTTCAAGGACAACGGAACATACCTCACAGAGAAGGGGAAGTTTTTCCTGTCATGGTACTCCAACAAACTGATCAAGCACGGTGACAAGATCTTGGACGAAGCAAACAAGGTCTTCTTGGGATGCAGGGTGCAGCTGGCAATCAAAGTAAGTA-CCATCTTATAGATCTCAGTATATTCTA--------------------------------------------------------------------------------------------------------------------------------------------------------------------GTAGACAAGATTTGAAAAATCATGATTCATTT-----------------------GAGA-AGTTGTGCCTGATAAA----CAACAAAAAA--TGTACAAACTCACTCT-AACATA-GAGTACAAGCTTAAGGAAACAGGAAGTATATACGACTCACATTGCTTAATCTAGAATGT-AATGAGACATGATCCAATGTTTGGTTGCAGATCTCTGGCATTCACTGGTGGTACAGGG
Aegilops_caudata_a         	 ------------AACGTCGGCGACATCGTCAACATCCCCATCCCACAGTGGGTGCGCGACGTCGGCGCCACCGACCCTGACATTTTCTACACCAACCGCGGCGGGACGAGGAACATCGAGTACCTCACCCTTGGAGTGGATGACCAGCCTCTCTTCCATGGAAGAACAGCCGTCCAGGTTAGCTAAGCTAAATCGCCATTCCAGTTCTCCTGCAT--------ATATGGTGATTCAGATGACTGAGATGAGTCTTG--------GCAACAGCA-TAGTT-GTGATTTT--GGTAGCCCCAGTGTGCTCATGGTAGCAAAGCTTTGATC-------------CTTCTTTGTGGCTGCTACAGATGTATGCTGATTACATGGCGAGCTTCAGGGAAAACATGAAGAAGTTCTTGGATGCCGGTACCATCGTGGACATTGAAGTGGGACTTGGCCCAGCTGGAGAGATGAGGTACCCATCGTATCCTCAGAGCCAAGGATGGGTCTTCCCAGGCATCGGAGAGTTCATCGTGAGTGTTTT--------------CCCAA----TACTCTTATGTTCTTACAA-------------------------AA---TCCTCGT----ATA---------------------------------------------------------------------------------------------------------------------------TACATGTAACA--TGTGATGACCAAAGGCAGTTTAATCTTTGTCC-AAGAGACGATTTGCACTGA-AAAAGGTTCACCCAATGTTTAAGTGATTCTGATCATAAGCGATG-TTGGATAAAATGGCAATTTCAAATTAACACTAC-TTATGGCTTTT-GAG-------AGATCATGCTC--TTCTTTTGAGCAAAGTAT--CAGAAGCAAA-CATAAGACCAT----GGT-CCCACAATTAAACGGTAAAAGCAGTGGGCATCAAATGTACAT--CCAACTAAACAGACAGG--CATGAATTAAAACGGATGCAAAAATAATACCATAACAA----GTAAAGACA--AAA-GGGCTC------------CCATTAA--CTGTCCT--AACTAAAACAAAAATAA-TCTGCAGTGTTATGATAAGTACCTGGAAGCAGACTTCAAAGCAGCAGCGGCGAAGGCTGGCCACCCTGAGTGGGAATTGCCTGACGATGCTGGAGAGTACAACGACACTCCCGAGAAAACCCAATTCTTCAAGGACAACGGAACATACCCCACAGAGAAGGGGAAGTTTTTCCTGTCATGGTACTCCAACAAACTGATCAAGCATGGTGACAAGATCTTGGACGAAGCAAACAAGGTCTTCTTGGGATGCAGGGTGCAGCTGGCAATCAAAGTAAGTA-CCATCCTATAGATCTCAGTATATTCTA--------------------------------------------------------------------------------------------------------------------------------------------------------------------GTAGACAAGATTTGAAAAATCATGATTCATCT-----------------------GAGA-AGTTGTGCCTGATAAA----CAACAAAAAA--TGTACAAACTCACTCT-AACATA-GAGTACAAGCTTAAGGAAACAGGAAGTATATACGACTCACATTGCTTAATCTAGAATGT-AATGAGACATGATCCAATGTTTGGTTGCAGATCTCTGGCATTCACTGGTGGTACAGGG
Aegilops_caudata_b         	 CAGTGCGGTGGCAACGTCGGCGACATCGTCAACATCCCCATCCCACAGTGGGTGCGCGACGTCGGCGCCACCGACCCTGACATTTTCTACACCAACCGCGGCGGGACGAGGAACATCGAGTACCTCACCCTTGGAGTGGATGACCAGCCTCTCTTCCATGGAAGAACAGCCGTCCAGGTTAGCTAAGCTAAATCGCCATTCCAGTTCTCCTGCAT--------ATATGGTGATTCAGATGACTGAGATGAGTCTTG--------GCAACAGCA-TAGTT-GTGATTTT--GGTAGCCCCAGTGTGCTCATGGTAGCAAAGCTTTGATC-------------CTTCTTTGTGGCTGCTACAGATGTATGCTGATTACATGGCGAGCTTCAGGGAAAACATGAAGAAGTTCTTGGATGCCGGTACCATCGTGGACATTGAAGTGGGACTTGGCCCAGCTGGAGAGATGAGGTACCCATCGTATCCTCAGAGCCAAGGATGGGTCTTCCCAGGCATCGGAGAATTCATCGTGAGTGTTTT--------------CCCAAA---TACTCTTCTGTTCTTACAA-------------------------AA---TCCTCGT----ATA---------------------------------------------------------------------------------------------------------------------------TACATGTAACA--TGTGATGACCAAAGGCAGTTTAATCTTTGTCC-AAGAGACGATTTGCACCGACAAAAGGTTCACCCAATGGTAAAGTGATTCTGATCATAAGCGGCG-TTGGATAAAATGGTAATTTCAAATTAACACTAC-TCATGGCTTTT-GAG-------AGATCATGCTC--TTCTTTTGAGCAAAGTAT--CAGAAGCAAA-CATAAGACCAT----GGT-CCCACAAATAAACGGTAAAAGCAGTGGACATCAAATGTACAT--CCAACTAAACAGACAGG--CATGAATTAAAACGGATGCAAAAATAATACCATAACAA----GTAAAGACA--AAA-GGGCTC------------CCATTAA--CTGTTCT--AACTAAAACAAAAATAA-TCTGCAGTGTTATGATAAGTACCTGGAAGCAGACTTCAAAGCAGCAGCGGCGAAGGCTGGCCACCCTGAGTGGGAATTGCCTGACGATGCTGGAGAGTACAACGACACTCCCGAGAAAACCCAATTCTTCAAGGACAACGGAACATACCTCACAGAGAAGGGGAAGTTTTTCCTGTCATGGTACTCCAACAAACTGATCAAGCATGGTGACAAGATCTTGGACGAAGCAAACAAGGTCTTCTTGGGATGCAGGGTGCAGCTGGCAATCAAAGTAAGTA-CCATCCTATAGATCTCAGTATATTCTA--------------------------------------------------------------------------------------------------------------------------------------------------------------------GTAGACAAGATTTGAAAAATCATGATTCATCT-----------------------GAGA-AGTTGTGCCTGATAAA----CAACAAAAAA--TGTACAAACTCACTCT-AACATA-GAGTACAAGCTTAAGGAAACAGGAAGTATATACGACTCACATTGCTTAATCTAGAATGT-AATGAGACATGATCCAATGTTTGGTTGCAGATCTCTGGCATTCACTGGTGGTACAGGG
Aegilops_caudata_c         	 CAGTGCGGTGGCAACGTCGGCGACGTCGTCAACATCCCCATCCCACAGTGGGTTCGCGACGTCGGCGCCACCGACCCCGACATTTTCTACACCAACCGCGGCGGGACGAGGAACATCGAGTACCTCACTCTTGGAGTGGACGACCAGCCTCTCTTCCATGGAAGAACTGCCGTCCAGGTTAGCTAAGCTAGATCACCATTCCAGTTCTCCTGCAT--------ATATGGTGATTCAGATGACTGAGATGAGTCCTG--------GCAATAGCA-TAGTT-GTGATTTT--GGTAGCCCCAGTGTGCTCATGGTAGCAAAGCTTTGATC-------------CTTCTTTGTGGCTGCTACAGATGTATGCTGATTACATAGCGAGCTTCAGGGAAAACATGAAGAAGTTCTTGGATGCCGGTACCATCGTTGACATTGAAGTGGGACTTGGCCCAGCTGGAGAGATGAGGTACCCATCGTATCCTCAGAGCCAAGGATGGGTCTTCCCAGGCATCGGAGAATTCATCGTGAGTGTTTT--------------CCCAAA---TACTCTTCTGTTCTTACAA-------------------------AA---TCCTCGT----ATA---------------------------------------------------------------------------------------------------------------------------TACATGTAACA--TGTGATGACCAAAGGCAGTTTAATCTTTGTCC-AAGAGACGATTTGCACTGA-AAAAGGTTCACCCAATGGTAAAGTGATTCTGATCATAAGCGGCG-TTGGATAAAATGGCAATTTCAAATTAACACTAC-TCATGGCTTTT-GAG-------AGATCATGCTC--TTCTTTTGAGCAAAGTAT--CAGAAGCAAA-CATAAGACCAT----GGT-CCCACAATTAAACGGTAAAAGCAGTGGACATCAAATGTACAT--CCAACTAAACAGACAGG--CATGAATTAAAACGGATGCAAAAATAATACCATAACAA----GTAAAGACA--AAA-GGGCTC------------CAATTAA--CTGTTTT--AACTAAAACAAAAATAA-TCTGCAGTGTTATGATAAGTACCTGGAAGCAGACTTCAAAGCAGCAGCGGCGAAGGCTGGCCACCCTGAGTGGGAATTGCCTGACGATGCTGGAGAGTACAACGACACTCCCGAGAAAACCCAATTCTTCAAGGACAACGGAACATACCTCACAGAGAAGGGGAAGTTTTTCCTGTCATGGTACTCCAACAAACTGATCAAGCATGGTGACAAGATCTTGGACGAAGCAAACAAGGTCTTCTTGGGATGCAGGGTGCAGCTGGCAATCAAAGTAAGTA-CCATCCTATAGATCTCAGTATATTCTA--------------------------------------------------------------------------------------------------------------------------------------------------------------------GTAGACAAGATTTGAAAAATCATGATTCATTT-----------------------GAGA-AGTTGTGCCTGATAAA----CAACAAAAAA--TGTACAAACTCACTCT-AACATA-GAGTACAAGCTTAAGGAAACAGGAAGTATATACGACTCACATTGCTTAATCTAGAATGT-AATGAGACATGATCCAATGTTTGGTTGCAGATCTCTGGCATTCACTGGTGGTACAGGG
Aegilops_comosa_1a        	 CAGTGCGGTGGCAACGTCGGCGACGTCGTCAACATCCCCATCCCACAGTGGGTGCGCGACGTCGGCGCCACCGACCCCGACATTTTCTACACCAACCGCAGCGGGACGAGGAACATCGAGTACCTCACCCCTGGAGTGGATGACCAGCCTCTCTTCCGTGGAAGAACTGCCGTCCAGGTTAGCTAAGCTAGATCACCATTCCAGCTCCCCTGCATGGCTGCATATATGGTGATTC---------AGATGAGTCTTG--------GCAACAGCA-TAGTT-GTGATTTT--CATAGGCCCAGTGTGCTCATGGTAGCAAAGCTTTGATTGAGATTC--------TCTTTGTGGCTGCCACAGATGTATGCTGATTACATGGCGAGCTTCAGGGAAAACATGAAGAAGTTCTTGGATGCCGGTACCATCGTGGACATTGAAGTGGGACTTGGCCCAGCTGGAGAGATGAGGTACCCATCCTATCCTCAGAGCCAGGGATGGGTCTTCCCAGGCATCGGAGAATTCATCGTGAGTGTTTTTTCT----------GCCAAA---TACTC--CTGTTCTTACAA-------------------------AA---TACTCTT------A---------------------------------------------------------------------------------------------------------------------------TACATGTAACA--TGTGATGACCAAAGGCAGTTTAATCTTTGTCC-AAGAGACGATTTGCACTGA-AAAAGGTTCACCCAATGGTAAAGTGATTCTGATCATAAGCGACG-TTGGATAAAATGGCAATTTCAAATTATCACTAC-TTATGGCTTTT-GAG-------AGATCATGCTC--TTCTTCTGAGCAAAGTAT--CAGAAGCAAA-CATAAGACCAT----GGTTCCCACAATTAAACGGTAAAAGCAGAGGACACCAAATGTGCAT--CCAACTAAACAGACAGGC-CATGAATTAAAACGGATGCAAA--TAATACCATAACCA-----TAACCACC--AAA-------CAAACAGGCCATGAATTAAAACTGTTTT--AACTAAT-T-AAAA-AA-TCTGCAGTGCTATGATAAGTACCTGGAAGCAGACTTCAAAGCAGCAGCAGCAAAGGCTGGCCATCCTGAGTGGGAATTGCCTGATGATGCTGGAGAGTACAATGACACTCCCGAGAAAACCCAATTCTTCAAGGACAACGGAACATATCTCACAGAGAAGGGGAAGTTTTTCCTCTCGTGGTACTCCAACAAACTGATCAAGCACGGTGACAAGATCTTGGACGAGGCAAATAAGGTCTTCTTGGGATGCAGAGTACAGCTGGCAATCAAAGTAAGTA-CCATCCTATAGATCTCAGTACATTATACTCCCTCCGATCCAAAATAAGCGTC---------------------------------------------------------------------------GTGGTTTTACTTCAAAACTCTCACTCAAACCACGATGCTTATTTTGGATCGGAGGGAGTA----GTAGACAAGATTAGAAAAATCATGATTCAATT-----------------------GAGA-AGTTGTGCCTGATAAA----CAACAAAAAA--TGCACAAACTCACTCT-AACATA-G--TACAAGCTTAAGGAAAGAGGAAGTATATACGACTCACATTGCTTAATCTAGAACGTAAATGAGACATGATCCAATGTTTGGTTGCAGATCTCTGGCATTCACTGGTGGTACAGGG
Aegilops_comosa_1g         	 --------------------CGACGTCGTCAACATCCCCATCCCACAGTGGGTGCGCGACGTCGGAGCCACCGACCCTGACATTTTCTACACCAACCGCGGCGGGACGAGGAACATCGAGTACCTCACCCTTGGAGTGGATGACCAGCCTCTCTTCCATGGAAGAACAGCCGTCCAGGTTAGCAAAGCTAAATCGCCATTCCAGCTCTCCTGCAT--------ATATGGTGATTCAGATGACTGAGATGAGTCTTG--------GCAACACCA-CAGTT-GTGATTTT--GATAGGCCCAGTGTGATCATGGTAGCAAAGCTTTGATC-------------CTTCTTTGTGGCTACTACAGATGTATGCTGATTACATGACGAGCTTCAGGGAAAACATGAAAAAGTTCTTGGATGCTGGTACCATCGTGGACATTGAAGTGGGACTTGGCCCAGCTGGAGAGATGAGGTACCCCTCCTATCCTCAGAGCCAGGGATGGGTCTTCCCGGGCATCGGAGAATTCATCGTGAGTGNTTTTTTTTTTT------GCCAAA---TACTCTTTTGTCCTTACAA-------------------------AA---TACTCTT------A---------------------------------------------------------------------------------------------------------------------------TACATGTAACA--TGTGATGACCAAAGGCATTTCAATCTTTGTCC-AAGAGACCATTTGCACTGA-AAAAGGTTCACCCAATGGTAAAATGATTCTGATCATAAGCGACG-TTGGATAAAATGGCAATTTCAAATTATCACTAC-TTATGGCTTTT-GAG-------AGATCATGCTC--TTCTTTTGAGCAAAGTAT--CAGAAGCAAG-CATAAGACCAT----GGC-CCCACAATTAAACGGTAAAAGCAGAGGACACCAAATGTACAT--CCAACTAAACAGACAGG--CATGAATTAAAACGGATGCAAAAATAATACCATAACAA----GTAAAGACA--AAA-AGGCTC------------CAATTAA--CTGTTTT--AACTAAAACAAAAATAA-TCTGCAGTGTTATGATAAGTACCTGGAAGCAGACTTCAAAGCAGCAGCGGCAAAGGCTGGCCATCCTGAGTGGGAATTGCCTGACGATGCTGGAGAGTACAACGACACTCCCGAGAAAACCCAATTCTTCAAGGACAACGGAACATACCTCACCGAGAAGGGGAAGTTTTTCCTGTCATGGTACTCCAACAAACTGATCAAGCACGGTGACAAGATCTTGGACGAAGCAAACAAGGTCTTCTTGGGATGCAGGGTGCAGCTGGCAATCAAAGTAAGTA-CCATCCTACAGATCTCAGTATATTATA--------------------------------------------------------------------------------------------------------------------------------------------------------------------GTAGACAAGATTACAAAAATCATGATTCAGTT-----------------------GAGA-AGTTGTGCCTGATAAA----CAACAAAAAAA-TGCACAAATTCACTCC-AACATA-GTGTATAAGCTTACGGAATGAGGAAGTATATACGACTCACATTGCTTAATCTAGAATGT-AATGAGACATGATCCAATGTTTGGTTGCAGATCTCTGGCATTCACTGGTGGT------   
Aegilops_speltoides_1a           CAGTGCGGTGGCAACGTCGGCGACGTCGTTAACATCCCCATCCCACAGTGGGTGCGGGACGTCGGCGCCACCGACCCCGACATTTTCTACACCAACCGCAGGGGGACGAGGAACATCGAGTACCTCACCCTTGGAGTGGATGACCAGCCTCTCTTCAATGAAAGAACTGCCGTCCAGGTTAGCCAAGCCAGATCACCATTCCAAATCTCCTGCAT--------ATATGGTGATTCAGATGACTCAGATGAGTCTTG--------GCAACACCA-TAGTT-GTGATTTT--GATAGGCCCAGTGTGCTCATGGTAGCAAAGCTTTGATT-------------CTTCTTTGTGGCTGCCACAGATGTATGCTGATTACATGGCGAGCTTCAGGGAAAACATGAAAAAGTTCTTGGATGCCGGTACCATCGTGGACATTGAAGTGGGACTTGGCCCAGCTGGAGAGATGAGGTACCCGTCCTATCCTCAGAGCCAGGGATGGGTCTTCCCAGGCATCGGAGAATTCATCGTGAGTGTTTTTTTCTTC---------AAAA---TACACTTCTGTTCTTGCAA-------------------------AA---TACTCTT----ACA---------------------------------------------------------------------------------------------------------------------------TACATGTAACA--TGTGATGACCAAAGGCAGTTTAATCTTTGTCC-AAGTGACGATCTGCACTGA-AAAAGGTTCACGCAACGGTAAAGTGATTCTGATCAAAAGCGATACTTGGATAAAATGGCAATTTTAGATTATCACTAC-TTATGGCTTTC-GAG-------AGACCATGCTG--TTCTTTCGAGCAATGTAT--CAGAAGTAAA-CATAAGATCAT----GGT-CCCACAATTAAATGGTAAAAGCAGAGGACATCGAATGTACAC--CCAGCTAACCAGACAGGC-CATGAATTAAAACGGATGTAACA-TAATACCATAACCA----GTAAAGAAA--AAA-GGGCTC------------CAGTTAA--CTATTTT--AACTAAAACAAGAATAA-TCTGCAGTGCTATGATAAATACCTGGAAGCAGACTTCAAAGCAGCAGCAGCGAAGGCTGGCCATCCTGAGTGGGAATTGCCTGACGATGCTGGAGAGTACAATGACACTCCCGAGAAAACCCAATTCTTCAAGGACAATGGAACATACCTCACCGAGAAGGGGAAGTTTTTCCTCTCATGGTACTCCAACAAACTGATCAAGCATGGTGACAAGATCTTGGACGAAGCAAACAAGGTCTTCTTGGGATGCAGAGTACAGCTGGCAATCAAAGTAAGTA-CCATCCTATAGATCTCAGTATATTCTA--------------------------------------------------------------------------------------------------------------------------------------------------------------------GTAGACAAGATTAGAAAATTCATGATTCAATT-----------------------GAGA-AGCTGTGCCTGATAAA----CAACAAAAAA--TGCACATACTCACTCT-AACATA-GAGTACAAGCTTAAGGAAACAGGAAGTATATACGACTCACATTGCTTAATCTAGAATGTCAATGAGACATGATCCAATGTTTGGTTGCAGATCTCTGGTATTCACTGGTGGTACAGGG
Aegilops_tauschii_1a        	 CAGTGCGGTGGCAACGTCGGCGACGTCGTCAACATCCCCATCCCACAGTGGGTTCGCGACGTCGGCGCCACCGACCCCGACATTTTCTACACCAACCGCGGCGGGACGAGGAACATCGAGTACCTCACCCTTGGAGTGGACGACCAGCCTCTCTTCCATGGAAGAACTGCCGTCCAGGTTAGCTAAGCTAGATCACCATTCCAGTTCTCCTGCAT--------ATATGGTGATTCAGATGAGTGAGATGAGTCTTG--------GCAACAGCA-TAGTT-GTGATTTT--GGTAGCCCCAGTGTGCTCATGGTAGCAAAGCTTTGATC-------------CTTCTTTGTGGCTGCTACAGATGTATGCTGATTACATGGCGAGCTTCAGGGAAAACATGAAGAAGTTCTTGGATGCCGGTACCATCGTGGACATTGAAGTGGGACTTGGCCCAGCTGGAGAGATGAGGTACCCGTCGTATCCTCAGAGCCAAGGATGGGTCTTCCCAGGCATTGGAGAATTCATCGTGAGTGTTTT--------------CCCAAA---TACTCTTCTGTTCTTACAA-------------------------AA---TCCTCGT----ATA---------------------------------------------------------------------------------------------------------------------------TACATGTAACA--TGTGATGACCAAAGGCAGTTTAATCTTTGTCC-AAGAGACGATTTGCACTGA-AAAAGGTTCACCCAATGGTAAAGTGATTCTGATCATAAGCGGCA-TTGGATAAAATGGCAATTTCAAATTAATACTAC-TCATGGCTTTT-GAG-------AGATCATGCTC--TTCTTTTGAGCAAAGTAT--CAGAAGCAAA-CATAAGACCAT----GCT-CCCACAATTAAACGGTAAAAGCAGTGGACATCAAATGTACAT--CCAACTAAACAGACAGG--CATGAATTAAAACGGATGCAAAAATAATACCATAACAA----GTAAAGACA--AAA-GGGCTC------------CAATTAA--CTGTTTT--AACTAAAACAAAAATAA-TCTGCAGTGTTATGATAAGTACCTGGAAGCAGACTTCAAAGCAGCAGCGGCGAAGGCTGGCCACCCTGAGTGGGAATTGCCTGACGATGCTGGAGAGTACAACGACACTCCCGAGAAAACCCAATTCTTCAAGGACAACGGAACATACCTCACAGAGAAGGGGAAGTTTTTCCTGTCATGGTACTCCAACAAACTGATCAAGCACGGTGACAAGATCTTGGACGAAGCAAACAAGGTCTTCTTGGGATGCAGGGTGCAGCTGGCAATCAAAGTAAGTA-CCATCCTATAGATCTCAGT-----------------------------------------------------------------------------------------------------------------------------------------------------------------------------------------GAAAAATCATGATTCATTT-----------------------GAGA-AGTTGTGCCTGATAAA----CAACAAAAAA--TGTACAAACTCACTCT-AACATA-GAGTACAAGCTTAAAGAAACAGGAAGTATATACGACTCACATTGCTTAATCTAGAATGT-AATGAGACATGATCCAATGTTTGGTTGCAGATCTCTGGCATTCACTGGTGGTACAGGG   
Aegilops_uniaristata_1a        	 CAGTGCGGTGGCAACGTCGGCGACGTCGTCAACATCCCCATCCCACAGTGGGTGCGCGACGTCGGCGCCACCGACCCCGACATCTTCTACACCAACCGCAGCGGGACGAGGAACATCGAGTACCTCACCCTTGGAGTGGATGACCAGCCTCTCTTCCGTGGAAGAACTGCCGTCCAGGTTAGCTAAGCTAGATCACCATTCCAGCTCCCCTGCATGGCTGCATATATGGTGATTC---------AGATGAGTCTTG--------GCAACAGCA-TAGTT-GTGATTTT--CATAGGCCCAGTGTGCTCATGGTAGCAAAGCTTTGATTGAGATTC--------TCTTTGTGGCTGCCACAGATGTATGCTGATTACATGGCGAGCTTCAGGGAAAACATGAAGAAGTTCTTGGATGCCGGTACCATCGTGGACATTGAAGTGGGACTTGGCCCAGCTGGAGAGATGAGGTACCCATCCTATCCTCAGAGCCAGGGATGGGTCTTCCCAGGCATCGGAGAATTCATCGTGAGTGTTTTTTCT----------GCCAAA---TACTC--CTGTTCTTACAA-------------------------AA---TACTCTT------A---------------------------------------------------------------------------------------------------------------------------TACATGTAACA--TGTGATGACCAAAGGCAGTTTAATCTTTGTCC-AAGTGACGATCTGCACTGA-AAAAGGTTCACCCAATGGTAAAGTGATTCTGATCATAAGCGACG-TTGGATAAAATGGCAATTTCAAATTATCACTAC-TTATGGCTTTT-GAG-------AGATCATGCTC--TTCTTCTGAGCAAAGTAT--CAGAAGCAAA-CATAAGACCAT----GGTTCCCACAATTAAACGGTAAAAGCAGAGGACACCAAATGTGCAT--CCAACTAAACAGACAGGC-CATGAATTAAAACGGATGCAAA--TAATACCATAACCA-----------CC--AAA-------CAAACAGGCCATGAATTAAAACTGTTTT--AACTAAT-T-AAAA-AA-TCTGCAGTGCTATGACAAGTACCTGGAAGCAGACTTCAAAGCAGCAGCAGCAAAGGCTGGCCATCCTGAGTGGGAATTGCCTGATGATGCTGGAGAGTACAATGACACTCCCGAGAAAACCCAATTCTTCAAGGACAACGGAACATATCTCACAGAGAAGGGGAAGTTTTTCCTCTCATGGTACTCCAACAAACTGATCAAGCATGGCGACAAGATCTTGGACGAAGCAAACAAGGTCTTCTTGGGATGCAGAGTACAGCTCGCAATCAAAGTAAGTA-CCATCCTATAGATCTCAGTATATTATACTCCCTCCGATCCAAAATAAGCGTC---------------------------------------------------------------------------GTGGTTTT-------------------------AGTGC----------------------------AGACAAGATTAGAAAAAGCATGATTCGATT-----------------------ATCTTAGTTGTGCCTGATAAA----CAACAAAAAA--TGCACAAAGTCGCTCT-AACA---GAGTACAAGCTTAAGGAAAGAGGAAATATATACGACTCACATTGCTTAATCTAGAATGTAAATGAGACATGATCCAATGTTTGGTTGCAGATCTCTGGCATTCACTGGTGGTACAGGG
Agropyron_cristatum_1b		 ---------------GTCGGCGACGTCGTCAACATCCCCATCCCACAGTGGGTGCGGGATGTCGGCGCCACCGACCCCGACATTTTCTACACCAACCGCAGCGGGACGAGGAACATCGAGTACCTCACCCTTGGAGTGGATGACCAGCCTCTCTTCAATGGAAGAANTNCCATCCAGGTTAGCCAAGCCAGATCACCATTCCAAATCTCCTGCAT--------ATATGGTGATTCAGATGACTCAGATGAGTCTTG--------GCAACACCA-TAGTT-GTGATTTT--GATAGGCCCAGTGTGCTCATGGTAGCAAAGCTTTGATT-------------CTTCTTTGTGGCTGCCACAGATGTATGCTGATTACATGGCGAGCTTCAGGGAAAACATGAAAAAGTTCTTGGATGCCGGTACCATCGTGGACATTGAAGTGGGACTTGGCCCAGCTGGAGAGATGAGGTACCCGTCCTATCCTCAGAGCCAGGGATGGGTCTTCCCAGGCATCGGAGAATTCATCGTGAGTGTTTTTTTTTTA----------AAAAAATACACTTCTGTTCTTGCAA-------------------------AA---TACTCTTGC----A---------------------------------------------------------------------------------------------------------------------------TACATGTAACA--TGTGATGACCAAAGGCAGTTTAATCTTTGTCC-AAGTGACGATCTGCACTGA-AAAAGGTTCACGCAACGGTAAAGTGATTCTGATCAAAAGCGATACTTGGATAAAATGGCAATTTCAGATTATCACTAC-TTATGGCTTTC-GAG-------AGACCATGCTG--TTCTTTCGAGCAATGTAT--CAGAAGTACA-CATAAGATAAT----GGT-CCCACAATTAAATGGTAAAAGCAGAGGACATCGAATGTACAC--CCAGCTAACCAGACAGGC-CATGAATTAAAACGGATGTAAAA-TAATACCATAACCA----GTAAAGAAA--AAA-GGGCTC------------CAGTTAA--CTATTTT--AACTAAAACAAGAATAA-TCTGCAGTGCTATGATAAATACCTGGAAGCAGACTTCAAAGCAGCAGCAGCGAAGGCTGGCCATCCCGAGTGGGAATTGCCTGACGATGCTGGAGAGTACAATGACACTCCCGAGAAAACCCAATTCTTCAAGGACAATGGAACATACCTCACCGAGAAGGGTAAGTTTTTCCTCTCATGGTACTCCAACAAACTGATCAAGCATGGTGACAAGATCTTGGACGAAGCAAACAAGGTCTTCTTGGGATGCAGAGTACAGCTGGCAATCAAAGTAAGTA-CCATCCTATAGATCTCAGTATATTCTA--------------------------------------------------------------------------------------------------------------------------------------------------------------------GTAGACAAGATTAGAAAATTCATGATTCAATT-----------------------GAGA-AGTTGTGCCTGATAAA----CAACAAAAAA--TGCACATACTCACTCT-AACATA-GAGTACAAGCTTAAGGAAACAGGAAGTATATACGACTCACATTGCTTAATCTAGAATGTCAATGAGACATGATCCAATGTTTGGTTGCAGATCTCTGGTATTCACTGGGGC-------   
Australopyrum_retrofractum_1a  	 CAGTGCGGTGGCAACGTCGGCGACGTCGTCAACATCCCCATCCCACAGTGGGTGCGGGACGTCGGCGCCACCAACCCCGACATTTTCTACACCAACCGCAAGGGGACGAGGAACATCGAGTACCTCACCCTTGGAGTGGATGACCAGCCTCTCTTCCATGGAAGAACTGCCGTCCAGGTTAGCGAAGCTAAATCGCCATTCCAGCTCTCCTGCAT--------ATATGGTGATTCAGATGACTGAGATGAGTCTTG--------GCAACACCA-TAGTT-GTGATTTT--GATAGGCCCAGTGTGCTCATGGTAGCAAAGCTTTGATT-------------CTTCTTTGTGGCTGCCACAGATGTATGCTGATTACATGGCAAGCTTCAGGGAAAACATGAAAAAATTCTTGGATGCCGGTACCATCGTGGACATTGAAGTGGGACTTGGCCCAGCTGGAGAGATGAGGTACCCATCCTATCCTCAGAGCCAGGGATGGGTCTTCCCAGGCATCGGAGAATTCATCGTGAGTGTTTTTCC-----------CCCAAA---TACTCTTCTGTTCTTACAA-------------------------AA---TACTCTT------A---------------------------------------------------------------------------------------------------------------------------TACATGTAACA--TGTGATCACCAAAGGCAGTTTAATCTTTGTCC-GAGTGACGATCTGCACTGA-AAAAGGTTCACCCAACGGTAAAGTGATTCTGATCAAAAGTGAGGCTTGGATAAAATGGCAATTTCAGATTATCACTAC-TTATGGCTTTT-GAG-------AGACCATGCGC--TTCTTTTGAGCAAAGTAT--CAAAAGCAAA-CATAAGACCAT----GGTTCCCACAAATAAAAGGTAAAAGCAGAGGACATCAAATGTGCAT--CCAACTAAACAGACAGGC-AATGAATTAAAACGGATGCAAAAATAATACCATAACCA-----TAACCACT--AAA-------CAGACAGGCCATGAATTAAAACTGTTTT--AACTAAT-T-AAAA-AA-TCTGCAGTGCTATGATAAGTACCTGGAAGCAGACTTCAAAGCAGCAGCAGCGAAGGCTGGCCATCCTGAGTGGGAATTGCCTGACGATGCTGGAGAGTACAATGACACTCCCGAGAAAACCCAATTCTTCAAGGAGAACGGAACATACCTCACCGAGAAGGGGAAGTTTTTCCTCTCATGGTACTCCAACAAACTGATCAAGCACGGCGACAAGATCTTGGACGAGGCAAATAAGGTCTTCTTGGGATGCAGAGTACAGCTGGCAATCAAAGTAAGTA-CCATCCTATAGATCTCAGTATATTATACTCCCTCCGTTCCTAAATATAAGTCTTTTTAGAGATTTGAATATGCACTACATACGGATGAATATAGACGTATTTTAGAGTGTAGATTCACTCATTTTGCTCCGTATGTAGTCCATATTAGAATCTCTAAAAAGACTTATATTTAGGAACAGAGGGGGTACTCAGTAGACAAGATTAGAAAAATCATGATTCAATT-----------------------GAGA-AGTTGTACCTGATAAA----CAACAAAAAA--TGCACAAACTCACTCT-AACATA-GAATACAAGCTTAAGGAAAGGGGAAGTATATACGACTCACATTGCTTAATCTAGAATGTAAATGAGACATGATCCAATGTTTGGTTGCAGATCTCTGGCATTCACTGGTGGTACAGGG
Australopyrum_velutinum_1a     	 CAGTGCGGTGGCAACGTCGGCGACGTCGTCAACATCCCCATCCCACAGTGGGTGCGGGACGTCGGCGCCACCAACCCCGACATTTTCTACACCAACCGCAAGGGGACGAGGAACATCGAGTACCTCACCCTTGGAGTGGATGACCAGCCTCTCTTCCATGGAAGAACTGCCGTCCAGGTTAGCGAAGCTAAATCGCCATTCCAGCTCTCCTGCAT--------ATATGGTGATTCAGATGACTGAGATGAGTCTTG--------GCAACACCA-TAGTT-GTGATTTT--GATAGGCCCAGTGTGCTCATGGTAGCAAAGCTTTGATT-------------CTTCTTTGTGGCTGCCACAGATGTATGCTGATTACATGGCAAGCTTCAGGGAAAACATGAAAAAATTCTTGGATGCCGGTACCATCGTGGACATTGAAGTGGGACTTGGCCCAGCTGGAGAGATGAGGTACCCATCCTATCCTCAGAGCCAGGGATGGGTCTTCCCAGGCATCGGAGAATTCATCGTGAGTGTTTTTC------------CCCAAA---TACTCTTCTGTTCTTACAA-------------------------AA---TACTCTT------A---------------------------------------------------------------------------------------------------------------------------TACATGTAACA--TGTGATCACCAAAGGCAGTTTAATCTTTGTCC-GAGTGACGATCTGCACTGA-AAAAGGTTCACCCAACGGTAAAGTGATTCTGATCAAAAGTGAGGCTTGGATAAAATGGCAATTTCAGATTATCACTAC-TTA-GGCTTTT-GAG-------AGACCGTGCGC--TTCTTTTGAGCAAAGTAT--CAAAAGCAAA-CATAAGACCAT----GGTTCCCACAAATAAAAGGTAAAAGCAGAGGACATCAAATGTGCAT--CCAACTAAACAGACAGGC-CATGAATTAAAACGGATGCAAAAATAATACCATAACCA-----TAACCACT--AAA-------CAGACAGGCCATGAATTAAAACTGTTTT--AACTAAT-T-AAAA-AA-TCTGCAGTGCTATGATAAGTACCTGGAAGCAGACTTCAAAGCAGCAGCAGCGAAGGCTGGCCATCCTGAGTGGGAATTGCCTGACGATGCTGGAGAGTACAATGACACTCCCGAGAAAACCCAATTCTTCAAGGAGAACGGAACATACCTCACCGAGAAGGGGAAGTTTTTCCTCTCATGGTACTCCAACAAACTGATCAAGCACGGCGACAAGATCTTGGAAGAGGCAAATAAGGTCTTCTTGGGATGCAGAGTACAGCTGGCAATCAAAGTAAGTA-CCATCCTATAGATCTCAGTATATTATACTCCCTCCGTTCCTAAATATAAGTCTTTTTAGAGATTTGAATATGGACTACATACGGATGAATATAGACGTATTTTAGAGTGTAGATTCACTCATTTTGCTCCGTATGTAGTCCATATTAGAATCTCTAAAAAGACTTATATTTAGGAACAGAGGGAGTACTCAGTAGACAAGATTAGAAAAATCATGATTCAATT-----------------------GAGA-AGTTGTNCCTGATAAA----CAACAAAAAA--TGCACAAACTCACTCT-AACATA-GAATACAAGCTTAAGGAAAGAGGAAGTATATACGACTCACATTGCTTAATCTAGAATGTAAATGAGACATGATCCAATGTTTGGTTGCNGATCTCTGGCATTC-CTGGTGGTACAGGG
Bromus_tectorum_1a           	 CAGTGCGGCGGCAACGTTGGCGATGTCGTCAACATCCCCATCCCACAGTGGGTGCGCGACGTCGGCGTCAGCGACCCCAACATTTTCTACACCAACCGGAGCGGGACGAGGAACATTGAGTACCTCACCCTTGGAGTGGATGACCAGCCTCTCTTCGGTGGAAGAACTGCCATCCAGGTTTGCTAAGCTAAAACGCCATTCCAGCTTTCCTGCAT--------ATA-------------GACTG-------------------------------------------------------AGTGTTCTCATGGTAGCAAAGCTTTGATT-------CTTGTTCTTCTTTGTGGCTGCCACAGATGTATGCTGACTACATGACGAGCTTCAGGGACAACATGAAAAAGTTCTTGGATGCCGGTACCATTGTGGACATTGAAGTGGGACTTGGCCCAGCTGGAGAGATGAGGTACCCATCCTATCCTCAGAGCCAGGGATGGGTGTTCCCAGGCATCGGAGAATTCATCGTGAGTACTTT-CT-----------GCTAAA---TACTCTTCTGTTCTTACAA-------------------------AA---TACTCTT------A---------------------------------------------------------------------------------------------------------------------------TACATGTAACA--TGTGATGACCAAAGGCAGTCTAATCTTTGTCC-AAGTGACCATCTGTACTGA-AAAAGGTTCGCCAAATGGTAAAATGATTCTGATCAAAAGTGACGCTTGGAACAAATGACAATATCAGATTATCACTAC-TTATGGCTTTT-GAA-------ACACCATGCTC--TTATTTTCAGCAAAGTAT--CAAAAGCAAA-CATAAGACCAT----GGTT-TCACAATTAAAAGGTAAAAGCATAGGACATCAAATGTACATATCCAGCTAACCAGACAGGC-CATGAATTAAAACGGATGTAAAA-TAATACCATAACCA----GTAAAAACA--AAA-GGGCTC------------CACTTAA--CTGTTTT--AACTAAAACAAAAATAA-TCTGCAGTGCTATGATAAGTACCTGGAAGCAGACTTCAAAGCGGCAGCAGCGAAGGCTGGCCATCCTGAATGGGAATTGCCTGACGATGCTGGAGAGTACAATGACACTCCCGAGAAAACCCAATTCTTCAAGGAAAATGGAACATACGGCACCGAGAAGGGGGAGTTTTTCCTGACATGGTACTCCAACAAACTGATCAAGCACGGTGACAAGATCTTGGATGAAGCAAACAAGGTCTTCTTGGGATGCAGAGTGCAGCTGGCAATCAAAGTAAGTA-CCATCCTAAAAAGCTCAGTTTATTACA--------------------------------------------------------------------------------------------------------------------------------------------------------------------GTAGACAAGATTTGAAAAATCATGATTCAATT-----------------------CAGA-AGTTGAGTCTGATAAG----CAACAAAAAAA-GTCACTAATTCACTCT-AAATATAGACTATAGGGTAAAGGAACGAGAAAGTATCTACAACTCAGATAGCTTAATCTGGAATGTAAAGGAGACACGATCC-ATGTTTGGTTGCAGATCTCTGGCATTCACTGGTGGTACAGAG   
Crithopsis_delileana_1a     	 CAGTGCGGTGGCAACGTCGGCGACGTCGTCAACATCCCCATCCCACAGTGGGTGCGCGACGTCGGCGCCACCGACCCCGACATTTTCTACACCAACCGCGGCGGGACGAGGAACATTGAGTACCTCACCCTTGGAGTGGATGACCAGCCTCTCTTCCATGGAAGAACAGCCGTCCAGGTTAGCTAAGCTAAATCGCCATTCCAGCTCTCCTGCAT--------ATGTGGTGATTCAGATGACTGAGATGGGTCTTG--------GCAACACCA-TAGTT-GTGATTTT--GATAGGCCCAGTGTGCTCATGGTAGCAAAGCTTTGATT-------------CTTCTTTGTGGCTGCCACAGATGTATGCTGATTACATGGCGAGCTTCAGGGAAAACATGAAAAAGTTCTTGGATGCCGGTACCATCGTGGACATTGAAGTGGGACTTGGCCCAGCTGGAGAGATGAGGTACCCATCCTATCCTCAGAGCCAGGGATGGGTCTTCCCAGGCATCGGAGAATTCATCGTGAGTGTTTTTTTTTT--------GCCAAA---TACTCTTCTGTCCTTACAA-------------------------AA---TACTCTT------A---------------------------------------------------------------------------------------------------------------------------TACATGTAACA--TGTGATGACCAAAGGCAGTTTAATCTTTGTCC-AAGAGACGATTTGCACTGA-AAAAGGTTCACCCAATGGTAAAGTGATTCTGGTCATAAGCGACG-TTGGATAA---------------TTATCACTAC-TT--GGCTTTT-GAG-------AGATCATGCTC--TTTTTTTGAGCAAAGTAT--CAGAAGCAAA-CATAAGACCAT----GGC-CCCACAATTAAACGGTAAAAGCAGTGGGCATCAAATGTACAT--CCAACTAAACAGACAGG--CATGAATTAAAACGGATGCAAAAATAATACCATAACAA----GTAAAGACA--AAA-GGGATC------------CAATTAA--CTGTTTT--AACTAAAACAATAATAA-TCTGCAGTGTTATGATAAGTACCTGGAAGCAGACTTCAAAGCAGCAGCGGCAAAGGCTGGCCATCCTGAGTGGGAATTGCCTGACGATGCTGGAGAGTACAACGACACTCCCGAGAAAACCCAATTCTTCAAGGACAACGGAACATACCTCACCGAGAAGGGGACGTTTTTCCTGTCATGGTACTCCAACAAACTGATCAAGCACGGTGACAAGATCTTGGACGAAGCAAACAAGGTCTTCTTGGAATGCAGGGTGCAGCTGGCAATCAAAGTAAGTA-CCATCCTACAGATCTCAGTATGTCATACTCCCTCCATCCCAAAATAAGTGTC-----TCAACTTTGTA-----------------------------------------------------CTAACTTTAGTACAAAGTTGTACTAAGCTCAAGACACAAGACACTTATTTTGGGACGGAGGGAGTA----GTAGACAAGATTACAAAAATCATGATTCAGTT-----------------------GAGA-AGTTGTGCCTGATAAACAA-CAAAAAAAAA---GCACAAATTCACTCT-AACATA-GTGTATAAGCTTACCGAACGAGGAAGTATATACGACTCACATTGCTTAATCTAGAATGTAAATGAGACATGATCCAATGTTTGGTTGCAGATCTCTGGCATTCACTGGNGGTACAGGG   
Dasypyrum_villosum_1a     	 ---------GGCAACGTCGGCGACGTCGTCAACATCCCCATCCCACAGTGGGTGCGGGACGTCGGCGCCACCGACCCCGACATTTTCTACACCAACCGCAGCGGGACGAGGAACATTGAGTACCTCACCCTTGGAGTGGATGACCAGCCTCTATTCCAGGGAAGAACTGCCGTCCAGGTTAACTGAGCTAAATCACCATTCCAGCTCTCCTGCAT--------CTATGGTGATTCAGATGACTCAGATGAGTCTTG--------GCAACACCA-TAGTT-GTGATTTT--AATAGGCCCAGTGTGCTCATGGTAGCAAAGCTTTGATT-------------CTTCTTTGTGGCTGCCACAGATGTATGCTGATTATATGGCGAGCTTCAGGGAAAACATGAAAAAGTTCTTGGATGCCGGAACCATCGTGGACATTGAAGTGGGACTTGGCCCAGCTGGAGAGATGAGGTACCCGTCCTATCCTCAGAGCCAGGGATGGGTCTTCCCAGGCATAGGAGAATTCATCGTGAGTGTTTTTC------------CCCAAA---TACTCTTCTGTTCTTACAATATACTCTTATACCCTTTCCGAAAAAA--TTACTCTT------A---------------------------------------------------------------------------------------------------------------------------TACATGTAACA--TGTGATCACCAAAGGCAATTTAATCTTTGTCC-GAGTGACGATCTTCACTGA-AAAAGGTTCACCCAATGGTAAAGTGATTCTGATCAAAAGTGAGGCTTGGATAAAATGGCAATTTCAGATTATCACTAC-TTACGGCTTTT-GAG-------AGACCATGCTC--TTCTTTTGAGCAAAGTAT--CAGAAGCAAA-CATAAGACCAT----GGTTCCCACAATTAAATGGTAAAAGCAGACGACATCAAATGTGCAT--CCAACTAAACAGACAGGC-CATGAATTAAAACGGATGCAAAAATATTACCATAACCATAGA-TAACCACT--AAA-------CAAACAGG----CTATTAAAACTGTTTTATAACTAAT-T-AAAA-AA-TCTGCAGTGCTATGATAAGTACCTGGAAGCAGACTTCAAAGCAGCAGCAGCAAAGGCTGGCCATCCTGAGTGGGAACTGCCTGACGATGCTGGAGAGTACAATGACACTCCCGAGAAAACCCAATTCTTCAAGGACAACGGAACTTACCTCACCGAGAAGGGGAAGTTTTTCCTCTCATGGTACTCCAACAAACTGATCAAGCACGGCGACAAGATCTTGGACGAGGCAAATAAGGTCTTCTTGGGATGCAGAGTACAGCTGGCAATCAAAGTAAGTA-CCATCCTATAGATCTCAGTATATTATA--------------------------------------------------------------------------------------------------------------------------------------------------------------------GTAGAAAAAAATGTAAAAATCAAGATTCAATT-----------------------GAGA-AGTTGTGCCTGATAAA----CAACAAAAAG--TACACAAACTCACTCT-AACATA--AGTACAAGCTTAAGGAAAGAGTAAGTATATATGACTCACGTTGCTTAATCTACAATGTAAATGAGACATGATCCAATGTTTGGCTGCAGATCTCTGGCATTCACTGG----------   
Dasypyrum_villosum_2a        	 CAGTGCGGTGGCAACGTCGGCGACGTCGTCAACATCCCCATCCCACAGTGGGTGCGGGACGTCGGCGCCACCGACCCCGACATTTTCTACACCAACCGCAGCGGGACGAGGAACATTGAGTACCTCACCCTTGGAGTGGATGACCAGCCTCTATTCCAGGGAAGAACTGCCGTCCAGGTTAACTGAGCTAAATAACCATTCCAGCTCTCCTGCAT--------CTATGGTGGTTCAGATGACTCAGATGAGTCTTG--------GCAACACCA-TAGTT-GTGATTTT--AATAGGCCCAGTGTGCTCATGGTAGCAAAGCTTTGATT-------------CTTCTTTGTGGCTGCCACAGATGTATGCTGATTATATGGCGAGCTTCAGGGAAAACATGAAAAAGTTCTTGGATGCCGGAACCATCGTGGACATTGAAGTGGGACTTGGCCCAGCTGGAGAGATGAGGTACCCGTCCTATCCTCAGAGCCAGGGATGGGTCTTCCCAGGCATAGGAGAATTCATCGTGAGTGTTTTTC------------CCCAAA---TACTCTTCTGTTCTTACAATATACTCTTATACCCTTTCCGAAAAAAAATTACTCTT------A---------------------------------------------------------------------------------------------------------------------------TACATGTAACA--TGTGATCACCAAAGGCAATTTAATCTTTGTCC-GAGTGACGATCTTCACAGA-AAAAGGTTCACCCAATGGTAAAGTGATTCTGATCAAAAGTGAGGCTTGGATAAAATGGCAATTTCAGATTATCACTAC-TTACGGCTTTT-GAG-------AGACCATGCTC--TTCTTTTGAGCAAAGTAT--CAGAAGCAAA-CATAAGACCAT----GGTTCCCACAATTAAATGGTAAAAGCAGACGACATCAAATGTGCAT--CCAACTAAACGGACAGGC-CATGAATTAAAACGGATGCAAAAATATTACCATAACCATAGA-TAACCACT--AAA-------CAGACAGG----CTATTAAAACTGTTTTATAACTAAT-T-AAAA-AA-TCTGCAGTGCTATGATAAGTACCTGGAAGCAGACTTCAAAGCAGCAGCAGCAAAGGCTGGCCATCCTGAGTGGGAACTGCCTGACGATGCTGGAGAGTACAATGACACTCCCGAGAAAACCCAATTCTTCAAGGACAACGGAACTTACCTCACCGAGAAGGGGAAGTTTTTCCTCTCATGGTACTCCAACAAACTGATCAAGCACGGCGACAAGATCTTGGACGAGGCAAATAAGGTCTTCTTGGGATGCAGAGTACAGCTGGCAATCAAAGTAAGTA-CCATCCTATAGATCTCAGTATATTATA--------------------------------------------------------------------------------------------------------------------------------------------------------------------GTAGAAAAAAATGTAAAAATCAAGATTCAATT-----------------------GAGA-AGTTGTGCCTGATAAA----CAACAAAAAG--TACACAAACTCACTCT-AACATA--AGTACAAGCTTAAGGAAAGAGTAAGTATATATGACTCACGTTGCTTAATCTAGAATGTAAATGAGACATGATCCAATGTTTGGTTGCAGATCTCTGGCATTCACTGGTGGTACAGGG   
Eremopyrum_bonaepartis_1a      	 CAGTGCGGTGGCAACGTCGGCGACGTCGTCAACATCCCCATCCCACAGTGGGTGCGGGACGTCGGCGCCACCGACCCTGACATCTTCTACACCAACCGCAGCGGGACGAGGAACATCGAGTACCTCACCCTTGGAGTGGATGACCAGCCTCTCTTCCGTGGAAGAACTGCCGTCCAGGTGAGCTAAGCTAAACCACCATTCCAGCTCTCCTGCTT--------ATGTGGTGATTCAGATGACTGAGACGAGTCTTG--------GCAACAGCA-TAGT-A---ATTTT--GATAGGTCCAGTGTGCTCATGGTAGCAAAACTTTGATC-------------CTTCTTTGTGGCTGCCACAGATGTATGCTGATTACATGGCGAGCTTCAGGGAAAACATGAAAAAGTTCTTGGATGCCGGTACCATCGTGGACATTGAAGTGGGACTTGGCCCAGCTGGAGAGATGAGGTACCCATCCTATCCTCAGAGCCAGGGATGGGTCTTCCCAGGCATCGGAGAATTCATCGTGAGTGTTTTTT------------CCCAAA---TACTCTTCTGTTCTTACAA-------------------------AA---TACTCTT--ATATA---------------------------------------------------------------------------------------------------------------------------TACATGTAACACATGTGATGACCAAAGGCAGTTTAATCTTTGTCC-AAGTGACGATCTGCACTGA-AAAAGGTTCACCCAACGGTGAAGTGATTCTGATCAAAAGCGACGCCTGGATAAAATGGCAATTTCAAATTATCACTA----ATGGTTTTT-GAG-------GGACCATGCTC--TTCTTTTGAGCAAAGTAT--CAGAAGCAAA-CATAAGACCAT----GGT-CCAACAAT--------AAAT-CAGAGGACATCAAATGTACAT--CCAGCTAAACAGACAGGC-CATGGATTAAAAC----ATAAAA-TAATACCATAACCA----GTAAAGATA--AAA-GGGCAC------------CAATTAA--CTGTTTT--AACTAAAACAAAAATAA-TCTGCAGTGCTATGATAAGTACCTGGAAGCAGACTTCAAAGCAGCAGCAGCGAAGGCTGGCCATCCTGAGTGGGAATTGCCTGACGATGCTGGAGAGTACAATGACACTCCTGAGAAAACCCAATTCTTCAAGGACAACGGAACATACCTCACTGAGAAGGGCAAGTTTTTCCTCTCATGGTACTCCAACAAACTGATCAAGCATGGTGACAAGATCTTGGACGAAGCAAACAAGGTCTTCTTGGGATGCAGAGTACAGCTGGCAATCAAAGTAAGTA-CCATCCTATAGATCTCAGTATATTCTA--------------------------------------------------------------------------------------------------------------------------------------------------------------------GTAGACAAGATTAGAAAATTCATGATTCCATT-----------------------GAGC-AGCTGTGCCAGACAAA----CAACAAAAAA--TGCACATACTCACTCT-AACATA-GACTACAAGCTTAAGGAAACAGGAAGTATATACGACTCACATTGCTTAATCTAGAATGTCAATGAGACATGATCCAATGTTTGGTTGCAGATCTCTGGTATTCACTGGTTGTACAGGG   
Eremopyrum_distans_1a       	 CAGTGCGGTGGCAACGTCGGCGACGTCGTCAACATCCCCATCCCACAGTGGGTGCGGGACGTCGGCGCCACCGACCCCGACATTTTCTGCACCAACCGCAGGGGGGCGAGGAACATCGAGTACCTCACCCTTGGAGTGGATGACCAGCCTCTCTTCAATGGAAGAACTGCCGTCCAGGTTAGCCAAGCCAGATCACCATTCCAAATCTCCGGCAT--------ATATGGTGATTCAGATGACTCAGATGAGTCTTG--------GCAACACCA-TAGTT-GTGATTTT--GATAGGCCCGGCGTGCTCATGGTAGCAAAGCTTTGATT-------------CTTCTTTGTGGCTGCCACAGATGTATGCTGATTACATGGCGAGCTTCAGGGAAAACATGAAAAAGTTCTTGGATGCCGGTACCATCGTGGACATTGAAGTGGGACTTGGCCCAGCTGGAGAGATGAGATACCCGTCCTATCCTCAGAGCCAGGGATGGGTCTTCCCAGGCATCGGAGAATTCATCGTGAGTGTT--------CTGTTTT-GCAAAA---TACACTTCTGTTCTTGCAA-------------------------AA---TACTCTT----ATA---------------------------------------------------------------------------------------------------------------------------TACATGTAACA--TGTGATGACCAAAGGCAGTTTAATCTCTGTCC-AAGTGACGATCTGCACTGA-AAAAGGTTCACGCAACGGTAATGTGATTCTGATCAAAAGCGATACTTGGATAAAATGGCAATTTCAGATTATCACTAC-TTATGGCTTTC-GAG-------AGACCATGCTG--TTCTTTCGAGCAATGTAT--CAGAAGTAAA-CATAAGATCAT----GGT-CCCACAACTAAATGGTAAAAGCAGAGGACATCGAATGTACAC--CCAGCTAACCAGACAGGC-CATGAATTAAAACGGATGTAAAA-TAATACCATAACCA----GTAAAGAAA--AAA-GGGCTC------------CAGTTAA--CTATATT--AACTAAAACAAGAATAA-TCTGCAGTGCTATGATAAATACCTGGAAGCAGACTTCAAAGCAGCAGCAGCGAAGGCTGGCCATCCTGAGTGGGAATTGCCTGACGATGCTGGAGAGTACAATGACACTCCCGAGAAAACCCAATTCTTCAAGGACAATGGAACATACCTCACCGAGAAGGGGAAGTTTTTCCTCTCATGGTACTCCAACAAACTGATCAAGCATGGTGACAAGATCTTGGACGAAGCAAACAAGGTCTTCTTGGGATGCAGAGTACAGCTGGCAATCAAAGTAAGTA-CCATCCTATAGATCTCAGTATATTCTA--------------------------------------------------------------------------------------------------------------------------------------------------------------------GTAGACAAGATTAGAAAATTCATGATTCCATT-----------------------GAGC-AGCTGTGCCAGACAAA----CAACAAAAAA--TGCACATACTCACTCT-AACATA-GACTACAAGCTTAAGGAAACAGGAAGTATATACGACTCACATTGCTTAATCTAGAATGTCAATGAGACATGATCCAATGTTTGGTTGCAGATCTCTGGTATTCACTGGTTGTACAGGG   
Eremopyrum_orientale_1b     	 CAGTGCGGTGGCAACGTCGGCGACGTCGTCAACATCCCCATCCCACAGTGGGTGCGGGACGTCGGCGCCACCGACCCCGACATTTTCTGCACCAACCGCAGGGGGACGAGGAACATCGAGTACCTCACCCTTGGAGTGGATGACCAGCCTCTCTTCAATGGAAGAACTGCCGTCCAGGTTAGCCAAGCCAGATCACCATTCCAAATCTCCGGCAT--------ATATGGTGATTCAGATGACTCAGATGAGTCTTG--------GCAACACCA-TAGTT-GTGATTTT--GATAGGCCCGGCGTGCTCATGGTAGCAAAGCTTTGATT-------------CTTCTTTGTGGCTGCCACAGATGTATGCTGATTACATGGCGAGCTTCAGGGAAAACATGAAAAAGTTCTTGGATGCCGGTACCATCGTGGACATTGAAGTGGGACTTGGCCCAGCTGGAGAGATGAGGTACCCGTCCTATCCTCAGAGCCAGGGATGGGTCTTCCCAGGCATCGGAGAATTCATCGTGAGTGTTTTTTT---CTTTT---TCGAAA---TACACTTCTGTTCTTGCAA-------------------------AA---TACTCTT----ACA---------------------------------------------------------------------------------------------------------------------------TACATGTAACA--TGTGATGACCAAAGGCAGTTTAATCTTTGTCC-AAGTGACGATCTGCACTGA-AAAAGGTTCACGCAACGGTAATGTGATTCTGATCAAAAGCGATACTTGGATAAAATGGCAATTTCAGATTATCACTAC-TTATGGCTTTC-GAG-------AGACCATGCTG--TTCTTTCGAGCAATGTAT--CAGAAGTAAA-CATAAGATCAT----GG--CCCACAATTAAATGGTAAAAGCAGAGGACACCGAATGTACAC--CCAGCTAACCAGACAGGC-TATGAATTAAAACGGATGTAAAA-TAATACCATAACCA----GTAAATAAA--AAA-GGGCTC------------CGGTTAA--CTATATT--AACTAAAACAAGAATAA-CCTGCAGTGCTATGATAAATACCTGGAAGCAGACTTCAAAGCAGCAGCAGCGAAGGCTGGCCATCCTGAGTGGGAATTGCCTGACGATGCTGGAGAGTACAATGACACTCCCGAGAAAACCCAATTCTTCAAGGACAATGGAACATACCTCACCGAGAAGGGGAAGTTTTTCCTCTCATGGTACTCCAACAAACTGATCAAGCATGGTGACAAGATCTTGGACGAAGCAAACAAGGTCTTCTTAGGATGCAGAGTACAGCTGGCAATCAAAGTAAGTA-CCATCCTATAGATCTCCGTATATTCTA--------------------------------------------------------------------------------------------------------------------------------------------------------------------GTAGACAAGATTAGAAAATTCATGATTCCATT-----------------------GAGA-AGCTGTGCCAGATAAA----CAACAAAAAA--TGCACATACTCACTCT-AACATA-GACTACAAGCTTAAGGAAACAGGAAGTATATACGACTCACATTGCTTAATCTAGAATGTCAATGAGACATGATCCAATGTTTGGTTGCAGATCTCTGGTATTCACTGGTTGNACAGGG   
Henrardia_persica_1a           	 CAGTGCGGTGGCAACGTCGGCGACGTCGTCAACATCCCCATCCCACAGTGGGTGCGGGACGTCGGCGCCACCGACCCCGACATCTTCTACACCAACCGCAGCGGGACGAGGAACATCGAGTACCTCACCCTTGGAGTGGGTGACCAGCCTCTCTTCCGTGGAAGAACTGCCGTCCAGGTTAGCTAAGCTAGATCACCATTCCAGCTCCCCTGCAT--------ATATGGTGATTC---------AGATGAGTCTTG--------GCAACAGCA-TAGTT-GTGATCTT--GATAG-TCCAGTGTGCCCATGGTAGCAAAACTTTGATC-------------CTTCTTTGTGGCTGCGACAGATGTATGCTGATTACATGACGAGCTTCAGGGAAAACATGAAAAAGTTCTTGGATGCCGGTACCATCGTGGACATTGAAGTGGGACTTGGCCCAGCTGGAGAGATGAGGTACCCATCCTATCCTCAGAGCCAGGGATGGGTCTTCCCAGGCATCGGAGAATTCATCGTGAGTGTTTTTT------------CCCAAA---TACTCTTCTGTTCTTACAA-------------------------AA---TACTCTT--ATATA---------------------------------------------------------------------------------------------------------------------------TACATGTAACACATGTGATGACCAAAGGCAGTTTAATCTTTGTAC-AAGTGACGATCTGCACTGA-AAAAGGTTCACCCAATGGTGAAGTGATTCTGATGAAAAGCGACGCTTGGATAAAATGGCAATTTCAGATTATCACTA----ATGGTTTTT-GAG-------GGACCATGCTC--TTCTTTTGAGCAAAGTAT--CAGAAGCAAA-CATAAGACCAT----GGT-CCAACAAT--------AAAT-CAGAGGACATCAAATGTACAT--CCAGCTAAACAGACAGGC-CATGAATTAAAAC----GTAAAA-TAATACCATAACCA----GTAAAGATA--AAA-GGGCTC------------CAATTAA--CTGTTTT--AACTAAAACAAAAATAA-TCTGCAGTGCTATGATAAGTACCTGGAAGCAGACTTCAAAGCAGCAGCAGCGAAGGCTGGCCATCCTGAGTGGGAATTGCCTGACGATACTGGAGAGTACAATGACACTCCCGAGAAAACCCAATTCTTCAAGGACAACGGAACATACCTCACCGAGAAGGGGAAGTTTTTCCTCTCATGGTACTCCAACAAACTGCTCAAGCACGGTGACAAGATCTTGGACGAAGCAAACAAGGTCTTCTTGGGATGCAGAGTGCAGCTGGCAATCAAAGTAAGTA-CCATCCTATATATCTCAGTATATCATACTCCCTCCGTCCCAAAATAAGTGAC---------------------------------------------------------------------TCAACTTTATACTAAAGTTG------------------AGTCACTTATTTTGGGACGGAGGGAGTA----GGAGATAAGATTAGAAAAATCAAGATTCAGTA-----------------------GAGA-ACTTGTGCCTGATATA----GAACAAAAAA--TGCACAAATTCACTCT-AACATAAGAGTATAAGCTTAAGGAACAAGAAAGTATATACGACTCACAGTGCTTAATCTAGAACGTAAAGAGATTATGATCCAATGTCTGGTTACAGATCTCTGGCATTCACTGG----------   
Heteranthelium_piliferum_1b 	 CAGTGTGGTGGCAACGTCGGCGACGTCGTCAACATCCCCATCCCACAGTGGGTGCGCGACGTCGGCGCCACCGACCCCGACATTTTCTACACCAACCGCAGCGGGACAAGGAACATTGAGTACCTCACCCTTGGAGTGGATGACCAGCCTCTCTTCCATGGAAGAACTGCCATCCAGGTTAGCTAAGCTAGATCACCATTCCAGCTCTCCTGCTT---ATGTCATGTGGTGATTCAGATGACTCAGATGAGTCTTG--------GCAACAGCA-TAGTT-GTGATATT--GATAGGCCCAGTGTGCTCATGGTAGCAAAGCTTTGATT-------------CTTCTTTGTGGCTGCCACAGATGTATGCTGATTACATGGCGAGCTTCAGGGAAAACATGAAAAAGTTCTTGGATGCCGGTACCATCGTGGACATTGAAGTGGGACTTGGCCCAGCTGGAGAGATGAGGTACCCATCCTATCCTCAGAGCCAGGGATGGGTCTTCCCAGGCATCGGAGAATTCATCGTGAGTGTTTT--------------CCCAAA---TACTCTTCTATTCTTACGA-------------------------AA---TACTCTT----ACA---------------------------------------------------------------------------------------------------------------------------TACATGTAATA--TGTGATGACCAAAGGCAGTTTAATCTTTGTCC-AAGTGACGATCTGCACTGA-AAAGGATTCGCCCAACGGTAAAGTGATTCTGATCAAAAGTGACGCTTGGATAAAATGGCAATTTCAGATTATCACTAC-TTAT---------------------------------CTTTTGAGCAAAGTAT--CAGAAGCAAA-CATAAGACCAT----GGT-CCCACAGT-AAACGGTAAAAGCAGAGGACATCAAATGTACAT--CCAGCTAAACAGACAGGC-CATGAGTTAAAATGCATGCAAAAACAACACCATAACCA----GTAAAGACA--AAA-GGGCTC------------CAGTTAA--CTGTTTT--AACTAAAACAAAAATAA-TCTGCAGTGCTATGATAAGTACCTGGAAGCAGACTTCAAAGCAGCAGCAGCGAAGGCTGGCCATCCTGAGTGGGAACTGCCTGACGATGCTGGAGAGTACAATGACACTCCCGAGAAAACTCAATTCTTCAAGGACAACGGAACATACCTCACCGAGAAGGGGAAGTTCTTCCTCTCATGGTACTCCAACAAACTGATCAAGCATGGTGACAAGATCTTGGACGAAGCAAACAAGGTCTTCTTGGGATGCAGAGTACAGCTGGCAATCAAAGTAAGCA-TCATCCTATAGATCTCAGTATATTATA--------------------------------------------------------------------------------------------------------------------------------------------------------------------GTAGACAAGATTAGAAAAATCGTGATTCGATT-----------------------CAGA-AGTTGTGCCTGATAAA----CAACAAAAAA--TGCACAAATTCACTCT-AAT-------------------GAATGAGGAAGTATATACAACTCACATTGCTTAATCTAGAATGTAAATGAGAAATGATCTAATGTTTGGTTGCAGATCTCTGGCATTCACTGGTGGTACAGAG   
Peridictyon_sanctum_1a         	 ---------GGCAACGTCGGCGACGTCGTCAACATCCCCATCCCACAGTGGGTGCGGGACGTCGGCGCCAGCGACCCCGACATTTTCTACACCAACCGCAGCGGGACGAGGAACATCGAGTACCTCACCCTTGGAGTGGATGACCAGCCTCTCTTCCAGGGAAGAACTGCCGTCCAGGTTAGCTAAGCTAGATCGCCATTCCAGCTCTCCTGCAT--------ATATGGTGATTCAGATGACTGAGATGAGTCTTG--------GCAACACCA-TAGTT-GTGATTTT--GATAGGCCCAGTGTGCTCATGGTAGCAAAGCTTTGATT-------------CTTCTTTGTGGGTGCCACAGATGTATGCTGATTACATGACGAGCTTCAGGGAAAACATGAAAAAGTTCTTGGATGCCGGTACCATCGTGGACATTGAAGTGGGACTTGGCCCAGCTGGAGAGATGAGGTACCCATCCTATCCTCAGAGCCAGGGATGGGTCTTCCCAGGCGTCGGAGAATTCATCGTGAGTGTTTTTTTT----------GCCAAA---TACTCTTCTGTTCTTACAA-------------------------AA---TACTCTT------A---------------------------------------------------------------------------------------------------------------------------TACATGTAACA--TGTGATGACCAAAGGCAGTTTAATCTTTGTTC-AAGTGATGATCTGCACTGA-AAAAGGTTCACCCAACGATAAAGTGATTCTGATCAAAAGCGATGCTTGGATAAAATGGCAATTTCAGATTATAACTAC-TTATGGCTTTT-GAGTTTTGAGAGACCATGCTC--TTCTTTTGAGCAAAGTAT--CAGAAGTAAA-CATAAGACCAT----GGT-CCCACAGTTAAACGGTAAAAGCAGAGGACATCAAATGTACAT--CGAGCTAACCAGACAGGC-CATGAATTAAAACGGATGTAAAA-TAATACCATAACCA----GTAAAGAAA--AAA-GGGCTC------------CAGTTAA--CTATTTT--AACAAAAACAAAAATAA-TCTGCAGTGCTATGATAAATACCTGGAAGCAGACTTCAAAGCAGCAGCAGCGAAGGCTGGCCATCCTGAGTGGGAATTGCCTGACGATGCCGGAGAGTACAATGACACTCCCGAGAAAACTCAATTCTTCAAGGACAACGGAACATACCTCACCGAGAAGGGGAAGTTTTTCCTCTCATGGTACTCCAACAAACTGATCAAGCACGGTGACAAGATCTTGGACGAAGCAAACAAGGTCTTCTTGGGATGCAGAGTGCAGCTGGCAATCAAAGTAAGTA-CCATCCTATAGATATCAGTATATTATACTCCCTCCGATCCAAAATAAGCGTC----------------------------------------------------------------------------GTGGTTTTAGTTCAAATTTGAACTAAAACCATGACGCTTATTTTAGATCGGAGGGAGTA----GTAGACAAGATTAGAAAAATC---ATTCAATT-----------------------GAGA-AGTTGTGCCTGATAAA----CAACAATAAA--TGCACAAACTCACTCT-AACATA-GAGTACAAGCTTAGGGAAAGAGGAAGTATATACGACTCACATTGCTTAATCTAGAATGTAAACGAGACATGATCCAATGTTTGGTTGCAGATCTCTGGCATTCACTGGTGG-------   
Psathyrostachys_fragilis_1a    	 -----CGGTGGCAACGTCGGCGACGTCGTCAACATCCCCATCCCACAGTGGGTGCGGGACGTCGGCGCCACCGACCCCGACATTTTCTACACAAACCGCAGCAGGACGAGGAACATTGAGTACCTCACCCTTGGAGTGGATGACCAGCCTCTCTTCCATGGAAGAACTGCCGTCCAGGTTAGCTAAGCTAAATCACCATTCCAGCTCTCCTGCAT--------ATATGGTGATTCAGATGACTCAGATGGGTCTTC--------GCGACAGCA-TAGTT-GTGATTTT--GATGGGTCCAGTGTGGTCATGGTAACAAAGCTTTGACT-------------CTTCTTTGTGGCTGCCACAGATGTATGCTGATTACATGACGAGCTTCAGGGAAAACATGAAAAAGTTCTTGGATGCCGGTACCATCGTGGACATTGAAGTGGGACTTGGCCCAGCTGGAGAGATGAGGTACCCATCCTATCCTCAGAGCCAGGGATGGGTCTTCCCAGGCATCGGAGAATTCATCGTGAGTGTTTTTT------------CCCAAA---TACTCTTCTGTTCTTACAA-------------------------AA---TACTCTT----ATA---------------------------------------------------------------------------------------------------------------------------TACATGTATCA--TTTGATGACCAAAGGCAGTTTAATCTTTGTCC-AAGTGACGATCTGCACTGA-AAAAGGTTCACCCAACGGTGAAGTGATTCTGATCAAAAGCGACGCTTGGATAAAATGGCAATTTCAAATTATCACTAC-TTATGGTTCTT-GAG-------AGACCATGCTC--TTCTTTTGAGCAAAGTAT--CAGAAGCAAA-CATAAGACCAT----GGT-CCAAAAAT--------AAAT-CAGAGGACATCAAATGTACAT--CCAGCTAAACAGACAGGC-CATGAATTAAAACGGATGTAAAA-TAATACCATAACCA----GTAAAGACA--AAA-GGGCTC------------CAATTAA--CTGTTTT--AACTAAAACAAAAATAA-TCTGCAGTGCTATGATAAGTACCTGGAAGCAGACTTCAAAGCAGCAGCAGCGAAGGCTGGCCATCCCGAGTGGAAATTGCCTGACGATGCTGGAGAGTACAATGACACTCCCGAGAAAACCCAATTCTTCAAGGACAACGGAACATACCTCACCGAGAAGGGCAAGTTTTTCCTCTCATGGTACTCCAACAAACTGATCAAGCACGGTGACAAGATCTTGGACGAAGCAAACAAGGTCTTCTTGGGGTGCAGAGTACAGCTGGCAATCAAAGTAAGTG-CCATCCTATAAATCTCAGTATATTA-------------------------------------------------------------------------------------------------------------------------------------------------------------------------GACAAGATTAGAAAAATCATGATTCGATT-----------------------GAGA-AGTTGTGCCTGATAAATAAACAACAAAAAA--TGCACAAATTCACTCT-AACATA-GAGTATAAGCTTAAGGAACGAGGAAGTATATAAGACTCACATTGCTTAATCTAGAATGTAAATGAGACATGATCCAATGTTTGGTTGCAGATCTCTGGCATTCACTGG----------   
Psathyrostachys_juncea_1a      	 CAGTGCGGTGGCAACGTCGGCGACGTCGTCAACATCCCCATCCCAAAGTGGGTGCGGGACGTCGGCGCCATCGTCCCCGACATTTTCTACACCAACCGCAGCGGGACGAGGAACATCGAGTACCTCACCCTTGGAGTGGATGACCAGCCTCTCTTCCATGGAAGAACTGCCGTCCAGGTTAGCTAAGCTAAATCACCATTCCAGCTCTCCTGCAT--------ATATGGTGATTCAGATGACTCGGATGAGTCTTG--------GCAACAGCA-TAGTT-GTGATTTT--GATGGGCCCAGTATGCTCATGGTAGCAAAGCTTTGATT-------------CTTCTTTGTGGCTGTCACAGATGTATGCTGATTACATGAAGAGCTTCAGGGAAAACATGAAAAAGTTCTTGGATGCCGGTACCATCGTGGACATTGAAGTGGGACTTGGCCCAGCTGGAGAGATGAGGTACCCGTCCTATCCTCAGAGCCAGGGATGGGTCTTCCCAGGCATCGGAGAATTCATCGTGAGTGTTTTTTTT----------GCCAAA---CACTCTCCTGTTCTTACAA-------------------------AA---TACTCTT----ATA---------------------------------------------------------------------------------------------------------------------------TACATGTAACA--TGTGATGACCAAAGGCAGTTTAATCTTTGTCC-AAGTGACGACCTGCACTGA-AAAAGGTTCACCCAACGGTGAGGTGATTCTGATCAAAAGCGACGCTTGGATAAAATGGCAATTTCAGATTATCACTAC-TTACGGCTTTT-GAG-------AGACCATGCTC--TTCTTTTGAGCAAAGTAT--CAGAAGCAAA-CATAAGACCAT----GGT-CCCACACTTAAACAGTAAAAGCAGAGGACATCAAATGTACAT--CCAGCTAACCAGACTGGC-CATGAATTAAAACGGATGTAAAA-TAATACCATAACCA----GTAAAGACA--AAA-GGGCTC------------CAATTAA--CTGTTTT--AACTAAAACAAAAATTA-TCTGCAGTGCTATGATAAGTACCTGGAAGCAGACTTCAAAGCAGCAGCAGCAAAGGCTGGCCATCCCGAGTGGAAATTGCCTGATGATGCTGGAGCGTACAATGACACTCCCGAGAAAACCCAATTCTTCAAGGACAACGGAACATACCTCACCGAGAAGGGCAAGTTTTTCCTCTCATGGTACTCCAACAAACTGATCAAGCATGGTGACAAGATCTTGGACGAAGCAAACAAGGTCTTCTTGGGATGCAGAGTACAGCTGGCAATCAAAGTAAGTA-CCATCCTATAGATCTCAGTATATTATATTC----------------------------------------------------------------------------------------------------------------------------------------------------------------AGTAGACAAGATTAGAAAAGTCATGATTCGATT-----------------------GAGA-AGTTGTGCCTGATAAA----CAACAAAAAA--TGCACAAGTTCACTCT-AACATA-GAGTATAAGCTTAAGGAACGAGGAAGTATATACGACTCACATTGCTTAATCTAGAATGTAGATGAGACATGATCCAATGTTTGGTTGCAGATCTCTGGCATTCACTGGTGGTACAGGG   
Secale_anatolicum_1a           	 CAGTGCGNCGNCAACGTTGCCGATGTCGTCAACATCCCCATCCCACAGTGGGTGCGCGACGTCGGTGCAACCGACCCCGACATTTTNTACACCAACCGCAGCGGGACGAGGAACATCGAGTACCTCACCCTTGGAGTGGATGACCAGCCTCTCTTCCATGGAAGAACTGCCGTCCAGGTTAGCTAAGCTAGATCACCATTCCAGCTCCCCTGCAT------ATATATGATGATTC---------AGATGAGTCTTG--------GCAACAGCA-TAGTT-GTGATTTT--GATAGGTCCAGTGTGCTCATGGTAGCAAAGCTTTGATT-------------CTTCTTTGTGGCTGCCACAGATGTATGCTGATTACATGGCGAGCTTCAGGGAAAACATGAAAAAGTTCTTGGATGCCGGNACCATCGTGGACATTGAAGTGGGACTTGGCCCAGCCGGAGAAATGAGGTACCCGTCCTATCCTCAGAGCCAGGGATGGGNCTTCCCAGGCATCGGAGAATTCATCGTGAGTGTTTTTC------------CCCAAA---TACTCCTCTGTTCTTACAA-------------------------AA---TACTCTT------A---------------------------------------------------------------------------------------------------------------------------TACATGTAACA----------CCAAAGGCAGTTTAATCTTTGTCC-GAGTGACGATCTGCACTGA-AAAAGGTTCACCCAACGGTGAAGTGATTCTGATCAAAAGTGAGGCTTGGATAAAATGGCAATTTCAGATTATCACTAC-CTATGGCTTTT-GAG-------AGACCATGCTC--TTCTTTTTAGCACAGTAT--CAGAAGCAAA-CATAAGACCAT----GATTCCCACAATTAAACGGTAAAAGCAGAGGACATCAAATGTGCAT--CCANCTAAACAGACAGGGCCATGAATTAAANCGGATGCAAAATTAACNCCATANCCA-----TAACCACT--AAA-------CAGGTAGGCCATGAATTAAAACTGTTTT--AACTAAT-TAAAAC-AA-ATTGCAGTGCTATGATAAGTACNTGGAAGCGGACTTCAAAGCAGCAGCAGCGAAGGCAGGCCATCCTGAGTGGGAATTGCCTGACGATGCTGGAGAGTACAATGACACTCCCGAGAAAACCCAATTCTTCAAGGAGAACGGAACATACCTCACCGAGAAGGGGAAGTTTTTCCTCTCATGGTACTCCAACAAACTGATCAAGCACGGCGACAAGATCTTGGACGAGGCAAATAAGGTCTTCTTGGGATGCAGAGTACAGCTGGCAATCAAAGTAAGTA-CCATCCTATAGATGTCAGTAAATTATG--------------------------------------------------------------------------------------------------------------------------------------------------------------------GTAGACAAGATTAGAAAAATCATGATTCAGTT-----------------------GAGA-AGTTGTGCCTGATATA----CAACAAAAAA--TGCACAAACTCACACT-AACATA-GAGTACAAGCTTAAGGAAAGAGGAAGTATATACGACTCACACTGCTTAATCTAGAATGTAAATGAGATATGATCCAATGTTTG-TTACAGGTCTNTGGCATTCACTGGTGGTACAGGG   
Secale_cereale_1a         	 CAGTGCGGCGGCAACGTCGGCGATGTCGTCAACATCCCCATCCCACAGTGGGTGCGCGACGTCGGTGCAACCGACCCCGACATTTTCTACACCAACCGCAGCGGGACGAGGAACATCGAGTACCTCACCCTTGGAGTGGATGACCAGCCTCTCTTCCATGGAAGAACTGCCGTCCAGGTTAGCTAAGCTAGATCACCATTCCAGCCCCCCTGCAT------ATATATGATGATTC---------AGATGAGTCTTG--------GCAACAGCA-TAGTT-GTGATTTT--GATAGGTCCAGTGTGCTCATGGTAGCAAAGCTTTGATT-------------CTTCTTTGTGGCTGCCACAGATGTATGCTGATTACATGGCGAGCTTCAGGGAAAACATGAAAAAGTTCTTGGATGCCGGTACCATCGTGGACATTGAAGTGGGACTTGGCCCAGCTGGAGAAATGAGGTACCCGTCCTATCCTCAGAGCCAGGGATGGGTCTTCCCAGGCATCGGAGAATTCATCGTGAGTGTTTT-CC-----------CACAAA---TACTCCTCTGTTCTTACAA-------------------------AA---TACTCTT------A---------------------------------------------------------------------------------------------------------------------------TACATGTAACA--TGTCATCACCAAAGGCAGTTTAATCTTTGTCC-GAGTGACGATCTGCACTGA-AAAAGGTTCACCCAATGGTAAAGTGATTCTGATCAAAAGTGAGGCTTGGATAAAATGGCAATTTCAGATTAACACTAC-TTATGGCTTTT-GAG-------AGACCATGCTC--TTCTTTTGAGCAAAGTAT--CAGAAGCAAA-CATAAGACCATGCATGGTTCCCACAATTAAACGGTAAAAGCAGACGACATCAAATGTGCAT--CCAACTAAACAGACAGGC-CATGAATTAAAACGGATGCAAAAATAATACCATAACCA-----TAACCACTATAAA-------CAGATAGGCCATGAATTAAAACTGTTTT--AACTAAT-TTAAAA-AA-TCTGCAGTGCTATGATAAGTACCTGGAAGCAGACTTCAAAGCAGCAGCAGCGAAGGCTGGCCATCCTGAGTGGGAATTGCCTGATGATGCTGGAGAGTACAATGACACTCCCGAGAAAACCCAATTCTTCAAGGAGAACGGAACATACCTCACCGAGAAGGGGAAGTTTTTCCTCTCATGGTACTCCAACAAACTGATCAAGCACGGCGACAAGATCTTGGACGAGGCAAATAAGGTCTTCTTGGGATGCAGAGTACAGCTGGCAATCAAAGTAAGTA-CCATCCTATAGATCTCAGTAAATTATG--------------------------------------------------------------------------------------------------------------------------------------------------------------------GTAGACAAGATTAGAAAAATCATGATTCAGTT-----------------------GAGA-AGTTGTGCCTGATATA----CAACAAAAAA--TGCACAAACTCACACT-AGCATA-GAGTATAAGCTTAAGGAAAGAGGAAGTATATACGACTCACACTGCTTAATCTAGAATGTAAATGAGATATGATCCAATGTTTG-TTACAGGTCTCTGGCATTCACTGGTGGTACAGGG   
Secale_cereale_1b         	 CAGTGCGGTGGCAACGTCGGCGACGTCGTCAACATCCCCATCCCACAGTGGGTGCGGGATGTCGGCGCCACCGACCCCGACATCTTCTACACCAACCGCAGTGGGACGAGGAACATCGAGTACCTCACCCTTGGAGTGGATGACCATTCTCTCTTCCATGGAAGAACTGCCGTCCAGGTTAGCTATGCTAGATCACCATTCCAGCTCCCCTGCAT--------ATACGGTGATTC---------AGATGAGTCATG--------GCAACAGGCATAGTT-GTGATTTT--GATAGGTCCAGTGTGCTCATGGTAGCAAAGCTTTGATT-------------GTTCTTTGTGGCTGCCACAGATGTATGCTGATTACATGGCGAGCTTCAGGGAAAACATGAAAAAATTCTTGGATGCCGGTACCATCGTCGACATTGAAGTGGGACTTGGCCCAGCTGGAGAAATGAGGTACCCGTCCTATCCTCAGAGCCAGGGATGGGTCTTCCCAGGCATCGGAGAATTCATCGTGAGTGTTTT-CC-----------CACAAA---TACTCCTCTGTTCTTACAA-------------------------AA---TACTCTT------A---------------------------------------------------------------------------------------------------------------------------TACATGTAACA--TATCATCACCAAAGGCAGTTTAATCTTTGTCC-GAGTGACGATCTGCACTGA-AAAAGGTTCACCCAACGGTAAAGTGATTCCGATCAAAAGTGAGGCTTGGATAAAATGGCAATTTCAGATTAACACTAC-TTATGGCTTTT-GAG-------AGACCATGCTC--TTCTTTTGAGCAAAGTAT--CAGAAGCAAA-CATAAGACCAT----GGTTCCCACAATTAAACGGTAAAAGCAGAGGACATCAAATGTGCAT--CCAACTAAACAGACAGGC-CATGAATTAAAACGGATGCAAAAATAATACCATAACCA-----TAACCACT--AAA-------CAGATAGGCCATGAATTAAAACTGTTTT--AACTAAT-TTAAAA-AA-TCAGCAGTGCTATGATAAGTACCTGGAAGCAGACTTCAAAGAAGCAGCAGCGAAGGCTGGCCATCCTGAGTGGGAATTGCCTGATGATGCTGGAGAGTACAATGACACTCCCGAGAAAACCCAATTCTTCAAGGAGAACGGAACATACCTCACCGAGAAGGGGAAGTTTTTCCTCTCATGGTACTCCAACAAACTGATCAAGCACGGCGACAAGATCTTGGACGAGGCAAATAAGGTCTTCTTGGGATGCAGAGTACAGCTGGCAATCAAAGTAAGTA-CCATCCTATAGATCTCAGTAAATTATG--------------------------------------------------------------------------------------------------------------------------------------------------------------------GTAGACAAGATTAGAAAAATCATGATTCAGTT-----------------------GAGA-AGTTGTGCCTGGTATA----CAACAAAAAA--TGCACAAACTCACACT-AACATA-GAGTACAAGCTTAAGGAAAGAGGAAGTATATACGACTCACACTGCTTAATCTAGAATGTAAATGAGATATGATCCAATGTTTGGTTACAGGTCTCTGGCATTCACTGGTGGTACAGGG   
Secale_montanum_2a           	 -------------ACGTCGGCGATGTCGTCAACATCCCCATCCCACAGTGGGTGCGCGGCGTCGGTGCAACCGACCCCGACATTTTCTACACCAACCGCAGCGGGACGAGGGACATCGAGTACCTCACCCTTGGAGTGGATGACCAGCCTCTCTTCCATGGAAGAACTGCCGTCCAGGTTAGCTAAGCTAGATCACCATTCCAGCTCCCCTGCAT------ATATATGATGATTC---------AGATGAGTCTTG--------GCAACAGCA-TAGTT-GTGATTTT--GATAGGTCCAGTGTGCTCATGGTAGCAAAGCTTTGATT-------------CTTCTTTGTGGCTGCCACAGATGTATGCTGATTACATGGCGAGCTTCAGGGAAAACATGAAAAAGTTCTTGGATGCCGGTACCATCGTGGACATTGAAGTGGGACTTGGCCCAGCTGGAGAAATGAGGTACCCGTCCTATCCTCAGAGCCAGGGATGGGTCTTCCCAGGCATCGGAGAATTCATCGTGAGTGTTTT-CC-----------CACAAA---TACTCCTCTGTTCTTACAA-------------------------AA---TACTCTT------A---------------------------------------------------------------------------------------------------------------------------TACATGTAACA--TGTCATCACCAAAGGCAGTTTAATCTTTGTCC-GAGTGACGATCTGCACTGA-AAAAGGTTCACCCAATGGTAAAGTGATTCTGATCAAAAGTGAGGCTTGGATAGAAT------TTCAGATTAACACTAC-TTATGGCTTTT-GAG-------AGACCATGCTC--TTCTTTTGAGCAAAGTAT--CAGAAGCAAA-CATAAGACCAT----GGTTCCCACAATTAAACAGTAAAAGCAGAGGACATCAAATGTGCAT--CCAACTAAACAGACAGGC-CATGAATTAAAACGGATGCAAAAATAATACCATAACCA-----TAACCACTATAAA-------CAGATAGGCCATGAATTAAAACTGTTTT--AACTAAT-TTAAAA-AA-TCTGCAGTGCTATGATAAGTACCTGGAAGCAGACTTCAAAGCAGCAGCAGCGAAGGCTGGCCATCCCGAGTGGGAATTGCCTGATGATGCTGGAGAGTACAATGACACTCCCGAGAAAACCCAATTCTTCAAGGAGAACGGAACATACCTCACCGAGAAGGGGAAGTTTTTCCTCCCATGGTACTCCAACAAACTGATCAAGCACGGCGACAAGATCTTGGACGAGGCAAATAAGGTCTTCTTGGGATGCAGAGTACAGCTGGCAATCAAAGTAAGTA-CCATCCTATAGATCTCAGTAAATTATG--------------------------------------------------------------------------------------------------------------------------------------------------------------------GTAGACAAGATTAGAAAAATCATGATTCAGTT-----------------------GAGA-AGTTGTGCCTGATATA----CAACAAAAAA--TGCACAAACTCACACT-AACATA-GAGTACAAGCTTAAGGAAAGAGGAAGTATATACGACTCACACTGCTTAATCTAGAATGTAAATGAGATATGATCCAATGTTTGGTTACAGGTCTCTGGCATTCACTGGTGG-------   
Taeniatherum_cm_1a           	 CAGTGCGGTGGCAACGTNGGCGACGTCGTCAACATCCCCATCCCACAGTGGGTGCGCGACGTCGGCGCCACCGACCCCGACATTTTCTACACCAACCGCAGCAGGACGAGGAACATCGAGTACCTCACCCATGGAGTGGATGACCAGCCTCTCTTCCATGGAAGAACAGCCGTCCAGGTTAGCTAAGCTAAATCGCCATTCCACTTCTCCTGCAT--------ATATGGTGATTCAGATGACTGAGATGAGTCTTG--------GCAACAGCA-TAGTT-GTGATTTT--AATAGGCCCAGTGTGCTCATGGTAGCAAAGCTTTGATC-------------CTTCTTTGTGGCTGCTACAGATGTATGTTGATTACATGACGAGCTTCAGGGAAAACATGAAAAAGTTCTTGGATGCCGGTACCATCGTGGACATTGAAGTGGGACTTGGCCCGGCTGGAGAGATGAGGTACCCATCCTATCCTCAGAGCCAGGGATGGGTCTTCCCGGGCATCGGAGAATTCATTGTGAGTGTTTTTTCTTTCTTTTTTTGCCAAA---TACTCTTCTGTCCTTACAA-------------------------AA---CACTCTT------A---------------------------------------------------------------------------------------------------------------------------TACATGTAACA--TGTGATGACCAAAGGCAGTTTAATCTTTGTCC-AAGAGACAATTTGCACTGA-AAAAGGTTCACCCAATGGTAAAGTGATTCTGATCATAAGCGACG-TTGGATAAAATGGCAATTTCAAATTATCACTAC-TTATGGCTTTT-GAG-------AGATCATGCTC--TTCTTTTGAGCAAAGTAT--CAGAAGCAAA-CATAAGACCAT----GGC-CCCACAATTAAACGGTAAAAGCAGTGGACATCAAATGTACAT--CCAACTAAACAGACAGG--CATGAATTAAAACGGATGCAAAAATAGTACCATAACAA----GTAAAGACA--AAA-GGGCTC------------CAATTAA--CTCTTTT--AACTAAAACAAAATTAA-TCTGCAGTGTTATGATAAGTACCTGGAAGCAGACTTCAAAGCAGCAGCGGCAAAGGCTGGCCATCCTGAGTGGGAATTGCCTGACGATGCTGGAGAGTACAACGACACTCCCGAGAAAACCCAATTCTTCAAGGACAACGGAACATACCTCACCGGGAAGGGGAAGTTTTTCCTGTCATGGTACTCCAACAAACTGATCAAGCACGGTGACAAGATCTTGGACGAAGCAAACAAGGTCTTCTTGGGATGCAGGGTGCAGCTGGCAATCAAAGTAAGTA-TCATCCTACAGATCTCAGTATATTATA--------------------------------------------------------------------------------------------------------------------------------------------------------------------GTAGACAAGATTACAAAAATCATGATTCAGTT-----------------------GAGA-AGTTGTGCCTGATAAACAA-CAAAAAAAA---TGCACAAATTCACTCT-AACATA-GTGTATAAGCTTACGGAACGAGGAAGTATATACGACTCACATTGCTTAATCTAGAATGTAAATGAGACATGATCCAATGTTTGGTTGCAGATCTCTGGAATTCACTGGTGGTACAGCG   
Taeniatherum_cm_2a          	 CAGTGCGGTGGCAACATCGGCGACGTCGTCAACATCCCCATCCCACAGTGGGTGCGCGACGTCGGCGCCACCGACCCCGACATTTTCTACACCAACCGCAGCGGGACGAGGAACATCGAGTACCTCACCCTTGGAGTGGATGACCAGCCTCTCTTCCATGGAAGAACAGCCGTCCAGGTTAGCTAAGCTAAATCGCCATTCCACTTCTCCTGCAT--------ATATGGTGATTCAGATGACTGAGATGAGTCTTG--------GCAACAGCA-TAGTT-GTGATTTT--GATAGGCCCAGTGTGCTCATGGTAGCAAAGCTTTGATC-------------CTTCTTTGTGGCTGCTACAGATGTATGCTGATTACATGACGAGCTTCAGGGAAAACATGAAAAAGTTCTTGGATGCCGGTACCATCGTGGACATTGAAGTGGGACTTGGCCCGGCTGGAGAGATGAGGTACCCATCCTATCCTCAGAGCCAGGGATGGGTCTTCCCGGGCATCGGAGAATTCATTGTGAGTGTTTTTTCTTTCTTTTTTTGCCAAA---TACTCTTCTGTCCTTACAA-------------------------AA---TACTCTT------A---------------------------------------------------------------------------------------------------------------------------TACATGTAACA--TGTGATGACCAAAGGCAGTTTAATCTTTGTCC-AAGAGACAATTTGCACTGA-AAAAGGTTCACCCAATGGTAAAGTGATTCTAATCATAAGCGACG-TTGGATAAAATGGCAATTTCAAATTATCACTAC-TTATGGCTTTT-GAG-------AGATCATGCTC--TTCTTTTGAGCAAAGTAT--CAGAAGCAAA-CATAAGACCAT----GGC-CCCACAATTAAACGGTAAAAGCAGTGGACATCAAATGTACAT--CCAACTAAACAGACAGG--CATGAATTAAAACGGATGCAAAAATAATACCATAACAA----GTAAAGACA--AAA-GGGCTC------------CAATTAA--CTCTTTT--AACTAAAACAAAATTAA-TCTGCAGTGTTATGATAAGTACCTGGAAGCAGACTTCAAAGCAGCAGCGGCAAAGGCTGGCCATCCTGAGTGGGAATTGCCTGACGATGCTGGAGAGTACAACGACACTCCCGAGAAAACCCAATTCTTCAAGGACAACGGAACATACCTCACCAGGAAGGGGAAGTTTTTCCTGTCATGGTACTCCAACAAACTGATCAAGCACGGTGACAAGATCTTGGACGAAGCAAACAAGGTCTTCTTGGGATGCAGGGTGCAGCTGGCAATCAAAGTAAGTA-TCATCCTACAGATCTCAGTATATTATA--------------------------------------------------------------------------------------------------------------------------------------------------------------------GTAGACAAGATTACAAAAATCATGATTCAGTT-----------------------GAGA-AGTTGTGCCTGATAAACAA-CAAAAAAAAAA--GCACAAATTCACCCT-AACATA-GTGTATAAGCTTACGGAATGAGGAAGTATATACGACTCACATTGCTTAATCTAGAATGTAAATGAGACATGATCCAATGTTTGGTTGCAGATCTCTGGCATTCACTGGNGG-------   
Taeniatherum_cm_3a         	 CAG-CCGGTGGCAGCATCGGCGACGTCGTCAACATCCCCATCCCACAGTGGGTGCGCGACGTCGGCGCCACCGACCCCGACATTTTCTACACCAACCGCAGCGGGACGAGGAACATCGAGTACCTCACCCTTGGAGTGGATGACCAGCCTCTCTTCCATGGAAGAACAGCCGTCCAGGTTAGCTAAGCTAAATCGCCATTCCACTTCTCCTGCAT--------ATATGGTGATTCAGATGACTGAGATGAGTCTTG--------GCAACAGCA-TAGTT-GTGATTTT--GATAGGCCCAGTGTGCTCATGGTAGCAAAGCTTTGATC-------------CTTCTTTGTGGCTGCTACAGATGTATGCTGATTACATGACGAGCTTCAGGGAAAACATGAAAAAGTTCTTGGATGCCGGTACCATCGTGGACATTGAAGTGGGACTTGGCCCGGCTGGAGAGATGAGGTACCCATCCTATCCTCAGAGCCAGGGATGGGTCTTCCCGGGCATCGGAGAATTCATTGTGAGTGTTTTTTCTTTCTTTTTTTGCCAAA---TACTCTTCTGTCCTTACAA-------------------------AA---TACTCTT------A---------------------------------------------------------------------------------------------------------------------------TACATGTAACA--TGTGATGACCAAAGGCAGTTTAATCTTTGTCC-AAGAGACAATTTGCACTGA-AAAAGGTTCACCCAATGGTAAAGTGATTCTAATCATAAGCGACG-TTGGATAAAATGGCAATTTCAAATTATCACTAC-TTATGGCTTTT-GAG-------AGATCATGCTC--TTCTTTTGAGCAAAGTAT--CAGAAGCAAA-CATAAGACCAT----GGC-CCCACAATTAAACGGTAAAAGCAGTGGACATCAAATGTACAT--CCAACTAAACAGACAGG--CATGAATTAAAACGGATGCAAAAATAATACCATAACAA----GTAAAGACA--AAA-GGGCTC------------CAATTAA--CTCTTTT--AACTAAAACAAAATTAA-TCTGCAGTGTTATGATAAGTACCTGGAAGCAGACTTCAAAGCAGCAGCGGCAAAGGCTGGCCATCCTGAGTGGGAATTGCCTGACGATGCTGGAGAGTACAACGACACTCCCGAGAAAACCCAATTCTTCAAGGACAACGGAACATACCTCACCAGGAAGGGGAAGTTTTTCCTGTCATGGTACTCCAACAAACTGATCAAGCACGGTGACAAGATCTTGGACGAAGCAAACAAGGTCTTCTTGGGATGCAGGGTGCAGCTGGCAATCAAAGTAAGTA-TCATCCTACAGATCTCAGTATATTATA--------------------------------------------------------------------------------------------------------------------------------------------------------------------GTAGACAAGATTACAAAAATCATGATTCAGTT-----------------------GAGA-AGTTGTGCCTGATAAACAA-CAAAAAAAAAAA-GCACAAATTCACTCT-AACATA-GTGTATAAGCTTACGGAATGAGGAAGTATATACGACTCACATTGCTTAATCTAGAATGTAAATGAGACATGATCCAATGTTTGGTTGCAGATCTCTGGCATTCACTG-----------   
Taeniatherum_cm_4a         	 CAGNGCGGTGGCANCGTCGGCGACGTCGTCAACATCCCCATCCCACAGTGGGTCCGCGACGTCGGCGCCACCGACCCCGACATTTTCTACACCAACCGCAGCGGGACGAGGAACATCGAGTACCTCACCCTTGGAGTGGATGACCAGCCTCTCTTCCATGGAAGAACAGCCGTCCAGGTTAGCTAAGCTAAATCGCCATTCCACTTCTCCTGCAT--------ATATGGTGATTCAGATGACTGAGATGAGTCTTG--------GCAACAGCA-TAGTT-GTGATTTT--GATAGGCCCAGTGTGCTCATGGTAGTAAAGCTTTGATC-------------CTTCTTTGTGGCTGCTACAGATGTATGCTGATTACATGACGAGCTTCAGGGAAAACATGAAAAAGTTCTTGGATGCCGGTACCATCGTGGACATTGAAGTGGGACTTGGCCCGGCTGGAGAGATGAGGTACCCATCCTATCTTCAGAGCCAGGGATGGGTCTTCCCGGGCATCGGAGAATTCATTGTGAGTGTTTTTTCTTTCTTTTTTTGCCAAA---TACTCTTCTGTCCTTACAA-------------------------AA---TACTCTT------A---------------------------------------------------------------------------------------------------------------------------TACATGTAACA--TGTGATGACCAAAGGCAGTTTAATCTTTGTCC-AAGAGGCAATTTGCACTGA-AAAAGGTTCACCCAATGGTAAAGTGATTCTAATCATAAGCGACG-TTGGATAAAATGGCAATTTCAAATTATCACTAC-TTATGGCTTTT-GAG-------AGATCATGCTC--TTCTTTTGAGCAAAGTAT--CAGAAGCAAA-CATAAGACCAT----GGC-CCCACAATTAAACGGTAAAAGCAGTGGACATCAAATGTACAT--CCAACTAAACAGACAGG--CATGAATTAAAACGGATGCAAAAATAATACCATAACAA----GTAAAGACA--AAA-GGGCTC------------CAATTAA--CTCTTTT--AACTAAAACAAAATTAA-TCTGCAGTGTTATGATAAGTACCTGGAAGCAGACTTCAAAGCAGCAGCGGCAAAGGCTGGCCATCCTGAGTGGGAATTGCCTGACGATGCTGGAGAGTACAACGACACTCCCGAGAAAACCCAATTCTTCAAGGACAACGGAACATACCTCACCAGGAAGGGGAAGTTTTTCCTGTCATGGTACTCCAACAAACTGATCAAGCACGGTGACAAGATCTTGGACGAAGCAAACAAGGTCTTCTTGGGATGCAGGGTGCAGCTGGCAATCAAAGTAAGTA-TCATCCTACAGATCTCAGTATATTATA--------------------------------------------------------------------------------------------------------------------------------------------------------------------GTAGACAAGATTACAAAAATCATGATTCAGTT-----------------------GAGA-AGTTGTGCCTGATAAACAA-CAACAAAAAA--TGCACAAATTCACTCT-AACATA-GTGTATAAGCTTACGGAACGAGGAAGTATATACGACTCACATTGCTTAATCTAGAATGTAAATGAGACATGATCCAATGTTTGGTTGCAGATCTCTGGCATTCACTGGTGGTACAGGG   
Thinopyrum_bessarabicum_1a     	 ----GCGGTGGCAACGTCGGCGACGTCGTCAACATCCCCATCCCACAGTGGGTGCGGGACGTCGGCGCCACCGACCCCGACATTTTCTACACCAACCGAGGCGGGACGAGGAACATCGAGTACCTCACCCTTGGAGTGGACGACCAGCCTCTCTTCCGTGGAAGAACTGCCGTCCAGGTTAGCTAAGCTAGATCACCATTCCAGTTCTCCTGCAT--------ATATGGTGATTCAGATGACTGAGATGAGTCTTG--------GCAACAGCA-TAGTTA-TGATTTT--GATAGGCCCAGTGTGCTCATGCTAGCAAAGCTTTGATT-------------CTTCTTTGTGGCTGCCACAGATGTATGCTGATTACATGGCGAGCTTCAGGGAAAACATGAAGAAGTTCTTGGATGCCGGTACCATCGTGGACATTGAAGTGGGACTTGGCCCAGCTGGAGAGATGAGGTACCCATCCTATCCTCAGAACCAGGGATGGGTCTTCCCAGGCATCGGAGAATTCATTGTGAGTGT---------CTTTTTT-GCCAAA---TACTCTTCTGTTCTGACAA-------------------------AA---TACTCTT------A---------------------------------------------------------------------------------------------------------------------------TACATGTAACT--TGTGATAACCAAAGGCAGTTTAATCTTTGTCC-AAGTGACGATCTGCATTGA-AAAGGGTTCGCCCAGCGGTAAAGTGATTCCGATCAAAAGCGACACTTGGATAAAATTGCAATTTCAGATTATCACTAC-TTATGGCTTTT-GAG-------AGACAATGCTC--TTCTTTTGAGCAAAGTAT--CAGAAGCAAA-CATAAGACCAT----GGT-CCCACAGTTATACGGTAAAAGCAGAGGACATCAAATGCACAT--CCAACTAAACAGACAGGA-CGTGAATTAAAACGGATGTAAAA-TAATAGCATAACCA----GTAAAGACA--GAA-GGGCTC------------CAATTAA--CTGTAT---AACTAAAACAAAAATAA-TCTGCAGTGCTATGATAAGTACCTGGAGGCAGACTTCAAAGCAGCAGCAGCAAGGGCTGGCCATCCTGAGTGGGAATTGCCTGACGATGCTGGAGAGTACAATGACACTCCCGAGAAAACCCAATTCTTCAAGGACAACGGAACATACCTCACCGAGAAGGGGAAGTTTTTCCTCTCATGGTACTCCAACAAACTGATCAAGCACGGTGACAAGATCTTGGACGAAGCAAACAAGGTCTTCTTGGGATGCAGGGTGCAGCTGGCAATCAAAGTAAGTA-CCATCCTAAAGATATCAGTATAGTATA--------------------------------------------------------------------------------------------------------------------------------------------------------------------GTAGACAAGATTAGAAAAATCATGATTCAATT-----------------------GAGA-AGTTATGCCTGATAAA----TAACAAAAAA--TGCACAAATTCACTCT-AACACA-GAGTATAAGCTTAAGGAATGAGGAAGAATATACGATTCACATTGCTTAATCTGGAATGTAAATGAGACATGATCCAATGTTTGGTTGCAGATCTCTGGCATTCACTGGTGG-------   
Thinopyrum_elongatum_1a        	 CAGTGTGGTGGCAACGTTGGCGACGTCGTCAACATCCCCATCCCACAGTGGGTGCGCGACATCGGCGCCACCGACCCCGACATTTTCTACACCAACCACGGCGGGACGAGGAACATCGAGTACCTCACCCTTGGAGTGGATGACCAGCCTCTCTTCCGTGGAAGAACTGCCGTCCAGGTTAGCTAAGCT------CCATTCCAGCTCCCCTGCAT--------TTGTGGTGATTCAGATGACTGAGATGAGTCTTG--------GCAACAGCA-TAGTT-GTGATTTT--CATAGGCCCAGTGTGCTCATTGTAGCAAAGCTTTGATTGAGATTC--------TCTTTGTGGCTGCCACAGATGTATGCTGATTACATGGCGAGCTTCAGGGAAAACATGAAAAAGTTCTTGGATGCCGGTACCATCGTGGACATTGAAGTGGGACTTGGCCCAGCTGGAGAGATGAGGTACCCATCGTATCCTCAGAGCCAAGGATGGGTCTTCCCAGGCATCGGAGAATTCATCGTGAGTGTTTT--------------CCCAAA---TACTCTTCTGTTCTTACAA-------------------------AA---TCCTCGT----GTA---------------------------------------------------------------------------------------------------------------------------TACATGTAACA--TGTGATGACCAAAGGCAGTTTAATCTTTGTCC-AAGAGACGATTTGCACTGA-AAAAGGTTCACCCAATGGTAAAGTGATTCTGATCATAAGCGACG-TTGGATAAAATGGCAATTTCAAATTATCACTAC-TTACGGCTTTT-GAG-------AGATCATGCTC--TTCTTTTGAGCAAAGTAT--CAGAAGCAAA-CATAAGACCAT----GGC-CCCACAATTAAACGGTAAAAGCAGTGGACATCAAATGTACAT--CCAACTAAACAGACAGG--CATGAATTAAAACGGATGCAAAAATAATACCATAACAA----GTAAAGACA--AAA-GGGCTC------------CAATTAA--CTGTTTT--AACTAAAACAAAAATAA-TCTGCAGTGTTATGATAAGTACCTGGAAGCAGACTTCAAAGCAGCAGCGGCAAAGGCTGGCCATCCTGAGTGGGAATTGCCTGACAATGCTGGGGAGTACAACGACACTCCCGAGAAAACCCAATTCTTCAAGGACAACGGAACATACCTCACCGAGAAGGGGAAGTTTTTCCTGTCATGGTACTCCAACAAACTGATCAAGCACGGTGACAAGATCTTGGACGAAGCAAACAAGGTCTTCTTGGGATGCAGGGTGCAGCTGGCAATCAAAGTAAGTA-CCATCCTAAAGATCTCAGTATATTATACT-----------------------------------------------------------------------------------------------------------------------------------------------------------------AGTAGACAAGATTACAAAAATCATGATTCAGTTGCTTAATCTAGTGCACAAAGTAGGAGA-AGTTGTGCCTGATAAA----CAACAACAAAA-TGTACAAATTCGCTCT-AACATA-GTGCATAAGCTTACGGAACGAGAAAGTATATACGATTCAAATTGCTTAATCTAGAATGTAAATGAGACATGATCCAATGTTTTGTTGCAGATCTCTGGCATTCACTGGTGGTACAGGG   
Thinopyrum_scirpeum_1a      	 CAGTGCGGTGGCAACGTCGGCGACATCGTCAACGTCCCCATCCCACAGTGGGTGCGCGACGTCGGCGCCACCGACCCCGACATTTTCTACACCAACCGCGGCGGGATGAGGAACATCGAGTACCTCACCCTTGGAGTGGATGACCAGCCTCTCTTCCGTGGAAGAACTGCCGTCCAGGTTAGCTAAGCT------CCATTCCAGCTCCCCTGCAT--------TTGTGGTGATTCAGATGACTGAGATGAGTCTTG--------GCAACAGCA-TAGTT-GTGATTTT--CATAGGCCCAGTGTGCTCATGGTAGCAAAGCTTTGATTGAGATTC--------TCTTTGTGGCTGCCACAGATGTATGCTGATTACATGGCGAGCTTCAGGGAAAACATGAAAAAGTTCTTGGATGCCGGTACCATCGTGGACATTGAAGTGGGACTTGGCCCAGCTGGAGAGATGAGGTACCCATCGTATCCTCAGAGCCAAGGATGGGTCTTCCCAGGCATCGGAGAATTCATCGTGAGTGTTTT--------------CCCAAA---TACTCTTCTGTTCTTACAA-------------------------AA---TCCTCGT----GTA---------------------------------------------------------------------------------------------------------------------------TACATGTAACA--TGTGATGACCAAAGGCAGTTTAATCTTTGTCC-AAGAGACGATTTGCACTGA-AAAAGGTTCACCCAATGGTAAATTGATTCTGATCATAAGCGACG-TTGGATAAAATGGCAATTTCAAATTATCACTAC-TTATGGCTTTT-GAG-------AGATCATGCTC--TTCTTTTGAGCAAAGTAT--CAGAGGCAAA-CATAAGACCAT----GGC-CCCACAATTAAACGGTAAAAGCAGTGGACATCAAATGTACAT--CCAACTAAACAGACAGG--CATGAATTAAAACGGATGCAAAAATAATACCATAACAA----GTAAAGACA--AAA-GGGCTC------------CAATTAA--CTGTTTT--AACTAAAACAAAAATAA-TCTGCAGTGTTATGATAAGTACCTGGAAGCAGACTTCAAAGCAGCAGCGGCAAAGGCTGGCCATCCTGAGTGGGAATTGCCTGACGATGCTGGGGAGTACAACGACACTCCCGAGAAAACCCAATTCTTCAAGGACAACGGAACATACCTCACCGAGAATGGGAAGTTTTTCCTGTCATGGTACTCCAACAAACTGATGAAGCACGGTGACAAGATCTTGGACGAAGCAAACAAGGTCTTCTTGGGATGCAGGGTGCAGCTAGCAATCAAAGTAAGAA-CCATCCTAAAGATCTCAGTATATTATACA-----------------------------------------------------------------------------------------------------------------------------------------------------------------AGTAGACAAGATTACAAAAATCATGATTCAGTT-----------------------GAGA-AGTTGTGCCTGATAAA----CAACAACAAAA-TGCACAAATTCGCTCT-AACATA-GTGTATAAGCTTACGGAACGAGAAAGTATATACGATTCAAATTGCTTAATCTAGAATGTAAATGAGACATGATCCAATGTTTTGTTGCAGATCTCTGGCATTCACTGGTGGTACAGGG
Triticum_baeoticum_1b       	 CAGTGCGGTGGCAACGTCGC-GACATCGTCAACATCCCCATCCCACAGTGGGTGCGCGACGTCGGCGCCACCGACCCCGACATTTTCTACACCAACCGCGGCGGGACGAGGAACATCGAGTACCTCACCCTTGGAGTGGATGACCAGCCTCTCTTCCATGGAAGAACAGCCGTCCAGGTTAGCTAAGCTAAATCGCCATTCCAGTTCTCCTGCAT--------ATATGGTGATTCAGATGACTGAGATGAGTCTTG--------GCAACAGCA-TAGTTA-TGATTTT--GATAGGCCCAGTGTG--------------------------------------TCTTTGTGGCTGCGACAGATGTATGCTGATTACATGACGAGCTTCAGGGAAAACATGAAAAAGTTCTTGGATGCCGGTACCATCGTGGACATTGAAGTGGGACTTGGCCCGGCTGGAGAGATGAGGTACCCATCCTATCCTCAGAGCCAGGGATGGGTCTTCCCGGGCGTCGGAGAATTCATCGTGAGTGTTTTTTTTT-GTT-----GCCAAA---TACTCTTCTGTCCTTACAA-------------------------AA---TACTCTT----ATACTTCCTCCGTTCCAAAATTCTTGTCTTAGATTTGCCTAGATACGGATGTATCTAATACTAAAACGTGACTTGATACATCCGTATTTAGACAAATCTAAGACAAGAATTTTGGGACGGAGGGAGTACATGTAACA--TGTGATGACCAAAGGCAGTTTAATCTTTGTCC-AAGAGACGATTTGCACTGA-AAAAGGTTCTCCCAATGGTAAAGTGATTCTGATCATAAGCGATG-TTGGATAAAATGGCAATTCCAAATTATTACAAC-TTATGGCTTTT-GAG-------AGATCATGCTC--TCTTTTTTAGCAAAGTAT--CAGAAGCAAA-CATAAGACCAT----GGC-CCCACAATTAAACGGTAAAAGCAGTGGACATCAAATGTACAT--CCAACTAAACAGACAGG--CATGAATTAAAACGGATGCAAAAATAATACCATAACAA----GTAAAGACA--AAA-GGGCTC------------CAATTAA--CTGTTTT--AACTAAAACAATAATAA-TCTGCAGTGTTATGACAAGTACCTGGAAGCAGACTTCAAAGCAGCAGCGGCAAAGGCTGGCCATCCTGAGTGGGAATTGCCAGACGATGCTGGAGAGTACAACGACACTCCCGAGAAAACCCAATTCTTCAAGGACAACGGAACATACCTCACCGAGAAGGGGAAGTTTTTCCTGTCATGGTACTCCAACAAACTGATCAAGCACGGTGACAAGGTCTTGGACGAAGCAAACAAGGTCTTCTTGGGATGCAGGGTGCAGCTGGCAATAAAAGTAAGTA-CCATCCTACAGATCTCAGTATATTATA--------------------------------------------------------------------------------------------------------------------------------------------------------------------GTAGAAAAGATTGCAAAAATCATGATTCAGTT-----------------------GAGA-AGTTGTGCCTGATAAA----CAACAAAAAAA-TGCACAAATTCACCCT-AACATA-GTGTATAAGCTTACGGAAGGAGGAAGTATATACAACTCACATTGCTTAATCTAGAATGT-AATGAGACATGATCCAATGTTTGGTTGCAGATCTCTGGCATTCACTGGTGGTACAGGG   
Triticum_monococcum_1a         	 --------------------------------CATCCCCATCCCACAGTGGGTGCGCGACGTCGGCGCCACCGACCCCGACATTTTCTACACCAACCGCGGCGGGACGAGGAACATCGAGTACCTCACCCTTGGAGTGGATGACCAGCCTCTCTTCCATGGAAGAACAGCCGTCCAGGTTAGCTAAGCTAAATCGCCATTCCAGTTCTCCTGCAT--------ATATGGTGATTCAGATGACTGAGATGAGTCTTG--------GCAACAGCA-TAGTTA-TGATTTT--GATAGGCCCAGTGTG--------------------------------------TCTTTGTGGCTGCGACAGATGTATGCTGATTACATGACGAGCTTCAGGGAAAACATGAAAAAGTTCTTGGATGCCGGTACCATCGTGGACATTGAAGTGGGACTTGGCCCGGCTGGAGAGATGAGGTACCCATCCTATCCTCAGAGCCAGGGATGGGTCTTCCCGGGCGTCGGAGAATTCATCGTGAGTGTTTTTTTTT-GTT-----GCCAAA---TACTCTTCTGTCCTTACAA-------------------------AA---TACTCTT----ATACTTCCTCCGTTCCAAAATTCTTGTCTTAGATTTGCCTAGATACGGATGTATCTAATACTAAAACGTGACTTGATACATCCGTATTTAGACAAATCTAAGACAAGAATTTTGGGACGGAGGGAGTACATGTAACA--TGTGATGACCAAAGGCAGTTTAATCTTTGTCC-AAGAGACGATTTGCACTGA-AAAAGGTTCTCCCAATGGTAAAGTGATTCTGATCATAAGCGATG-TTGGATAAAATGGCAATTCCAAATTATTACAAC-TTATGGCTTTT-GAG-------AGATCATGCTC--TCTTTTTTAGCAAAGTAT--CAGAAGCAAA-CATAAGACCAT----GGC-CCCACAATTAAACGGTAAAAGCAGTGGACATCAAATGTACAT--CCAACTAAACAGACAGG--CATGAATTAAAACGGATGCAAAAATAATACCATAACAA----GTAAAGACA--AAA-GGGCTC------------CAATTAA--CTGTTTT--AACTAAAACAATAATAA-TCTGCAGTGTTATGACAAGTACCTGGAAGCAGACTTCAAAGCAGCAGCGGCAAAGGCTGGCCATCCTGAGTGGGAATTGCCAGACGATGCTGGAGAGTACAACGACACTCCCGAGAAAACCCAATTCTTCAAGGACAACGGAACATACCTCACCGAGAAGGGGAAGTTTTTCCTGTCATGGTACTCCAACAAACTGATCAAGCACGGTGACAAGGTCTTGGACGAAGCAAACAAGGTCTTCTTGGGATGCAGGGTGCAGCTGGCAATAAAAGTAAGTA-CCATCCTACAGATCTCAGTATATTATA--------------------------------------------------------------------------------------------------------------------------------------------------------------------GTAGAAAAGATTGCAAAAATCATGATTCAGTT-----------------------GAGA-AGTTGTGCCTGATAAA----CAACAAAAAAA-TGCACAAATTCACCCT-AACATA-GTGTATAAGCTTACGGAAGGAGGAAGTATATACAACTCACATTGCTTAATCTAGAATGT-AATGAGACATGATCCAATGTTTGGTTGCAGATCTCTGGCATTCACTGGTGGTACAGGG   
Triticum_urartu_1a         	 CAGTGCGGTGGCAACGTCGGCGACATCGTCAACATCCCCATCCCACAGTGGGTGCGCGACGTCGGCGCCACCGACCCGGACATTTTCTACACCAACCGCGGCGGGACGAGGAACATCGAGTACCTCACCCTTGGAGTGGATGACCAGCCTCTCTTCCATGGAAGAACAGCCGTCCAGGTTAGCTAAGCTAAATCGCCATTCCAGTTCTCCTGCAT--------ATATGGTGATTTAGATGACTGAGATGAGTCTTG--------GCAACAGCA-TAGTTA-TGATTTT--GATAGGCCCAGTGTG--------------------------------------TCTTTGTGGCTGCGACAGATGTATGCTGATTACATGACGAGCTTCAGGGAAAACATGAAAAAGTTCTTGGATGCCGGTACCATCGTGGACATTGAAGTGGGACTTGGCCCGGCTGGAGAGATGAGGTACCCATCCTATCCTCAGAGCCAGGGATGGGTCTTCCCGGGCGTCGGAGAATTCATCGTGAGTGTTTTTTTTTTGTT-----GCCAAA---TACTCTTCTGTCCTTACAA-------------------------AA---TACTCTT----ATACTTCCTCCGTCCCAAAATTCTTGTCTTAAATTTGCCTAGATACGGATGTATCTAATACTAAAACGTGACTTGATACATCCATATTTAGACAAATCTAAGACAAGAATTTTGGGACGGAGGGAGTACATGTAACA--TGTGATGACCAAAGGCAGTTTAATCTTTGTCCCAAGAGACGATTTGCACTGA-AAAAGGTTCTCCCAGTGGTAAAGTGACTCTGATCATAAGCGATG-TTGGATAAAATGGCAATTCCAAATCATTACTAACTTATGGCTTTT-GAG-------AGATCATGCTC--TCTTTTTTAGCAAAGTAT--CAGAAGCAAA-CATAAGACCAT----GGC-CCCACAATTAAACGGTAAAAGCAGTGGACATCAAATGTACAT--CCAACTAAACAGACAGG--CATGAATTAAAACGGATGCAAAAATAATACCATAACAA----GTAAAGACA--AAA-GGGCTC------------CAATTAA--CTGTTTT--AACTAAAACAATAATAA-TCTGCAGTGTTATGACAAGTACCTGGAAGCAGACTTCAAAGCAGCAGCGGCAAAGGCTGGCCATCCTGAGTGGGAATTGCCAGACGATGCTGGAGAGTACAACGACACTCCCGAGAAAACCCAATTCTTCAAGGACAACGGAACATACCTCACCGAGAAGGGGAAGTTTTTCCTGTCATGGTACTCCAACAAACTGATCAAGCACGGTGACAAGGTCTTGGACGAAGCAAACAAGGTCTTCTTGGGATGCAGGGTGCAGCTGGCAATAAAAGTAAGTA-CCATCCTACAGATCTCAGTATATTATA--------------------------------------------------------------------------------------------------------------------------------------------------------------------GTAGAAAAGATTGCAAAAATCATGATTCAGTT-----------------------GAGA-AGTTGTGCCTGATAAA----CAACAAAAAAA-TGCACAAATTCACCCT-AACATA-GTGTATAAGCTTACGGAAGGAGGAAGTATATACAACTCACATTGCTTAATCTAGAATGT-AATGAGACATGATCCAATGTTTGGTTGCAGATCTCTGGCATTCACTGGTGGTACAGGG
Elymus_repens_1c   [Uk]      	 CAGTGCGGTGGCAACGTCGGCGACGTCGTCAACATCCCCATCCCACAGTGGGTGCGGGACGTCGGCGCCACCGACCCCGACATTTTCTACACCAACCGCAGCGGGACGAGGAACATCGAGTACCTCACCCTTGGGGTGGATGACCAGCCTCTCTTCCATGGAAGGACCGCCGTCCAGGTTAGCCAAGCCAGATCACCATTCCAACTCTCCTGCAT--------ATATGGTGATTCAGATGACTGAGATGACTCTTA--------GCAACAGCA-TAGTTAGTGATTTT--GATAGGTCCAGTGTGCTCATGGTAGCAAAGCTTTGATT-------------CTTCTTTGTGGCTGCCACAGATGTATGCTGATTACATGGCGAGCTTCAGGGAAAACATGAAAAAGTTCTTGGATGCCGGTACCATCGTGGACATTGAAGCGGGACTTGGCCCAGCTGGAGAGATGAGGTACCCGTCCTATCCTCAGAGCCAGGGATGGGTCTTCCCAGGCATCGGAGAATTCATCGTGAGTGTTTTTCC-----------CCCAAA---TACTCTTCTGTTCTTACAA-------------------------AA---TACTCTT------A---------------------------------------------------------------------------------------------------------------------------TACATGTAACA--TGTGATCACCAAAGGCAGTTTAATCTTTGTCT-GAGTGACGATCTGCACTGA-AAAAGGTTCACCCAACGGTAAAGTGATTCTGATCAAAAGTGAGGCTTGGATAAAATGGCAATTTCAGATTATCACTAC-TTATGGCTTTT-GAG-------AGACCATGCTC--TTCTTTT-------GTAT--CAGAAGCAAA-CATAAGACCAT----GGTTCCCACAATTAAACGGTAAAAGCAGAGGACATCAAATGTGCAT--CCAACTAAACAGACAGGC-CATGAATTAAAACGGATGCAAAAATAATACCATAACCA-----TAACCACC--AAA-------CAGACAGGCCATGAATTAAAACTGCTTA--AACTAAT-T-AAAA-AA-TCTGCAGTGCTATGATAAGTACCTGGAAGCAGACTTCAAAGCAGCAGCAGCAAAGGCTGGCCATCCTGAGTGGGAATTGCCTGACGATGCTGGAGAGTACAATGACACTCCCGAGAAAACCCAATTCTTCAAGGAGAACGGAACATACCTCACCGAGAAGGGGAAGTTTTTCCTCTCATGGTACTCCAACAAACTGATCAAGCACGGCGACAAGATCTTGGACGAGGCAAATAAGGTCTTCTTGGGATGCAGAGTACAGCTGGCAATCAAAGTAAGTA-CCATCCTATGGATCTCAGTATATTATA--------------------------------------------------------------------------------------------------------------------------------------------------------------------GTAGACAAGATTAGAAAAATCATGATTCAATT-----------------------GAGA-AGTTGTGCCTGATAAA----CAACAAAAAA--TGCACAAACTCACTCT-AACATA-GAGTACAAGTTTAAGGAAAGAGGAAGTATATACGACTCACATTGCTTAATCTAGAATGTAAATGAGACATGATCCAATGTTTGGTTGCAGATCTCTGGCATTCACTGGTGGTACAGGG   
Elymus_repens_2a   [Uk]      	 CAGTGCGGTGGCAACGTCGGCGACGTCGTCAACATCCCCATCCCACAGTGGGTGCGGGACGTCGGCGCCACCGACCCCGACATTTTCTACACCAACCGCAGCGGGACGAGGAACATCGAGTACCTCACCCTTGGGGTGGATGACCAGCCTCTCTTCCATGGAAGGACCGCCGTCCAGGTTAGCCAAGCCAGATCACCATTCCAACTCTCCTGCAT--------ATATGGTGATTCAGATGACTGAGATGACTCTTA--------GCAACAGCA-TAGTTAGTGATTTT--GATAGGTCCAGTGTGCTCATGGTAGCAAAGCTTTGATT-------------CTTCTTTGTGGCTGCCACAGATGTATGCTGATTACATGGCGAGCTTCAGGGAAAACATGAAAAAGTTCTTGGATGCCGGTACCATCGTGGACATTGAAGTGGGACTTGGCCCAGCTGGAGAGATGAGGTACCCGTCCTATCCTCAGAGCCAGGGATGGGTCTTCCCAGGCATCGGAGAATTCATCGTGAGTGTTTTTCC-----------CCCAAA---TACTCTTCTGTTCTTACAA-------------------------AA---TACTCTT------A---------------------------------------------------------------------------------------------------------------------------TACATGTAACA--TGTGATCACCAAAGGCAGTTTAATCTTTGTCT-GAGTGACGATCTGCACTGA-AAAAGGTTCACCCAACGGTAAAGTGATTCTGATCAAAAGTGAGGCTTGGATAAAATGGCAATTTCAGATTATCACTAC-TTATGGCTTTT-GAG-------AGACCATGCTC--TTCTTTTGAGCAAAGTAT--CAGAAGCAAA-CATAAGACCAT----GGTTCCCACAATTAAACGGTAAAAGCAGAGGACATCAAATGTGCAT--CCAACTAAACAGACAGGC-CATGAATTAAAACGGATGCAAAAATAATACCATAACCA-----TAACCACC--AAA-------CAGACAGGCCATGAATTAAAACTGCTTA--AACTAAT-T-AAAA-AA-TCTGCAGTGCTATGATAAGTACCTGGAAGCAGACTTCAAAGCAGCAGCAGCAAAGGCTGGCCATCCTGAGTGGGAATTGCCTGACGATGCTGGAGAGTACAATGACACTCCCGAGAAAACCCAATTCTTCAAGGAGAACGGAACATACCTCACCGAGAAGGGGAAGTTTTTCCTCTCATGGTACTCCAACAAACTGATCAAGCACGGCGACAAGATCTTGGACGAGGCAAATAAGGTCTTCTTGGGATGCAGAGTACAGCTGGCAATCAAAGTAAGTA-CCATCCTATGGATCTCAGTATATTATA--------------------------------------------------------------------------------------------------------------------------------------------------------------------GTAGACAAGATTAGAAAAATCATGATTCAATT-----------------------GAGA-AGTTGTGCCTGATAAA----CAACAAAAAA--TGCACAAACTCACTCT-AACATA-GAGTACAAGTTTAAGGAAAGAGGAAGTATATACGACTCACATTGCTTAATCTAGAATGTAAATGAGACATGATCCAATGTTTGGTTGCAGATCTCTGGCATTCACTGGTGGTACAGGG   
Elymus_repens_3c    [Uk]     	 CAGTGCGGTGGCAACGTCGGCGACGTCGTCAACATCCCCATCCCACAGTGGGTGCGGGACGTCGGCACCACCGACCCCGACATTTTCTACACCAACCGCAGCGGGACGAGGAACATCGAGTACCTCACCCTTGGAGTGGATGATCAGCCTCTCTTCCATGGAAGGACCGCCGTCCAGGTTAGCCAAGCCAGATCACCATTCCAACTCTCCTGCAT--------ATATGGTGATTCAGATGACTGAGATGACTCTTA--------GCAACAGCA-TAGTTAGTGATTTT--GATAGGTCCAGTGTGCTCATGGTAGCAAAGCTTTGATT-------------CTTCTTTGTGGCTGCCACAGATGTATGCTGATTACATGGCGAGCTTCAGGGAAAACATGAAAAAGTTCTTGGATGCCGGTACCATCGTGGACATTGAAGTGGGACTTGGCCCAGCTGGAGAGATGAGGTACCCGTCCTATCCTCAGAGCCAGGGATGGGTCTTCCCAGGCATCGGAGAATTCATCGTGAGTGTTTTTCC-----------CCCAAA---TACTCTTCTGTTCTTACAA-------------------------AA---TACTCTT------A---------------------------------------------------------------------------------------------------------------------------TACATGTAACA--TGTGATCACCAAAGGCAGTTTAATCTGTGTCC-GAGTGACGATCTGCACTGA-AAAAGGTTCACCCAACGGTAAAGTGATTCTGGTCAAAAGTGAGGCTTGGATAAAATGGCAATTTCAGATTATCACTAC-TTATGGCTTTT-GAG-------AGACCATGCTC--TTCTTTTGAGCAAAGTAT--CAGAAGCAAA-CATAAGACCAT----GGTTCCCACAATTAAACGGTAAAAGCAGAGGACATCAAGTGTGCAT--CCAACTAAACAGACAGGC-CATGAATTAAAACGGATGCAAAAATAATACCATAACCA-----TAACCACC--AAA-------CAGACAGGCCATGAATTAAAACTGTTTA--ACCTAAT-T-AAAA-AA-TCTGCAGTGCTATGATAAGTACCTGGAAGCAGACTTCAAAGCAGCAGCAGCAAGGGCTGGCCATCCCGAGTGGGAATTGCCTGACGATGCTGGAGAGTACAATGACACTCCCGAGAAAACCCAATTCTTCAAGGAGAACGGAACATACCTCACCGAGAAGGGGAAGTTTTTCCTCTCATGGTACTCCAACAAACTGATCAAGCACGGCGACAAGATCTTGGACGAGGCAAATAAGGTCTTCTTGGGATGCAGAGTACAGCTGGCAATCAAAGTAAGTA-CCATCCTATAGATCTCAGTATATTATA--------------------------------------------------------------------------------------------------------------------------------------------------------------------GTAGACAAGATTAGAAAAATCATGATTCAATT-----------------------GAGA-AGTTGTGCCTGATAAA----CAACAAAAAG--TGCACAAACTCACTCT-AACATA-GAGTACAAGCTTAAGGAAAGAGGAAGTATATACGACTCACATTGCTTAATCTAGAATGTAAATGAGACATGATCCAATGTTTGGTTGCAGATCTCTGGCATTCACTGGTGGTACAGGG   
Elymus_repens_4a    [Uk]     	 CAGTGCGGTGGCAACGTCGGCGACGTCGTCAACATCCCCATCCCACAGTGGGTGCGGGACGTCGGCGCCACCGACCCCGACATTTTCTACACCAACCGCAGCGGGACGAGGAACATCGAGTACCTCACCCTTGGAGTGGATGACCAGCCTCTCTTCCATGGAAGGACCGCCGTCCAGGTTAGCCAAGCCAGATCACCATTCCAACTCTCCTGCAT--------ATATGGTGATTCAGATGACTGAGATGACTCTTA--------GCAACAGCA-TAGTTAGTGATTTT--GATAGGTCCAGTGTGCTCATGGTAGCAAAGCTTTGATT-------------CTTCTTTGTGGCTGCCACAGATGTATGCTGATTACATGGCGAGCTTCAGGGAAAACATGAAAAAGTTCTTGGATGCCGGTACCATCGTGGACATTGAAGTGGGACTTGGCCCAGCTGGAGAGATGAGGTACCCGTCCTATCCTCAGAGCCAGGGATGGGTCTTCCCAGGCATCGGAGAATTCATCGTGAGTGTTTTTCC-----------CCCAAA---TACTCTTCTGTTCTTACAA-------------------------AA---TACTCTT------A---------------------------------------------------------------------------------------------------------------------------TACATGTAACA--TGTGATCACCAAAGGCAGTTTAATCTTTGTCT-GAGTGACGATCTGCACTGA-AAAAGGTTCACCCAACGGTAAAGTGATTCTGATCAAAAGTGAGGCTTGGATAAAATGGCAATTTCAGATTATCACTAC-TTATGGCTTTT-GAG-------AGACCATGCTC--TTCTTTTGAGCAAAGTAT--CAGAAGCAAA-CATAAGACCAT----GGTTCCCACAATTAAACGGTAAAAGCAGAGGACATCAAATGTGCAT--CCAACTAAACAGACAGGC-CATGAATTAAAACGGATGCAAAAATAATACCATAACCA-----TAACCACC--AAA-------CAGACAGGCCATGAATTAAAACTGCTTA--AACTAAT-T-AAAA-AA-TCTGCAGTGCTATGATAAGTACCTGGAAGCAGACTTCAAAGCAGCAGCAGCAAAGGCTGGCCATCCTGAGTGGGAATTGCCTGACGATGCTGGAGAGTACAATGACACTCCCGAGAAAACCCAATTCTTCAAGGAGAACGGAACATACCTCACCGAGAAGGGGAAGTTTTTCCTCTCATGGTACTCCAACAAACTGATCAAGCACGGAGACAAGATCTTGGACGAGGCAAATAAGGTCTTCTTGGGATGCAGAGTACAGCTGGCAATCAAAGTAAGTA-CCATCCTATAGATCTCAGTATATTATA--------------------------------------------------------------------------------------------------------------------------------------------------------------------GTAGACAAGATTAGAAAAATCATGATTCAATT-----------------------GAGA-AGTTGTGCCTGATAAA----CAACAAAAAA--TGCACAAACTCACTCT-AACATA-GAGTACAAGTTTAAGGAAAGAGGAAGTATATACGACTCACATTGCTTAATCTAGAATGTAAATGAGACATGATCCAATGTTTGGTTGCAGATCTCTGGCATTCACTGGTGGTACAGGG   
Elymus_repens_5c    [Uk]     	 CAGTGCGGTGGCAACGTCGGCGACGTCGTCAACATCCCCATCCCACAGTGGGTGCGGGACGTCGGCGCCACCGACCCCGACATTTTCTACACCAACCGCAGCGGGACGAGGAACATCGAGTACCTCACCCTTGGAGTGGATGATCAGCCTCTCTTCCATGGAAGGACCGCCGTCCAGGTTAGCCAAGCCAGATCACCATTCCAACTCTCCTGCAT--------ATATGGTGATTCAGATGACTGAGATGACTCTTA--------GCAACAGCA-TAGTTAGTGATTTT--GATAGGTCCAGTGTGGTCATGGTAGCAAAGCTTTGATT-------------CTTCTTTGTGGCTGCCACAGATGTATGCTGATTACATGGCGAGCTTCAGGGAAAACATGAAAAAGTTCTTGGATGCCGGTACCATCGTGGACATTGAAGTGGGACTTGGCCCAGCTGGAGAGATGAGGTACCCGTCCTATCCTCAGAGCCAGGGATGGGTCTTCCCAGGCATCGGAGAATTCATCGTGAGTGTTTTTCC-----------CCCAAA---TACTCTTCTGTTCTTACAA-------------------------AA---TACTCTT------A---------------------------------------------------------------------------------------------------------------------------TACATGTAACA--TGTGATCACCAAAGGCAGTTTAATCTGTGTCC-GAGTGACGATCTGCACTGA-AAAAGGTTCACCCAACGGTAAAGTGATTCTGATCAAAAGTGAGGCTTGGATAAAATGGCAATTTCAGATTATCACTAC-TTATGGCTTTT-GAG-------AGACCATGCTC--TTCTTTTGAGCAAAGTAT--CAGAAGCAAA-CATAAGACCAT----GGTTCCCACAATTAAACGGTAAAAGCAGAGGACATCAAGTGTGCAT--CCAACTAAACAGACAGGC-CATGAATTAAAACGGATGCAAAAATAATACCATAACCA-----TAACCACC--AAA-------CAGACAGGCCATGAATTAAAACTGTTTA--ACCTAAT-T-AAAA-AA-TCTGCAGTGCTATGATAAGTACCTGGAAGCAGACTTCAAAGCAGCAGCAGCAAAGGCTGGCCATCCTGAGTGGGAATTGCCTGACGATGCTGGAGAGTACAATGACACTCCCGAGAAAACCCAATTCTTCAAGGAGAACGGAACATACCTCACCGAGAAGGGGAAGTTTTTCCTCTCATGGTACTCCAACAAACTGATCAAGCACGGCGACAAGATCTTGGACGAGGCAAATAAGGTCTTCTTGGGATGCAGAGTACAGCTGGCAATCAAAGTAAGTA-CCATCCTATAGATCTCAGTATATTATA--------------------------------------------------------------------------------------------------------------------------------------------------------------------GTAGACAAGATTAGAAAAATCATGATTCAATT-----------------------GAGA-AGTTGTGCCTGATAAA----CAACAAAAAG--TGCACAAACTCACTCT-AACATA-GAGTACAAGCTTAAGGAAAGAGGAAGTATATACGACTCACATTGCTTAATCTAGAATGTAAATGAGACATGATCCAATGTTTGGTTGCAGATCTCTGGCATTCACTGGTGGTACAGGG   
Hordeum_bogdanii_1a              CAGTGCGGTGGCAACGTCGGCGACGTCGTCAACATCCCCATCCCACAGTGGGTGCGGGATGTCGGCGCCACCGACCCCGACATTTTCTACACCAACCGCAGCGGGACGAGGAACATCGAGTACCTCACCCTTGGAGTGGATGACCAGCCTCTCTTCCATGGAAGAACTGCCATCCAGGTGAGCTAAGCTAAACCACCATTCCTGCTCTCCTGCTT--------ATGTGGTGATTCAGATGATTCAGATGACTCTTG--------GCAACACCA-TAGTT-GTGATTTT--GATAGGCCCAGTGTGCTCATGGTAGCAAAGCTTTGATC-------------CTTCTTTGTGGCTGCCACAGATGTATGCTGATTATATGACGAGCTTCAGGGAAAACATGAAAAAGTTCTTGGATGCCGGTACCATCGTGGACACTGAAGTGGGACTTGGCCCAGCTGGAGAGATGAGGTACCCATCCTATCCTCAGAGCCAGGGATGGGTCTTCCCAGGCATCGGAGAATTCATCGTGAGTTGTTTTTT-----------GCCAAA---TACTCTTCTGCCCTTACAA-------------------------AA---TACTGTT------A---------------------------------------------------------------------------------------------------------------------------TACTTGTAACA--TGTGATGACCAAAGGCAGTTTAATCTTTGTCC-AACTGACGATCTGCACTGA-AAAAGGTTCACC-AACGGTAAAGTGATTCTGATCAAAAGCGACGATTGGATAAAATGGAAATTTCAAATTATCACTAC-TTACGGCTTTT-GAG-------AGACCATGCTC--TTCTTTTGAGCAAAGTATATCAGAAGCAAA-CATAAGACCAT----GGT-CCCACAATTAAACAGTAAAAGCAGAGGACATCAAATGTACAT--CCAACTAAACAGACAGGC-CATGAATTAAAACGGATGTAAAAATAATATCATAACCA----GTAAAGACA--AAA-GGACTC------------CAATTAA--CTGTTTT--AACTAAT-T-AAAA-AA-TCTGCAGTGCTATGATAAGTACCTGGAAGCAGACTTCAAAGCAGCAGTAGCGAAGGCTGGCCATCCTGAGTGGGAATTGCCTGACGATGCTGGAGAGTACAATGACACTCCTGAGAAAACCCAATTCTTCAAGGAGAACGGAACATACCTCACCGAGAAGGGGAAGTTTTTCCTCTCATGGTACTCCAACAAACTGATCAAGCATGGTGACAAGATCTTGGACGAAGCAAACAAGGTCTTCTTGGGATGCAGGGTGCAGCTGGCAATCAAAGTAAGTA-CCATCATAAAGATCTCGGTATATTATA--------------------------------------------------------------------------------------------------------------------------------------------------------------------GTAGACAAAATTACAAAAATCATGATTCGATT--------------------------------GTGCCTGATAAA----CAACAAAAAA--TGCACAAACTCACTCT-AACATA-GAGTACAAGCTTAAGGAAAGAGGAGGTATATACAACTCGTATTGCTTAATCTAGAATGTAAATGAGACATGATCCAATGTTTGGTTGCAGATCTCTGGCATTCACTGGTGGTACAGGG
Hordeum_bogdanii_2a              CAGTGCGGTGGCAACGTCGGCGACGTCGTCAACATCCCCATCCCACAGTGGGTGCGGGATGTCGGCGCCACCGACCCCGACATTTTCTACACCAACCGCAGCGGGACGAGGAACATCGAGTACCTCACCCTTGGAGTGGATGACCAGCCTCTCTTCCATGGAAGAACTGCCATCCAGGTGAGCTAAGCTAAACCACCATTCCAGCTCTCCTGCTT--------ATGTGGTGATTCAGATGATTCAGATGACTCTTG--------GCAACACCA-TAGTT-GTGATTTT--GATAGGCCCAGTGTGCTCATGGTAGCAAAGCTTTGATC-------------CTTCTTTGTGGCTGCCACAGATGTATGCTGATTATATGACGAGCTTCAGGGAAATCATGAAAAAGTTCTTGGATGCCGGTACCATCGTGGACATTGAAGTGGGACTTGGCCCAGCTGGAGAGATGAGGTACCCATCCTATCCTCAGAGCCAGGGATGGGTCTTCCCAGGCATCGGAGAATTCATCGTGAGTTGTTTTTT-----------GCCAAA---TACTCTTCTGCCCTTACAA-------------------------AA---TACTGTT------A---------------------------------------------------------------------------------------------------------------------------TACTTGTAACA--TGTGATGACCAAAGGCAGTTTAATCTTTGTCC-AACTGACGATCTGCACTGA-AAAAGGTTCACC-AACGGTAAAGTGATTCTGATCAAAAGCGACGATTGGATAAAATGGAAATTTCAAATTATCACTAC-TTACGGCTTTT-GAG-------AGACCATGCTC--TTCTTTTGAGCAAAGTATATCAGAAGCAAA-CATAAGACCAT----GGT-CCCACAATTAAACAGTAAAAGCAGAGGACATCAAATGTACAT--CCAACTAAACAGACAGGC-CATGAATTAAAACGGATGTAAAAATAATATCATAACCA----GTAAAGACA--AAA-GGACTC------------CAATTAA--CTGTTTT--AACTAAT-T-AAAA-AA-TCTGCAGTGCTATGATAAGTACCTGGAAGCAGACTTCAAAGCAGCAGTAGCGAAGGCTGGCCATCCTGAGTGGGAATTGCCTGACGATGCTGGAGAGTACAATGACACTCCTGAGAAAACCCAATTCTTCAAGGAGAACGGAACATACCTCACCGAGAAGGGGAAGTTTTTCCTCTCATGGTACTCCAACAAACTGATCAAGCATGGTGACAAGATCTTGGACGAAGCAAACAAGGTCTTCTTGGGATGCAGGGTGCAGCTGGCAATCAAAGTAAGTA-CCATCATAAAGATCTCGGTATATTATA--------------------------------------------------------------------------------------------------------------------------------------------------------------------GTAGACAAAATTACAAAAATCATGATTCGATT--------------------------------GTGCCTGATAAA----CAACAAAAAA--TGCACAAACTCACTCT-AACATA-GAGTACAAGCTTAAGGAAAGAGGAAGTATATACAACTCGTATTGCTTAATCTAGAATGTAAATGAGACATGATCCAATGTTTGGTTGCAGATC-------------------------
Hordeum_brevisubulatum_1a    	 CAGTGCGGTGGCAACGTCGGCGGCGTCGTCAACATCCCCATCCCACAGTGGGTGCGGGATGTCGGCGCCACCGACCCCGACATTTTCTACACCAACCGCAGCGGGACGAGGAACATCGAGTACCTCACCCTTGGAGTGGATGACCAGCCTCTCTTCCATGGAAGAACTGCCATCCAGGTGAGCTAAGCTAAACCACCATTCCAGCTCTCCTGCTT--------ATGTGGTGATTCAGATGATTCAGATGACTCTTG--------GCAACACCA-TAGTT-GTGATTTT--GATAGGCCCAGTGTGCTCATGGTAGCAAAGCTTTGATC-------------CTTCTTTGTGGCTGCCACAGATGTATGCTGATTATATGACGAGCTTCAGGGAAAACATGAAAAAGTTCTTGGATGCCGGTACCATCGTGGACATTGAAGTGGGACTTGGCCCAGCTGGAGAGATGAGGTACCCATCCTATCCTCAGAGCCAGGGATGGGTCTTCCCAGGCATCGGAGAATTCATCGTGAGTTGTTTTTT-----------GCCAAA---TACTCTTCTGCCCTTACAA-------------------------AA---TACTGTT------A---------------------------------------------------------------------------------------------------------------------------TACTTGTAACA--TGTGATGACCAAAGGCAGTTTAATCTTTGTCC-AACTGACGATCTGCACTGA-AAAAGGTTCACC-AACGGTAAAGTGATTCTGATCAGAAGCGACGATTGGATAAAATGGAAATTTCAAATTATCACTAC-TTACGGCTTTT-GAG-------AGACCATGCTC--TTCTTTTGAGCAAAGTATATCAGAAGCAAA-CATAAGACCAT----GGT-CCCACAATTAAACAGTAAAAGCAGAGGACATCAAATGTACAT--CCAACTAAACAGACAGGC-CATGAATTAAAACGGATGTAAAAATAATACCATAACCA----GTAAAGACA--AAA-GGACTC------------CAATTAA--CTGTTTT--AACTAAT-T-AAAA-AA-TCTGCAGTGCTATGATAAGTACCTGGAAGCAGACTTCAAAGCAGCAGTAGCGAAGGCTGGCCATCCTGAGTGGGAATTGCCTGACGATGCTGGAGAGTACAATGACACTCCTGAGAAAACGCAATTCTTCAAGGAGAACGGAACATACCTCACCGAGAAGGGGAAGTTTTTCCTCTCATGGTACTCCAACAAACTGATCAAGCATGGTGACAAGATCTTGGACGAAGCAAACAAGGTCTTCTTGGGATGCAGGGTGCAGCTGGCAATCAAAGTAAGTA-CCATCATAAAGATCTCAGTATATTATA--------------------------------------------------------------------------------------------------------------------------------------------------------------------GTAGACAAGATTACAAAAATCATGATTCAATT-----------------------GAGA-AG---TGCCTGATAAA----CAACAAAAAA--TGCACAAACTCACTCT-AACATA-GAGTACAAGCTTAAGCAAAGAGGAAGTATATACGACTCACATTGCTCAATCTAAAATGTGAATGAGACATGATCCAATGTTTGGTTGCAGATCTCTGGCATTCACTGGTGGTACAGGG   
Hordeum_brevisubulatum_1d    	 CAGTGCGGTGGCAACGTCGGCGACGTCGTCAACATCCCCATCCCACAGTGGGTGCGGGATGTCGGCGCCACCGACCCCGACATTTTCTACACCAACCGCAGCGGGACGAGGAACATCGAGTACCTCACCCTTGGAGTGGATGACCAGCCTCTCTTCCATGGAAGAACTGCCATCCAGGTGAGCTAAGCTAAACCACCATTCCAGCTCTCCTGCTT--------ATGTGGTGATTCAGATGATTCAGATGACTCTTG--------GCAACACCA-TAGTT-GTGATTTT--GACAGGCCCAGTGTGCTCATGGTAGCAAAGCTTTGATC-------------CTTCTTTGTGGCTGCCACAGATGTATGCTGATTATATGACGAGCTTCAGGGAAAACATGAAAAAGTTCTTGGATGCCGGTACCATCGTGGACATTGAAGTGGGACTTGGCCCAGCCGGAGAGATGAGGTACCCATCCTATCCTCAGAGCCAGGGATGGGTCTTCCCAGGCATCGGAGAATTCATCGTGAGTGTTTTTT------------GCCAAA---TACTCTTCTGTTCTTGCAA-------------------------AA---TACTCTT------A---------------------------------------------------------------------------------------------------------------------------TACATGTAATA--TGTGATGACCAAAGGCAGTT-AATCTTTGTCC-AACTGACGATCTGCACTGA-AAAAGGTTCACC-AACGTTAAAGTGGTTCTGATCAAAAGCGACGATTGGATAAAATGGCAATTTCAAATTATCACTAC-TTACGGCTTTT-GAG-------AGACCATGCTC--TTCTTTTGAGCAAAGTAT--CAGAAGCAAA-CATAAGACCAT----GGT-CCCACAATTAAACAGTAAAAGCAGAGGACATCAAATGTACAT--CCAACTAAGCAGACAGGC-CATGAATTAAAACGGATGCAAAAATAATACCATGACCA----GTAAAGACA--AAA-AGAATC------------CAATTAA--CTGTTTT--AACTAAT-T-AAAA-AA-TCTGCAGTGCTATGATAAGTACCTGGAAGCAGACTTCAAAGCGGCAGCAGCGAAGGCTGGCCATCCTGAGTGGGAATTGCCTGACGATGCTGGAGAGTACAATGACACTCCTGAGAAAACGCAATTCTTCAAGGAGAACGGAACATACCTCACCGAGAAGGGGAAGTTTTTCCTCTCATGGTACTCCAACAAACTGATCAAGCATGGTGACAAGATCTTGGACGAAGCAAACAAGGTCTTCTTGGGATGCAGGGTGCAGCTGGCAATCAAAGTAAGTA-CCATCATAAAGATCTCAGTATATTATA--------------------------------------------------------------------------------------------------------------------------------------------------------------------GTAGACAAGATTACAAAAATCATGATTCAATT-----------------------GAGA-AG---TGCCTGATAAA----CAACAAAAAA--TGCACAAACTCACTCT-AACATA-GAGTACAAGCTTAAGCAAAGAGGAAGTATATACGACTCACATTGCTCAATCTAAAATGTGAATGAGGCATGATCCAATGTTTGGTTGCAGATCTCTGGCATTCACTGGTGGTACAGGG   
Hordeum_brevisubulatum_2b [viol] ---------------------------GTCAACATCCCCATACCACAGTGGGTGCGGGACATCGGCGCCGGCGACCCCGACATTTTCTACACCAACCGCAGCGGGACAAGGAACATCGAGTACCTCACCCTTGGAGTGGATGACCAGCCTCTCTTCCATGGAAGAACTGCCATCCAGGTGAGCTAAGCTAAACCACCATTCCAGCTCTCCTGCTT--------ATGTGGTGATTC---------AGATGAGTCTTG--------GCAACACCA-TAGTT-GTGATTTT--GATAGGCCCAGTGTGCTCATGCTAGCAAAGCTTTGATT-------------CTTCTTTGTGGCTGCCACAGATGTATGCTGATTACATGGCGAGCTTCAGGGAAAACATGAAAAAGTTCTTGGATGCCGGTACCATCGTGGACATTGAAGTGGGACTTGGCCCAGCCGGAGAGATGAGGTACCCATCCTATCCTCAGAGCCAGGGATGGGTCTTCCCAGGCATCGGAGAATTCATCGTGAGTGTTTTTT------------GCCAAA---TACTCTTCTGTTCTTGCAA-------------------------AA---TACTCTT------A---------------------------------------------------------------------------------------------------------------------------TACATGTAATA--TGTGATGACCAAAGGCAGTT-AATCTTTGTCC-AACTGACGATCTGCACTGA-AAAAGGTTCACC-AACGTTAAAGTGGTTCTGATCAAAAGCGACGATTGGATAAAATGGCAATTTCAAATTATCACTAC-TTACGGCTTTT-GAG-------AGACCATGCTC--TTCTTTTGAGCAAAGTAT--CAGAAGCAAA-CATAAGACCAT----GGT-CCCACAATTAAACAGTAAAAGCAGAGGACATCAAATGTACAT--CCAACTAAGCAGACAGGC-CATGAATTAAAACGGATGCAAAAATAATACCATGACCA----GTAAAGACA--AAA-AGAATT------------CAATTAA--CTGTTTT--AACTAAT-T-AAAA-AA-TCTGCAGTGCTATGATAAGTACCTGGAAGCAGACTTCAAAGCGGCAGCAGCGAAGGCTGGCCATCCTGAGTGGGAATTGCCTGACGATGCTGGAGAGTACAATGACACTCCTGAGAAAACGCAATTCTTCAAGGAGAACGGAACATACCTCACCGAGAAGGGGAAGTTTTTCCTCTCATGGTACTCCAACAAACTGATCAAGCATGGTGACAAGATCTTGGACGAAGCAAACAAGGTCTTCTTGGGATGCAGGGTGCAGCTGGCAATCAAAGTAAGTA-CCATCATAAAGATCTCAGTATATTATA--------------------------------------------------------------------------------------------------------------------------------------------------------------------GTAGACAAGATTACAAAAATCATGATTCAATT-----------------------GAGA-AG---TGCCTGATAAA----CAACAAAAAA--TGCACAAACTCACTCT-AACATA-GAGTACAAGCTTAAGCAAAGAGGAAGTATATACGACTCACATTGCTCAATCTAGAATGTGAATGAGACATGATCCAATGTTTGGTTGCAGATCTCTGGCATTCACTGGTGGTACAGGG   
Hordeum_bulbosum_1a          	 CAGTGCGGTGGCAACGTCGGCGACGTCGTCAACATCCCCATCCCACAGTGGGTGCGGGACGTGGGCGCTACCAACCCCGACATTTTCTACACGAACCGCAGAGGGACGAGGAACGTCGAGTACCTCACCCTTGGAGTGGATGACCAGCCTCTCTTCCATGGAAGAACTGCCGTCCAGGTTAGCTAAGCTAGATCACCATTCTAGCTCTCCTGCTT--------ATGTGTTGATTCACAGGACTCAGATGAGTCTTG--------GCAACAGCA-TGGTT-GTGATTTT--GATAGGTTCAGTGTGTTCATGGTAGCAAAGCTTTGATT-------------CTTCTTTGTGTCTGCCACAGATGTATGCTGATTACATGGCGAGCTTCAGGGAAAACATGAAAAAGTTCTTGGATGCTGGTACCATCGTGGACATTGAAGTGGGACTTGGCCCGGCTGGAGAGATGAGGTACCCATCCTATCCTCAGAGCCAGGGATGGGTCTTCCCAGGCATCGGAGAATTCATCGTGAGTTTTTTTTT-----------TCCATA---TACTCTTCTGCCCTTACAA-------------------------AA---TACTGTT----ATAC-------------------------------------------------------------------------------------------------------------------------GTACATGTAACA--TGTGATGAGCAAAGGCAGTTTAATCTTTGTCC-AAGTGACGATCTGCACTGA-AAAGGGCTCGCCCAACGGTAAAGTGATTCTGATCAAAAGTAACGCTAGGATAAAATGGCAATTTCAGATTATCACTAC-TTATGGCTTTT-GAG-------AGAC-A--CTC--TTCTTTTGAGCAAAGTAT--CAGAAGCAAA-CATAAGAC--T----GGTTCCCACAACTAAACGGTAAAAGCAGAGGACATCAAATGTACAT--CCAACTAAACAGACAGGC-CATGAATTAAAATGGATGCAAAATTAATACAATAACAA----GTACAGAAAAAAAAAGGGCTG------------CAATTAA--CTGTTTT--AACTAAAAT-AAAA-AA-TCTGCAGTGTTATGATAAGTACCTGGAGGCAGACTTCAAAGCAGCAGCAGCGAAGGCTGGCCATCCTGAGTGGGAATTGCCTGACGATGCTGGAGAGTACAATGACACTCCTGAGAAAACCCAATTCTTCAAGGAGAACGGAACATACCTCACCGAGAAGGGGAAGTTTTTCCTCTCATGGTACTCCAACAAACTGATCAAGCATGGTGACAAGATCTTGGACGAAGCAAACAAGGTCTTCTTGGGATGCAGGGTGCAGCTGGCAATCAAAGTAAGTA-CTACCATACAGATCTCAGTATATTATA--------------------------------------------------------------------------------------------------------------------------------------------------------------------GTAGACAAGATTACAAAAATCATGATTCAATT-----------------------GTGA-AGTTGTGCCTGATAAA----CAACAAAAAA--TGCACAAACTCACTCT-AACATA-GAGTACAAGCTTAAGGAAAGAGGAAGTATATACGACGCACATTGCTTAATCTAGAATGTAAATGAGACATGACCCAATGTTTGGTTGCAGATCTCTGGCATTCACTGGTGGTACAGGG   
Hordeum_californicum_1a        	 CAGTGCGGTGGCAACATAGGCGACGTCGTCAACATCCCCATCCCACAGTGGGTGCGGGACATCGGCGCCGGCGACCCCGACATTTTCTACACCAACCGCAGCGGGACAAGGAACATCGAGTACCTCACCCTTGGAGTGGATGACCAGCCTCTCTTCCATGGAAGAACTGCCATCCAGGTGAGCTAAGCTAAACCGCCATTCCAGCTCTCCTCCTT--------ATGTGGTGATTCAGATGACTGAGATGAGTCTTGTGCTCTTGGCAACACCA-TAGTT-GTGATTTT--GGTAGGCCCAGTATGCTCATGGTAGCAAAGTTTTGATT-------------ATTCTTTGTGGCTGCCACAGATGTATGCTGATTACATGGCGAGCTTCAGGGAAAACATGAAAAAGTTCTTGGATGCCGGTACCATCGTGGACATTGAAGTGGGACTTGGCCCAGCCGGAGAGATGAGGTACCCATCATATCCTCAGAGCCAGGGATGGGTCTTCCCAGGCATCGGAGAATTCATCGTGAGTGTTTTTG------------GCCAAA---TACTCTTCTGTTCTTGCAA-------------------------AA---TACTCTT------A---------------------------------------------------------------------------------------------------------------------------TACATGTAACA--TGTGATGACCAAAGGCAGTTTAATCTTTGTCC-AACTGACGATCTGCACTGA-AAAAGGTTCACC-AACTGTAAAGTGATTCTGATCAAAAGCGACGATTGGATAAAATGGCAATTTCAAATTATCACTAC-TTATGGCTTTT-GAC-------AGACCATGCTC--TTCTTTTGAGCAAAGTAT--CAGAAGCAAA-CATAAGACCAT----GGT-CCCACAATTAAACAGTAAAGGCAAAGGACATCAAATGTACAT--CCAACTAAACAGACAGGC-CATGAATTAAAATGGATGCAAAAATAATACCATAACCA----GTAAAGACA--AAA-GGAATT------------CAATTAA--CTGTTTT--AACTAAT-TAAAAA-AA-TCTGCAGTGCTATGATAAGTACCTGGAAGCAGACTTCAAAGTGGCAGCAGCGAAGGCTGGCCATCCTGAGTGGGAATTGCCTGACGATGCTGGAGAGTACAATGACACTCCTGAGAAAACGCAATTCTTCAAGGAGAACGGAACATACCTCACCGAGAAGGGGAAGTTTTCCCTCTCATGGTACTCCAACAAACTGATCAAGCACGGTGACAAGATCTTGAACGAAGCAAACAAGGTCTTCTTGGGATGCAGGGTGCAGCTGGCAATCAAAGTAAGTA-CCATCATAAAGATCTCAGTATATTATA--------------------------------------------------------------------------------------------------------------------------------------------------------------------GTAGACAAGATTACAAAAATCATGATTCAATT-----------------------GAGA-AG---TGCCTGATAAA----CAACAAAAAA--TGCTCAAACTCACTCT-AACATA-GAGTACAAGCTTAAGCAAAGAGGAAGTATATACGACTCACATTGCTTAATCTAGAATGTGAATGAGACATGATCCAATGTTTGGTTGCAGATCTCTGGCATTCACTGGTGG-------   
Hordeum_jubatum_1a         	 CAGTGCGGTGNCAACGTAGGGNACGTCGTCAACATCCCCATCCCACAGTGGGTGCGGGACATCGGCGCCGGCGACCCCGACATTTTCTACACCAACCGCAGCGGGACAAGGAACATCGAGTACCTCACCCTTGGAGTGGATGACCAGCCTCTCTTCCATGGAAGAACTGCCATCCAGGTGAGCTAAGCTAAACCACCATTCCAGCTCTCCTCCTT--------ATGTGGTGATTCAGATGACTGAGATGAGTCTTGGGCTCTTGGCAACACCA-TAGTT-GTGATTTT--GGTAGGCCCAGTATGCTCATGGTAGCAAAGTTTTGATT-------------ATTCTTTGTGGCTGCCACAGATGTATGCTGATTACATGGCGAGCTTCAGGGAAAACATGAAAAAGTTCTTGGATGCCGGTACCATCGTGGACATTGAAGTGGGACTTGGCCCAGCCGGAGAGGTGAGGTACCCATCATATCCTCAGAGCCAGGGATGGGTCTTCCCAGGCATCGGAGAATTCATCGTGAGTGTTTTTG------------GCCAAA---TACTCTTCTGTTCTTGCAA-------------------------AA---TACTCTT------A---------------------------------------------------------------------------------------------------------------------------TACATGTAACA--TGTGATGACCAAAGGCAGTTTAATCTTTGTCC-AACTGACGATCTGCACTGA-AAAAGGTTCACC-AACTGTAAAGTGATTCTGATCAAAAGCGATGATTGGATAAAATGGCAATTTCAAATTATCACTAC-TTATGGCTTTT-GAC-------AGACCATGCTC--TTCTTTTGAGCAAAGTAT--CAGAAGCAAA-CATAAGACCAT----GGT-CCCACAATTAAACAGTAAAAGCAAAGGACATCAAATGTACAT--CCAACTAAACAGACAGGC-CATGAATTAAAATGGATGCAAAAATAATACCATAACCA----GTAAAGACA--AAA-GGAATT------------CAATTAA--CTGTTTT--AACTAAT-TAAAAA-AA-TCTGCAGTGCTATGATGAGTACCTGGAAGCAGACTTCAAAGCGGCAGCAGCGAAGGCTGGCCATCCTGAGTGGGAATTGCCTGACGATGCTGGAGAGTACAATGACACTCCTGAGAAAACGCAATTCTTCAAGGAGAACGGAACATACCTCACCGAGAAGGGGAAGTTTTTCCTCTCATGGTACTCCAACAAACTGATCAAGCATGGTGACAAGATCTTGAACGAAGCAAACAAGGTCTTCTTGGGATGCAGGGTGCAGCTGGCAATCAAAGTAAGTA-CCATCATAAAGATCTCAGTATATTATA--------------------------------------------------------------------------------------------------------------------------------------------------------------------GTAGACAAGATTACAAAAATCATGATTCAATT-----------------------GAGA-AG---TGCCTGATAAA----CAACAAAAAA--TGCACAAACTCACTCT-AACATA-GAGTACAAGCTTAAGCAAAGAGGAAGTATATACGACTCACATTGCTTAATCTAGAATGTGAATGAGACATGATCCAATGTTTGGTTGCAGATCTCTGGCATTCACTGGTGGTACAGGG   
Hordeum_jubatum_1b         	 CAGTGCGGTGGCAACGTCGGCGACGTCGTCAACATCCCCATCCCACAGTGGGTGCGGGACGTCGGCGCCACCGACCCCAACATTTTCTACACCAACCGCAGCGGGACAAGGAACATCGAGTACCTCACCCTTGGAGTGGATGACCAGCCTCTCTTCCATGGAAGAACTGCCATCCAGGTGAGCTAAGCTAAACCACCATTCCAGCTCTCCTGCTT--------ATGTGGTGATTC---------AGATGAGTCTTG--------GCAACACCA-TAGTT-GTGACTTT--GATAGGCCCAGTGTGCTCATGGTAGCAAAGCTTTGATT-------------CTACTTTGTGGCTGCCACAGATGTATGCTGATTACATGGCGAGCTTCAGGGAAAACATGAAAAAGTTCTTGGATGCCGGTACCATCGTGGACATTGAAGTAGGACTTGGCCCAGCTGGAGAAATGAGGTACCCATCCTATCCTCAGAGCCAGGGATGGGTCTTCCCAGGCATCGGAGAATTCATCGTGAGTGTTTTTT------------GTCAAA---TACTCCTCTGTTCTTACAA-------------------------AA---TACTCTT------A---------------------------------------------------------------------------------------------------------------------------TACATGTAACA--CGTGATGACCAAAGGCAGTTTAATCTTTGCCC-AAGTGACGATCTGCACTGA-AAAAGGTTCACCCAACGGTAAAGTGATTCTGATCGAAAGCGGTGCTTGGATAAAATAGCAATTTCAGATTATCACTAC-TTATGGCTTTT-GAG-------AGACTATGCTC--TTCTTTTGAGCAAAGTAT--CAGAAGCAAA-CATAAGACCAT----GGT-CCCACAATTAAACGGTAAATGCAGAGGACATCAAATGTACAT--CCAACTAAACAGACAGGC-CATGAATTAAAATGGATATACAAATAATAACATAACCA----GTAAAGACA--AAA-GGACTC------------CAATTAA--CTGTTTT--AACTAAT-T-AAAA-AA-TCTGCAGTGCTATGATAAGTACCTGGAAGCAGACTTCAAAGCAGCAGTAGCAAAGGCTGGCCATCCTGAGTGGGAATTGCCTGACGATGCTGGAGAGTACAATGACACTCCTGAGAAAACCCAATTCTTTAAGGAGAACGGAACATACCTCACCAAGAAGGGGAAGTTTTTCCTCTCATGGTACTCCAACAAACTGATCAAGCATGGTGACAAGATCTTGGACGAAGCAAACAAGGTCTTCTTGGGATGCAGGGTGCAGCTGGCAATCAAAGTAAGTA-CCATCATAAAGATCTCAGTATATTATA--------------------------------------------------------------------------------------------------------------------------------------------------------------------GTAGACAAGATTACAAAAATCATGATTCAATT-----------------------GAGA-AG---TGCCTGATAAA----CAACAAAAAA--TGCACAAACTCACTCT-AACATA-GAGTACAAGCTTAAGGAAAGAGGAAGTATATACGACTCACATTGCTTAATCTAGAATGTAAATGAGACATGATCCAATGTTTGGTTGCAGATCTCTGGCATTCACTGGTGGTACAGGG   
Hordeum_jubatum_2c         	 CAGTGCGGTGGCAACGTCGGCGACGNCGTCAACATCCCCATCCCACAGTGGGTGCGGGACGTCGGCGCCACCGACCCCAACATTTTCTACACCAACCGCAGCGGGACAAGGAACATCGAGTACCTCACCCTTGGAGTGGATGACCAGCCTCTCTTCCATGGAAGAACTGCCATCCAGGTGAGCTAAGCTAAACCACCATTCCAGCTCTCCTGCTT--------ATGTGGTGATTC---------AGATGAGTCTTG--------GCAACACCA-TAGTT-GTGACTTT--GATAGGCCCAGTGTGCTCATGGTAGCAAAGCTTTGATT-------------CTACTTTGTGGCTGCCACAGATGTATGCTGATTACATGGCGAGCTTCAGGGAAAACATGAAAAAGTTCTTGGATGCCGGTACCATCGTGGACATTGAAGTAGGACTTGGCCCAGCTGGAGAAATGAGGTACCCATCCTATCCTCAGAGCCAGGGATGGGTCTTCCCAGGCATCGGAGAATTCATCGTGAGTGTTTTTT------------GTCAAA---TACTCCTCTGTTCTTACAA-------------------------AA---TACTCTT------A---------------------------------------------------------------------------------------------------------------------------TACATGTAACA--CGTGATGACCAAAGGCAGTTTAATCTTTGCCC-AAGTGACGATCTGCACTGA-AAAAGGTTCACCCAACGGTAAAGTGATTCTGATCGAAAGCGGTGCTTGGATAAAATAGCAATTTCAGATTATCACTAC-TTATGGCTTTT-GAG-------AGACTATGCTC--TTCTTTTGAGCAAAGTAT--CAGAAGCAAA-CATAAGACCAT----GGT-CCCACAATTAAACGGTAAAAGCAGAGGACATCAAATGTACAT--CCAACTAAACAGACAGGC-CATGAATTAAAATGGATATACAAATAATAACATAACCA----GTAAAGACA--AAA-GGACTC------------CAATTAA--CTGTTTT--AACTAAT-T-AAAA-AA-TCTGCAGTGCTATGATAAGTACCTGGAAGCAGACTTCAAAGCGGCAGCAGCGAAGGCTGGCCATCCTGAGTGGGAATTGCCTGACGATGCTGGAGAGTACAATGACACTCCTGAGAAAACGCAATTCTTCAAGGAGAACGGAACATACCTCACCGAGAAGGGGAAGTTTTTCCTCTCATGGTACTCCAACAAACTGATCAAGCATGGTGACAAGATCTTGAACGAAGCAAACAAGGTCTTCTTGGGATGCAGGGTGCAGCTGGCAATCAAAGTAAGTA-CCATCATAAAGATCTCAGTATATTATA--------------------------------------------------------------------------------------------------------------------------------------------------------------------GTAGACAAGATTACAAAAATCATGATTCAATT-----------------------GAGA-AG---TGCCTGATAAA----CAACAAAAAA--TGCACAAACTCACTCT-AACATA-GAGTACAAGCTTAAGCAAAGAGGAAGTATATACGACTCACATTGCTTAATCTAGAATGTGAATGAGACATGATCCAATGTTTGGTTGCAGATCTCTGGCATTCACTGGTGGTACAGGG   
Hordeum_jubatum_2a         	 CAGTGCGGTGGCAACGTAGGCGACGTCGTCAACATCCCCATCCCACAGTGGGTGCGGGACATCGGCGCCGGCGACCCCGACATTTTCTACACCAACCGCAGCGGGACAAGGAACATCGAGTACCTCACCCTTGGAGTGGATGACCAGCCTCTCTTCCATGGAAGAACTGCCATCCAGGTGAGCTAAGCTAAACCACCATTCCAGCTCTCCTCCTT--------ATGTGGTGATTCAGATGACTGAGATGAGTCTTGGGCTCTTGGCAACACCA-TAGTT-GTGATTTT--GGTAGGCCCAGTATGCTCATGGTAGCAAAGTTTTGATT-------------ATTCTTTGTGGCTGCCACAGATGTATGCTGATTACATGGCGAGCTTCAGGGAAAACATGAAAAAGTTCTTGGATGCCGGTACCATCGTGGACATTGAAGTGGGACTTGGCCCAGCCGGAGAGATGAGGTACCCATCATATCCTCAGAGCCAGGGATGGGTCTTCCCAGGCATCGGAGAATTCATCGTGAGTGTTTTTG------------GCCAAA---TACTCTTCTGTTCTTGCAA-------------------------AA---TACTCTT------A---------------------------------------------------------------------------------------------------------------------------TACATGTAACA--TGTGATGACCAAAGGCAGTTTAATCTTTGTCC-AACTGACGATCTGCACTGA-AAAAGGTTCACC-AACTGTAAAGTGATTCTGATCAAAAGCGATGATTGGATAAAATGGCAATTTCAAATTATCACTAC-TTATGGCTTTT-GAC-------AGACCATGCTC--TTCTTTTGAGCAAAGTAT--CAGAAGCAAA-CATAAGACCAT----GGT-CCCACAATTAAACAGTAAAAGCAAAGGACATCAAATGTACAT--CCAACTAAACAGACAGGC-CATGAATTAAAATGGATGCAAAAATAATACCATAACCA----GTAAAGACA--AAA-GGAATT------------CAATTAA--CTGTTTT--AACTAAT-TAAAAA-AA-TCTGCAGTGCTATGATAAGTACCTGGAAGCAGACTTCAAAGCGGCAGCAGCGAAGGCTGGCCATCCTGAGTGGGAATTGCCTGACGATGCTGGAGAGTACAATGACACTCCTGAGAAAACGCAATTCTTCAAGGAGAACGGAACATACCTCACCGAGAAGGGGAAGTTTTTCCTCTCATGGTACTCCAACAAACTGATCAAGCATGGTGACAAGATCTTGAACGAAGCAAACAAGGTCTTCTTGGGATGCAGGGTGCAGCTGGCAATCAAAGTAAGTA-CCATCATAAAGATCTCAGTATATTATA--------------------------------------------------------------------------------------------------------------------------------------------------------------------GTAGACAAGATTACAAAAATCATGATTCAATT-----------------------GAGA-AG---TGCCTGATAAA----CAACAAAAAA--TGCACAAACTCACTCT-AACATA-GAGTACAAGCTTAAGCAAAGAGGAAGTATATACGACTCACATTGCTTAATCTAGAATGTGAATGAGACATGATCCAATGTTTGGTTGCAGATCTCTGGCATTCACTGGTGGTACAGGG   
Hordeum_marinum_1a               CAGTGCGGTGGCAACGTAGGCGACGTCGTCAACATCCCCATCCCACAGTGGGTGCGGGACATCGGCGCCGGTGACCCCGACATTTTCTACACCAACCGCAGCGGGACGAGGAACATTGAGTATCTCACCCTTGGAGTGGATGACCAGCCTCTCTTCCATGGAAGAACTGCCATCCAGGTGAGCTAAGCTAAAC------------------------------ATG--GTGATTCAGATGATTCAGATGAGTCTTG--------GCAACAACA-TAGTT-GTGATTTT--GATAGGCCCAGTGTGCTCATGATAGCAAAGTTTTGATT-------------CTTCTTTGTGGCTGCTACAGATGTATGCTGATTACATGGCGAGCTTCAGGGAAAACATGAAAAAATTCTTGGATGCCGGTACCATCGTGGACATTGAAGTGGGACTTGGCCCAGCCGGAGAGATGAGGTACCCATCCTATCCTCAGAGCCAGGGATGGGTCTTCCCGGGCATCGGAGAATTCATCGTGAGTGTTTTTTT-----------GCCAAA---TACTCTTCTGCTCTTGCAA-------------------------AA---TACTCTT------A---------------------------------------------------------------------------------------------------------------------------TACATGTAACA--TGTGATGAGCAAAGGCAGTTTAATCTTTGTCC-AACTGACCATCTGCACTGA-AAAACGTTCACC-AATGGTAAAGTGATTCTGATCAAAAGCGAGGACTGGATAAAATGACAGTTTCAAATTATCACTAC-TTATGGCTTTT-GAG-------AGACCATACCC--TTCTTTTGAGCAAAGTAT--CAGAAGCAAA-CATAAGACCAT----GGT-CCCACAATTAAACGGTAAAAGCAGAGGACATCAAATGTACAT--CCAACTAAACAGACAGGC-CATGAATTAAAATGGATGTAAAAATAATACCATAACCA----GTATAGACA--AAA-GGAATC------------CAATTAA--CTGTTTT--AACTAAT-T-AAAA-AA-TCTGCAGTGCTATGATAAGTACCTGGAAGCAGACTTCAAAGCGGCAGCAGCGAAGGCTGGCCATCCTGAGTGGGAATTGCCTGACGATGCTGGAGAGTACAATGACACTCCTGAGAAAATGCAATTCTTCAAGGAGAACGGAACACACCTCACCGAGAAGGGGAAGTTTTTCCTCTCTTGGTACTCCAACAAACTGATCAAGCATGGTGACAAGATTTTGGACGAAGCAAACAAGGTCTTCTTGGGATGCAGGGTTCAGCTGGCAATCAAAGTAAGTA-CCATCATAAAGATCTCAGTATATTATA--------------------------------------------------------------------------------------------------------------------------------------------------------------------GTAGACAAGATTACAAAAATCTTGATTCGATT-----------------------GAGA-AGTTGTGCCTGATAAA----CAACAAAAAA--TGCACAAACTCACTCT-AACATA-GAGTACAAGCTTAAGGAAAGAGGAAGTATATACGACTCGCATTGCTTAATCTAGAATGTAAATGAGACATGATCCAATGTTTGGTTGCAGATCTCTGGCATTCACTGGTGGTACAGGG
Hordeum_marinum_3a               CAGTGCGGTGGCAACGTAGGCGACGTCGTCAACATCCCCATCCCACAGTGGGTGCGGGACATTGGCGCCGGTGACCCCGACATTTTCTATACCAACCGCAGCGGGACGAGGAGCATTGAGTACCTCACCCTTGGAGTGGATGACCAGCCTCTCTTCCATGGAAGAACTGCCATCCAGGTGAGCTAAGCTAAAC------------------------------ATG--GTGATTC---------AGATGAGTCTTG--------GCAACAACA-TAGTT-GTGATTTT--GATAGGCCCAGTGTGCTCATGATAGCAAAGTTTTGATT-------------CTTCTTTGTGGCTGCCACAGATGTATGCTGATTACATGGCGAGCTTCAGGGAAAACATGAAAAAATTCTTGGATGCCGGTACCATCGTGGACATTGAAGTGGGACTTGGCCCAGCCGGAGAGATGAGGTACCCATCCTATCCTCAGAGCCAGGGATGGGTCTTCCCAGGCATCGGAGAATTCATCGTGAGTGTTTTTT------------GCCAAA---TACTCTTCTGCGCTTGCAA-------------------------AA---TACTCTT------A---------------------------------------------------------------------------------------------------------------------------TACATGTAACA--TGTAATGACCAAAGGCAGTTTAATCTTTGCCC-AACTGACGATCTGCACTGA-AAAAGGTTCACC-AACGGTAAGGTGATTCTGATCAAAAGCGAGGACTGGATAAAATGACAGTTTCAAATTATCACTAC-TTATGGCTTTT-GAG-------AGACCATACCC--TTCTTTTGAGCAAAGTAT--CAGAAGCAAA-CATAAGACCAT----GGT-CCCACAATTAAACGGTAAAAGCAGAGGACATCAAATGTACAT--CCAACTAAACAGACAGGC-CATGAATTAAAATGGATGTAAAAATAATACCATAACCA----GTATAGACA--AAA-GGAATC------------CAATTAA--CTGTTTT--AACTAAT-T-AAAA-AA-TCTGCAGTGCTATGATAAGTACCTGGAAGCAGACTTCAAAGCGGCAGCAGCGAAGGCTGGCCATCCTGAGTGGGAATTGCCTGACGATGCCGGAGAGTACAATGACACTCCTGAGAAAATGCAATTCTTCAAGGAGAACGGAACACACCTCACCGAGAAGGGGAAGTTTTTCCTCTCTTGGTACTCCAACAAACTGATCAAGCATGGTGACAAGATTTTGGACGAAGCAAACAAGGTCTTCTTGGGATGCAGGGTTCAGCTGGCAATCAAAGTAAGTA-CCATCATAAAGATCTCAGTATATTATA--------------------------------------------------------------------------------------------------------------------------------------------------------------------GTAGACAAGATTACAAAAATCTTGATTCGATT-----------------------GAGA-AGTTGTGCCTGATAAA----CAACAAAAAA--TGCACAAACTCACTCT-AACATA-GAGTACAAGCTTAAGGAAAGAGGAAGTATATACGACTCGCATTGCTTAATCTAGAATGTAAATGAGACATGATCCAATGTTTGGTTGCAGACCTCTGGCATTCACTGGTGGTACAGGG
Hordeum_marinum_1b               CAGTGCGGTGGCAACGTAGGCGACGTCGTCAACATCCCCATCCCACAGTGGGTGCGGGACATTGGCGCCGGTGACCCCGACATTTTCTATACCAACCGCAGCGGGACGAGGAACATTGAGTACCTCACCCTTGGAGTGGATGACCAGCCTCTCTTCCATGGAAGAACTGCCATCCAGGTGAGCTAAGCTAAAC------------------------------ATG--GTGATTC---------AGATGAGTCTTG--------GCAACAACA-TAGTT-GTGATTTT--GATAGGCCCAGTGTGCTCATGATAGCAAAGTTTTGATT-------------CTTCTTTGTGGCTGCCACAGATGTATGCTGATTACATGGCGAGCTTCAGGGAAAACATGAAAAAATTCTTGGATGCCGGTACCATCGTGGACATTGAAGTGGGACTTGGCCCAGCCGGAGAGATGAGGTACCCATCCTATCCTCAGAGCCAGGGATGGGTCTTCCCAGGCATCGGAGAATTCATCGTGAGTGTTTTTT------------GCCAAA---TACTCTTCTGCGCTTGCAA-------------------------AA---TACTCTT------G---------------------------------------------------------------------------------------------------------------------------TACATGTAACA--TGTAATGACCAAAGGCAGTTTAATCTTTGTCC-AACTGACGATCTGCACTGA-AAAAGGTTCACC-AACGGTAAAGTGATTCTGATCAAAAGCGAGGACTGGATAAAATGACAGTTTCAAATTATCACTAC-TTATGGCTTTT-GAG-------AGACCATACCC--TTCTTTTGAGCAAAGTAT--CCGAAGCAAA-CATAAGACCAT----GGT-CCCACAATTAAACGGTAAAAGCAGAGGACATCAAATGTACAT--CCAACTAAACAGACAGGC-CATGAATTAAAATGGATGTAAAAATAATA--CCATAAC--CAGTATAGACA--AAA-GGAATC------------CAATTAA--CTGTTTT--AACTAAT-T-AAAA-AA-TCTGCAGTGCTATGATAAGTACCTGGAAGCAGACTTCAAAGCGGCAGCAGCGAAGGCTGGCCATCCTGAGTGGGAATTGCCTGACGATGCTGGAGAGTACAATGACACTCCTGAGAAAATGCAATTCTTCAAGGAGAACGGAACACACCTCACCGAGAAGGGGAAGTTTTTCCTCTCTTGGTACTCCAACAAACTGATCAAGCATGGTGACAAGATTTTGGACGAAGCAAACAAGGTCTTCTTGGGATGCGGGGTTCAGCTGGCAATCAAAGTAAGTA-CCATCATAAAGATCTCAGTATATTATA--------------------------------------------------------------------------------------------------------------------------------------------------------------------GTAGACAAGATTACAAAAATCTTGATTCGATT-----------------------GAGA-AGTTGTGCCTGATAAA----CAACAAAAAA--TGCACAAACTCACTCT-AACATA-GAGTACAAGCTTAAGGAAAGGGGAAGTATATACGACTCGCATTGCTTAATCTAGAATGTAAATGAGACATGATCCAATGTTTGGTTGCAGATCTCTGGCATTCACTGGTGGTACAGGG
Hordeum_murinum_1a               CAGTGCGGTGGCAACGTCGGCGACGTCGTCAACATCCCCATCCCACAGTAGGTGCGGGACGTCGGCGCTACCAACCCCGACATTTTCTACACGAACCGCAGCGGGACGAGGAACATCGAGTACCTCACCCTTGGAGTGGATGACCAACCTCTCTTCCATGGAAGAACTGCCGTCCAGGTTAGCTAAGCTAGATCACCATTCCAGCTCTCCTGCTT--------ATGTGGTGATTCAGATGACTCGGATGGGTCTTG--------GCAACAGCA-TAGTT-GTGATTTTTTGATAGGTCCAGTGTGCTCATGGTAGCAAAGCTTTGATC-------------CGTCTTTGTGGCTGCCACAGATGTATGCTGATTATATGAAGAGCTTCAGGGAAAACATGAAAAAGTTCTTGGATGCCGGTACCATCGTGGACATTGAAGTGGGACTTGGCCCAGCCGGAGAGATGAGGTACCCATCATATCCTCAGAGCCAGGGATGGGTCTTCCCAGGCATCGGAGAATTCATCGTGAGTGT-----------------CCCAAA---TACTCTTCTGCCCTTGCAA-------------------------AA---TACTGTT----ATACT------------------------------------------------------------------------------------------------------------------------GTACATGTAACA--TGTGATGAGCAAAGGCAGTTTAATCTTTGTCC-AAGTGACGATCTGCACTGA-AAAGGGCTCGCCCAACGGTGAAGTGATTCTGATCAAAAGTGACGGTAGGATAAAATGGCAATTTCAGATTATCACTAC-TTATGGCTTTT-GAG-------AGACCGTGCTC--TTCTTTTGAGCAAAGTAT--CAGAACCAAA-CATAAGACCAT----GGTTCCCACAATTAAACGGTAAAAGCAGAGGACATCAAATGTCCAT--CCAACTAAACAGACAGGC-CATGA-TTAAAACGGATGCAAAAATAATACTCCAGAAC--AAGTAAAGACA--AAA-GGGCTC------------CAATTAA--CTGTTTT--AACAAAAACAAAAATAA-TCTGCAGTGCTATGATAAGTACCTGGAAGCAGACTTCAAAGCAGCAGCAGCGAAGGCTGGCCATCCTGAGTGGGAATTGCCTGACGATGCTGGAGAGTACAATGACACGCCCGAGAAAACCCTATTCTTCAAGAACAACGGAACATACCTCACCGAGAAGGGGAAGTTTTTCCTCTCATGGTACTCCAACAAACTGATCAAGCATGGCGACAAGATCTTGGACGAAGCAAACAAGGTCTTCTTGGGATGCAGGGTGCAGCTGGCAATCAAAGTAAGTACCCATCATAAAGATCTCAGTATATTATACCCCCTCTGTTCCTAAATACTTGTT--------------------------------------------------------------------------------AGGGAGAACTAGTCTAGTTCTCCCCAACAACAAGTATTTAGGAACAGAGGGAGTA----GTAGACAAGATTAC--AAATCATGATTCAGTT-----------------------GAGA-AGTTGTGCCTGATAAA----CAACAAAAAA--TGCACAAATTCACTCTTATCATA-GAGTACAAGCTTAAGGAAAGAGGAAATATATACGACTCACACTGCTTAATCTAGAATGTAAATGAGACATGATCCAATGTTTGGTTGCAGATCTCTGGCATTCACTGGTGGTACAGGG
Hordeum_murinum_2b               CAGTGCGGTGGCAACGTCGGCGACGTCGTCAACATCCCCATCCCACAGTGGGTGCGGGACGTCGGCGCTACCAACCCCGACATTTTCTACACGAACCGCAGCGGGACGAGGAACATCGAGTACCTCACCCTTGGAGTGGATGACCAACCTCTCTTCCATGGAAGAACTGCCGTCCAGGTTAGCTAAGCTAGATCACCATTCCAGCTCTCCTGCTT--------ATGTGGTGATTCAGATGACTCGGATGGGTCTTG--------GCAACAGCA-TAGTT-GTGATTTTTTGATAGGTCCAGTGTGCTCATGGTAGCAAAGCTTTGATC-------------CGTCTTTGTGGCTGCCACAGATGTATGCTGATTATATGAAGAGCTTCAGGGAAAACATGAAAAAGTTCTTGGATGCCGGTACCATCGTGGACATTGAAGTGGGACTTGGCCCAGCCGGAGAGATGAGGTACCCATCATATCCTCAGAGCCAGGGATGGGTCTTCCCAGGCATCGGAGAATTCATCGTGAGTGT-----------------CCCAAA---TACTCTTCTGCCCTTGCAA-------------------------AA---TACTGTT----ATACT------------------------------------------------------------------------------------------------------------------------GTACATGTAACA--TGTGATGAGCAAAGGCAGTTTAATCTTTGTCC-AAGTGACGATCTGCACTGA-AAAGGGCTCGCCCAACGGTGAAGTGATTCTGATCAAAAGTGACGGTAGGATAAAATGGCAATTTCAGATTATCACTAC-TTATGGCTTTT-GAG-------AGACCGTGCTC--TTCTTTTGAGCAAAGTAT--CAGAACCAAA-CATAAGACCAT----GGTTCCCACAATTAAACGGTAAAAGCAGAGGACATCAAATGTCCAT--CCAACTAAACAGACAGGC-CATGA-TTAAAACGGATGCAAAAATAATACTCCAGAAC--AAGTAAAGACA--AAA-AGGCTC------------CAATTAA--CTGTTTT--AACAAAAACAAAAATAA-TCTGCAGTGCTATGATAAGTACCTGGAAGCAGACTTCAAAGCAGCAGCAGCGAAGGCTGGCCATCCTGAGTGGGAATTGCCTGACGATGCTGGAGAGTACAATGACACGCCCGAGAAAACCCTATTCTTCAAGAACAACGGAACATACCTCACCGAGAAGGGGAAGTTTTTCCTCTCATGGTACTCCAACAAACTGATCAAGCATGGCGACAAGATCTTGGACGAAGCAAACAAGGTCTTCTTGGGATGCAGGGTGCAGCTGGCAATCAAAGTAAGTACCCATCATAAAGATCTCAGTATATTATACCCCCTCTGTTCCTAAATACTTGTT--------------------------------------------------------------------------------AGGGAGAACTAGTCTAGTTCTCCCCAACAACAAGTATTTAGGAACAGAGGGAGTA----GTAGACAAGATTAC--AAATCATGATTCAGTT-----------------------GAGA-AGTTGTGCCTGATAAA----CAACAAAAAA--TGCACAAATTCACTCTTATCATA-GAGTACGAGCTTAAGGAAAGAGGAAATATATACGACTCACACTGCTTAATCTAGAATGTAAATGAGACATGATCCAATGTTTGGTTGCAGATCTCTGGCATTCACTGGTGGTACAGGG
Hordeum_pusillum_2b              CAGTGCGGTGGCANCGTAGGCGACGTCGTCAACATCCCCATCCCACAGTGGGTGCGGGACATCGGCGCCGGCGACCCCAACATTTTCTACACCAACCGCAGCGGGACAAGGAACATCGAGTACCTCACCCTTGGAGTGGATGACCAGCCTCTCTTCCATGGAAGAACTGCCATCCAGGTGAGCTAAGCTAAACCACCATTCCAGCTCTCCTGCTT--------ATGTGGTGATTCAGATGACTGAGATGAGTCTTGGGCTCTTGGCAACACCA-TAGTT-GTGGTTT---GGTAGGCCCGGTGTGCTTATGGTAGCAAAGTTTTGATT-------------ATTCTTTGTGGCTGCCACAGATGTATGCTGATTACATGGCGAGCTTCAGGGAAAACATGAAAAAGTTCTTGGATGCCGGTACCATCGTGGACATTGAAGTGGGACTTGGCCCAGCTGGAGAGATGAGGTACCCACCATATCCTCAGAGCCAGGGATGGGTCTTCCCAGGCATCGGAGAATTCATCGTGAGTGTTTTTG------------GCCAAA---TACTCTTCTGTTCTTGCAA-------------------------AA---TACTCTT------A---------------------------------------------------------------------------------------------------------------------------TACATATAAGA--TGTGATGACCAAAGGCAGTTT---CTTTGTCC-AACTGACGATCTGCACTGA-AAAAGGTTCACC-AACGGTAAAGTGATTCTGATCAAAAGCGACGATTGGATAAAATGGCAATTTCAAATTATCACCAC-TTACGGCTTTT-GAG-------AGACCATGCTC--TCCTTTTGAGCAAAGTAT--CAGAAGCAAA-CATAAGACCAT----GGT-CCCACAATTAAACAGTAAAAGCAAAGGACATCAAATGCACAT--CCAACTAAACAGACAGGC-CATGAATTAAAAGGGATGCAAAAATAATACCATAACCA----GTAAAGACA--AAA-GGAATT------------CAATTAA--CTGTTTT--AACTAAT-T-AAAAAAA-TCTGCAGTGCTATGATAAGTACCTGGAAGCAGACTTCAAAGCGGCAGCAGCGAAGGCTGGCCATCCTGAGTGGGAATTGCCTGACGATGCTGGAGAGTACAATGACACTCCTGAGAAAACGCAATTCTTCAAGGAGAACGGAACATACCTCACCGAGAAGGGGAAGTTTTTCCTCTCATGGTACTCCAACAAACTGATCAAGCATGGTGACAAGATCTTGGACGAAGCAAACAAGGTCTTCTTGGGATGCAGGGTGCAGCTGGCAATCAAAGTAAGTA-CCATCATAAAGATCTCAGTATATTATA--------------------------------------------------------------------------------------------------------------------------------------------------------------------GTAGACAAGATGACCAAAACCATGGTTCCATT-----------------------GAGA-AGTTGTGCCTGATAAA----CAACAAAAAA--TGCACAAACTCACTCT-AACATA-GAGTACAAGCTGAAGGAAAGAGGAAGTATATACGACTCACATTGCTTAATCTAGAATGCGAATGAGACATGATCCAATGTTTGGTTGCAGATCTCTGGCATTCACTGGTGGNACATGG
Hordeum_stenostachys_1b          CAGTGCGGTGGCAACGTAGGCGACGTCGTCAACATCCCCATCCCACAGTGGGNGCGGGACATCGGCGCCGGCGACCCCAACATTTTCTACACCAACCGCAGCGGGACAAGGAACATCGAGTACCTCACCCTTGGAGTGGATGACCAGCCTCTCTTCCATGGAAGAACTGCCATCCAGGTGAGCTAAGCTAAACCACCATTCCAGCTCTCCTGCTT--------ATGTGGTGATTCAGATGACTGAGATGAGTCTTGGGCTCTTGGCAACACCA-TAGTT-GTGGTTTT--GGTAGGCCCGGTGTGCTTATGGTAGCAAAGTTTTGATT-------------ATTCTTTGTGGCTGCCACAGATGTATGCTGATTACATGGCGAGCTTCAGGGAAAACATGAAAAAGTTCTTGGATGCCGGTACCATCGTGGACATTGAAGTGGGACTTGGCCCAGCTGGAGAGATGAGGTACCCATCATATCCTCAGAGCCAGGGATGGGTCTTCCCAGGCATCGGAGAATTCATCGTGAGTGTTTTTG------------GCCAAA---TACTCTTCTGTTCTTGCAA-------------------------AA---TACTCTT------A---------------------------------------------------------------------------------------------------------------------------TACATATAAGA--CGTGATGACCAAAGGCAGTTT---CTTTGTCC-AACTGACGATCTGCACTGA-AAAAGGTTCACC-AACGGTAAAGTGATTCTGATCAAAAGCGACGATTGGATAAAATGGCAATTTCAAATTATCACCAC-TTACGGCTTTT-GAG-------AGACCATGCTC--TCCTTTTGAGCAAAGTAT--CAGAAGCAAA-CATAAGACCAT----GGT-CCCACAATTAAACAGTAAAAGCAAAGGACATCAAATGCACAT--CCAACTAAACAGACAGGC-CATGAATTAAAAGGGATGCAAAAATAATACCATAACCA----GTAAAGACA--AAA-GGAATT------------CAATTAA--CTGTTTT--AACTAAT-T-AAAAAAA-TCTGCAGTGCTATGATAAGTACCTGGAAGCAGACTTCAAAGCGGCAGCAGCGAAGGCTGGCCATCCTGAGTGGGAATTGCCTGACGATGCTGGAGAGTACAATGACACTCCTGAGAAAACGCAATTCTTCAAGGAGAACGGAACATACCTCACCGAGAAGGGGAAGTTTTTCCTCTCATGGTACTCCAACAAACTGATCAAGCATGGTGACAAGATCTTGGACGAAGCAAACAAGGTCTTCTTGGGATGCAGGGTGCAGCTGGCAATCAAAGTAAGTA-CCATCATAAAGATCTCAGTATATTATA--------------------------------------------------------------------------------------------------------------------------------------------------------------------GTAGACAAGATAACCAAAACCATGGTTCAATT-----------------------GAGA-AGTTGTGCCTGATAAA----CAACAAAAAA--TGCACAAACTCACTCT-AACATA-GAGTACAAGCTGAAGGAAAGAGGAAGTATATACGACTCACATTGCTTAATCTAGAATGTGAATGAGACATGATCCAATGTTTGGTTGCAGATCTCTGGCATTCACTGGTGGTACATGG
Hordeum_vulgare_1d               -----------------------------------------------------------TGTCGGCGCTACCGACCCCGACATTTTCTACACGAACCGCAGAGGGACGAGGAACATCGAGTACCTCACCCTTGGAGTGGATGACCAACCTCTCTTCCATGGAAGAACTGCCGTCCAGGTTAGCTAAGCTAGATCACCATTCTAGCTCTCCTGCTT--------ATGTGTTGATTCACATGACTCAGATGAGTCTTG--------GCAACAGCA-TGGTT-GTGATTTT--GATAGGTCCAGTGTGCTCATGGTAGCAAAGCTTTGATT-------------CTTCTTTGTGTCTGCTACAGATGTATCATGATTACATGGCGAGCTTCAGGGAAAACATGAAAAAGTTCTTGGATGCCGGTACCATCGTGGACATTGAAGTGGGACTTGGCCCGGCTGGAGAGATGAGGTACCCATCCTATCCTCAGAGCCAGGGATGGGTCTTCCCAGGCATCGGAGAATTCATCGTGAGTTTTCTTT------------TCCAAA---TACTCTTCTGCCCTTACAA-------------------------AA---TACTGTT----ATAC-------------------------------------------------------------------------------------------------------------------------GTACATGTAACA--TGTGATGAGCAAAGGCAGTTTAATCTTTGTCC-AAGTGACGATCTGCACTGA-AAAGGGCTCGCCCAACGGTAAAGTGATTCTGATCAAAAGTAACACTAGGATAAAATGGCAATTTCAGATTATCACTAC-TTATGGCTTTT-GAG-------AGAC-A--CTC--TTCTTTTGAGCAAAGT-T-------GTA---CATAAGACCAT----GGTTCCCACAATTAAACGGTAAAAGCAGAGGACATCAAATGTACAT--CCAACTAAACCGACAGGC-CATGAATTAAAATGGATGCAAAAATAATAACATAACCA----GCAAGGACA--AAA-AGGCTC------------CAATTAA--CTGTTTT--AACTAAAATAAAATAAAATATGCAGTGCTATGATAAGTACCTGGAAGCAGACTTCAAAGCAGCAGCAGCGAAGGCTGGCCATCCTGAGTGGGAGTTACCTGACGATGCTGGAGAGTACAATGACACCCCTGAGAAAACCCAATTCTTCAAGGAGAACGGAACATACCTCACTGAGAAGGGGAAGTTTTTCCTCTCATGGTACTCCAACAAACTGATCAAGCATGGTGACAAGATCTTGGACGAAGCAAACAAGGTCTTCTTGGGATGCAGGGTGCAGCTGGCAATCAAAGTAAGTA-CCATCATAAAGATCTCGGTATATTATA--------------------------------------------------------------------------------------------------------------------------------------------------------------------GTAGATAAGATTACAAAAATCATGATTCAATT-----------------------ATGA-AGTTGTGCCTGATAAA----CAACAAAAAA--TGCACAAACTCACTCT-AACATA-GAGTACAAGCTTAAGGAAAGAGGAAGTATATACGAGTCACATTGCTTAATCTAGAATGTAAATGAGACATGATCCANTGTTTGCTTGCAGATCTCTGGCATTCACTGGNGGNACAGGG
Elymus_brachyaristatus_1a_Eur[H] CAGTGCGGTGGCAACGTCGGCGACGTCGTCAACATCCCCATCCCACAGTGGTTGCGGGACGTCGGCGCCACCGACCCCGACATTTTCTACACCAACCGCAGCGGGACAAGGAACATCGAGTACCTCACCCTTGGAGTGGATGACCAGCCTCTCTTCCATGGAAGAACTGCCATCCAGGTGAGCTAAGCTAAACCACCATTCCAGCTCTCCTGCTT--------ATGTGGTGATTC---------AGATGAGTCTTG--------ACAACACCA-TAGTT-GTGACTTT--GATAGGCCCAGTGTGCTCATGGTAGCAAAGTTTTGATT-------------CTACTTTGTGGCTGCCACAGATGTATGCTGATTACATGGCGAGCTTCAGGGAAAACATGAAAAAGTTCTTGGATGCCGGTACCATCGTGGACATTGAAGTAGGACTTGGCCCAGCTGGAGAAATGAGGTACCCATCCTATCCTCAGAGCCAGGGATGGGTCTTCCCAGGCATCGGAGAATTCATCGTGAGTGTTTTTT------------GTCAAA---TACTCCTCTGTTCTTACAA-------------------------AA---TACTCTT------A---------------------------------------------------------------------------------------------------------------------------TACATGTAACA--TGTGATGACCAAAGGCAGTTTAATCTTTGCCC-AAGTGACGATCTGCACTGA-AAAAGGTTCACCCAACGGTAAAGTGATTCTGATCGAAAGCGGTGCTTGGATAAAATAGCAATTTCAGATTATCACTAC-TTATGGCTTTT-GAG-------AGACTATGCTC--TTCTTTTGAGCAAAGTAT--CAGAAGCAAA-CATAAGACCAT----GGT-CCCACAATTAAACGGTAAAAGCAGAGGACATCAAATGTACAT--CCAACTAAACAGACAGGC-CACGAATTAAAATGGATATACAAATAATAACATAACCA----GTAAAGACA--AAA-GGACTC------------CAATTAA--CTGTTTT--AACTAAT-T-AAAA-AA-TCTGCAGTGCTATGATAAGTACCTGGAAGCAGACTTCAAAGCAGCAGTAGCAAAGGCTGGCCATCCTGAGTGGGAATTGCCTGACGATGCTGGAGAGTACAATGACACTCCTGAGAAAACCCAATTCTTTAAGGAGAACGGAACATACCTCACCAAGAAGGGGAAGTTTTTCCTCTCATGGTACTCCAACAAACTGATCAAGCATGGTGACAAGATCTTGGACGAAGCAAACAAGGTCTTCTTGGGATGCAGGGTGCAGCTGGCAATCAAAGTAAGTA-CCATCATAAAGATCTCGGTATATTATA--------------------------------------------------------------------------------------------------------------------------------------------------------------------GTAGACAAGATTACAAAAATCATGATTCGATT-----------------------GAGA-AGTTGTGCCTGATAAA----CAACAAAAAA--TGCACAAACTCACTCT-AACATA-GAGTACAAGCTTAAGGAAAGAGGAAGTATATACGACTCGCATTGCTTAATCTAGAATGTAAATGAGACATGATCCAATGTTTGGTTGCAGATCTCTGGCATTCACTGGTGGTACAGGG   
Elymus_canadensis_4d_NA [H]      CAGTGCGGTGGCAACGTTGGCGACGTCGTCAACATCCCCATCCCACAGTGGTTGCGGGACGTCGGCGCCACCGACCCCGACGTTTTCTACACCAACCGCAGCGGGACAAGGAACATCGAGTACCTCACCCTTGGAGTGGATGACCAGCCTCTCTTCCATGGAAGAACTGCCATCCAGGTGAGCTAAGCTAAACCACCATTCCAGCTCTCCTGCTT--------ATGTGGTGATTC---------AGATGAGTCTTG--------GCAACACCA-TAGTT-GTGACTTT--GATAGGCCCAGTGTGCTCATGGTAGCAAAGCTTTGATT-------------CTACTTTGTGGCTGCCACAGATGTATGCTGATTACATGGCGAGCTTCAGGGAAAACATGAAAAAGTTCTTGGATGCTGGTACCATCGTGGACATTGAAGTAGGACTTGGCCCAGCTGGAGAAATGAGGTACCCATCCTATCCTCAGAGCCAGGGGTGGGTCTTCCCAGGCATCGGAGAATTCATCGCGAGTGTTTTTT------------GTCAAA---TACTCCTCTGTTCTTACAA-------------------------AA---TACTCTT------A---------------------------------------------------------------------------------------------------------------------------TACATGTAACA--TGTGATGACCAAAGGCAGTTTAAACTTTGCCC-AAGTGACGATCCGCACTGA-AAAAGGTTCACCCAACGGTAAAGTGATTCTGATCGAAAGCGGTGCTTGGATAAAATAGCAATTTCAGATTATCACTAC-TTATGGCTTTT-GAG-------AGACTATGCTC--TTCTTTTGAGCAAAGTAT--CAGAAGCAAA-CATAAGACCAT----GGT-CCCACAATTAAACGGTAAAAGCAGAGGACATCAAATGTACAT--CCAACTAAACAGACAGGC-CATGAATTAAAATGGATATACAAATAATAACATAACCA----GTAAAGACA--AAA-GGACTC------------CAATTAA--CTGTTTT--AACTAAT-T-AAAA-AA-TCTGCAGTGCTGTGATAAGTACCTGGAAGCAGACTTCAAAGCAGCAGTAGCAAAGGCTGGCCATCCTGAGTGGGAATTGCCTGACGATGCTGGAGAGTACAATGACACTCCTGAGAAAACCCAATTCTTTAAGGAGAATGGAACATACCTCACCAAGAAGGGGAAGTTTTTCCTCTCATGGTACTCCAACAAACTGATCAAGCATGGTGACAAGATCTTGGACGAAGCAAACAAGGTCTTCTTGGGATGCAGGGTGCAGCTGGCAATCAAAGTAAGTA-CCATCATAAAGATCTCGGTATATTATA--------------------------------------------------------------------------------------------------------------------------------------------------------------------GTAGACAAGATTACAAAAATCATGATTCGATT-----------------------GAGA-AGTTGTGCCTGATAAA----CAACAAAAAA--TGCACAAACTCACTCT-AACATA-GAGTACAAGCTTAAGGAAAGAGGAAGTATATACGACTCGCATTGCTTAATCTAGAATGTAAATGAGACATGATCCAATGTTTGGTTGCAGATCTCTGGCATTCACTGGTGGTACAGGG
Elymus_caninus_1d_Eur   [H]  	 CAGTNCGGTGTCAACGTCGGCGACGTCGTCAACATCCCCATCCCACAGTGGTTGCGGGACGTCGGCGCCACCGACCCCGACATTTTCTACACCAACCGCAGCGGGACAAGGAACATCGAGTACCTCACCCTTGGAGTGGATGACCAGCCTCTCTTCCATGGAAGAACTGCCATCCAGGTGAGCTAAGCTAAACCACCATTCCAGCTCTCCTGCTT--------ATGTGGTGATTC---------AGATGAGTCTTG--------GCAACACCA-TAGTT-GTGACTTT--GATAGGCCCAGTGTGCTCATGGTAGCAAAGCTTTGATT-------------CTACTTTGTGGCTGCCACAGATGTATGCTGATTACATGGCGAGCTTCAGGGAAAACATGAAAAAGTTCTTGGATGCCGGTACCATCGTGGACATTGAAGTAGGACTTGGCCCAGCTGGAGAAATGAGGTACCCATCCTATCCTCAGAGCCAGGGATGGGTCTTCCCAGGCATCGGAGAATTCATCGTGAGTGTTTTTT------------GTCAAA---TACTCCTCTGTTCTTACAA-------------------------AA---TACTCTT------A---------------------------------------------------------------------------------------------------------------------------TACATGTAACA--TGTGATGACCAAAGGCAGTTTAATCTTTGCCC-AAGTGACGATCTGCACTGA-AAAAGGTTCACCCAACGGTAAAGTGATTCTGATCGAAAGCGGTGCTTGGATAAAATAGCAATTTCAGATTATCACTAC-TTATGGCTTTT-GAG-------AGACTATGCTC--TTCTTTTGAGCAAAGTAT--CAGAAGCAAA-CATAAGACCAT----GGT-CCCACAATTAAACGGTAAAAGCAGAGGACATCAAATGTACAT--CCAACTAAACAGACAGGC-CATGAATTAAAATGGATATACAAATAATAACATAACCA----GTAAAGACA--AAA-GGACTC------------CAATTAA--CTGTTTT--AACTAAT-T-AAAA-AA-TCTGCAGTGCTATGATAAGTACCTGGAAGCAGACTTCAAAGCAGCAGTAGTAAAGGCTGGCCATCCTGAGTGGGAATTGCCTGACGATGCTGGAGAGTACAATGACACTCCTGAGAAAACCCAATTCTTTAAGGAGAACGGAACATACCTCACCAAGAAGGGGAAGTTTTTCCTCTCATGGTACTCCAACAAACTGATCAAGCATGGTGACAAGATCTTGGACGAAGCAAACAAGGTCTTCTTGGGATGCAGGGTGCAGCTGGCAATCAAAGTAAGTA-CCATCATAAAGATCTCGGTATATTATA--------------------------------------------------------------------------------------------------------------------------------------------------------------------GTAGACAAGATTACAAAAATCATGATTTGATT-----------------------GAGA-AGTTGTGCCTGATAAA----CAACAAAAAA--TGCACAAACTCACTCT-AACATA-GAGTACAAGCTTAAGGAAAGAGGAAGTATATACGACTCGCATTGCTTAATCTAGAATGTAAATGAGACATGATCCAATGTTTGGTTGCAGATCTCTGGCATTCACTGGTGGTACAGGG
Elymus_caninus_2c_Eur  [H]       CAGTGCGGTGTCAACGTCGGCGACGTCGTCAACATCCCCATCCCACAGTGGTTGCGGGACGTCGGCGCCACCGACCCCGACATTTTCTACACCAACCGCAGCGGGACAAGGAACATCGAGTACCTCACCCTTGGAGTGGATGACCAGCCTCTCTTCCATGGAAGAACTGCCATCCAGGTGAGCTAAGCTAAACCACCATTCCAGCTCTCCTGCTT--------ATGTGGTGATTC---------AGATGAGTCTTG--------GCAACACCA-TAGTT-GTGACTTT--GATAGGCCCAGTGTGCTCATGGTAGCAAAGCTTTGATT-------------CTACTTTGTGGCTGCCACAGATGTATGCTGATTACATGGCGAGCTTCAGGGAAAACATGAAAAAGTTCTTGGATGCCGGTACCATCGTGGACATTGAAGTAGGACTTGGCCCAGCTGGAGAAATGAGGTACCCATCCTATCCTCAGAGCCAGGGATGGGTCTTCCCAGGCATCGGAGAATTCATCGTGAGTGTTTTTT------------GTCAAA---TACTCCTCTGTTCTTACAA-------------------------AA---TACTCTT------A---------------------------------------------------------------------------------------------------------------------------TACATGTAACA--TGTGATGACCAAAGGCAGTTTAATCTTTGCCC-AAGTGACGATCTGCACTGA-AAAAGGTTCACCCAACGGTAAAGTGATTCTGATCGAAAGCGGTGCTTGGATAAAATAGCAATTTCAGATTATCACTAC-TTATGGCTTTT-GAG-------AGACTATGCTC--TTCTTTTGAGCAAAGTAT--CAGAAGCAAA-CATAAGACCAT----GGT-CCCACAATTAAACGGTAAAAGCAGAGGACATCAAATGTACAT--CCAACTAAACAGACAGGC-CATGAATTAAAATGGATATACAAATAATAACATAACCA----GTAAAGACA--AAA-GGACTC------------CAATTAA--CTGTTTT--AACTAAT-T-AAAA-AA-TCTGCAGTGCTATGATAAGTACCTGGAAGCAGACTTCAAAGCAGCAGTAGTAAAGGCTGGCCATCCTGAGTGGGAATTGCCTGACGATGCTGGAGAGTACAATGACACTCCTGAGAAAACCCAATTCTTTAAGGAGAACGGAACATACCTCACCAAGAAGGGGAAGTTTTTCCTCTCATGGTACTCCAACAAACTGATCAAGCATGGTGACAAGATCTTGGACGAAGCAAACAAGGTCTTCTTGGGATGCAGGGTGCAGCTGGCAATCAAAGTAAGTA-CCATCATAAAGATCTCGGTATATTATA--------------------------------------------------------------------------------------------------------------------------------------------------------------------GTAGACAAGATTACAAAAATCATGATTTGATT-----------------------GAGA-AGTTGTGCCTGATAAA----CAACAAAAAA--TGCACAAACTCACTCT-AACATA-GAGTACAAGCTTAAGGAAAGAGGAAGTATATACGACTCGCATTGCTTAATCTAGAATGTAAATGAGACATGATCCAATGTTTGGTTGCAGATCTCTGGCATTCACTGGTGGTACAGGG
Elymus_caninus_4b_Eur   [H]  	 CAGTGCGGTGTCAANGTCGGNGACGTCGTCAACATCCCCATCCCACAGTGGTTGCGGGACGTCGGCGCCACCGACCCCGACATTTTCTACACCAACCGCAGCGGGACAAGGAACATCGAGTACCTCACCCTTGGAGTGGATGACCAGCCTCTCTTCCATGGAAGAACTGCCATCCAGGTGAGCTAAGCTAAACCACCATTCCAGCTCTCCTGCTT--------ATGTGGTGATTC---------AGATGAGTCTTG--------GCAACACCA-TAGTT-GTGACTTT--GATAGGCCCAGTGTGCTCATGGTAGCAAAGCTTTGATT-------------CTACTTTGTGGCTGCCACAGATGTATGCTGATTACATGGCGAGCTTCAGGGAAAACATGAAAAAGTTCTTGGATGCCGGTACCATCGTGGACATTGAAGTAGGACTTGGCCCAGCTGGAGAAATGAGGTACCCATCCTATCCTCAGAGCCAGGGATGGGTCTTCCCAGGCATCGGAGAATTCATCGTGAGTGTTTTTT------------GTCAAA---TACTCCTCTGTTCTTACAA-------------------------AA---TACTCTT------A---------------------------------------------------------------------------------------------------------------------------TACATGTAACA--TGTGATGACCAAAGGCAGTTTAATCTTTGCCC-AAGTGACGATCTGCACTGA-AAAAGGTTCACCCAACGGTAAAGTGATTCTGATCGAAAGCGGTGCTTGGATAAAATAGCAATTTCAGATTATCACTAC-TTATGGCTTTT-GAG-------AGACTATGCTC--TTCTTTTGAGCAAAGTAT--CAGAAGCAAA-CATAAGACCAT----GGT-CCCACAATTAAACGGTAAAAGCAGAGGACATCAAATGTACAT--CCAACTAAACAGACAGGC-CATGAATTAAAATGGATATACAAATAATAACATAACCA----GTAAAGACA--AAA-GGACTC------------CAATTAA--CTGTTTT--AACTAAT-T-AAAA-AA-TCTGCAGTGCTATGATAAGTACCTGGAAGCAGACTTCAAAGCAGCAGTAGTAAAGGCTGGCCATCCTGAGTGGGAATTGCCTGACGATGCTGGAGAGTACAATGACACTCCTGAGAAAACCCAATTCTTTAAGGAGAACGGAACATACCTCACCAAGAAGGGGAAGTTTTTCCTCTCATGGTACTCCAACAGACTGATCAAGCATGGTGACAAGATCTTGGACGAAGCAAACAAGGTCTTCTTGGGATGCAGGGTGCAGCTGGCAATCAAAGTAAGTA-CCATCATAAAGATCTCGGTATATTATA--------------------------------------------------------------------------------------------------------------------------------------------------------------------GTAGACAAGATTACAAAAATCATGATTTGATT-----------------------GAGA-AGTTGTGCCTGATAAA----CGACAAAAAA--TGCACAAACTCACTCT-AACATA-GAGTACAAGCTTAAGGAAAGAGGAAGTATATACGACTCGCATTGCTTAATCTAGAATGTAAATGAGACATGATCCAATGTTTGGTTGCAGATCTCTGGCATTCACTGGTGGTACAGGG
Elymus_caninus_5e_Eur [H]        CAGTGCGGTGTCAACGTCGGAGACGTCGTCAACATCCCCATCCCACAGTGGTTGCGGGACGTCGGCGCCACCGACCCCGACATTTTCTACACCAACCGCAGCGGGACAAGGAACATCGAGTACCTCACCCTTGGAGTGGATGACCAGCCTCTCTTCCATGGAAGAACTGCCATCCAGGTGAGCTAAGCTAAACCACCATTCCAGCTCTCCTGCTT--------ATGTGGTGATTC---------AGATGAGTCTTG--------GCAACACCA-TAGTT-GTGACTTT--GATAGGCCCAGTGTGCTCATGGTAGCAAAGCTTTGATT-------------CTACTTTGTGGCTGCCACAGATGTATGCTGATTACATGGCGAGCTTCAGGGAAAACATGAAAAAGTTCTTGGATGCCGGTACCATCGTGGACATTGAAGTAGGACTTGGCCCAGCTGGAGAAATGAGGTACCCATCCTATCCTCAGAGCCAGGGATGGGTCTTCCCAGGCATCGGAGAATTCATCGTGAGTGTTTTTT------------GTCAAA---TACTCCTCTGTTCTTACAA-------------------------AA---TACTCTT------A---------------------------------------------------------------------------------------------------------------------------TACATGTAACA--TGTGATGACCAAAGGCAGTTTAATCTTTGCCC-AAGTGACGATCTGCACTGA-AAAAGGTTCACCCAACGGTAAAGTGATTCTGATCGAAAGCGGTGCTTGGATAAAATAGCAATTTCAGATTATCACTAC-TTATGGCTTTT-GAG-------AGACTATGCTC--TTCTTTTGAGCAAAGTAT--CAGAAGCAAA-CATAAGACCAT----GGT-CCCACAATTAAACGGTAAAAGCAGAGGACATCAAATGTACAT--CCAACTAAACAGACAGGC-CATGAATTAAAATGGATATACAAATAATAACATAACCA----GTAAAGACA--AAA-GGACTC------------CAATTAA--CTGTTTT--AACTAAT-T-AAAA-AA-TCTGCAGTGCTATGATAAGTACCTGGAAGCAGACTTCAAAGCAGCAGTAGTAAAGGCTGGCCATCCTGAGTGGGAATTGCCTGACGATGCTGGAGAGTACAATGACACTCCTGAGAAAACCCAATTCTTTAAGGAGAACGGAACATACCTCACCAAGAAGGGGAAGTTTTTCCTCTCATGGTACTCCAACAAACTGATCAAGCATGGTGACAAGATCTTGGACGAAGCAAACAAGGTCTTCTTGGGATGCAGGGTGCAGCTGGCAATCAAAGTAAGTA-CCATCATAAAGATCTCGGTATATTATA--------------------------------------------------------------------------------------------------------------------------------------------------------------------GTAGACAAGATTACAAAAATCATGATTCGATT-----------------------GAGA-AGTTGTGCCTGATAAA----CAACAAAAAA--TGCACAAACTCACTCT-AACATA-GAGTACAAGCTTAAGGAAAGAGGAAGTATATACGACTCGCATTGCTTAATCTAGAATGTAAATGAGACATGATCCAATGTTTGGTTGCAGATCTCTGGCATTCACTGGTGGTACAGGG
Elymus_dentatus_1d_Eur  [H]   	 CAGTGCGGTGGCAACGTCGTCGANGTGGTCAACATCTCCATCCCACAGTGGTTGCGGGACGTCGGCGCCACCGACCCTGACATTTTCTACACCAACCGCAGCGGGACAAGGAACATCGAGTACCTCACCCTTGGAGTGGGTGACCAGCCTCTCTTCCATGGAAGAACTGCCATCCAGGTGAGCTAAGCTAAACCACCATTCCAGCTCTCCTGCTT--------ATGTGGTGATTC---------AGATGAGTCTTG--------GCAACACCA-TAGTT-GTGACTTT--GATAGGCCCAGTGTGCTCATGGTAGCAAAGCTTTGATT-------------CTACTTTGTGGCTGCCACAGATGTATGCTGATTACATGGCGAGCTTCAGGGAAAACATGAAAAAGTTCTTGGATGCCGGTACCATCGTGGACATTGAAGTAGGACTTGGCCCAGCTGGAGAAATGAGGTACCCATCCTATCCTCAGAGCCAGGGATGGGTCTTCCCAGGCATCGGAGAATTCATCGTGAGTGTTTTTT------------GTCAAA---TACTCCTCTGTTCTTACAA-------------------------AA---TACTCTT------A---------------------------------------------------------------------------------------------------------------------------TACATGTAACA--TGTGATGACCAAAGGCAGTTTAATCTTTGCCC-AAGTGACGATCTGCACTGA-AAAAGGTTCACCCAACGGTAAAGTGATTCTGATCGAAAGCGGTGCTTGGATAAAATAGCAATTTCAGATTATCACTAC-TTATGGCTTTT-GAG-------AGACTATGCTC--TTCTTTTGAGCAAAGTAT--CAGAAGCAAA-CATAAGACCAT----GGT-CCCACAATTAAACGGTAAAAGCAGAGGACATCAAATGTACAT--CCAACTAAACAGACAGGC-CATGAATTAAAATGGATATACAAATAATAACATAACCA----GTAAAGACA--AAA-GGACTC------------CAATTAA--CTGTTTT--AACTAAT-T-AAAA-AA-TCTGCAGTGCTATGATAAGTACCTGGAAGCAGACTTCAAAGCAGCAGTAGTAAAGGCTGGCCATCCTGAGTGGGAATTGCCTGACGATGCTGGAGAGTACAATGACACTCCTGAGAAAACCCAATTCTTTAAGGAGAACAGAACATACCTCACCAAGAAGGGGAAGTTTTTCCTCTCATGGTACTCCAACAAACTGATCAAGCATGGTGACAAGATCTTGGACGAAGCAAACAAGGTCTTCTTGGGATGCAGGGTGCAGCTGGCAATCAAAGTAAGTA-CCATCATAAAGATCTCGGTATATTATA--------------------------------------------------------------------------------------------------------------------------------------------------------------------GTAGACAAGATTACAAAAATCATGATTCGATT-----------------------GAGA-AGTTGTGCCTGATAAA----CAACAAAAAA--TGCACAAACTCACTCT-AACATA-GAGTACAAGCTTAAGGAAAGAGGAAGTATATACGACTCGCATTGCTTAATCTAGAATGTAAATGAGACATGATCCAATGTTTGGTTGCAGATCTCTGGCATTCACTGGTGGTACAGGG   
Elymus_dentatus_2a_Eur   [H]     CAGTGCGGTGGCAACGTCGGAGACGTCGTCAACATCCCCATCCCACAGTGGTTGCGGGACGTCGGCGCCACCGACCCCGACATTTTCTACACCAACCGCAGCGGGACAAGGAACATCGAGTACCTCACCCTTGGAGTGGATGACCAGCCTCTCTTCCATGGAAGAACTGCCATCCAGGTGAGCTAAGCTAAACCACCATTCCAGCTCTCCTGCTT--------ATGTGGTGATTC---------AGATGAGTCTTG--------GCAACACCA-TAGTT-GTGACTTT--GATAGGCCCAGTGTGCTCATGGTAGCAAGGCTTTGATT-------------CTACTTTGTGGCTGCCACAGATGTATGCTGATTACATGGCGAGCTTCAGGGAAAACATGAAAAAGTTCTTGGATGCCGGTACCATCGTGGACATTGAAGTAGGACTTGGCCCAGCTGGAGAAATGAGGTACCCATCCTATCCTCAGAGCCAGGGATGGGTCTTCCCAGGCATCGGAGAATTCATCGTGAGTGTTTTTT------------GTCAAA---TACTCCTCTGTTCTTACAA-------------------------AA---TACTCTT------A---------------------------------------------------------------------------------------------------------------------------TACATGTAACA--TGTGATGACCAAAGGCAGTTTAATCTTTGCCC-AAGTGACGATCTGCACTGA-AAAAGGTTCACCCAACGGTAAAGTGATTCTGATCGAAAGCGGTGCTTGGATAAAATAGCAATTTCAGATTATCACTAC-TTATGGCTTTT-GAG-------AGACTATGCTC--TTCTTTTGAGCAAAGTAT--CAGAAGCAAA-CATAAGACCAT----GGT-CCCACAATTAAACGGTAAAAGCAGAGGACATCAAATGTACAT--CCAACTAAACAGACAGGC-CATGAATTAAAATGGATATACAAATAATAACATAACCA----GTAAAGACA--AAA-GGACTC------------CAATTAA--CTGTTTT--AACTAAT-T-AAAA-AA-TCTGCAGTGCTATGATAAGTACCTGGAAGCAGACTTCAAAGCAGCAGTAGTAAAGGCTGGCCATCCTGAGTGGGAATTGCCTGACGATGCTGGAGAGTACAATGACACTCCTGAGAAAACCCAATTCTTTAAGGAGAACAGAACATACCTCACCAAGAAGGGGAAGTTTTTCCTCTCATGGTACTCCAACAAACTGATCAAGCATGGTGACAAGATCTTGGACGAAGCAAACAAGGTCTTCTTGGGATGCAGGGTGCAGCTGGCAATCAAAGTAAGTA-CCATCATAAAGATCTCGGTATATTATA--------------------------------------------------------------------------------------------------------------------------------------------------------------------GTAGACAAGATTACAAAAATCATGATTCGATT-----------------------GAGA-AGTTGTGCCTGATAAA----CAACAAAAAA--TGCACAAACTCACTCT-AACATA-GAGTACAAGCTTAAGGAAAGAGGAAGTATATACGACTCGCATTGCTTAATCTAGAATGTAAATGAGACATGATCCAATGTTTGGTTGCAGATCTCTGGCATTCAC-------------
Elymus_elymoides_1c_NA [H]       CAGTGCGGTGGCAGCGCCGGCGACGTCGTCAACATCCCCATCCCACAGTGGTTGCGGGGCGTCGGCGCCACCGACCCCGACATTTTCTACACCA-CCGCAGCGGGACAAGGAACATCGAGTACCTCACCCTTGGAGTGGATGACCAGCCTCTCTTCCATGGAAGAACTGCCATCCAGGTGAGCTAAGCTAAACCACCATTCCAGCTCTCCTGCTT--------ATGTGGTGATTC---------AGATGAGTCTTG--------GCAACACCA-TAGTT-GTGACTTT--GATAGGCCCAGT-TGCTCATGGTAGCAAAGCTTTGATT-------------CTACTTTGTGGCTGCCACAGATGTATGCTGATTACATGGCGAGCTTCAGGGAAAACATGAAAAAGTTCTTGGATGCCGGTACCATCGTGGACATTGAAGTAGGACTTGGCCCAGCTGGAGAAATGAGGTACCCATCCTATCCTCAGAGCCAGGGATGGGTCTTCCCAGGCATCGGAGAATTCATCGTGAGTGTTTTTT------------GTCAAA---TACTCCTCTGTTCTTACAA-------------------------AA---TACTCTT------A---------------------------------------------------------------------------------------------------------------------------TACATGTAACA--TGTGATGACCAAAGGCAGTTTAATCTTTGCCC-AAGTGACGATCTGCACTGA-AAAAGGTTCACCCAACAGTAAAGTGATTCTGATCGAAAGCGGTGCTTGGATAAAATAGCAATTTCAGATTATCACTAC-TTATGGCTTTT-GAG-------AGACTATGCTC--TTCTTTTGAGCAAAGTAT--CAGAAGCAAA-CATAAGACCAT----GGT-CCCACAATTAAACGGTAAAAGCAGAGGACATCAAATGTACAT--CCAACTAAACAGACAGGC-CATGAATTAAAATGGATATACAAATAATAACATAACCA----GTAAAGACA--AAA-GGACTC------------CAATTAA--CTGTTTT--AACTAAT-T-AAAA-AA-TCTGCAGTGCTATGATAAGTACCTGGAAGCAGACTTCAAAGCAGCAGTAGCAAAGGCTGGCCATCCTGAGTGGGAATTGCCTGACGATGCTGGAGAGTACAATGACACTCCTGAGAAAACCCAATTCTTTAAGGAGAACGGAACATACCTCACCAAGAAGGGAAAGTTTTTCCTCTCATGGTACTCCAACAAACTGATCAAGCATGGTGACAAGATCTTTGACGAAGCAAACAAGGTCTTCTTGGGATACAGGGTGCAGCTGGCAATCAAAGTAAGTA-CCATCATAAAGATCTCGGTATATTATA--------------------------------------------------------------------------------------------------------------------------------------------------------------------GTAGACAAGATTATAAAAATCATGATTCGATT-----------------------GAGA-AGTTGTGCCTGATAAA----CAACAAAAAA--TGCACAAACTCACTCT-AACATA-GAGTACAAGCCTAAGGAAAGAGGAAGTATATACGACTCGCATTGCTTAATCTAGAATGTAAATGAGACATGATCCAATGTTTGGTTGCAGATCTCTGGCATTCACTGGTGGTACAGGG
Elymus_glaucus_6a_NA [H]         CAGTGCGGTGGCAACGTCGGCGACGTCGTCAACATCCCCATCCCACAGTGGTTGCGGGACGTCGGCGCCACCGACCCCGACATTTTCTACACCAACCGCAGCGGGACAAGGAACAT-GAGTACCTCACCCTTGGAGTGGATGACCAGCCTCTCTTCCATGGAAGAACTGCCATCCAGGTGAGCTAAGCTAAACCACCATTCCAGCTCTCCTGCTT--------ATGTGGTGATTC---------AGACGAGTCTTG--------GCAACACCA-TAGTT-GTGACTTT--GATAGGCCCAGTGTGCTCATGGTAGCAAAGCTTTGATT-------------CTACTTTGTGGCTGCCACAGATGTATGCTGATTACATGGCGAGCTTCAGGGAAAACATGAAAAAGTTCTTGGATGCCGGTACCATCGTGGACATTGAAGTAGGACTTGGCCCAGCCGCAGAAATGAGGTACCCATCCTATCCTCAGAGCCAGGGATGGGTCTTCCCAGGCATCGGAGAATTCATCGTGAGTGTTTTTT------------GTCAAA---TACTCCTCTGTTCTTACAA-------------------------AA---TACTCTT------A---------------------------------------------------------------------------------------------------------------------------TACATGTAACA--TGTGATGACCAAAGGCAGTTTAATCTTTTGCCCAAGTGACGATCTGCACTGA-AAAAGGTTCACCCAACGGTAAAGTGATTCTGATCGAAAGCGGTGCTTGGATAAAATAGCAATTTCAGATTATCACTAC-TTATGGCTTTT-GAG-------AGACTATGCTC--TTCTTTTGAGCAAAGTAT--CAGAAGCAAA-CATAAGACCAT----GGT-CCCACAATTAAACGGTAAAAGCAGAGGACATCAAATGTACAT--CCAACTAAACAGACAGGC-CATGAATTAAAATGGATATACAAATAATAACATAACCA----GTAAAGACA--AAA-GGACTC------------CAATTAA--CTGTTTT--AACTAAT-T-AAAA-AA-TCTGCAGTGCTATGATAAGTACCTGGAAGCAGACTTCAAAGCAGCAGTAGCAAAGGCTGGCCATCCTGAGTGGGAATTGCCTGACGATGCTGGAGAGTACAATGACACTCCTGAGAAAACCCAATTCTTTAAGGAGAACGGAACATACCTCACCAAGAAGGGGAAGTTTTTCCTCTCATGGTACTCCAACAAACTGATCAAGCATGGTGACAAGATCTTGGACGAAGCAAACAAGGTCTTCTTGGGATGCAGGGTGCAGCTGGCAATTAAAGTAAGTA-CCATCATAAAGATCTCGGTATATTATA--------------------------------------------------------------------------------------------------------------------------------------------------------------------GTAGACAAGATTACAAAAATCATGATTCGATT-----------------------GAGA-AGTTGTGCCTGATAAA----CAACAAAAAA--TGCACAAACTCACTCT-AACATA-GAGTACAAGCTTAAGGAAAGAGGAAGTATATACGACTCGCATTGCTTAATCTAGAATGTAAATGAGACATGATCCAATGTTTGGTTGCAGATCTCTGGCATTCACTGGTGGTACAGGG
Elymus_hystrix_1a_NA [H]         CAGTGCGGTGGCAACGTTGGCGACGTCGTCAACATCCCCATCCCTCAGTGGTTGCGGGACGTCGGCGCCACCGACCCCGACATTTTCTACACCAACCGCAGCGGGACAAGGAACATCGAGTACCTCACCCTTGGAGTGGATGACCAGCCTCTCTTCCATGGAAGAA--GTCATCCAGGTGAGCTAAGCTAAACCACCATTCCAGCTCTCCTGCTT--------ATGTGGTGATTC---------AGATGAGTCTTG--------GCAACACCA-TAGTT-GTGACTTT--GATAGGCCCAGTGTGCTCATGGTAGCAAAGCTTTGATT-------------CTACTTTGTGGCTGCCACAGATGTATGCTGATTACATGGCGAGCTTCAGGGAAAACATGAAAAAGTTCTTGGATGCCGGTACCATCGTGGACATTGAAGTAGGACTTGGCCCAGCTGGAGAAATGAGGTACCCATCCTATCCTCAGAGCCAGGGGTGGGTCTTCCCAGGCATCGGAGAATTCATCGTGAGTGTTTTTT------------GTCAAA---TACTCCTCTGTTCTTACAA-------------------------AA---TACTCTT------A---------------------------------------------------------------------------------------------------------------------------TACATGTAACA--TGTGATGACCAAAGGCAGTTTAATCTTTGCCC-AAGTGACGATCTGCACTGA-AAAAGGTTCACCCAACGGTAAAGTGATTCTGATCGAAAGCGGTGCTTGGATAAAACAGCAATTTCAGATTATCACTAC-TTATGGCTTTT-GAG-------AGACTATGCTC--TTCTTTTGAGCAAAGTAT--CAGAAGCAAA-CATAAGACCAT----GGT-CCCATAATTAAACGGTAAAAGCAGAGGACATCAAATGTACAT--CCAACTAAACAGACAGGC-CATGAATTAAAATGGATATACAAATAATAACATAACCA----GTAAAGACA--AAA-GGACTC------------CAATTAA--CTGTTTT--AACTAAT-T-AAAA-AA-TCTGCAGTGCTATGATAAGTACCTGGAAGCAGACTTCAAAGCAGCAGTAGCAAAGGCTGGCCATCCTGAGTGGGAATTGCCTGACGATGCTGGAGAGTACAATGACACTCCTGAGAAAACCCAATTCTTTAAGGAGAACGGAACATACCTCACCAAGAAGGGGAAGTTTTTCCTCTCATGGTTCTCCAACAAACTGATCAAGCATGGTGACAAGATCTTGGACGAAGCAAACAAGGTCTTCTTGGGATGCAGGGTGCAGCTGGCA-TCAAAGTAAGTA-CCATCATAAAGATCTCGGTATATTATA--------------------------------------------------------------------------------------------------------------------------------------------------------------------GTAGACAAGATTACATAAATCATGATTCGATT-----------------------GAGA-AGTTGTGCCTGATAAA----CAACAAAAAA--TGCACAAACTCACTCT-AACATA-GAGTACAAGCTTAAGGAAAGATGAAGTATATACGACTCGCATTGCTTAATCTAGAATGTAAATGAGACATGATCCAATGTTTGGTTGCAGATCTCTGGCATTCACTGGTGGTACAGGG
Elymus_lanceolatus_1a_NA [Hpar]	 ----------------------------------------------------------------------------------------------------------------------------------------------------------------------------------------------------------------------------------------------------------------------------------------------------------------------------------------------------------------------------------------------------------------------------------------------------------------------------------------------------------------------------------------------------------------------------------------------------------------------------AA---TACTCTT------A---------------------------------------------------------------------------------------------------------------------------TACATGTAACA--TGTGATGACCAAAGGCAGTTTAATCTTTGCCC-AAGTGACGATCTGCACTGA-AAAAGGTTCACCCAACGGTAAAGTGATTCTGATCGAAAGCGGTGCTTGGATAAAATAGCAATTTCAGATTATCACTAC-TTATGGCTTTT-GAG-------AGACTATGCTC--TTCTTTTGAGCAAAGTAT--CAGAAGCAAA-CATAAGACCAT----GGT-CCCACAATTAAACGGTAAAAGCAGAGGACATCAAATGTACAT--CCAACTAAACAGACAGGC-CATGAATTAAAATGGATATACAAATAATAACATAACCA----GTAAAGACA--AAA-GGACTC------------CAATTAA--CTGTTTT--AACTAAT-T-AAAA-AA-TCTGCAGTGCTATGATAAGTACCTGGAAGCAGACTTCAAAGCAGCAGTAGCAAAGGCTGGCCATCCTGAGTGGGAATTGCCTGACGATGCTGGAGAGTACAATGACACTCCTGAGAAAACCCAATTCTTTAAGGAGAACGGAACATACCTCACCAAGAAGGGGAAGTTTTTCCTCTCATGGTACTCCAACAAACTGATCAAGCATGGTGACAAGATCTTGGACGAAGCAAACAAGGTCTTCTTGGGATGCAGGGTGCAGCTGGCAATCAAAGTAAGTA-CCATCATAAAGATCTCGGTATATTATA--------------------------------------------------------------------------------------------------------------------------------------------------------------------GTAGACAAGATTACAAAAATCATGATTCGATT-----------------------GAGA-AGTTGTGCCTGATAAA----CAACAAAAAA--TGCACAAACTCACTCT-AACATA-GAGTACAAGCTTAAGGAAAGAGGAAGTATATACGACTCGCATTGCTTAATCTAGAATGTAAATGAGACATGATCCAATGTTTGGTTGCAGATCTCTGGCATTCACTGGTGGTACNGGG
Elymus_lanceolatus_2h_NA [H]     CAGTGCGGTGGCAACGTCGGCGACGTCGTCAACATCCCCATCCCACAGTGGTTGCGGGACGTCGGCGCCACCGACCCTGACATTTTCTACACCAACCGCAGCGGGACAAGGAACATCGAGTACCTCACCCTTGGAGTGGATGACCAGCCTCTCTTCCATGGAAGAACTGCCATCCAGGTGAGCTAAGCTAAACCACCATTCCAGCTCTCCTGCTT--------ATGTGGTGATTC---------AGATGAGTCTTG--------GCAACACCA-TAGTT-GTGACTTT--GATAGGCCCAGTGTGTTCATGGTAGCAAAGCTTTGATT-------------CTACTTTGTGGCTGCCACAGATGTATGCTGATTACATGGCGAGCTTCAGGGAAAACATGAAAAAGTTCTTGGATGCCGGTACCATCGTGGACATTGAAGTAGGACTTGGCCCAGCTGGAGAAATGAGGTACCCATCCTATCCTCAGAGCCAGGGATGGGTCTTCCCAGGCATCGGAGAATTCATCGTGAGTGTTTTTT------------GTCAAA---TACTCCTCTGTTCTTACAA-------------------------AA---TACTCTT------A---------------------------------------------------------------------------------------------------------------------------TACATGTAACA--TGTGATGACCAAAGGCAGTTTAATCTTTGCCC-AAGTGACGATCTGCACTGA-AAAAGGTTCACCCAACGGTAAAGTGATTCTGATCGAAAGCGGTGCTTGGATAAAATAGCAATTTCAGATTATCACTAC-TTATGGCTTTT-GAG-------AGACTATGCTC--TTCTTTTGAGCAAAGTAT--CAGAAGCAAA-CATAAGACCAT----GGT-CCCACAATTAAACGGTAAAAGCAGAGGACATCAAATGTACAT--CCAACTAAACAGACAGGC-CATGAATTAAAATGGATATACAAATAATAACATAACCA----GTAAAGACA--AAA-GGACTC------------CAATTAA--CTGTTTT--AACTAAT-T-AAAA-AA-TCTGCAGTGCTATGATAAGTACCTGGAAGCAGACTTCAAAGCAGCAGTAGCAAAGGCTGGCCATCCTGAGTGGGAATTGCCTGACGATGCTGGAGAGTACAATGACACTCCTGAGAAAACCCAATTCTTTAAGGAGAACGGAACATACCTCACCAAGAAGGGGAAGTTTTTCCTCTCATGGTACTCCAACAAACTGATCAAGCATGGTGACAAGATCTTGGACGAAGCAAACAAGGTCTTCTTGGGATGCAGGGTGCAGCTGGCAATCAAAGTAAGTA-CCATCATAAAGATCTCGGTATATTATA--------------------------------------------------------------------------------------------------------------------------------------------------------------------GTAGACAAGATTACAAAAATCATGATTCGATT-----------------------GAGA-AGTTGTGCCTGATAAA----CAACGAAAAA--TGCACAAACTCACTCT-AACATA-GAGTACAAGCTTAAGGAAAGAGGAAGTATATACGACTCGCATTGCTTAATCTAGAATGTAAATGAGACATGATCCAATGTTTGGTTGCAGATCTCTGGCATTCACTGGTGGTACAGGG
Elymus_mutabilis_1c_Eur  [H]   	 CAGTACGGTGGCAACGTCGTCGACGTCGTCAACATCCCCATCCCACAGTGGTTGCGGGACGTCGGCGCCACCGACCCCGACATTTTCTACACCAACCGCAGCGGGACAAGGAACATCGAGTACCTCACCCTTGGAGTGGATGACCAGCCTCTCTTCCATGGAAGAACTGCCATCCAGGTGAGCTAAGCTAAACCACCATTCCAGCTCTCCTGCTT--------ATGTGGTGATTC---------AGATGAGTCTTG--------GCAACACCA-TAGTT-GTGACTTT--GATAGGCCCAGTGTGCTCATGGTAGCAAAGCTTTGATT-------------CTACTTTGTGGCTGCCACAGATGTATGCTGATTACATGGCGAGCTTCAGGGAAAACATGAAAAAGTTCTTGGATGCCGGTACCATCGTGGACATTGAAGTAGGACTTGGCCCAGCTGGAGAAATGAGGTACCCATCCTATCCTCAGAGCCAGGGATGGGTCTTCCCAGGCATCGGAGAATTCATCGTGAGTGTTTTTT------------GTCAAA---TACTCCTCTGTTCTTACAA-------------------------AA---TACTCTT------A---------------------------------------------------------------------------------------------------------------------------TACATGTAACA--TGTGATGACCAAAGGCAGTTTAATCTTTGCCC-AAGTGACGATCTGCACTGA-AAAAGGTTCACCCAACGGTAAAGTGATTCTGATCGAAAGCGGTGCTTGGATAAAATAGCAATTTCAGATTATCACTAC-TTATGGCTTTT-GAG-------AGACTATGCTC--TTCTTTTGAGCAAAGTAT--CAGAAGCAAA-CATAAGACCAT----GGT-CCCACAATTAAACGGTAAAAGCAGAGGACATCAAATGTACAT--CCAACTAAACAGACAGGC-CATGAATTAAAATGGATATACAAATAATAACATAACCA----GTAAAGACA--AAA-GGACTC------------CAATTAA--CTGTTTT--AACTAAT-T-AAAA-AA-TCTGCAGTGCTATGATAAGTACCTGGAAGCAGACTTCAAAGCAGCAGTAGTAAAGGCTGGCCATCCTGAGTGGGAATTGCCTGACGATGCTGGAGAGTACAATGACACTCCTGAGAAAACCCAATTCTTTAAGGAGAACGGAACATACCTCACCAAGAAGGGGAAGTTTTTCCTCTCATGGTACTCCAACAAACTGATCAAGCATGGTGACAAGATCTTGGACGAAGCAAACAAGGTCTTCTTGGGATGCAGGGTGCAGCTGGCAATCAAAGTAAGTA-CCATCATAAAGATCTCGGCATATTATA--------------------------------------------------------------------------------------------------------------------------------------------------------------------GTAGACAAGATTACAAAAATCATGATTCGATT-----------------------GAGA-AGTTGTGCCTGATAAA----CAACAAAAAA--TGCACAAACTCACTCT-AACATA-GAGTACAAGCTTAAGGAAAGAGGAAGTATATACGACTCGCATTGCTTAATCTAGAATGTAAATGAGACATGATCCAATGTTTGGTTGCANATCTCTGGCATTCACTGGTGGTACAGGG
Elymus_mutabilis_2c_Eur  [H]     CAGTGCGGTGGCAACGTCGGCGACGTCGTCAACATCCCCATCCCACAGTGGTTGCGGGACGTCGGCGCCACCGACCCCGACATTTTCTACACCAACCGCAGCGGGACAAGGAACATCGAGTACCTCACCCTTGGAGTGGATGACCAGCCTCTCTTCCAGGGAAGAACTGCCATCCAGGTGAGCTAAGCTAAACCACCATTCCAGCTCTCATGCTT--------ATGTGGTGATTC---------AGATGAGTCTTG--------GCAACACCA-TAGTT-GTGACTTT--GATAGGCCCAGTGTGCTCATGGTAGCAAAGCTTTGATT-------------CTACTTTGTGGCTGCCACAGATGTATGCTGATTACATGGCGAGCTTCAGGGAAAACATGAAAAAGTTCTTGGATGCCGGTACCATCGTGGACATTGAAGTAGGACTTGGCCCAGCTGGAGAAATGAGGTACCCATCCTATCCTCAGAGCCAGGGATGGGTCTTCCCAGGCATCGGAGAATTCATCGTGAGTGTTTTTT------------GTCAAA---TACTCCTCTGTTCTTACAA-------------------------AA---TACTCTT------A--------------------------------------------------------------------------------------------------------------------------GTACATGTAACA--TGTGATGACCAAAGGCAGTTTAATCTTTGCCC-AAGTGACGATCTGCACTGA-AAAAGGTTCACCCAACGGTAAAGTGATTCTGATCGAAAGCGGTGCTTGGATAAAATAGCAATTTCAGATTATCACTAC-TTATGGCTTTT-GAG-------AGACTATGCTC--TTCTTTTGAGCAAAGTAT--CAGAAGCAAA-CATAAGACCAT----GGT-CCCACAATTAAACGGTAAAAGCAGAGGACATCAAATGTACAT--CCAACTAAACAGACAGGC-CATGAATTAAAATGGATATACAAATAATAACATAACCA----GTAAAGACA--AAA-GGACTC------------CAATTAA--CTGTTTT--AACTAAT-T-AAAA-AA-TCTGCAGTGCTATGATAAGTACCTGGAAGCAGACTTCAAAGCAGCAGTAGTAAAGGCTGGCCATCCTGAGTGGGAATTGCCTGACGATGCTGGAGAGTACAATGACACTCCTGAGAAAACCCAATTCTTTAAGGAGAACGGAACATACCTCACCAAGAAGGGGAAGTTTTTCCTCTCATGGTACTCCAACAAACTGATCAAGCATGGTGACAAGATCTTGGACGAAGCAAACAAGGTCTTCTTGGGATGCAGGGTGCAGCTGGCAATCAAAGTAAGTA-CCATCATAAAGATCTCGGTATATTATA--------------------------------------------------------------------------------------------------------------------------------------------------------------------GTAGACAAGATTACAAAAATCATGATTCGATT-----------------------GAGA-AGTTGTGCCTGATAAA----CAACAAAAAA--TGCACAAACTCACTCT-AACATA-GAGTACAAGCTTAAGGAAAGAGGAAGTATATACAACTCGCATTGCTTAATCTAGAATGTAAATGAGACATGATCCAATGTTTGGTTGCAGATCTCTGGCATTCACTGGTGTTACAGGG
Elymus_repens_1q    [H]          CAGTGCGGTGGCAACGTCGGCGACGTCGTCAACATCCCCATCCCACAGTGGGTGCGGGATGTCGGCGCCACCGACCCCGACATTTTCTACACCAACCGCAGCGGGACGAGGAACATCGAGTACCTCACCCTTGGAGTGGATGACCAGCCTCTCTTCCATGGAAGAACTGCCATCCAGGTGAGCTAAGCTAAACCACCATTCCAGCTCTCCTGCTT--------ATGTGGTGATTCAGATGACTGAGATGAGTCTTGGGCTCTTGGCAACACCA-TAGTT-GTGATTTT--GGTAGGCCCAGTATGCTCATGGTAGCAAAGTTTTGATT-------------ATTCTTTGTGGCTGCCACAGATGTATGCTGATTACATGGCGAGCTTCAGGGAAAACATGAAAAAGTTCTTGGATGCCGGTACCATCGTGGACATTGAAGTGGGACTTGGCCCAGCCGGAGAGATGAGGTACCCATCATATCCTCAGAGCCAGGGATGGGTCTTCCCAGGCATCGGAGAATTCATCGTGAGTGTTTTTG------------GCCAAA---TACTCTTCTGTTCTTGCAA-------------------------AA---TACTCTT------A---------------------------------------------------------------------------------------------------------------------------TACATAGAACA--TGTGATGACCAAAGGCAGTTTAATCTTTGTCC-AACTGACGATCTGCACTGA-AAAAGGTTCACC-AACGGTAAAGTGATTCTGATCAAAAGCGACGATTGGATAAAATGGCAATTTCAAATTATCACTAC-TTACGGCTTTT-GAG-------AGACCATGCTC--TCCTTTTGAGCAAAGTAT--CAGAAGCAAA-CATAAGACCAT----GGT-CCCACAATTAAACAGTAAAAGCAAAGGACATCAAATGTACAT--CCAACTAAACAGACAGGC-CATGAATTAAAAGGGATGCAAAAATAATACCATAACCA----GTAAAGACA--AAA-GGAATT------------CAATTAA--CTGTTTT--AACTAAT-TAAAAA-AA-TCTGCAGTGCTATGATAAGTACCTGGAAGCAGACTTCAAAGCGGCGGCAGCGAAGGCTGGCCATCCTGAGTGGGAGTTGCCTGACGATGCTGGAGAGTACAATGACACTCCTGAGAAAACGCAATTCTTCAAGGAGAACGGAACATACCTCACCGAGAAGGGGAAGTTTTTCCTCTCATGGTACTCCAACAAACTGATCAAGCATGGTGACAAGATCTTGGACGAAGCAAACGAGGTCTTCTTGGGATGCAGGGTGCAGCTGGCAATCAAAGTAAGTA-CCATCATAAAGATCTCAGTATATTATA--------------------------------------------------------------------------------------------------------------------------------------------------------------------GTAGACAAGATAACCAAAACCATGATTCAATT-----------------------GAGA-AGTTGCGCCTGATAAA----CAACAAAAAA--TGCACAAACTCACTCT-AGCATA-GAGTACAAGCTGAAGGAAAGAGGAAGTATATACGACTCACATTGCTTAATCTAGAATGTGAATGAGACGTGATCCAATGTTTGGTTGCAGATCTCTGGCATTCACTGGTGGTACATGG
Elymus_repens_1r    [H]          CAGTGCGGTGGCAACGTAGGCGACGTCGTCAACATCCCCATCCCACAGTGGGTGCGGGACATCGGCGCCGGCGACCCCGACATTTTCTACACCAACCGCAGCGGGACAAGGAACATCGAGTACCTCACCCTTGGAGTGGATGACCAGCCTCTCTTCCATGGAAGAACTGCCATCCAGGTGAGCTAAGCTAAACCACCATTCCAGCTCTCCTGCTT--------ATGTGGTGATTCAGATGACTGAGATGAGTCTTGGGCTCTTGGCAACACCA-TAGTT-GTGATTTT--GGTAGGCCCAGTATGCTCATGGTAGCAAAGTTTTGATT-------------ATTCTTTGTGGCTGCCACAGATGTATGCTGATTACATGGCGAGCTTCAGGGAAAACATGAAAAAGTTCTTGGATGCCGGTACCATCGTGGACATTGAAGTGGGACTTGGCCCAGCCGGAGAGATGAGGTACCCATCATATCCTCAGAGCCAGGGATGGGTCTTCCCAGGCATCGGAGAATTCATCGTGAGTGTTTTTG------------GCCAAA---TACTCTTCTGTTCTTGCAA-------------------------AA---TACTCTT------A---------------------------------------------------------------------------------------------------------------------------TACATAGAACA--TGTGATGACCAAAGGCAGTTTAATCTTTGTCC-AACTGACGATCTGCACTGA-AAAAGGTTCACC-AACGGTAAAGTGATTCTGATCAAAAGCGACGATTGGATAAAATGGCAATTTCAAATTATCACTAC-TTACGGCTTTT-GAG-------AGACCATGCTC--TCCTTTTGAGCAAAGTAT--CAGAAGCAAA-CATAAGACCAT----GGT-CCCACAATTAAACAGTAAAAGCAAAGGACATCAAATGTACAT--CCAACTAAACAGACAGGC-CATGAATTAAAAGGGATGCAAAAATAATACCATAACCA----GTAAAGACA--AAA-GGAATT------------CAATTAA--CTGTTTT--AACTAAT-TAAAAA-AA-TCTGCAGTGCTATGATAAGTACCTGGAAGCAGACTTCAAAGCGGCGGCAGCGAAGGCTGGCCATCCTGAGTGGGAATTGCCTGACGATGCTGGAGAGTACAATGACACTCCTGAGAAAACGCAATTCTTCAAGGAGAACGGAACATACCTCACCGAGAAGGGGAAGTTTTTCCTCTCATGGTACTCCAACAAACTGATCAAGCATGGTGACAAGATCTTGGACGAAGCAAACAAGGTCTTCTTGGGATGCAGGGTGCAGCTGGCAATCAAAGTAAGTA-CCATCATAAAGATCTCAGTATATTATA--------------------------------------------------------------------------------------------------------------------------------------------------------------------GTAGACAAGATAACCAAAACCATGATTCAATT-----------------------GAGA-AGTTGTGCCTGATAAG----CAACAAAAAA--TGCACAAACTCACTCT-AACATA-GAGTACAAGCTGAAGGAAAGAGGAAGTATATACGACTCACATTGCTTAATCTAGAATGTGAATGAGACGTGATCCAATGTTTGG----------------------------------
Elymus_repens_2k    [H]     	 CAGTGCGGTGGCAACGTAGGCGACGTCGTCAACATCCCCATCCCACAGTGGGTGCGGGACATCGGCGCCGGCGACCCCGACATTTTCTACACCAACCGCAGCGGGACAAGGAACATCGAGTACCTCACCCTTGGAGTGGATGACCAGCCTCTCTTCCATGGAAGAACTGCCATCCAGGTGAGCTAAGCTAAACCACCATTCCAGCTCTCCTGCTT--------ATGTGGTGATTCAGATGACTGAGATGAGTCTTGGGCTCTTGGCAACACCA-TAGTT-GTGATTTT--GGTAGGCCCAGTATGCTCATGGTAGCAAAGTTTTGATT-------------ATTCTTTGTGGCTGCCACAGATGTATGCTGATTACATGGCGAGCTTCAGGGAAAACATGAAAAAGTTCTTGGATGCCGGTACCATCGTGGACATTGAAGTGGGACTTGGCCCAGCCGGAGAGATGAGGTACCCATCATATCCTCAGAGCCAGGGATGGGTCTTCCCAGGCATCGGAGAATTCATCGTGAGTGTTTTTG------------GCCAAA---TACTCTTCTGTTCTTGCAA-------------------------AA---TACTCTT------A---------------------------------------------------------------------------------------------------------------------------TACATAGAACA--TGTGATGACCAAAGGCAGTTTAATCTTTGTCC-AACTGACGATCTGCACTGA-AAAAGGTTCACC-AACGGTAAAGTGATTCTGATCAAAAGCGACGATTGGATAAAATGGCAATTTCAAATTATCACTAC-TTACGGCTTTT-GAG-------AGACCATGCTC--TCCTTTTGAGCAAAGTAT--CAGAAGCAAA-CATAAGACCAT----GGT-CCCACAATTAAACAGTAAAAGCAAAGGACATTAAATGTACAT--CCAACTAAACAGACAGGC-CATGAATTAAAAGGGATGCAAAAATAATACCATAACCA----GTAAAGACA--AAA-GGAATT------------CAATTAA--CTGTTTT--AACTAAT-TAAAAA-AA-TCTGCAGTGCTATGATAAGTACCTGGAAGCAGACTTCAAAGCGGCAGCAGCGAAGGCTGGCCATCCTGAGTGGGAATTGCCTGACGATGCTGGAGAGTACAATGACACTCCTGAGAAAACGCAATTCTTCAAGGAGAACGGAACATACCTCACCGAGAAGGGGAAGTTTTTCCTCTCATGGTACTCCAACAAACTGATCAAGCATGGTGACAAGATCTTGGACGAAGCAAACAAGGTCTTCTTGGGATGCAGGGTGCAGCTGGCAATCAAAGTAAGTA-CCATCATAAAGATCTCAGTATATTATA--------------------------------------------------------------------------------------------------------------------------------------------------------------------GTAGACAAGATAACCAAAACCATGATTCAATT-----------------------GAGA-AGTTGTGCCTGATAAA----CAACAAAAAA--TGCACAAACTCACTCT-AACATA-GAGTACAAGCTGAAGGAAAGAGGAAGTATATACGACTCACATTGCTTAATCTAGAATGTGAATGAGACGTGATCCAATGTTTGGTTGCAGATCTCTGGCATTCACTGGTGGTACATGG
Elymus_repens_3d    [H]     	 CAGTGCGGTGGCAACGTAGGCGACGTCGTCAACATCCCCATCCCACAGTGGGTGCGGGACATCGGCGCCGGCGACCCCGACATTTTCTACACCAACCGCAGCGGGACAAGGAACATCGAGTACCTCACCCTTGGAGTGGATGACCAGCCTCTCTTCCATGGAAGAACTGCCATCCAGGTGAGCTAAGCTAAACCACCATTCCAGCTCTCCTGCTT--------ATGTGGTGATTCAGATGACTGAGATGAGTCTTGGGCTCTTGGCAACACCA-TAGTT-GTGATTTT--GGTAGGCCCAGTATGCTCATGGTAGCAAAGTTTTGATT-------------ATTCTTTGTGGCTGCCACAGATGTATGCTGATTACATGGCGAGCTTCAGGGAAAACATGAAAAAGTTCTTGGATGCCGGTACCATCGTGGACATTGAAGTGGGACTTGGCCCAGCCGGAGAGATGAGGTACCCATCATATCCTCAGAGCCAGGGATGGGTCTTCCCAGGCATCGGAGAATTCATCGTGAGTGTTTTTG------------GCCAAA---TACTCTTCTGTTCTTGCAA-------------------------AA---TACTCTT------A---------------------------------------------------------------------------------------------------------------------------TACATAGAACA--TGTGATGACCAAAGGCAGTTTAATCTTTGTCC-AACTGACGATCTGCACTGA-AAAAGGTTCACC-AACGGTAAAGTGATTCTGATCAAAGGCGACGATTGGATAAAATGGCAATTTCAAATTATCACTAC-TTACGGCTTTT-GAG-------AGACCATGCTC--TCCTTTTGAGCAAAGTAT--CAGAAGCAAA-CATAAGACCAT----GGT-CCCACAATTAAACAGTAAAAGCAAAGGACATCAAATGTACAT--CCAACTAAACAGACAGGC-CATGAATTAAAAGGGATGCAAAAATAATACCATAACCA----GTAAAGACA--AAA-GGAATT------------CAATTAA--CTGTTTT--AACTAAT-TAAAAA-AA-TCTGCAGTGCTATGATAAGTACCTGGAAGCAGACTTCAAAGCGGCAGCAGCGAAGGCTGGCCATCCTGAGTGGGAATTGCCTGACGATGCTGGAGAGTACAATGACACTCCTGAGAAAACGCAATTCTTCAAGGAGAACGGAACATACCTCACCGAGAAGGGGAAGTTTTTCCTCTCATGGTACTCCAACAAACTGATCAAGCATGGTGACAAGATCTTGGACGAAGCAAACAAGGTCTTCTTGGGATGCAGGGTGCAGCTGGCAATCAAAGTAAGTA-CCATCATAAAGATCTCAGTATATTATA--------------------------------------------------------------------------------------------------------------------------------------------------------------------GTAGACAAGATAACCAAAACCATGATTCAATT-----------------------GAGA-AGTTGTGCCTGATAAA----CAACAAAAAA--TGCACAAACTCACTCT-AACATA-GAGTACAAGCTGAAGGAAAGAGGAAGTATATACGACTCACATTGCTTAATCTAGAATGTGAATGAGACGTGATCCAATGTTTGGTTGCAGATCTCTGGCATTCACTGGTGGTACATGG
Elymus_repens_3l    [H]     	 CAGTGCGGTGGCAACGTCGGCGACGTCGTCAACATCCCCATCCCACAGTGGGTGCGGGATGTCGGCGCCACCGACCCCGACATTTTCTACACCAACCGCAGCGGGACGAGGAACATCGAGTACCTCACCCTTGGAGTGGATGACCAGCCTCTCTTCCATGGAAGAACTGCCATCCAGGTGAGCTAAGCTAAACCACCATTCCAGCTCTCCTGCTT--------ATGTGGTGATTCAGATGATTCAGATGACTCTTG--------GCAACACCA-TAGTT-GTGATTTT--GATAGGCCCAGTGTGCTCATGGTAGCAAAGCTTTGATC-------------CTTCTTTGTGGCTGCCACAGATGTATGCTGATTATATGACGAGCTTCAGGGAAAACATGAAAAAGTTCTTGGATGCCGGTACCATCGTGGACATTGAAGTGGGACTTGGCCCAGCTGGAGAGATGAGGTACCCATCCTATCCTCAGAGCCAGGGATGGGTCTTCCCAGGCATCGGAGAATTCATCGTGAGTTGTTTTTT-----------GCCAAA---TACTCTTCTGCCCTTACAA-------------------------AA---TACTGTT------A---------------------------------------------------------------------------------------------------------------------------TACTTGTAACA--TGTGATGACCAAAGGCAGTTTAATCTTTGTCC-AACTGACGATCTGCACTGA-AAAAGGTTCACC-AACGGTAAAGTGATTCTGATCAAAAGCGACGATTGGATAAAATGGAAATTTCAAATTATCACTAC-TTACGGCTTTT-GAG-------AGACCATGCTC--TTCTTTTGAGCAAAGTATATCAGAAGCAAA-CATAAGACCAT----GGT-CCCACAATTAAACCGTAAAAGCAGAGGACATCAAATGTACAT--CCAACTAAACAGACAGGC-CATGAATTAAAACGGATGTAAAAATAATATCATAACCA----GTAAAGACA--AAA-GGACTC------------CAATTAA--CTGTTTT--AACTAAT-T-AAAA-AA-TCTGCAGTGCTATGATAAGTACCTGGAAGCAGACTTCAAAGCAGCAGTAGCGAAGGCTGGCCATCCTGAGTGGGAATTGCCTGACGATGCTGGAGAGTACAATGACACTCCTGAGAAAACCCAATTCTTCAAGGAGAACGGAACATACCTCACCGAGAAGGGGAAGTTTTTCCTCTCATGGTACTCCAACAAACTGATCAAGCATGGTGACAAGATCTTGGACGAAGCAAACAAGGTCTTCTTGGGATGCAGGGTGCAGCTGGCAATCAAAGTAAGTA-CCATCATAAAGATCTCGGTATATTATA--------------------------------------------------------------------------------------------------------------------------------------------------------------------GTAGACAAAATTACAAAAATCATGATTCGATT--------------------------------GTGCCTGATAAA----CAACAAAAAA--TGCACAAACTCACTCT-AACATA-GAGTACAAGCTTAAGGAAAGAGGAAGTATATACAACTCGTATTGCTTAATCTAGAATGTAAATGAGACATGATCCAATGTTTGGTTGCAGATCTCTGGCATTCACTGGTGGTACAGGG
Elymus_repens_4x    [H]     	 CAGTGCGGTGGCAACGTCGGCGACGTCGTCAACATCCCCATCCCACAGTGGGTGCGGGATGTCGGCGCCACCGACCCCGACATTTTCTACACCAACCGCAGCGGGACAAGGAACATCGAGTACCTCACCCTTGGAGTGGATGACCAGCCTCTCTTCCATGGAAGAACTGCCATCCAGGTGAGCTAAGCTAAACCACCATTCCAGCTCTCCTGCTT--------ATGTGGTGATTG---------AGATGAGTCTTG--------GCAACACCA-TAGTT-GTGATTTT--GGTAGGCCCAGTGTGCTCATGCTAGCAAAGCTTTGATT-------------CTTCTTTGTTGCTGCCACAGATGTATGCTGATTACATGGCGAGCTTCAGGGAAAACATGAAAAAGTTCTTGGATGCCGGTACCATCGTGGACATTGAAGTGGGACTTGGCCCAGCTGGAGAGATGAGGTACCCATCCTATCCTCAGAGCCAGGGATGGGTCTTCCCAGGCATCGGAGAATTCATCGTGAGTGTTTTTTT-----------GCCAAA---TACTCTTCTGCCCTTACAA-------------------------AA---TACTGTT------A---------------------------------------------------------------------------------------------------------------------------TACTTGTAATA--TGTGATGACCAAAGGCAGTTTAATCTTTGTCC-AAGTGACGATCTGCACTGA-AAAGGGCCCGCCCAACGGTAAAGTGATTCTGATCAAAAGCGATGCTTGGATAAAATAGCAATTTCAGATTATCACTAC-TTATGGCTTTT-GAT-------AGACCATGCTCTCTTCTTTTGAGCAAAATAT--CAGAAGCAAA-CATAAGACCAT----GGTTCCCACAATTAAACGGTAAAAGCAGAGGATATCAAATGTACAT--CCAACTAAACAGACAGGC-CATGAATTAAAATGGATGCAAAAATAATACCATAACCA----GTAAAGACA--AAA-GGGCTC------------CAATTAA--CTGTTTT--AACTAAAACAAAAAAAA-TCTGCAGTGCTATGATAAGTACCTGGAAGCAGACTTCAAAGCAGCAACAGCGAAGGCTGGCCATCCTGAGTGGGAATTACCTGACGATGCTGGAGAGTACAATGACACTCCTGAGAAAACCCAATTCTTCAAGGAGAACGGAACATACCTCACCGAGAAGGGGAAGTTTTTCCTCTCATGGTACTCCAACAAACTGATCAAGCATGGTGACAAGATCTTGGACGAAGCAAACAAGGTCTTCTTGGGATGCAGGGTGCAGCTGGCAATCAAAGTAAGTA-CCATCACAAAGATCTCAGTATATTATACTCCCTCCGTCCCAAAATAAGTGTC----------------------------------------------------------------GCTGCTCTAGTATTATATTTGTACTAACTTAGTACTAAATTTGCGACACTTATTTTGGGACGGAGGGAGTA----GTAGACAAAATTACAAAAATCATGATTCAATT-----------------------GTGA-AGTTGTGCCTGATAAA----CAACAAAAAA--TGCACAAACTCACTCT-AACATA-GAGTACAAGCTTAAGGAAAGAGGAAGTATATACGACTCACATTGCTTAATCTAGAATGTAAATGAGACATGATCCAATGTTTGGTTGCAGATCTCTGGCATTCACTGGTGGTACAGGG
Elymus_repens_5a    [H]     	 CAGTGCGGTGGCAACGTCGGCGACGTCGTCAACATCCCCATCCCACAGTGGGTGCGGGATGTCGGCGCCACCGACCCCGACATTTTCTACACCAACCGCAGCGGGACAAGGAACATCGAGTACCTCACCCTTGGAGTGGATGACCAGCCTCTCTTCCATGGAAGAACTGCCATCCAGGTGAGCTAAGCTAAACCACCATTCCAGCTCTCCTGCTT--------ATGTGGTGATTG---------AGATGAGTCTTG--------GCAACACCA-TAGTT-GTGATTTT--GGTAGGCCCAGTGTGCTCATGCTAGCAAAGCTTTGATT-------------CTTCTTTGTTGCTGCCACAGATGTATGCTGATTACATGGCGAGCTTCAGGGAAAACATGAAAAAGTTCTTGGATGCCGGTACCATCGTGGACATTGAAGTGGGACTTGGCCCAGCTGGAGAGATGAGGTACCCATCCTATCCTCAGAGCCAGGGATGGGTCTTCCCAGGCATCGGAGAATTCATCGTGAGTGTTTTTTT-----------GCCAAA---TACTCTTCTGCCCTTACAA-------------------------AA---TACTGTT------A---------------------------------------------------------------------------------------------------------------------------TACTTGTAACA--TGTGATGACCAAAGGCAGTTTAATCTTTGTCC-AAGTGACGATCTGCACTGA-AAAGGGCCCGCCCAACGGTAAAGTGATTCTGATCAAAAGCGATGCTTGGATAAAATAGCAATTTCAGATTATCACTAC-TTATGGCTTTT-GAT-------AGACCATGCTCTCTTCTTTTGAGCAAAATAT--CAGAAGCAAA-CATAAGACCAT----GGTTCCCACAATTAAACGGTAAAAGCAGAGGATATCAAATGTACAT--CCAACTAAACAGACAGGC-CATGAATTAAAATGGATGCAAAAATAATACCATAACCA----GTAAAGACA--AAA-GGGCTC------------CAATTAA--CTGTTTT--AACTAAAACAAAAAAAAATCTGCAGTGCTATGATAAGTACCTGGAAGCAGACTTCAAAGCAGCAACAGCGAAGGCTGGCCATCCTGAGTGGGAATTACCTGACGATGCTGGAGAGTACAATGACACTCCTGAGAAAACCCAATTCTTCAAGGAGAACGGAACATACCTCACCGAGAAGGGGAAGTTTTTCCTCTCATGGTACTCCAACAAACTGATCAAGCATGGTGACAAGATCTTGGACGAAGCAAACAAGGTCTTCTTGGGATGCAGGGTGCAGCTGGCAATCAAAGTAAGTA-CCATCACAAAGATCTCAGTATATTATACTCCCTCCGTCCCAAAATAAGTGTC----------------------------------------------------------------GCTGCTCTAGTATTATATTTGTACTAACTTAGTACTAAATTTGCGACACTTATTTTGGGACGGAGGGAGTA----GTAGACAAAATTACAAAAATCATGATTCAATT-----------------------GTGA-AGTTGTGCCTGATAAA----CAACAAAAAA--TGCACAAACTCACTCT-AACATA-GAGTACAAGCTTAAGGAAAGAGGAAGTATATACGACTCACATTGCTTAATCTAGAATGTAAATGAGACATGATCCAATGTTTGGTTGCAGATCTCTGGCATTCACTGGTGGTACAGGG
Elymus_riparius_1b_NA [H]        CAGTGCGGTGGCAACGTTGGCGACGTCGTCAACATCCCCATCCCACAGTGGTTGCGGGACGTCGGCGCCACCGACCCCGACATTTTCTACACCAACCGCAGCGGGACAAGGAACATCGAGTACCTCACCCTTGGAGTGGATGACCAGCCTCTCTTCCATGGAAGAA--GCCATCCAGGTGAGCTAAGCTAAACCACCATTCCAGCTCTCCTGCTT--------ATGTGGTGATTC---------AGATGAGTCTTG--------GCAACACCA-TAGTT-GTGACTTT--GATAGGCCCAGTGTGCTCATGGTAGCAAAGCTTTGATT-------------CTACTTTGTGGCTGCCACAGATGTATGCTGATTACATGGCGAGCTTCAGGGAAAACATGAAAAAGTTCTTGGATGCCGGTACCATCGTGGACATTGAAGTAGGACTTGGCCCAGCTGGAGAAATGAGGTACCCATCCTATCCTCAGAGCCAGGGGTGGGTCTTCCCAGGCATCGGAGAATTCATCGTGAGTGTTTTTT------------GTCAAA---TACTCCTCTGTTCTTACAA-------------------------AA---TACTCTT------A---------------------------------------------------------------------------------------------------------------------------TACATGTAACA--TGTGATGACCAAAGGCAGTTTAATCTTTGCCC-AAGTGACGATCTGCACTGA-AAAAGGTTCACCCAACGGTAAAGTGATTCTGATCGAAAGCGGTGCTTGGATAAAATAGCAATTTCAGATTATCACTAC-TTATGGCTTTT-GAG-------AGACTATGCTC--TTCTTTTGAGCAAAGTAT--CAGAAGCAAA-CATAAGACCAT----GGT-CCCATAATTAAACGGTAAAAGCAGAGGACATCAAATGTACAT--CCAACTAAACAGACAGGC-CATGAATTAAAATGGATATACAAATAATAACATAACCA----GTAAAGACA--AAA-GGACTC------------CAATTAA--CTGTTTT--AACTAAT-T-AAAA-AA-TCTGCAGTGCTATGATAAGTACCTGGAAGCAGACTTCAAAGCAGCAGTAGCAAAGGCTGGCCATCCTGAGTGGGAATTGCCTGACGATGCTGGAGAGTACAATGACACTCCTGAGAAAACCCAATTCTTTAAGGAGAACGGAACATACCTCACCAGGAAGGGGAAGTTTTTCCTCTCATGGTACTCCAACAAACTGATCAAGCATGGTGACAAGATCTTGGACGAAGCAAACAAGGTCTTCTTGGGATGCAGGGTGCAGCTGGCAATCAAAGTAAGTA-CCATCATAAAGATCTCGGTATATTATA--------------------------------------------------------------------------------------------------------------------------------------------------------------------GTAGACAAGATTACAAAAATCATGATTCGATT------------------------AGA-AGTTGTGCCTGATAAA----CAACAAAAAA--TGCACAAACTCACTCT-AACATA-GAGTACAAGCTTAAGGAAAGATGAAGTATATACGACTCGCATTGCTTAATCTAGAATGTAAATGAGACATGATCCAATGTTTGGTTGCAGATCTCTGGCATTCACTGGTGGTACAGGG
Elymus_sibiricus_1b_Eur  [H]     CAGTGCGGTGGCAACGTCGGCGACGTCGTCAACATCCCCATCCCACAGTGGTTGCGGGACGTCGGCGCCACCGACCCCGACATTTTCTACACCAACCGCAGCGGGACAAGGAACATCGAGTACCTCACCCTTGGAGTGGATGACCAGCCTCTCTTCCATGGAAGAACTGCCATCCAGGTGAGCTAAGCTAAACCACCATTCCAGCTCTCCTGCTT--------ATGTGGTGATTC---------AGATGAGTCTTG--------GCAACACCA-TAGTT-GTGACTTT--GATAGGCCCAGTGTGCTCATGGTAGCAAAGCTTTGATT-------------CTACTTTGTGGCTGCCACAGATGTATGCTGATTACATGGCGAGCTTCAGGGAAAACATGAAAAAGTTCTTGGATGCCGGTACCATCGTGGACATTGAAGTAGGACTTGGCCCAGCTGGAGAAATGAGGTACCCATCCTATCCTCAGAGCCAGGGATGGGTCTTCCCAGGCATCGGAGAATTCATCGTGAGTGTTTTTT------------GTCAAA---TACTCCTCTGTTCTTACAA-------------------------AA---TACTCTT------A---------------------------------------------------------------------------------------------------------------------------TACATGTAACA--TGTGATGACCAAAGGCAGTTTAATCTTTGCCC-AAGTGACGATCTGCACTGA-AAAAGGTTCACCCAACGGTAAAGTGATTCTGATCGAAAGCGGTGCTTGGATAAAATAGCAATTTCAGATTATCACTAC-TTATGGCTTTT-GAG-------AGACTATGCTC--TTCTTTTGAGCAAAGTAT--CAGAAGCAAA-CATAAGACCAT----GGT-CCCACAATTAAACGGTAAAAGCAGAGGACATCAAATGTACAT--CCAACTAAACAGACAGGC-CATGAATTAAAATGGATATACAAATAATAACATAACCA----GTAAAAACA--AAA-GGACTC------------CAATTAA--CTGTTTT--AACTAAT-T-AAAA-AA-TCTGCAGTGCTATGATAAGTACCTGGAAGCAGACTTCAAAGCAGCAGTAGCAAAGGCTGGCCATCCTGAGTGGGAATTGCCTGACGATGCTGGAGAGTACAATGACACTCCTGAGAAAACCCAATTCTTTAAGGAGAACGGAACATACCTCACCAAGAAGGGGAAGTTTTTCCTCTCATGGTACTCCAACAAACTGATCAAGCATGGTGACAAGATCTTGGACGAAGCAAACAAGGTCTTCTTGGGATGCAGGGTGCAGCTGGCAATCAAAGTAAGTA-CCATCATAAAGATCTCGGTATATTATA--------------------------------------------------------------------------------------------------------------------------------------------------------------------GTAGACAAGATTACAAAAATCATGATTCGATT-----------------------GAGA-AGTTGTGCCTGATAAA----CAACAAAAAA--TGCACAAACTCACTCT-AACGTA-GAGTACAAGCTTAAGGAAAGAGGAAGTATATACGACTCGCATTGCTTAATCTAGAATGTAAATGAGACATGATCCAATGTTTGGTTGCAGATCTCTGGCATTCACTGGTGGTACAGGG
Elymus_sibiricus_3b_Eur  [H]     CAGTGCGGTGGCAACGTCGGCGACGTCGTCAACATCCCCATCCCACAGTGGTTGCGGGACGTCGGCGCCACCGACCCCGACATTTTCTACACCAACCGCAGCGGGACAAGGAACATCGAGTACCTCACCCTTGGAGTGGATGACCAGCCTCTCTTCCATGGAAGAACTGCCATCCAGGTGAGCTAAGCTAAACCACCATTCCAGCTCTCCTGCTT--------ATGTGGTGATTC---------AGATGAGTCTTG--------GCAACACCA-TAGTT-GTGACTTT--GATAGGCCCAGTGTGCTCATGGTAGCAAAGTTTTGATT-------------CTACTTTGTGGCTGCCACAGATGTATGCTGATTACATGGCGAGCTTCAGGGAAAACATGAAAAAGTTCTTGGATGCCGGTACCATCGTGGACATTGAAGTAGGACTTGGCCCAGCTGGAGAAATGAGGTACCCATCCTATCCTCAGAGCCAGGGATGGGTCTTCCCAGGCATCGGAGAATTCATCGTGAGTGTTTTTT------------GTCAAA---TACTCCTCTGTTCTTACAA-------------------------AA---TACTCTT------A---------------------------------------------------------------------------------------------------------------------------TACATGTAACA--TGTGATGACCAAAGGCAGTTTAATCTTTGCCC-AAGTGACGATCTGCACTGA-AAAAGGTTCACCCAACGGTAAAGTGATTCTGATCGAAAGCGGTGCTTGGATAAAATAGCAATTTCAGATTATCACTAC-TTATGGCTTTT-GAG-------AGACTATGCTC--TTCTTTTGAGCAAAGTAT--CAGAAGCAAA-CATAAGACCAT----GGT-CCCACAATTAAACGGTAAAAGCAGAGGACATCAAATGTACAT--CCAACTAAACAGACAGGC-CACGAATTAAAATGGATATACAAATAATAACATAACCA----GTAAAGACA--AAA-GGACTC------------CAATTAA--CTGTTTT--AACTAAT-T-AAAA-AA-TCTGCAGTGCTACGATAAGTACCTGGAAGCAGACTTCAAAGCAGCAGTAGCAAAGGCTGGCCATCCTGAGTGGGAATTGCCTGACGATGCTGGAGAGTACAATGACACTCCTGAGAAAACCCAATTCTTTAAGGAGAACGGAACATACCTCACCAAGAAGGGGAAGTTTTTCCTCTCATGGTACTCTAACAAACTGATCAAGCATGGTGACAAGATCTTGGACGAAGCAAACAAGGTCTTCTTGGGATGCAGGGTGCAGCTGGCAATCAAAGTAAGTA-CCATCATAAAGATCTCGGTATATTATA--------------------------------------------------------------------------------------------------------------------------------------------------------------------GTAGACAAGATTACAAAAATCATGATTCGATT-----------------------GAGA-AGTTGTGCCTGATAAA----CAACAAAAAA--TGCACAAACTCACTCT-AACATA-GAGTACAAGCTTAAGGAAAGAGGAAGTATATACGACTCGCATTGCTTAATCTAGAATGTAAATGAGACATGATCCAATGTTTGGTTGCAGATCTCTGGCATTCACTGGTGGTACAGGG
Elymus_trachycaulus_1b_NA [Hpar] --------------------------------------------------------------------------------------------------------------------------------------------------------------------------------------------------------------------------------------------------------------------------------------------------------------------------------------------------------CTTTGTGGCTGCCACAGATGTATGCTGATTACATGGCAAGCTTCAGGGAAAACATGAAAAAGTTCTTGGATGCCGGTACCATCGTGGACATTGAAGTAGGACTTGGCCCAGCTGGAGAAATGAGGTACCCATCCTATCCTCAGAGCCAGGGATGGGTCTTCCCAGGCATCGGAGAATTCATCGTGAGTGTTTTTT------------GTCAAA---TACTCCTCTGTTCTTACAA-------------------------AA---TACTCTT------A---------------------------------------------------------------------------------------------------------------------------TACATGTAACA--TGTGATGACCAAAGGCAGTTTAATCTTTGCCC-AAGTGACGATCTGCACTGA-AAAAGGTTCACCCAACGGTAAAGTGATTCTGATCGAAAGCGGTGCTTGGATAAAATAGCAATTTCAGATTATCACTAC-TTATGGCTTTT-GAG-------AGACTATGCTC--TTCTTTTGAGCAAAGTAT--CAGAAGCAAA-CATAAGACCAT----GGT-CCCACAATTAAACGATAAAAGCAGAGGACATCAAATGTACAT--CCAACTAAACAGACAGGC-CATGAATTAAAATGGATATACAAATAATAACATAACCA----GTAAAGACA--AAA-GGACTC------------CAATTAA--CTGTTTT--AACTAAT-T-AAAA-AA-TCTGCAGTGCTATGATAAGTACCTGGAAGCAGACTTCAAAGCAGCAGTAGCAAAGGCTGGCCATCCTGAGTGGGAATTGCCTGACGATGCTGGAGAGTACAATGACACTCCTGAGAAAACCCAATTCTTTAAGGAGAACGGAACATACCTCACCAAGAAGGGGAAGTTTTTCCTCTCATGGTACTCCAACAAACTGATCAAGCATGGTGACAAGATCTTGGACGAAGCAAACAAGGTCTTCTTGGGATGCAGGGTGCAGCTGGCAATCAAAGTAAGCA-CCATCATAAAGATCTCGGTATATTATA--------------------------------------------------------------------------------------------------------------------------------------------------------------------GTAGACAAGATTACAAAAATCATGATTCGATT-----------------------GAGA-AGTTGTGCCTGATAAA----CAACAAAAAA--TGCACAAACTCACTCT-AACATA-GAGTACAAGCTTAAGGAAAGAGGAAGTATATACGATTCGCATTGCTTAATCTAGAATGTAAATGAGACATGATCCAATGTTTGGCTGCAGATCTCTGGCATTCACTGGTGGTACAGGG
Elymus_virginicus_4a_NA [H]      CAGTGCGGTGGCAACGTTGGNGACGTCGTCAACATCCCCATCCCACAGTGGTTGCGGGCCGTCGGCGCCACCGACCCCGACATTTTCTACACCAACCGCAGCGGGACAAGGAACATCGAGTACCTCACCCTTGGAGTGGATGACCAGCCTCTCTTCCATGGAAGAACTGCCATCCAGGTGAGCTAAGCTAAACCACCATTCCAGCTCTCCTGCTT--------ATGTGGTGATTC---------AGATGAGTCTTG--------GCAACACCA-TAGTT-GTGACTTT--GATAGGCCCAGTGTGCTCATGGTAGCAAAGCTTTGATT-------------CTACTTTGTGGCTGCCACAGATGTATGCTGATTACATGGCGAGCTTCAGGGAAAACATGAAAAAGTTCTTGGATGCCGGTACCATCGTGGACATTGAAGTAGGACTTGGCCCAGCTGGAGAAATGAGGTACCCATCCTATCCTCAGAGCCAAGGATGGGTCTTCCCAGGCATCGGAGAATTCATCGTGAGTGTTTTTT------------GTCAAA---TACTCCTCTGTTCTTACAA-------------------------AA---TACTCTT------A---------------------------------------------------------------------------------------------------------------------------TACATGTAACA--TGTGATGACCAAAGGCAGTTTAATCTTTGCCC-AAGTGACGATCTGCACTGA-AAAAGGTTCACCCAACGGTAAAGTGATTCTGATCGAAAGCGGTGCTTGGATAAAATAGCAATTTCAGATTATCACTAC-TTATGGCTTTT-GAG-------AGACTATGCTC--TTCTTTTGAGCAAAGTAT--CAGAAGCAAA-CATAAGACCAT----GGT-CCCACAATTAAACGGTAAAAGCAGAGGACATCAAATGTACAT--CCAACTAAACAGACAGGC-CATGAATTAAAATGGATATACAAATAATAACATAACCA----GTAAAGACA--AAA-GGACTC------------CAATTAA--CTGTTTT--AACTAAT-T-AAAA-AA-TCTGCAGTGCTATGATAAGTACCTGGAAGCAGACTTCAAAGCAGCAGTAGCAAAGGCTGGCCATCCTGAGTGGGAATTGCCTGACGATGCTGGAGAGTACAATGACACTCCTGAGAAAACCCAATTCTTTAAGGAGAACGGAACATACCTCACCAAGAAGGGGAAGTTTTTCCTCTCATGGTACTCCAACAAACTGATCAAGCATGGTGACAAGATCTTGGACGAAGCAAACAAGGTCTTCTTGGGATGCAGGGTGCAGCTGGCAATCAAAGTAAGTA-CCATCATAAAGATCTCGGTATATTATA--------------------------------------------------------------------------------------------------------------------------------------------------------------------GTAGACAAGATTACAAAAATCATGATTCGATT-----------------------GAGA-AGTTGTGCCTGATAAA----CAACAAAAAA--TGCACAAACTCACTCT-AACATA-GAGTACAAGCTTAAGGAAAGAGGAAGTATATACGACTCGCATTGCTTAATCTAGAATGTAAATGAGACATGATCCAATGTTTGGTTGCAGATCTCTGGCATTCACTGGTGGTACAGGG
Elymus_virginicus_9e_NA [H]      CAGTGCGGTGGCAACGTTGGCGACGTCGTCAACATCCCCATCCCACAGTGGTTGCGGGACGTCGGCGCCACCGACCCCGACATTTTCTACACCAACCGCAGCGGGACAAGGAACATCGAGTACCTCACCCTTGGAGTGGATGACCAGCCTCTCTTCCATGGAAGAA--GCCATCCAGGTGAGCTAAGCTAAACCACCATCCCAGCTCTCCTGCTT--------ATGTGGTGATTC---------AGATGAGTCTTG--------GCAACACCA-TAGTT-GTGACTTT--GATAGGCCCAGTGTGCTCATGGTAGCAAAGCTTTGATT-------------CTACTTTGTGGCTGCCACAGATGTATGCTGATTACATGGCGAGCTTCAGGGAAAACATGAAAAAGTTCTTGAATGCCGGTACCATCGTGGACATTGAAGTAGGACTTGGCCCAGCTGGAGAAATGAGGTACCCATCCTATCCTCAGAGCCAGGGGTGGGTCTTCCCAGGCATCGGAGAATTCATCGTGAGTGTTTTTT------------GTCAAA---TACTCCTCTGTTCTTACAA-------------------------AA---TACTCTT------A---------------------------------------------------------------------------------------------------------------------------TACATGTAACA--TGTGATGACCAAAGGCAGTTTAATCTTTGCCC-AAGTGACGATCTGCACTGA-AAAAGGTTCACCCAACGGTAAAGTGATTCTGATCGAAAGCGGTGCTTGGATAAAATAGCAATTTCAGATTATCACTAC-TTATGGCTTTT-GAG-------AGACTATGCTC--TTCTTTTGAGCAAAGTAT--CAGAAGCAAA-CATAAGACCAT----GGT-CCCATAATTAAACGGTAAAAGCAGAGGACATCAAATGTACAT--CCAACTAAACAGACAGGC-CATGAATTAAAATGGATATACAAATAATAACATAACCA----GTAAAGACA--AAA-GGACTC------------CAATTAA--CTGTTTT--AACTAAT-T-AAAA-AA-TCTGCAGTGCTATGATAAGTACCTGGAAGCAGACTTCAAAGCAGCAGTAGCAAAGGCTGGCCATCCTGAGTGGGAATTGCCTGACGATGCTGGAGAGTACAATGACACTCCTGAGAAAACCCAATTCTTTAAGGAGAACGGAACATACCTCACCAAGAAGGGGAAGTTTTTCCTCTCATGGTACTCCAACAAACTGATCAAGCATGGTGACAAGATCTTGGACGAAGCAAACAAGGTCTTCTTGGGATGCAGGGCGCAGCTGGCAATCAAAGTAAGTA-CCATCATAAAGATCTCGGTATATTATA--------------------------------------------------------------------------------------------------------------------------------------------------------------------GTAGACAAGATTACAAAAATCATGATTCGATT-----------------------GAGA-AGTCGTGCCTGATAAA----CAACAAAAAA--TGCACAAACTCACTCT-AACATA-GAGTACAAGCTTAAGGAAAGATGAAGTATATACGACTCGCATTGCTTAATCTAGAATGTAAATGAGACATGATCCAATGTTTGGTTGCAGATCTCTGGCATTCACTGGTGGTACAGGG
Elymus_wawawaiensis_1d_NA [H]  	 CAGTNCGGTGGCAACGTCGGCGANGTCGTCAACATCCCCATCCCACAGTGGTTGCGGGACGTCGGCGCCACCGACCCCGACATTTTCTACACCAACCGCAGCGGGACAAGGAACATCGAGTACCTCACCCTTGGAGTGGATGACCAGCCTCTCTTCCATGGAAGAACTGCCATCCAGGTGAGCTAAGCTAAACCACCATTCCAGCTCTCCTGCTT--------ATGTGGTGATTC---------AGATGAGTCTTG--------GCAACACCA-TAGTT-GTGACTTT--GATAGGCCCAGTGTGCTCATGGTAGCAAAGCTTTGATT-------------CTACTTTGTGGCTGCCACAGATGTATGCTGATTACATGGCGAGCTTCAGGGAAAACATGAAAAAGTTCTTGGATGCCGGTACCATCGTGGACATTGAAGTAGGACTTGGCCCAGCTGGAGAAATGAGGTACCCATCCTATCCTCAGAGCCAGGGATGGGTCTTCCCAGGCATCGGAGAATTCATCGTGAGTGTTTTTT------------GTCAAA---TACTCCTCTGTTCTTACAA-------------------------AA---TACTCTT------A---------------------------------------------------------------------------------------------------------------------------TACATGTAACA--TGTGATGACCAAAGGCAGTTTAATCTTTGCCC-AAGTGACGATCTGCACTGA-AAAAGGTTCACCCAACGGTAAAGTGATTCTGATCGAAAGCGGTGCTTGGATAAAATAGCAATTTCAGATTATCACTAC-TTATGGCTTTT-GAG-------AGACTATGCTC--TTCTTTTGAGCAAAGTAT--CAGAAGCAAA-CATAAGACCAT----GGT-CCCACAATTAAACGGTAAAAGCAGAGGACATCAAATGTACAT--CCAACTAAACAGACAGGC-CATGAATTAAAATGGATATACAAATAATAACATAACCA----GTAAATACA--AAA-GGACTC------------CAATTAA--CTGTTTT--AACTAAT-T-AAAA-AA-TCTGCAGTTCTATGATAAGTACCTGGAAGCAGACTTCAAAGCAGCAGTAGCAAAGGCTGGCCATCCTGAGTGGGAATTGCCTGACGATGCTGGAGAGTACAATGACACTCCTGAGAAAACCCAATTCTTTAAGGAGAACGGAACATACCTCACCAAGAAGGGGAAGATTTTCCTCTCATGGTACTCCAACAAACTGATCAAGCATGGTGACAAGATCTTGGACGAAGCAAACAAGGTCTTCTTGGGATGCAGGGTGCAGCTGGCAATCAAAGTAAGTA-CCATCATAAAGATCTCGGTATATTATA--------------------------------------------------------------------------------------------------------------------------------------------------------------------GTAGACAAGATTACAAAAATCATGATTCGATT-----------------------GAGA-AGTTGTGCCTGATAAA----CAACAAAAAA--TGCACAAANTCACTCT-AACATA-GAGTACAAGCTTAAGGAAAGAGGAAGTATATACGACTCGCATTGCTTAATCTAGAATGTAAATGAGACATGATCCAATGTTTGGTTGCAGATCTCTGGCATTCACTGGTGGTACAGGG
Elymus_wawawaiensis_3b_NA [Hpar] CAGTGCGGTGGCAACGTCGGCGACGTCGTCAACATCCCCATCCCACAGTGGTTGCGGGACGTCGGCGCCACCGACCCCGACATTTTCTACACCAACCGCAGCGGGACAAGGAACATCGAGTACCTCACCCTTGGAGTGGATGACCAGCCTCTCTTCCATGGAAGAACTGCCATCCAGGTGAGCTAAGCTAAACCACCATTCCAGCTCTCCTGCTT--------ATGTGGTGATTC---------AGATGAGTCTTG--------GCAACACTA-TAGTT-GTGACTTT--GATAGGCCCAGTGTGCTCATGGTAGCAAAGCTTTGATT-------------CTACTTTGTGGCTGCCACAGATGTATGCTGATTACATGGCGAGCTTCAGGGAAAACATGAAAAAGTTCTTGGATGCCGGTACCATCGTGGACATTGAAGTAGGACTTGGCCCAGCTGGAGAAATGAGGTACCCATCCTATCCTCAGAGCCAGGGATGGGTCTTCCCAGGCATCGGAGAATTCATCGTGAGTGTTTTTT------------GTCAAA---TAATACTCTGTTCTTACAA-------------------------AA---TACTCTT------A---------------------------------------------------------------------------------------------------------------------------TACATGTAACA--TGTGACGACCAAAGGCAGTTTAATCTTTGCCC-AAGTGACGATCTGCACTGA-AAAAGGTTCACCCAACGGTAAAGTGATTCTGATCGAAAGCGGTGCTTGGATAAAATAGCAATTTCAGATTATCACTAC-TTATGGCTTTT-GAG-------AGACTATGCTC--TTCTTTTGAGCAAAGTAT--CAGAAGCAAA-CATAAGACCAT----GGT-CCCACAATTAAACGGTAAAAGCAGAGGACATCAAATGTACAT--CCAACTAAACAGACAGGC-CATGAATTAAAATGGATATACAAATAATAACATAACCA----GTAAAGACA--AAA-GGACTC------------CAATTAA--CTGTTTT--AACTAAT-T-AAAA-AA-TCTGCAGTGCTATGATAAGTACCTGGAAGCAGACTTCAAAGCAGCAGTAGCAAAGGCTGGCCATCCTGAGTGGGAATTGCCTGACGATGCTGGAGAGTACAATGACACTCCTTAGAAAACCCAATTCTTTAAGGAGAACGGAACATACCTCACCAAGAAGGGGAAGTTTTTCCTCTCATGGTACTCCAACAAACTGATCAAGCATGGTGACAGGATCTTGGACGAAGCAAACAAGGTCTTCTTGGGATGCAG--------------------------------------------------------------------------------------------------------------------------------------------------------------------------------------------------------------------------------------------------------------------------------------------------------------------------------------------------------------------------------------------------------------------------------------------------------------------
Pseudoroegneria_libanotica_1a    CAGTGCGGTGGCAACGTCGGCGACGTCGTCAACATCCCCATCCCACAGTGGGTGCGCGACGTCGGCGCTACCAACCCCGACATTTTCTACACCAACCGCGGCGGGACGAGGAACATCGAGTACCTCACCCTTGGAGTGGACGACCAGCCTCTCTTCCAGGGAAGAACTGCCGTCCAGGTTAGCTAAGCTAAATAACCATTCCAGCTCTCCTGCAT--------ATGTGGTGATTCAGATGACTGAGATGAGTCTTG--------GCAACACCA-TAGTT-GTGATTTT--GATAGGCCCAGTGTGCTCATGCTAGCAAAGCTTTGGTT-------------CTTCTTTGTGGCTGCCACAGATGTATGCTGATTACATGGCGAGCTTCAGGGAAAACATGAAAAAGTTCTTGGATGCCGGTACCATCGTGGACATTGAAGTGGGACTTGGCCCAGCTGGAGAGATGAGGTACCCATCCTATCCTCAGAGCCAGGGATGGGTCTTCCCAGGCATCGGAGAATTCATCGTGAGTGTTTTTTTTT---------GCCAAA---TACTCTTCTGTCCTTACAA-------------------------AA---TACTCCT----ATA--------------------------------------------------------------------------------------------------------------------------GTACATGTAACA--TGTGATGACCAAAGGCAGTTTAATCTTTGTTC-AAGTGATGATCTGCACTGA-AAAAGGTTCACCCAACGATAAAGTGATTCTGATCAAAAGCGATGCTTGGATAAAATGGCAATTTCAGATTATCA---------------------------------TGCTC--TTCCTTTGAGCAAAGTAT--CAGAAGTAAA-CATAAGACCAT----GGT-CCCACAGTTAAACGGCAAAAGCAGATGACATCAAATGTACAT--CCAGCTAAACAGACAGGC-CATGAACTAGAACGGATGTAAAA-TAATACCAAAACCA----GTAAAGACA--AAA-GGGCTC------------CAATTAA--CTGTTTT--AACTAAAACAAAAATAA-TCTGCAGTGCTATGATAAGTACCTGGAAGCAGACTTCAAAGCAGCAGCAGCAAAGGCTGGCCATCCTGAGTGGGAATTGCCTGACGATGCTGGAGAGTACAATGATACTCCCGAGAAAACCCAATTCTTCAAGGACAACGGAACATACCTCACCGAGAAGGGTAAGTTTTTCCTCTCATGGTACTCCAACAAACTGATCAAGCACGGTGACAAGATCTTGGACGAAGCAAACAAGGTCTTCTTGGGATGCAGAGTACAGCTGGCAATCAAAGTAAGCA-CCATCCTATAGATCTCAGTATATTATA--------------------------------------------------------------------------------------------------------------------------------------------------------------------GTAGACAAGATTAGAAAAATAGTGATTCGATT-----------------------GAGA-AGTTGTGCCTGATAAA----CAACAAAAAA--TGCACAAATTCACTCT-AAT-------------------GAATGAGGAAGTATATACAACTCAAATTGCTTAATCTAGAATGTAAATGAGAAATGATCTAATGTTTGGTTGCAGATCTCTGGCATTCACTGGTGGTACAGGG
Pseudoroegneria_libanotica_3a    CAGTGCGGTGGCAACGTCGGCGACGTCGTCAACATCCCCATCCCACAGTGGGTGCGCGACGTCGGCGCCACCAACCCCGACATTTTCTACACCAACCGCGGCGGGACGAGGAACATCGAGTACCTCACCCTTGGAGTGGACGACCAGCCTCTCTTCCAGGGAAGAACTGCCGTCCAGGTTAGCTAAGCTAAATAACCATTCCAGCTCTCCTGCAT--------ATGTGGTGATTCAGATGACTGAGATGAGTCTTG--------GCAACACCA-TAGTT-GTGATTTT--GATAGGCCCAGTGTGCTCATGCTAGCAAAGCTTTGGTT-------------CTTCTTTGTGGCTGCCACAGATGTATGCTGATTACATGGCGAGCTTCAGGGAAAACATGAAAAAGTTCTTGGATGCCGGTACCATCGTGGACATTGAAGTAGGACTTGGCCCAGCTGGAGAGATGAGGTACCCATCCTATCCTCAGAGCCAGGGATGGGTCTTCCCAGGCATGGGAGAATTCATCGTGAGTGTTTTTTTTT---------GCCAAA---TACTCTTCTGTCCTTACAA-------------------------AA---TACTCCT----ATA--------------------------------------------------------------------------------------------------------------------------GTACATGTAACA--TGTGATGACCAAAGGCAGTTTAATCTTTGTTC-AAGTGATGATCTGCACTGA-AAAAGGTTCACCCAACGATAAAGTGATTCTGATCAAAAGCGATGCTTGGATAAAATGGCAATTTCAGATTATCA---------------------------------TGCTC--TTCTTTTGAGCAAAGTAT--CAGAAGTAAA-CATAAGACCAT----GGT-CCCACAGTTAAACGGCAAAAGCAGATGACATCAAATGTACAT--CCAGCTAAACAGACAGGC-CATGAACTAGAACGGATGTAAAA-TAATACCAAAACCA----GTAAAGACA--AAA-GGGCTC------------CAATTAA--CTGTTTT--AACTAAAACAAAAATAA-TCTGCAGTGCTATGATAAGTACCTGGAAGCAGACTTCAAAGCAGCAGCAGCAAAGGCTGGCCATCCTGAGTGGGAATTGCCTGACGATGCTGGAGAGTACAATGATACTCCCGAGAAAACCCAATTCTTCAAGGACAACGGAACATACCTCACCGAGAAGGGTAAGTTTTTCCTCTCATGGTACTCCAACAAACTGATCAAGCACGGTGACAAGATCTTGGACGAAGCAAACAAGGTCTTCTTGGGATGCAGAGTACAGCTGGCAATCAAAGTAAGCA-CCATCCTATAGATCTCAGTATATTATA--------------------------------------------------------------------------------------------------------------------------------------------------------------------GTAGACAAGATTAGAAAAATAGTGATTCGATT-----------------------GAGA-AGTTGTGCCTGATAAA----CAACAAAAAA--TGCACAAATTCACTCT-AAT-------------------GAATGAGGAAGTATATACAACTCAAATTGCTTAATCTAGAATGTAAATGAGAAATGATCTAATGTTTGGTTGCAGATCTCTGGCATTCACTGGTGGTACAGGG
Pseudoroegneria_spicata_1a   	 --------------------------------CATCCCCATCCCACAGTGGGTGCGCGACGTCGGCGCCACCGACCCCGACATTTTCTACACCAACCGCGGCGGGACGAGGAACATCGAGTACCTCACCCTTGGAGTGGACGACCAGCCTCTCTTCCAGGGAAGAACTGCCGTCCAGGTTAGCTAAGCTAAATCACCATTCCAGCTCTCCTGAAT--------ATGTGGTGATTCAGATGACTGAGATGAGTCTTG--------GCAACACCA-TAGTT-GTGATTTT--CATAGGCCCAGTGTGCTCATGCTAGCAAAGCTTTGATT-------------CTTCTTTGTGGCTGCCACAGATGTATGCTGATTACATGGCGAGCTTCAGGGAAAACATGAAAAAGTTCTTGGATGCCGGTACCATCGTGGACATTGAAGTTGGACTTGGCCCAGCTGGAGAGATGAGGTACCCATCCTATCCTCAGAGCCAGGGATGGGTCTTCCCAGGCATCGGAGAATTCATCGTGAGTGTTTTTTT-----------GCCAAA---TACTC---------------------------------------AA---TACTCTT------A---------------------------------------------------------------------------------------------------------------------------TACATGTAACC--TGTGATGACCAAAGGCAGTTTAATCTTTGTTC-AAGTGATGATCTGCACTGA-AAAAGGTTCACCCAACGATAAAGTAATTCTGATCAAAAGCGATGCTTGGATAAAATGGCAATTTCAGATTATCACTAC-TTATGGCTTTTTGAGTTTTGAGAGACCATGCTC--TTCTTTTGAGCAAAGTAT--CATAAGTAAA-CATAAGACCAT----GGT-CCCACAGTTAAACGGCAAAAGCAGATGACATCAAATGTACAT--CCAGCTAAACAGACAGGC-CATGAACTAGAACGGATGTAAAA-TAATACCATAACCA----GTAAAGACA--AAA-GGGCTC------------CAATTAA--CTGTTTT-TAACTAAAACAAAAATAA-TCTGCAGTGCTATGATAAGTACCTGGAAGCAGACTTCAAAGCAGCAGCAGCAAAGGCTGGCCATCCTGAGTGGGAATTGCCTGACGATGCTGGAGAGTACAATGATACTCCCGAGAAAACCCAATTCTTCAAGGACAACGGAACATACCTCACCGAGAAGGGGAAGTTTTTCCTCTCATGGTACTCCAACAAACTGATCAAGCACGGTGACAAGATCTTGGACGAAGCAAACAAGGTCTTCTTGGGATGCAGAGTACAGCTGGCAATCAAAGTAAGCA-CCATCCTATAGATCTCAGTATATTATACTCC---------------------------------------------------------------------------------------------------------------------------------------------------------------AGTAGACAAGATTAGAAATATAGTGATTCGATT-----------------------GAGA-AGTTGTGCCTGATAAA----CAACAAAAAA--TGCACAAATTCACTCT-AAT-------------------GAATGAGGAAGTATATACGACTCAAATTGCTTAATCCAGAATGTAAATGAGAAATGATCTAACGTTTGGTTGC------------------------------
Pseudoroegneria_spicata_2c  	 ------GGTGGCAACGTCGGCGACGTCGTCAACATCCCCATCCCACAGTGGGTGCGCGACGTCGGCGCCACCGACCCCGACATTTTCTACACCAACCGCGGCGGGACGAGGAACATCGAGTACCTCACCCTTGGAGTGGACGACCAGCCTCTCTTCCAGGGAAGAACTGCCGTCCAGGTTAGCTAAGCTAAATCACCATTCCAGCTCTCCTGAAT--------ATGTGGTGATTCAGATGACTGAGATGAGTCTTG--------GCAACACCA-TAGCT-GTGATTTT--CATAGGCCCAGTGTGCTCATGCTAGCAAAGCTTTGATT-------------CTTCTTTGTGGCTGCCACAGATGTATGCTGATTACATGGCGAGCTTCAGGGAAAACATGAAAAAGTTCTTGGATGCCGGTACCATCGTGGACATTGAAGTTGGACTTGGCCCAGCTGGAGAGATGAGGTACCCATCCTATCCTCAGAGCCAGGGATGGGTCTTCCCAGGCATCGGAGAATTCATCGTGAGTGTTTTTTT-----------GCCAAA---TACTC---------------------------------------AA---TACTCTT------A---------------------------------------------------------------------------------------------------------------------------TACATGTAACC--TGTGATGACCAAAGGCAGTTTAATCTTTGTTC-AAGTGATGATCTGCACTGA-AAAAGGTTCACCCAACGATAAAGTAATTCTGATCAAAAGCGATGCTTGGATAAAATGGCAATTTCAGATTATCACTAC-TTATGGCTTTTTGAGTTTTGAGAGACCATGCTC--TTCTTTTGAGCAAAGTAT--CATAAGTAAA-CATAAGACCAT----GGT-CCCACAGTTAAACGGCAAAAGCAGATGACATCAAATGTACAT--CCAGCTAAACAGACAGGC-CATGAACTAGAACGGATGTAAAA-TAATACCATAACCA----GTAAAGACA--AAA-GGGCTC------------CAATTAA--CTGTTTT-TAACTAAAACAAAAATAA-TCTGCAGTGCTATGATAAGTACCTGGAAGCAGACTTCAAAGCAGCAGCAGCAAAGGCTGGCCATCCTGAGTGGGAATTGCCTGACGATGCTGGAGAGTACAATGATACTCCCGAGAAAACCCAATTCTTCAAGGACAACGGAACATACCTCACCGAGAAGGGGAAGTTTTTCCTCTCATGGTACTCCAACAAACTGATCAAGCACGGTGACAAGATCTTGGACGAAGCAAACAAGGTCTTCTTGGGATGCAGAGTACAGCTGGCAATCAAAGTAAGCA-CCATCCTATAGATCTCAGTATATTATACTCC---------------------------------------------------------------------------------------------------------------------------------------------------------------AGTAGACAAGATTAGAAAAATAGTGATTCGATT-----------------------GAGA-AGTTGTGCCTGATAAA----CAACAAAAAA--TGCACAAATTCACTCT-AAT-------------------GAATGAGGAAGTATATACGACTCAAATTGCTTAATCCAGAATGTAAATGAGAAATGATCTAACGTTTGGTTGCAGATCTNTGGCATTCACTGGTGG-------
Pseudoroegneria_spicata_4a  	 CAGTGCGGTGGCAACGTCGGCGACGTCGTCAACATCCCCATCCCACAGTGGGTGCGCGACGTCGGCGCCACCGACCCCGACATTTTCTACACCAACCGCGGCGGGACGAGGAACATCGAGTACCTCACCCTTGGAGTGGACCACCAGCCTCTCTTCCAGGGAAGAACTGCCGTCCAGGTTAGCTAAGCTAAATCACCATTCCAGCTCTCCTGAAT--------ATGTGGTGATTCAGATGACTGAGATGAGTCTTG--------GCAACACCA-TAGTT-GTGATTTT--CATAGGCCCAGTGTGCTCATGCTAGCAAAGCTTTGATT-------------CTTCTTTGTGGCTGCCACAGATGTATGCTGATTACATGGCGAGCTTCAGGGAAAACATGAAAAAGTTCTTGGATGCCGGTACCATCGTGGACATTGAAGTTGGACTTGGCCCAGCTGGAGAGATGAGGTACCCATCCTATCCTCAGAGCCAGGGATGGGTCTTCCCAGGCATCGGAGAATTCATCGTGAGTGTTTTTTT-----------GCCAAA---TACTC---------------------------------------AA---TACTCTT------A---------------------------------------------------------------------------------------------------------------------------TACATGTAACC--TGTGATGACCAAAGGCAGTTTAATCTTTGTTC-AAGTGATGATCTGCACTGA-AAAAGGTTCACCCAACGATAAAGTAATTCTGATCAAAAGCGATGCTTGGATAAAATGGCAATTTCAGATTATCACTAC-TTATGGCTTTTTGAGTTTTGAGAGACCATGCTC--TTCTTTTGAGCAAAGTAT--CATAAGTAAA-CATAAGACCAT----GGT-CCCACAGTTAAACGGCAAAAGCAGATGACATCAAATGTACAT--CCAGCTAAACAGACAGGC-CATGAACTAGAACGGATGTAAAA-TAATACCATAACCA----GTAAAGACA--AAA-GGGCTC------------CAATTAA--CTGTTTT-TAACTAAAACAAAAATAA-TCTGCAGTGCTATGATAAGTACCTGGAAGCAGACTTCAAAGCAGCAGCAGCAAAGGCTGGCCACCCTGAGTGGGAATTGCCTGACGATGCTGGAGAGTACAATGATACTCCCGAGAAAACCCAATTCTTCAAGGACAACGGAACATACCTCACCGAGAAGGGGAAGTTTTTCCTCTCATGGTACTCCAACAAACTGATCAAGCACGGTGACAAGATCTTGGACGAAGCAAACAAGGTCTTCTTGGGATGCAGAGTACAGCTGGCAATCAAAGTAAGCA-CCATCCTATAGATCTCAGTATATTATACTCC---------------------------------------------------------------------------------------------------------------------------------------------------------------AGTAGACAAGATTAGAAAAATAGTGATTCGATT-----------------------GAGA-AGTTGTGCCTGATAAA----CAACAAAAAA--TGCACAAATTCACTCT-AAT-------------------GAATGAGGAAGTATATACGACTCAAATTGCTTAATCCAGAATGTAAATGAGACATGATCTAACGTTTGGTTGCAGATCTCTGGCATTCACTGGTGGTACAGGG
Pseudoroegneria_spicata_6b  	 -------GTGGCAACGTCGGCGACGTCGTCAACATCCCCATCCCACAGTGGGTGCGCGACGTCGGCGCCACCGACCCCGACATTTTCTACACCAACCGCGGCGGGACAAGGAACATCGAGTACCTCACCCTTGGAGTGGACGACCAGCCTCTCTTCCAGGGAAGAACTGCCGTCCAGGTTAGCTAAGCTAAATCACCATTCCAGCTCTCCTGAAT--------ATGTGGTGATTCAGATGACTGAGATGAGTCTTG--------GCAACACCA-TAGTT-GTGATTTT--CATAGGCCCAGTGTGCTCATGCTAGCAAAGCTTTGATT-------------CTTCTTTGTGGCTGCCACAGATGTATGCTGATTACATGGCGAGCTTCAGGGAAAACATGAAAAAGTTCTTGGATGCCGGTACCATCGTGGACATTGAAGTTGGACTTGGCCCAGCTGGAGAGATGAGGTACCCATCCTATCCTCAGAGCCAGGGATGGGTCTTCCCAGGCATCGGAGAATTCATCGTGAGTGTTTTTTT-----------GCCAAA---TACTC---------------------------------------AA---TACTCTT------A---------------------------------------------------------------------------------------------------------------------------TACATGTAACC--TGTGATGACCAAAGGCAGTTTAATCCTTGTTC-AAGTGATGATCTGCACTGA-AAAAGGTTCACCCAACGATAAAGTAATTCTGATCAAAAGCGATGCTTGGATAAAATGGCAATTTCAGATTATCACTAC-TTATGGCTTTTTGAGTTTTGAGAGACCATGCTC--TTCTTTTGAGCAAAGTAT--CATAAGTAAA-CATAAGACCAT----GGT-CCCACAGTTAAACGGCAAAAGCAGATGACATCAAATGTACAT--CCAGCTAAACAGACAGGC-CATGAACTAGAACGGATGTAAAA-TAATACCATAACCA----GTAAAGACA--AAA-GGGCTC------------CAATTAA--CTGTTTT-TAACTAAAACAAAAATAA-TCTGCAGTGCTATGATAAGTACCTGGAAGCAGACTTCAAAGCAGCAGCAGCAAAGGCTGGCCATCCTGAGTGGGAATTGCCTGACGATGCTGGAGAGTACAATGATACTCCCGAGAAAACCCAATTCTTCAAGGACAACGGAACATACCTCACCGAGAAGGGGAAGTTTTTCCTCTCATGGTACTCCAACAAACTGATCAAGCACGGTGACAAGATCTTGGACGAAGCAAACAAGGTCTTCTTGGGATGCAGAGTACAGCTGGCAATCAAAGTAAGCA-CCATCCTATAGATCTCAGTATATTATACTCC---------------------------------------------------------------------------------------------------------------------------------------------------------------AGTAGACAAGATTAGAAAAATAGTGATTCGATT-----------------------GAGA-AGTTGTGCCTGATAAA----CAACAAAAAA--TGCACAAATTCACTCT-AAT-------------------GAATGAGGAAGTATATACGACTCAAATCGCTTAATCCAGAATGTAAATGAGACATGATCTAACGTTTGGTTGCAGATCTCTGGCATTCACTGG----------
Pseudoroegneria_stipifolia_2a  	 CAGTGCGGTGGCAACGTCGGCGACGTCGTCAACATCCCCATCCCACAGTGGGTGCGCGACGTCGGCGCCACCGACCCCGACATTTTCTACACCAACCGCGGCGGGACGAGGAACATCGAGTACCTCACCCTTGGAGTGGACGACCAGCCTCTCTTCCAGGGAAGAACTGCCGTCCAGGTTAGCTAAGCTAAATCACCATTCCAGCTCTCCTGCAT--------ATGTGGTGATTCAGATGACTGAGATGAGTCTTG--------GCAACACCA-TAGTT-GTGATTTT--GATAGGCCCAGTGTGCTCATGCTAGCAAAGCTTTGATT-------------CTTCTTTGTGGCTGCCACAGATGTATGCTGATTACATGGCGAGCTTCAGGGAAAACATGAAAAAGTTCTTGGATGCCGGTACCATCGTGGACATTGGAGTGGGACTTGGCCCAGCTGGAGAGATGAGGTACCCATCCTATCCTCAGAGCCAGAGATGGGTCTTCCCAGGCATCGGAGAATTCATCGTGAGTGTTTTTTTT----------GCCAAA---TACTCTTCTGTTCTTACAA-------------------------AA---TACTCTT------A---------------------------------------------------------------------------------------------------------------------------TACATGTAACC--TGTGATGACCAAAGGCAGTTTAATCTTTGTTC-AAGTGATGATCTGCACTGA-AAAAGGTTCACCCAACGATAAAGTAATTCTGATCAAAAGCGATGCTTGGATAAAATGGCAATTTCAGATTATCACTAC-TTATGGCTTTTTGAGTTTTGAGAGACCATGCTC--TTCTTTTGAGCAAAGTAT--CAGAAGTAAA-CATAAGACCAT----GGT-CCCACAGTTAAACGGCAAAAGCAGATGACATCAAATGTACAT--CCAGCTAAACAGACAGGC-CATGAACTAGAACGGATGTAAA--TAATACCATAACCA----GTAAAGACA--AAA-GGGCTC------------CAGTTA---CTGTTTT--AACTAAAACAAAAATAA-TCTGCAGTGCTATGATAAGTACCTGGAAGCAGACTTCAAAGCAGCAGCAGCAAAGGCTGGCCATCCTGAGTGGGAATTGCCTGACGATGCTGGAGAGTACAACGATACTCCCGAGAAAACCCAATTCTTCAAGGACAACGGAACATACCTCACCGAGAAGGGGAAGTTTTTCCTCTCATGGTACTCCAACAAACTGATCAAGCACGGTGACAAGATCTTGGACGAAGCAAACAAGGTCTTCTTGGGATGCAGAGTACAGCTGGCAATCAAAGTAAGCA-CCATCCTATAGATCTCAGTATATTATA--------------------------------------------------------------------------------------------------------------------------------------------------------------------GTAGACAAGATTAGAAAAACAGTGATTCGATT-----------------------GAAA-AGTTGTGCCTGATAAA----CAACAAAAAA--TGCACAAATTCACTCT-AAT-------------------GAATGAGGAAGTATATACGACTCAAATTGCTTAATCTAGAATGTAAATGAGAAATGATCTAATGTTTGGTTGCAGATCTCTGGCATTCACTGGTGGTACAGGG
Pseudoroegneria_stipifolia_3a  	 CAGTGCCATGGCAACGTCGGCGACGTCGTCAACATCCCCATCCCACAGTGGGTGCGCGACGTCGGCGCCACCGACCCCGACATTTTCTACACCAACCGCGGCGGGACGAGGAACATCGAGTACCTCACCCTTGGAGTGGACGACCAGCCTCTCTTCTAGGGAAGAACTGCCGTCCAGGTTAGCTAAGCTAAATCACCATTCCAGCTCTCCTGCAT--------ATGTGGTGATTCAGATGACTCTGATGAGTCTTG--------GCAACACCA-TAGTT-GTGATTTT--GATAGGCCCAGTGTGCTCATGCTAGCAAAGCTTTGATT-------------CTTCTTTGTGGCTGCCACAGATGTATGCTGATTACATGGCGAGCTTCAGGGAAAACATGAAAAAGTTCTTGGATGCCGGTACCATCGTGGACATTGAAGTTGGACTTGGCCCAGCTGGAGAGATGAGGTACCCATCCTATCCTCAGAGCCAGGGATGGGTCTTCCCAGGCATCGGAGAATTCATCGTGAGTGTTTTTTT-----------GCCAAA---TACTCTTCTGTTCTTACAA-------------------------AA---TACTCTT------A---------------------------------------------------------------------------------------------------------------------------TACATGTAACC--TGTGATGACCAAAGGCAGTTTAATCTTTGTTC-AAGTGATGATCTGCACTGA-AAAAGGTTCACCCAACGATAAAGTAATTCTGATCAAAAGCGATGCTTGGATAAAATGGCAATTTCAGATTATCACTAC-TTATGGCTTTTTGAGTTTTGAGAGACCATGCTC--TTCTTTTGAGCAAAGTAT--CAGAAGTAAA-CATAAGACCAT----GGT-CCCACAGTTAAACGGCAAAAGCAGATGACATCAAATGTACAT--CCAGCTAAACAGACAGGC-CATGAACTAGAACGGATGTAAAA-TAATACCATAACCA----GTAAAGACA--AAA-GGGCTC------------CAGTTAA--CTGTTT---AACTAAA-CAAAAATAA-TCTGCAGTGCTATGATAAGTACCTGGAAGCAGACTTCAAAGCAGCAGCAGCAAAGGCTGGCCATCCTGAGTGGGAATTGCCTGACGATGCTGGAGAGTACAACGATACTCCCGAGAAAACCCAATTCTTCAAGGACAACGGAACATACCTCACCGAGAAGGGGAAGTTTTTCCTCTCATGGTACTCCAACAAACTGATCAAGCACGGTGACAAGATCTTGGACGAAGCAAACAAGGTCTTCTTGGGATGCAGAGTACAGCTGGCAATCAAAGTAAGCA-CCATCCTATAGATCTCAGTATATTATA--------------------------------------------------------------------------------------------------------------------------------------------------------------------GTAGACANGATTAGAAAAACAGTGATTCGATT-----------------------GAAA-AGTTGTGCCTGATAAA----CAACAAAAAA--TGCACAAATTCACTCT-AAT-------------------GAATGAGGAAGTATATACGACTCAAATTGCTTAATCTAGAATGTAAATGAGAAATGATCTAATGTTTGGTTGCAGATCTNTGGCATTCACTGGTGGTACAGGG
Pseudoroegneria_strigosa_aeg_2b  CAGTGCGGTGGCAACGTCGGCGACGTCGTCAACATCCCCATCCCACAGTGGGTGCGCGACGCCGGCGCCACCGACCCCGACATTTTCTACACCAACCGCGGCGGGACGAGGAACATCGAGTACCTCACCCTTGGAGTGGACGACCAGCCTCTCTTCCAGGGAAGAACTGCCGTCCAGGTTAGCTAAGCTAAATCACCATTCCAGCTCTCCTGCAT--------ATGTGGTGATTCAGATGACTGAGATGAGTCTTG--------GCAACACCA-TAGTT-GTGATTTT--GATAGGCCCAGTGTGCTCATGCTAGCAAAGCTTTGATT-------------CTTCTTTGTGGCTGCCACAGATGTATGCTGATTACATGGCGAGCTTCAGGGAAAACATGAAAAAGTTCTTGGATGCCGGTACCATCGTGGACATTGAAGTGGGACTTGGCCCAGCTGGAGAGATGAGGTACCCATCCTATCCTCAGAGCCAGGGATGGGTCTTCCCAGGCATCGGAGAATTCATCGTGAGTGTTTTTTT-----------GCCAAA---TACTCTTCTGTTCTTACAA-------------------------AA---TACTCTT------A---------------------------------------------------------------------------------------------------------------------------TACATGTAACC--TGTGATGACCAAAGGCAGTTTAATCTTTGTTC-AAGTGATGATCTGCACTGA-AAAAGGTTCACCCAACGATAAAGTAATTCTGATCAAAAGCGATGCTTGGATAAAATGGCAATTTCAGATTATCACTAC-TTATGGCTTTTTGAGTTTTGAGAGACCATGCTC--TTCTTTTGAGCAAAGTAT--CATAAGTAAA-CATAAGACCAT----GGT-CCCACAGTTAAACGGCAAAAGCAGATGACATCAAATGTACAT--CCAGCTAAACAGACAGGC-CATGAACTAGAACGGATGTAAAA-TAATACCATAACCA----GTAAAGACA--AAA-GGGCTC------------CAATTAA--CTGTCTT--AACTAAAACAAAAATAA-TCTGCAGTGCTATGATAAGTACCTGGAAGCAGACTTCAAAGCAGCAGCAGCAAAGGCTGGCCATCCTGAGTGGGAATTGCCTGACGATGCTGGAGAGTACAATGATACTCCCGAGAAAACCCAATTCTTCAAGGACAACGGAACATACCTCACCGAGAAGGGGAAGTTTTTCCTCTCATGGTACTCCAACAAACTGATCAAGCACGGTGACAAGATCTTGGACGAAGCAAACAAGGTCTTCTTGGGATGCAGAGTACAGCTGGCAATCAAAGTAAGCA-CCATCCTATAGATCTCAGTATATTATACTCC---------------------------------------------------------------------------------------------------------------------------------------------------------------AGTAGACAAGATTAGAAAAATAGTGATTCGATT-----------------------G----AGTTGTGCCTGATAAA----CAACAAAAAA--TGCACAAACTCACTCT-AACATA-GAGTACAAGCTTAAGGAAAGAGGAAGTATATACGACTCGCATTGCTTAATCTAGAATGTAAATGAGACATGATCCAATGTTTGGTTGCAGATCTCTGGCATTCACTGGTGG-------
Pseudoroegneria_tauri_1a         CAGTGCGGTGGCAACGTCGGCGACGTCGTCAACATCCCCATCCCACAGTGGGTGCGCGACGTCGGCGCCACCAACCCCGACATTTTCTACACCAACCGCGGCGGGACGAGGAACATCGAGTACCTCACCCTTGGAGTGGACGACCAGCCTCTCTTCCAGGGAAGAACTGCCGTCCAGGTTAGCTAAGCTAAATAACCATTCCAGCTCTCCTGCAT--------ATGTGGTGATTCAGATGACTGAGATGAGTCTTG--------GCAACACCA-TAGTT-GTGATTTT--GATAGGCCCAGTGTGCTCATGCTAGCAAAGCTTTGGTT-------------CTTCTTTGTGGCTGCCACAGATGTATGCTGATTACATGGCGAGCTTCAGGGAAAACATGAAAAAGTTCTTGGATGCCGGTACCATCGTGGACATTGAAGTGGGACTTGGCCCAGCTGGAGAGATGAGGTACCCATCCTATCCTCAGAGCCAGGGATGGGTCTTCCCAGGCATCGGAGAATTCATCGTGAGTGTTTTTTTTT---------GCCAAA---TACTCTTCTGTCCTTACAA-------------------------AA---TACTCCT----ATA--------------------------------------------------------------------------------------------------------------------------GTACATGTAACA--TGTGATGACCAAAGGCAGTTTAATCTTTGTTC-AAGTGATGATCTGCACTGA-AAAAGGTTCACCCAACGATAAAGTGATTCTGATCAAAAGCGATGCTTGGATAAAATGGCAATTTCAGATTATCA---------------------------------TGCTC--TTCTTTTGAGCAAAGTAT--CAGAAGTAAA-CATAAGACCAT----GGT-CCCACAGTTAAACGGCAAAAGCAGATGACATCAAATGTACAT--CCAGCTAAACAGACAGGC-CATGAACTAGAACGGATGTAAAA-TAATACCAAAACCA----GTAAAGACA--AAA-GGGCTC------------CAATTAA--CTGTTTT--AACTAAAACAAAAATAA-TCTGCAGTGCTATGATAAGTACCTGGAAGCAGACTTCAAAGCAGCAGCAGCAAAGGCTGGCCATCCTGAGTGGGAATTGCCTGACGATGCTGGAGAGTACAATGATACTCCCGAGAAAACCCGATTCTTCAAGGACAACGGAACATACCTCACCGAGAAGGGTAAGTTTTTCCTCTCATGGTACTCCAACAAACTGATCAAGCACGGTGACAAGATCTTGGACGAAGCAAACAAGGTCTTCTTGGGATGCAGAGTACAGCTGGCAATCAAAGTAAGCA-CCATCCTATAGATCTCAGTATATTATA--------------------------------------------------------------------------------------------------------------------------------------------------------------------GTAGACAAGATTAGAAAAATAGTGATTCGATT-----------------------GAGA-AGTTGTGCCTGATAAA----CAACAAAAAA--TGCACAAATTCACTCT-AAT-------------------GAATGAGGAAGTATATACAACTCAAATTGCTTAATCTAGAATGTAAATG------------------------------------------------------
Elymus_abolinii_1b [St]          CAGTGCGGTGGCAACGTCGGCGACGTCGTCAACATCCCCATCCCACAGTGGGTGCGCGACGTCGGCGCCACCGACCCCGACATTTTCTACACCAACCGCGGCGGGACGAGGAACATCGAGTACCTCACCCTTGGAGTGGACGACCAGCCTCTCTTCCAGGGAAGAACTGTCGTCCAGGTTAGCTAAGCTAAATCACCATTCCAGCTCTCCTGCAT--------ATGTGGTGATTCAGATGACTGAGATGAGTCTTG--------GCAACACCA-TAGTT-GTGATTTT--GATAGGCCCAGTGTGCTCACGCTAGCAAAGCTTTGATT-------------CTTCTTTGTGGCTGCCACAGATGTATGCTGATTACATGGCGAGCTTCAGGGAAAACATGAAAAAGTTCTTGGATGCCGGTACCATCGTGGACATTGAAGTGGGACTTGGCCCAGCTGGAGAGATGAGGTACCCATCCTATCCTCAGAGCCAGGGATGGGTCTTCCCAGGCATCGGAGAATTCATTGTGAGTG------------------GCCAAA---TACTCTTCTGTTCTTACAA-------------------------AA---TACTCT-----------------------------------------------------------------------------------------------------------------------------------TACATGTAACC--TGTGATGACCAAAGGCAGTTTAATCTTTGTTC-AAGTGATGATCTGCACTGA-AAAAGGTTCACCCAACGATAAAGTAATTCTGATCAAAAGCGATGCTTGGATAAAATGGCAATTTCAGATTATCACTAC-TTATGGCTTTTTGAGTTTTGAGAGACCATGCTC--TTCTTTTGAGCAAAGTAT--CATAAGTAAA-CATAAGACCAT----GGT-CCCACAGTTAAACGGCAAAAGCAGATGACATCAAATGTACAT--CCAGCTAAACAGACAGGC-CATGAACTAGAACGGATGTAAAA-TAATACCATAACCA----GTAAAGACA--AAA-GGGCCC------------CAATTAA--CTGTTTT--AACTAAAACAAAAATAA-TCTGCAGTGCTATGATAAGTACCTGGAAGCAGACTTCAAAGCAGCAGCAGCAAAGGCTGGCCATCCTGAGTGGGAATTGCCTGACGATGCTGGAGAGTACAATGATACTCCCGAGAAAACCCAATTCTTCAAGGAGAACGGAACATACCTCACCGAGAAGGGGAAGTTTTTCCTCTCATGGTACTCCAACAAACTGATCAAGCACGGTGACAAGATCTTGGACGAAGCAAACAAGGTCTTCTTGGGATGCAGAGTACAGCTGGCAATCAAAGTAAGCA-CCATCCTATAGATCTCAGTATAATATAGACA-----------------------------------------------------------------------------------------------------------------------------------------------------------------------AGATTAGAAAAATAGTGATTCGATT-----------------------GAGA-AGTTGTGCCGGATAAA----CAACAAAAAA--TGCACAAATTCACTCT-AAT-------------------GAATGAGGAAGTATATACGACTCAAATTGCTTAATCCAGAATGTAAATGAGAAATGATCTAACGTTTGGTTGCAGATCTCTGGCATTCACTGGTGGTACAGGG
Elymus_abolinii_2a [St]          CAGTGCGGTGGCAACGTCGGCGACGTCGTCAACATCCCCATCCCACAGTGGGTGCGCGACGTCGGCGCCACCGACCCCGACATTTTCTACACCAACCGCGGCGGGACGAGGAACATCGAGTACCTCACCCTTGGAGTGGACGACCAGCCTCTCTTCCAGGGAAGAACTGTCGTCCAGGTTAGCTAAGCTAAATCACCATTCCAGCTCTCCTGCAT--------ATGTGGTGATTCAGATGACTGAGATGAGTCTTG--------GCAACACCA-TAGTT-GTGATTTT--GATAGGCCCGGTGTGCTCACGCTAGCAAAGCTTTGATT-------------CTTCTTTGTGGCTGCCACAGATGTATGCTGATTACATGGCGAGCTTCAGGGAAAACATGAAAAAGTTCTTGGATGCCGGTACCATCGTGGACATTGAAGTGGGACTTGGCCCAGCTGGAGAGATGAGGTACCCATCCTATCCTCAGAGCCAGGGATGGGTCTTCCCAGGCATCGGAGAATTCATTGTGAGTG------------------GCCAAA---TACTCTTCTGTTCTTACAA-------------------------AA---TACTCT-----------------------------------------------------------------------------------------------------------------------------------TACATGTAACC--TGTGATGACCAAAGGCAGTTTAATCTTTGTTC-AAGTGATGATCTGCACTGA-AAAAGGTTCGCCCAACGATAAAGTAATTCTGATCAAAAGCGATGCTTGGATAAAATGGCAATTTCAGATTATCACTAC-TTATGGCTTTTTGAGTTTTGAGAGACCATGCTC--TTCTTTTGAGCAAAGTAT--CATAAGTAAA-CATAAGACCAT----GGT-CCCACAGTTAAACGGCAAAAGCAGATGACATCAAATGTACAT--CCAGCTAAACAGACAGGC-CATGAACTAGAACGGATGTAAAA-TAATACCATAACCA----GTAAAGACA--AAA-GGGCTC------------CAATTAA--CTGTTTT--AACTAAAACAAAAATAA-TCTGCAGTGCTATGATAAGTACCTGGAAGCAGACTTCAAAGCAGCAGCAGCAAAGGCTGGCCATCCTGAGTGGGAATTGCCTGACGATGCTGGAGAGTACAATGATACTCCCGAGAAAACCCAATTCTTCAAGGACAACGGAACATACCTCACCGAGAAGGGGAAGTTTTTCCTCTCATGGTACTCCAACAAACTGATCAAGCACGGTGACAAGATCTTGGACGAAGCAAACAAGGTCTTCTTGGGATGCAGAGTACAGCTGGCAATCAAAGTAGGCA-CCATCCTATAGATCTCAGTATAATATAGACA-----------------------------------------------------------------------------------------------------------------------------------------------------------------------AGATTAGAAAAATAGTGATTCGATT-----------------------GAGA-AGTTGTGCCGGATAAA----CAACAAAAAA--TGCACAAATTCACTCT-AAT-------------------GAATGAGGAAGTATATACGACTCAAATTGCTTAATCCAGAATGTAAATGAGAAATGATCTAACGTTTGGTTGCAGATCTCTGGCATTCACTGGTGGTACAGGG
Elymus_antiquus_1a [St]          CAGTGCGGTGGCAACGTCGGCGACGTCGTCAACATCCCCATCCCACAGTGGGTGCGCGACGTCGGCGCCACCGACCCCGACATTTTCTACACCAACCGCGGCGGGACGAGGAACATCGAGTACCTCACCCTTGGAGTGGACGACCAGCCTCTCTTCCAGGGAAGAACTGCCGTCCAGGTTAGCTAAGCTAAATCACCATTCCAGCTCTCCTGAAT--------ATGTGGTGATTCAGATGACTGAGATGAGTCTTG--------GCAACACCA-TAGTT-GTGATTTT--GATAGGCCCAGTGTGCTCATGCTAGCAAAGCTTTGATT-------------CTTCTTTGTGGCTGCCACAGATGTATGCTGATTACATGGCGAGCTTCAGGGAAAACATGAAAAAGTTCTTGGATGCCGGTACCATCGTGGACATTGAAGTTGGACTTGGCCCAGCTGGAGAGATGAGGTACCCATCCTATCCTCAGAGCCAGGGATGGGTCTTCCCAGGCATCGGAGAATTCATCGTGAGTG------------------GCCAAA---TACTCTTCTGTTCTTACAA-------------------------AA---TACTCT-----------------------------------------------------------------------------------------------------------------------------------TACATGTAACC--TGTGATGACCAAAGGCAGTTTAATCTTTGTTC-AAGTGATGATCTGCACTGA-AAAAGGTTCACCCAACGATAAAGTAATTCTGATCAAAAGCGATGCTTGGATAAAATGGCAATTTCAGATTATCACTAC-TTATGGCTTTTTGAGTTTTGAGAGACCATGCTC--TTCTTTTGAGCAAAGTAT--CATAAGTAAA-CATAAGACCAT----GGT-CCCACAGTTAAACGGCAAAAGCAGATGACATCAAATGTACAT--CCAGCTAAACAGACAGGC-CATGAACTAGAACGGATGTAAAA-TAATACCATAACCA----GTAAAGACA--AAA-GGGCTC------------CAATTAA--CTGTTTTT-AACTAAAACAAAAATAA-TCTGCAGTGCTATGATAAGTACCTGGAAGCAGACTTCAAAGCAGCAGGAGCAAAGGCTGGCCATCCTGAGTGGGAATTGCCTAACGATGCTGGAGAGTACAATGATACTCCCGAGAAAACCCAATTCTTCAAGGACAACGGAACATACCTCACCGAGAAGGGGAAGTTTTTCCTCTCATGGTACTCCAACAAACTGATCAAGCACGGTGACAAGATCTTGGACGGAGCAAACAAGGTCTTCTTGGGATGCAGAGTACAGCTGGCAATCAAAGTAAGCA-CCATCCTATAGATCTCAGTATATTATAGACA-----------------------------------------------------------------------------------------------------------------------------------------------------------------------AGATTAGAAAAATAGTGATTCGATT-----------------------GAGA-AGTTGTGCCTGATAAA----CAACAAAAAA--TGCACAAATTCACTCT-AAT-------------------GAATGAGGAAGTATATACGACTCAAATTGCTTAATCCAGAATGTAAATGAGAAATGATCTAACGTTTGGTTGCAGATCTCTGGCATTCACTGGTGGTACAGGG
Elymus_antiquus_2a [St]          CAGTGCGGTGGCAACGTCGGCGACGTCGTCAACATCCCCATCCCACAGTGGGTGCGCGACGTCGGCGCCACCGACCCCGACATTTTCTACACCAACCGCGGCGGGACGAGGAACATCGAGTACCTCACCCTTGGAGTGGACGACCAGCCTCTCTTCCAGGGAAGAACTGCCGTCCAGGTTAGCTAAGCTAAATCACCATTCCAGCTCTCCTGAAT--------ATGTGGTGATTCAGATGACTGAGATGAGTCTTG--------GCAACACCA-TAGTT-GTGATTTT--GATAGGCCCAGTGTGCTCATGCTAGCAAAGCTTTGATT-------------CTTCTTTGTGGCTGCCACAGATGTATGCTGATTACATGGCGAGCTTCAGGGAAAACATGAAAAAGTTCTTGGATGCCGGTACCATCGTGGACATTGAAGTTGGACTTGGCCCAGCTGGAGAGATGAGGTACCCATCCTATCCTCAGAGCCAGGGATGGGTCTTCCCAGGCATCGGAGAATTCATCGTGAGTG------------------GCCAAA---TACTCTTCCGTTCTTACAA-------------------------AA---TACTCT-----------------------------------------------------------------------------------------------------------------------------------TACATGTAACC--TGTGATGACCAAAGGCAGTTTAATCTTTGTTC-AAGTGATGATCTGCACTGA-AAAAGGTTCACCCAACGATAAAGTAATTCTGATCAAAAGCGATGCTTGGATAAAATGGCAATTTCAGATTATCACTAC-TTAAGGCTTTTTGAGTTTTGAGAGACCATGCTC--TTCTTTTGAGCAAAGTAT--CATAAGTAAA-CATAAGACCAT----GGT-CCCACAGTTAAACGGCAAAAGCAGATGACATCAAATGTACAT--CCAGCTAAACAGACAGGC-CATGAACTAGAACGGATGTAAAA-TAATACCGTAACCA----GTAAAGACA--AAA-GGGCTC------------CAATTAA--CTGTTTTT-AACTAAAACAAAAATAA-TCTGCAGTGCTATGATAAGTACCTGGAAGCAGACTTCAAAGCAGCAGCAGCAAAGGCTGGCCATCCTGAGTGGGAATTGCCTAACGATGCTGGAGAGTACAATGATACTCCCGAGAAAACCCAATTCTTCAAGGACAACGGAACATACCTCACCGAGAAGGGGAAGTTTTTCCTCTCATGGTACTCCAACAAACTGATCAAGCACGGTGACAAGATCTTGGACGAGGCAAACAAGGTCTTCTTGGGATGCAGAGTACAGCTGGCAATCAAAGTAAGCA-CCATCCTATAGATCTCAGTATATTATAGACA-----------------------------------------------------------------------------------------------------------------------------------------------------------------------AGATTAGAAAAATAGTGATTCGATT-----------------------GAGA-AGTTGTGCCTGATAAA----CAACGAAAAA--TGCACAAATTCACTCT-AAT-------------------GAATGAGGAAGTATATACGACTCAAATTGCTTAATCCAGAATGTAAATGAGAAATGATCTAACGTTTGGTTGCAGATCTCTGGCATTCACTGGTGGTACAGGG
Elymus_antiquus_3a [St]          CAGTGCGGTGGCAACGTCGGCGACGTCGTCAACATCCCCATCCCACAGTGGGTGCGCGACGTCGGCGCCACCGACCCCGACATTTTCTACACCAACCGCGGCGGGACGAGGAACATCGAGTACCTCACCCTTGGAGTGGACGACCAGCCTCTCTTCCAGGGAAGAACTGCCGTCCAGGTTAGCTAAGCTAAATCACCATTCCAGCTCTCCTGAAT--------ATGTGGTGATTCAGATGACTGAGATGAGTCTTG--------GCAACACCA-TAGTT-GTGATTTT--GATAGGCCCAGTGTGCTCATGCTAGCAAAGCTTTGATT-------------CTTCTTTGTGGCTGCCACAGATGTATGCTGATTACATGGCGAGCTTCAGGGAAAACATGAAAAAGTTCTTGGATGCCGGTACCATCGTGGACATTGAAGTTGGACTTGGCCCAGCTGGAGAGATGAGGTACCCATCCTATCCTCAGAGCCAGGGATGGGTCTTCCCAGGCATCGGAGAATTCATCGTGAGGG------------------GCCAAA---TACTCTTCTGTTCTTACAA-------------------------AA---TACTCT-----------------------------------------------------------------------------------------------------------------------------------TACATGTAACC--TGTGATGACCAAAGGCAGTTTAATCTTTGTTC-AAGTGATGATCTGCACTGA-AAAAGGTTCACCCAACGATAAAGTAATTCTGATCAAAAGCGATGCTTGGATAAAATGGCAATTTCAGATTATCACTAC-TTATGGCTTTTTGAGTTTTGAGAGACCATGCTC--TTCTTTTGAGCAAAGTAT--CATAAGTAAA-CATAAGACCAT----GGT-CCCACAGTTAAACGGCAAAAGCAGATGACATCAAATGTACAT--CCAGCTAA-CAGACAGGC-CATGAACTAGAACGGATGTAAAA-TAATACCATAACCA----GTAAAGACA--AAA-GGGCTC------------CAATTAA--CTGTTTTT-AACTAAAACAAAAATAA-TCTGCAGTGCTATGATAAGTACCTGGAAGCAGACTTCAAAGCAGCAGCAGCAAAGGCTGGCCATCCTGAGTGGGAGTTGCCTAACGATGCTGGAGAGTACAATGATACTCCCGAGAAAACCCAATTCTTCAAGGACAACGGAACATACCTCACCGAGAAGGGGAAGTTTTTCCTCTCATGGTACTCCAACAAACTGATCAAGCACGGTGACAAGATCTTGGACGAAGCAAACAAGGTCTTCTTGGGATGCAGAGTACAGCTGGCAATCAAAGTAAGCA-CCATCCTATAGATCTCAGTATATTATAGACA-----------------------------------------------------------------------------------------------------------------------------------------------------------------------AGATTAGAAAAATAGTGATTCGATT-----------------------GAGA-AGTTGTGCCTGATAAA----CAACAAAAAA--TGCACAAATTCACTCT-AAT-------------------GAATGAGGAAGTATATACGACTCAAATTGCTTAATCCAGAATGTAAATGAGAAATGATCTAACGTTTGGTTGCAGATCTCTGGCATTCACTGGTGGTACAGGG
Elymus_antiquus_4d [St]          CAGTGCGGTGGCAACGTCGGCGACGTCGTCAACATCCCCATCCCACAGTGGGTGCGCGACGTCGGCGCCACCGACCCCGACATTTTCTACACCAACCGCGGCGGGACGAGGAACATCGAGTACCTCACCCTTGGAGTGGACGACCAGCCTCTCTTCCAGGGAAGAACTGCCGTCCAGGTTAGCTAAGCTAAATCACCATTCCAGCTCTCCTGAAT--------ATGTGGTGATTCAGATGACTGAGATGAGTCTTG--------GCAACACCA-TAGTT-GTGATTTT--GATAGGCCCAGTGTGCTCATGCTAGCAAAGCTTTGATT-------------CTTCTTTGTGGCTGCCACAGATGTATGCTGATTACATGGCGAGCTTCAGGGAAAACATGAAAAAGTTCTTGGATGCCGGTACCATCGTGGACATTGAAGTTGGACTTGGCCCAGCCGGAGAGATGAGGTACCCATCCTATCCTCAGAGCCAGGGATGGGTCTTCCCAGGCATCGGAGAATTCATCGTGAGTG------------------GCCAAA---TACTCTTCTGTTCTTACAA-------------------------AA---TACTCT-----------------------------------------------------------------------------------------------------------------------------------TACATGTAACC--TGTGATGACCAAAGGCAGTTTAATCTTTGTTC-AAGTGATGATCTGCACTGA-AAAAGGTTCACCCAACGATAAAGTAATTCTGATCAAAAGCGATGCTTGGATAAAATGGCAATTTCAGATTATCACTAC-TTATGGCTTTTTGAGTTTTGAGAGACCATGCTC--TTCTTTTGAGCAAAGTAT--CATAAGTAAA-CATAAGACCAT----GGT-CCCACAGTTAAACGGCAAAAGCAGATGACATCAAATGTACAT--CCAGCTAAGCAGACAGGC-CATGAACTAGAACGGATGTAAAA-TAATACCATAACCA----GTAAAGACA--AAA-GGGCTC------------CAATTAA--CTGTTTTT-AACTAAAACAAAAATAA-TCTGCAGTGCTATGATAAGTACCTGGAAGCAGACTTCAAAGCAGCAGCAGCAAAGGCTGGCCATCCTGAGTGGGAATTGCCTAACGATGCTGGAGAGTACAATGATACTCCCGAGAAAACCCAATTCTTCAAGGACAACGGAACATACCTCACCGAGAAGGGGAAGTTTTTCCTCTCATGGTACTCCAACAAACTGATCAAGCACGGTGACAAGATCTTGGACGAAGCAAACAAGGTCTTCTTGGGATGCAGAGTACAGCCGGCAATCAAAGTAAGCA-CCATCCTATAGATCTCAGTATATTATAGACA-----------------------------------------------------------------------------------------------------------------------------------------------------------------------AGATTAGAAAAATAGTGATTCGATT-----------------------GAGA-AGTTGTGCCTGATAAA----CAACAAAAAA--TGCACAAATTCACTCT-AAT-------------------GAATGAGGAAGTATATACGACTCAAATTGCTTAATCCAGAATGTAAATGAGAAATGATCTAACGTTTGGTTGCAGATCTCTGGCATTCACTGGTGGTACAGGG
Elymus_brachyaristatus_1b_Eur 	 CAGTGCGGTGGCAACGTCGGCGACGTCGTCAACATCCCCATCCCACAGTGGGTGCGCGACGCCGGCGCCACCGACCCCGACATTTTCTACACCAACCGCGGCGGGACGAGGAACATCGAGTACCTCACCCTTGGAGTGGACGACCAGCCTCTCTTCCAGGGAAGAACTGCCGTCCAGGTTAGCTAAGCTAAATCACCATTCCAGCTCTCCTGCAT--------ATGTGGTGATTCAGATGACTGAGATGAGTCTTG--------GCAACACCA-TAGTT-GTGATTTT--GATAGGCCCAGTGTGCTCATGCTAACAAAGCTTTGATT-------------CTTCTTTGTGGCTGCCACAGATGTATGCTGATTACATTGCGAGCTTCAGGGAAAACATGAAAAAGTTCTTGGATGCCGGTACTATCGTGGACATTGAAGTGGGACTTGGCCCAGCTGGAGAGATGAGGTACCCATCCTATCCTCAGAGCCAGGGATGGGTCTTCCCAGGCATCGGAGAATTCATCGTGAGTGTTTTTTT-----------GCCAAA---TACTCTTCTGTTCTTACAA-------------------------AA---TACTCTT------A---------------------------------------------------------------------------------------------------------------------------TACATGTAACC--TGTGATGACCAAAGGCAGTTTAATCTTTGTTC-AAGTGATGATCTGCACTGA-AAAAGGTTCACCCAACGATAAAGTAATTCTGATCAAAAGCGATGCTTGGATAAAATGGCAATTTCAGATTATCACTAC-TTATGGCTTTTTGAGTTTTGAGAGACCATGCTC--TTCTTTTGAGCAAAGTAT--CATAAGTAAA-CATAAGACCAT----GGT-CCCACAGTTAAACGGCAAAAGCAGATGACATCAAATGTACAT--CCAGCTAAACAGACAGGC-CATGAACTAGAACGGATGTAAAA-TAATACCATAACCA----GTAAAGACA--AAA-GGGCTC------------CAATTAA--CTGTTTT--AACTAAAACAAAAATAA-TCTGCAGTGCTATGATAAGTACCTGGAAGCAGACTTCAAAGCAGCAGCAGCAAAGGCTGGCCATCCTGAGTGGGAATTGCCTGACGATGCTGGAGAGTACAATGATACTCCCGAGAAAGCCCAATTCTTCAAGGACAACGGAACATACCTCACCGAGAAGGGGAAGTTTTTCCTCTCATGGTACTCCAACAAACTGATCAAGCACGGTGACAAGATCTTGGAAGAAGCAAACAAGGTCTTCTTGGGATGCAGAGTACAGCTGGCAATCAAAGTAAGCA-CCATCCTATAGATCTCAGTATATTATACTCC---------------------------------------------------------------------------------------------------------------------------------------------------------------AGTAGACAAGATTAGAAAAATAGTGATTCGATT-----------------------GAGA-AGTTGTGCCGGATAAA----CAACAAAAAA--TGCACAAATTCACTCT-AAT-------------------GAATGAGGAAGTATATACGACTCAAATTGCTTAATCCAGAATGTAAATGAGAAATGATCTAACGTTTGGTTGCAGATCTC-----------------------
Elymus_canadensis_4a_NA          CAGTGCGGTGGCAACGTCGGCGACGTCGTCAACATCCCCATCCCACAGTGGGTGCGCGACGCCGGCGCCACCGACCCCGACATTTTCTACACCAACCGCGGCGGGACGAGGAACATCGAGTACCTCACCCTTGGAGTGGACGACCAGCCTCTCTTCCAGGGAAGAACTGCCGTCCAGGTTGGCTAAGCTAAATCACCATTCCAGCTCTCCTGCAT--------ATGTGGTGATTCAGATGACTGAGATGAGTCTTG--------GCAACACCA-TAGTT-GTGATTTT--GATAGGCCCAGTGTGCTCATGCTAGCAAAGCTTTGATT-------------CTTCTTTGTGGCTGCCACAGATGTATGCTGATTACATGGCGAGCTTCAGGGAAAACATGAAAAAATTCTTGGATGCCAGTACCATCGTGGACATTGAAGTGGGACTTGGCCCAGCTGGAGAGATGAGGTACCCATCCTATCCTCAGAGCCAGGGATGGGTCTTCCCAGGCATCGGAGAATTCATCGTGAGTGTTTTTTT-----------GCCAAA---TACTCTTCTGTTCTTACAA-------------------------AA---TACTCTT------A---------------------------------------------------------------------------------------------------------------------------TACATGTAACC--TGTGATGACCAAAGGCAGTTTAATCTTTGTTC-AAGTGATGATCTGCACTGA-AAAAGGTTCACCCAACGATAAAGTAATTCTGATCAAAAGCGATGCTTGGATAAAATGGCAATTTCAGATTATCACTAC-TTATGGCTTTTTGTGTTTTGAGAGACCATGCTC--TTCTTTTGAGCAAAGTAT--CATAAGTAAA-CATAAGACCAT----GGT-CCCACAGTTAAACGGCAAAAGCAGATGACATCAAATGTACAT--CCAGCTAAACAGACAGGC-CATGAACTAGAACGGACGTAAAA-TAATACCATAACCA----GTAAAGACA--AAA-GGGCTC------------CAATTAA--CTGTTTT--AACTAAAACAAAAATAA-TCTGCAGTGCTATGATAAGTACCTGGAAGCAGACTTCAAAGCAGCAGCAGCAAAGGCTGGCCATCCTGAGTGGGAATTGCCTGACGATGCTGGAGAGTACAATGATACTCCCGAGAAAACCCAATTCTTCAAGGACAACGGAACATACCTCACCGAGAAGGGGAAGTTTTTCCTCTCATGGTACTCCAACAAACTGATCAAGCACGGTGACAAGATCTTGGACGAAGCAAACAAGGTCTTCTTGGGATGCAGAGTACAGCTGGCAATCAAAGTAAGCA-CCATCCTATAGATCTCAGTATATTATACTCC---------------------------------------------------------------------------------------------------------------------------------------------------------------AGTAGACAAGATTAGAAAAATAGTGATTCGATT-----------------------GAGA-AGTTGTGCCAGATAAA----CAACAAAAAA--TGCACAAATTCACTCT-AAT-------------------GAATGAGGAAGTATATACGACTCAAATTGCTTAATCCAGAATGTAAATGAGAAATGATCTAACGTTTGGTTGCAGATCTCTGGCATTCACTGGTGGTACAGGG
Elymus_caninus_1a_Eur   [Stpar]  -------------------------------------------------------------------------------------------------------------------------------------------------------------------------------------------------CACCATTCCAGCTCTCCTGCAT--------ATGTGGTGATTCAGATGACTGAGATGAGTCTTG--------GCAACACCA-TAGTT-GTGATTTT--GATAGGCCCAGTGTGCTCATGCTAGCAAAGCTTTGATT-------------CTTCTTTGTGGCTGCCACAGATGTATGCTGATTACATGGCGAGCTTCAGGGAAAACATGAAAAAGTTCTTGGATGCCGGTACTATCGTGGACATTGAAGTGGGACTTGGCCCAGCTGGAGAGATGAGGTACCCATCCTATCCTCAGAGCCAGGGATGGGTCTTCCCAGGCATCGGAGAATTCATCGTGAGTGTTTTTTT-----------GCCAAA---TACTCTTCTGTTCTTACAA-------------------------AA---TACTCTT------A---------------------------------------------------------------------------------------------------------------------------TACATGTAACC--TGTGATGACCAAAGGCAGTTTAATCTTTGTTC-AAGTGATGATCTGCACTGA-AAAAGGTTCACCCAACGATAAAGTAATTCTGATCAAAAGCGATGCTTGGATAAAATGGTAATTTCAGATTATCACTAC-TTATGGCTTTTTGAGTTTTGAGAGACCATGCTC--TTCTTTTGAGCAAAGTAT--CATAAGTAAA-CATAAGACCAT----GGT-CCCACAGTTAAACGGCAAAAGCAGATGACATCAAATGTACAT--CCAGCTAAACAGACAGGC-CATGAACTAGAACGGATGTAAAA-TAATACCATAACCA----GTAAAGACA--AAA-GGGCTC------------CAATTAA--CTGTTTT--AACTAAAACAAAAATAA-TCTGCAGTGCTATGATAAGTACCTGGAAGCAGACTTCAAAGCAGCAGCAGCAAAGGCTGGCCATCCTGAGTGGGAATTGCCTGACGATGCTGGAGAGTACAATGATACTCCCGAGAAAACCCAATTCTTCAAGGACAACGGAACATACCTCACCGAGAAGGGGAAGTTTTTCCTCTCATGGTACTCCAACAAACTGATCAAGCACGGTGACAAGATCTTGGAAGAAGCAAACAAGGTCTTCTTGGGATGCAGAGTACAGCTGGCAATCAAAGTAAGCA-CCATCCTATAGATCTCAGTATATTATACTCC---------------------------------------------------------------------------------------------------------------------------------------------------------------AGTAGACAAGATTAGAAAAATAGTGATTCGATT-----------------------GAGA-GGTTGTGCCGGATAAA----CAACAAAAAA--TGCACAAATTCACTCT-AAT-------------------GAATGAGGAAGTATATACGACTCAAATTGCTTAATCCAGAATGTAAATGAGAAATGATCTAACGTTTGGTTGCAGATCTCTGGCATTCACTGGTGGTACAGGG
Elymus_caninus_2d_Eur  [St]      CAGTGAGGTGGCAACGTCGGCGACGTCGTCAACATCCCCATCCCACAGTGGGTGCGCGACGCCGGCGCCACCGACGCCGACATTTTCTACACCAACCGCGGCGGGACGAGGAACATCGAGTACCCCACCCTTGGAGTGGACGACCAGCCTCTCTTCCAGGGAAGAACTGCCGTCCAGGTTAGCTAAGCTAAATCACCATTCCAGCTCTCCTGCAT--------ATGTGGTGATTCAGATGACTGAGATGAGTCTTG--------GCAACACCA-TAGTT-GTGATTTT--GATAGGCCCAGTGTGCTCATGCTAGCAAAGCTTTGATT-------------CTTCTTTGTGGCTGCCACAGATGTATGCTGATTACATGGCGAGCTTCAGGGAAAACATGAAAAAGTTCTTGGATGCCGGTACTATCGTGGACATTGAAGTGGGACTTGGCCCAGCTGGAGAGATGAGGTACCCATCCTATCCTCAGAGCCAGGGATGGGTCTTCCCAGGCATCGGAGAATTCATCGTGAGTGTTTTTTT-----------GCCAAA---TACTCTTCTGTTCTTACAA-------------------------AA---TACTCTT------A---------------------------------------------------------------------------------------------------------------------------TACATGTAACC--TGTGATGACCAAAGGCAGTTTAATCTTTGTTC-AAGTGATGATCTGCACTGA-AAAAGGTTCACCCAACGATAAAGTAATTCTGATCAAAAGCGATGCTTGGATAAAATGGTAATTTCAGATTATCACTAC-TTATGGCTTTTTGAGTTTTGAGAGACCATGCTC--TTCTTTTGAGCAAAGTAT--CATAAGTAAA-CATAAGACCAT----GGT-CCCACAGTTAAACGGCAAAAGCAGATGACATCAAATGTACAT--CCAGCTAAACAGACAGGC-CATGAACTAGAACGGATGTAAAA-TAATACCATAACCA----GTAAAGACA--AAA-GGGCTC------------CAATTAA--CTGTTTT--AACTAAAACAAAAATAA-TCTGCAGTGCTATGATAAGTACCTGGAAGCAGACTTCAAAGCAGCAGCAGCAAAGGCTGGCCATCCTGAGTGGGAATTGCCTGACGATGCTGGAGAGTACAATGATACTCCCGAGAAAACCCAATTCTTCAAGGACAACGGAACATACCTCACCGAGAAGGGGAAGTTTTTCCTCTCATGGTACTCCAACAAACTGATCAAGCACGGTGACAAGATCTTGGAAGAAGCAAACAAGGCCTTCTTGGGATGCAGAGTACAGCTGGCGATCAAAGTAAGCA-CCATCCTATAGATCTCAGTATATTATACTCC---------------------------------------------------------------------------------------------------------------------------------------------------------------AGTAGACAAGATTAGAAAAATAGTGATTCGATT-----------------------GAGA-GGTTGTGCCGGATAAA----CAACAAAAAA--TGCACAAATTCACTCT-AAT-------------------GAATGAGGAAGTATATACGACTCAAATTGCTTAATCCAGAATGTAAATGAGAAATGATCTAACGTTTGGTTGCAAATCTCTGGCATTCACTGGTGGTACAGGG
Elymus_caninus_4d_Eur   [St]   	 CAGTGAGGTGGCAACGTCGGCGACGTCGTCAACATCCCCATCCCACAGTGGGTGCGCGACGCCGGCGCCACCGACGCCGACATTTTCTACACCAACCGCGGCGGGACGAGGAACATCGAGTACCTCACCCTTGGAGTGGACGACCAGCCTCTCTTCCAGGGAAGAACTGCCGTCCAGGTTAGCTAAGCTAAATCACCATTCCAGCTCTCCTGCAT--------ATGTGGTGATTCAGATGACTGAGATGAGTCTTG--------GCAACACCA-TAGTT-GTGATTTT--GATAGGCCCAGTGTGCTCATGCTAGCAAAGCTTTGATT-------------CTTCTTTGTGGCTGCCACAGATGTATGCTGATTACATGGCGAGCTTCAGGGAAAACATGAAAAAGTTCTTGGATGCCGGTACTATCGTGGACATTGAAGTGGGACTTGGCCCAGCTGGAGAGATGAGGTACCCATCCTATCCTCAGAGCCAGGGATGGGTCTTCCCAGGCATCGGAGAATTCATCGTGAGTGTTTTTTT-----------GCCGAA---TACTCTTCTGTTCTTACAA-------------------------AA---TACTCTT------A---------------------------------------------------------------------------------------------------------------------------TACATGTAACC--TGTGATGACCAAAGGCAGTTTAATCTTTGTTC-AAGTGATGATCTGCACTGA-AAAAGGTTCACCCAACGATAAAGTAATTCTGATCAAAAGCGATGCTTGGATAAAATGGTAATTTCAGATTATCACTAC-TTATGGCTTTTTGAGTTTTGAGAGACCATGCTC--TTCTTTTGAGCAAAGTAT--CATAAGTAAA-CATAAGACCAT----GGT-CCCACAGTTAAACGGCAAAAGCAGATGACATCAAATGTACAT--CCAGCTAAACAGACAGGC-CATGAACTAGAACGGATGTAAAA-TAATACCATAACCA----GTAAAGACA--AAA-GGGCTC------------CAATTAA--CTGTTTT--AACTAAAACAAAAATAA-TCTGCAGTGCTATGATAAGTACCTGGAAGCAGACTTCAAAGCAGCAGCAGCAAAGGCTGGCCATCCTGAGTGGGAATTGCCTGACGATGCTGGAGAGTACAATGATACTCCCGAGAAAACCCAATTCTTCAAGGACAACGGAACATACCTCACCGAGAAGGGGAAGTTTTTCCTCTCATGGTACTCCAACAAACTGATCAAGCACGGTGACAAGATCTTGGAAGAAGCAAACAAGGTCTTCTTGGGATGCAGAGTACAGCTGGCAATCAAAGTAAGCA-CCNTCCTATRGATCTCAGTATATTATACTCC---------------------------------------------------------------------------------------------------------------------------------------------------------------AGTAGACAAGATTAGAAAAATAGTGATTCGATT-----------------------GAGA-GGTTGTGCCGGATAAA----CAACAAAAAA--TGCACAAATTCACTCT-AAT-------------------GAATGAGGAAGTATATACGACTCAAATTGCTTAATCCA-----------------------------------------------------------------
Elymus_caninus_5d_Eur [St]       CAGTGCGGTGGCAACGTCGGCGACGTCGTCAACATCCCCATCCCACAGTGGGTGCGCGACGCCGGCGCCACCGACTCCGACATTTTCTACACCAACCGCGGCGGGACGAGGAACATCGAGTACCTCACCCTTGGAGTGGACGACCAGCCTCTCTTCCAGGGAAGAACTGCCGTCCAGGTTAGCTAAGCTAAATCACCGTTCCAGCTCTCCTGCAT--------ATGTGGTGATTCAGATGACTGAGATGAGTCTTG--------GCAACACCA-TAGTT-GTGATTTT--GATAGGCCCAGTGTGCTCATGCTAGCAAAGCTTTGATT-------------CTTCTTTGTGGCTGCCACAGATGTATGCTGATTACATGGCGAGCTTCAGGGAAAACATGAAAAAGTTCTTGGATGCCGGTACTATCGTGGACATTGAAGTGGGACTTGGCCCAGCTGGAGAGATGAGGTACCCATCCTATCCTCAGAGCCAGGGATGGGTCTTCCCAGGCATCGGAGAATTCATCGTGAGTGTTTTTTT-----------GCCAAA---TACTCTTCTGTTCTTACAA-------------------------AA---TACTCTT------A---------------------------------------------------------------------------------------------------------------------------TACATGTAACC--TGTGATGACCAAAGGCAGTTTAATCTTTGTTC-AAGTGATGATCTGCACTGA-AAAAGGTTCACCCAACGATAAAGTAATTCTGATCAAAAGCGATGCTTGGATAAAATGGCAATTTCAGATTATCACTAC-TTATGGCTTTTTGAGTTTTGAGAGACCATGCTC--TTCTTTTGAGCAAAGTAT--CATAAGTAAA-CATAAGACCAT----GGT-CCCACAGTTAAACGGCAAAAGCAGATGACATCAAATGTACAT--CCAGCTAAACAGACAGGC-CATGAACTAGAACGGATGTAAAA-TAATACCATAACCA----GTAAAGACA--AAA-GGGCTC------------CAATTAA--CTGTTTT--AACTAAAACAAAAATAA-TCTGCAGTGCTATGATAAGTACCTGGAAGCAGACTTCAAAGCAGCAGCAGCAAAGGCTGGCCATCCTGAGTGGGAATTGCCTGACGATGCTGGAGAGTACAATGATACTCCCGAGAAAACCCAATTCTTCAAGGACAACGGAACATACCTCACCGAGAAGGGGAGGTTTTTCCTCTCATGGTACTCCAACAAACTGATCAAGCACGGTGACAAGATCTTGGAAGAAGCAAGCAAGGTCTTCTTGGGATGCAGAGTACAGCTGGCAATCAAAGTAAGCA-CCATCCTATAGATCTCAGTATATTATACTCC---------------------------------------------------------------------------------------------------------------------------------------------------------------AGTAGACAAGATTATAAAAATAGTGATTCGATT-----------------------GAGA-GGTTGTGCCGGATAAA----CAACAAAAAA--TGCACAAATTCACTCT-AAT-------------------GAATGAGGAAGTATATACGACTCAAATTGCTTAATCCAGAATGTAAATGAGAAATGATCTAACGTTTGGTTGCAGATCTCTGGCATTCACTGGTGGTACAGGG
Elymus_caucasicus_1b [St]        CAGTGCGGTGGCAACGTCGGCGACGTCGTCAACATCCCCATCCCACAGTGGGTGCGCGACGTCGGCGCCACCGACCCCGACATTTTCTACACCAACCGCGGCGGGACGAGGAACATCGAGTACCTCACCCTTGGAGTGGACGACCAGCCTCTCTTCCAGGGAAGAACTGCCGTCCAGGTTAGCTAAGCTAAATAACCATTCCAGCTCTCCTGCAT--------ATGTGGTGATTCAGATGACTGAGATGAGTCTTG--------GCAACACCA-TAGTT-GTGATTTT--GATAGGCCCAGTGTGCTCATGCTAGCAAAGCTTTGATT-------------CTTCTTTGTGGCTGCCACAGATGTATGCTGATTACATGGCGAGCTTCAGGGAAAACATGAAAAAGTTCTTGGATGCCGGTACCATCGTGGACATTGAAGTGGGACTTGGCCCAGCTGGAGAGATGAGGTACCCATCCTATCCTCAGAGCCAGGGATGGGTCTTCCCAGGCATCGGAGAATTCATCGTGAGTG------------------GCCAAA---TACTCTTCTGTCCTTACAA-------------------------AA---TACTCC-----------------------------------------------------------------------------------------------------------------------------------TACATGTAACA--TGTGATGACCAAAGGCAGTTTAATCTTTGTTC-AAGTGATGATCTGCACTGA-AAAAGGTTCACCCAACGATAAAGTGATTCTGATCAAAAGCGATGCTTGGATAAAATGGCAATTTCAGATTATCA---------------------------------TGCTC--TTCTTTTGAGCAAAGTAT--CAGAAGTAAA-CATAAGACCAT----GGT-CCCACAGTTAAACGGCAAAAGCAGATGACACCAAATGTACAT--CCAGCTAAACAGACAGGC-CATGAACTAGAACGGATGTAAAA-TAATACCATAACCA----GTAAAGACA--GAA-GGGCTC------------CAATTAA--CTGTTTT--AACTAAAACAAAAATAA-TCTGCAGTGCTATGATAAGTACCTGGAAGCAGACTTCAAAGCAGCAGCAGCAAAGGCTGGCCATCCTGAGTGGGAATTGCCTGACGATGCTGGAGAGTACAATGATACTCCCGAGAAAACCCAATTCCTCCAGGACAACGGAACATACCTCACCGAGAAGGGTAAGTTCTTCCTCTCATGGTACTCCAACAAACTGATCAAGCACGGTGACAAGATCTTGGACGAAGCAAACAAGGTCTTCTTGGGATGCAGAGTACAGCTGGCAATCAAAGTAAGCA-CCATCCTATAGATCTCAGTATATTATAGACA-----------------------------------------------------------------------------------------------------------------------------------------------------------------------AGATTAGAAAAATAGTGATTCGATT-----------------------GAGA-AGTTGTGCCTGATAAA----CAACAAAAAA--TGCACAAATTCACTCT-AAT-------------------GAATGAGGAAGTATATACAACTCAAATTGCTTAATCTAGAATGTAAATGAGAAATGATCTAATGTTTGGTTGCAGATCTCTGGCATTCACTGGTGGTACAGGG
Elymus_ciliaris_1g [St]          CAGTGCGGTGGCAACGTCGGCGACGTCGTCAACATCCCCATCCCACAGTGGGTGCGCGACGTCGGCGCCACCGACCCCGACATTTTCTACACCAACCGCAGCGGGACGAGGAACATCGAGTACCTCACCCTTGGAGTGGACGACCAGCCTCTCTTCCAGGGAAGAACTGCCGTCCAGGTTAGCTAAGCTAAATCACCATTCCAGCTCTCCTGCAT--------ATGTGGTGATTCAGATGACTGAGATGAGTCTTG--------GCAACACCA-TAGTT-GTGATTTT--GATAGGCCCAGTGTGCTCATGCTAGCAAAGCTTTGATT-------------CTTCTTTGTGGCTGCCACAGATGTGTGCTGATTACATGGCGAGCTTCAGGGAAAACATGAAAAAGTTCTTGGATGCCGGTACCATCGTGGACATTGAAGTGGGACTTGGCCCAGCTGGAGAGATGAGGTACCCATCCTATCCCCAGAGCCAGGGATGGGTCTTCCCAGGCATCGGAGAATTCATCGTGAGTG------------------GCCAAA---TACTCTTCTGTTCTTACAA-------------------------AA---TACTCT-----------------------------------------------------------------------------------------------------------------------------------TACATGTAACC--TGTGATGACCAAAGGCAGTTTAATCTTTGTTC-AAGTGATGATCTGCACTGA-AAAAGGTTCACCCAACGATAAAGTAATTCTGATCACAAGCGATGCTTGGATAAAATGGCAATTTCAGATTATCACTAC-TTATGGCTTTTTGAGTTTTGAGAGACCATGCTC--TTCTTTTGAGCAAAGTAT--CATAAGTAAA-CATAAGACCAT----GGT-CCCACAGTTAAACGGCAAAAGCAGATGACATCAAATGTACAT--CCAGCTAAACAGACAGGT-CATGAACTAGAACGGATGTAAAA-TAATACCATAACCA----GTAAAGACA--AAA-GGGCTC------------CAATTAA--CTGTTTT--AACTAAAACAAAAATAA-TCTGCAGTGCTATGATAAGTACCTGGAAGCAGACTTCAAAGCAGCAGCAGCAAAGGCTGGCCATCCTGAGTGGGAATTGCCTGACGATGCTGGAGAGTACAATGATACTCCCGAGAAAACCCAATTCTTCAAGGACAACGGAACATACCTCACCGAGAAGGGGAAGTTTTTCCTCTCATGGTACTCCAACAAACTGATCAAGCACGGTGACAAGATCTTGGACGAAGCAAACAAGGTCTTCTTGGGATGCAGAGTACAGCTGGCAATCAAAGTAAGCA-CCATCCTATAGATCTCAGTATATTATAGACA-----------------------------------------------------------------------------------------------------------------------------------------------------------------------AGATTAGAAAAATAGTGATTCGATT-----------------------GAGA-AGTTGTGCCGGATAAA----CAACAAAAAA--TGCACAAATTCACTCT-AAT-------------------GAATGAGGAAGTATATACGACTCAAATTGCTTAATCCAGAATGTAAATGAGAAATGATCTAACGTTTGGTTGCAGATCTCTGGCATTCACTGGTGGTACAGGG
Elymus_ciliaris_2f [St]          CAGTGCGGTGGCGACGTCGGCGACGTCGTCAACATCCCCATTCCACAGTGGGTGCGGGACGTCGGCGCCACCGACCCCGACATTTTCTACACCAACCGCGGCGGGACGAGGAACATCGAGTACCTCACCCTTGGAGTGGATGACCAGCCTCTCTTCCAGGGAAGAACTGCCGTCCAGGTTAGCTGAGCTAAATCACCATTCCAGCTCTCCTGCAT--------ATGTGGTGATTCAGATGACTGAGATGAGTCTTG--------GCAACACCA-TAGTT-GTGATTTT--GATAGGCCCAGTGTGCTCATGGTAGCAAAGCTTTGATT-------------CTTCTTTGTGGCTGCCACAGATGTATGCTGATTACATGGCGAGCTTCAGGGAAAACATGAAAAAGTTCTTGGATGCCGGTACCATCGTGGACATTGAAGTGGGACTTGGCC-AGCTGGAGAGATGAGGTACCCATCCTATCCTCAGAGCCAGGGATGGGTCTTCCCAGGCATCGGAGAATTCATCGTGAGTG------------------GCCAAA---TACTCTTCTGTTCTTACAA-------------------------AA---TACTCT-----------------------------------------------------------------------------------------------------------------------------------TACATGTAACC--TGTGATGACCAAAGGCAGTTTAATCTTTGTTC-AAGTGATGATCTGCACTGA-AAAAGGTTCACCCAACGATAAAGTAATTCTGATCACAAGCGATGCTTGGATAAAGTGGCAATTTCAGATTATCACTAC-TTATGGCTTTTTGAGTTTTGAGAGACCATGCTC--TTCTTTTGAGCAAAGTAT--CATAAGTAAA-CATAAGACCAT----GGT-CCCACAGTTAAACGGCAAAAGCAGATGACATCAAATGTACAT--CCAGCTAAACAGACAGGT-CATGAACTAGAACGGATGTAAAA-TAATACCATAACCA----GTAAAGACA--AAA-GGGCTC------------CAATTAA--CTGTTTT--AACTAAAACAAAAATAA-TCTGCAGTGCTATGATAAGTACCTGGAAGCAGACTTCAAAGCAGCAGCAGCAAAGGCTGGCCATCCTGAGTGGGAATTGCCTGACGATGCTGGAGAGTACAATGATACTCCCGAGAAAACCCAATTCTTCAAGGACAACGGAACATACCTCACCGAGAAGGGGAAGTTTTTCCTCTCATGGTACTCCAACAAACTGATCAAGCACGGTGACAAGATCTTGGACGAAGCAAACAAGGTCTTCTTGGGATGCAGAGTACAGCTGGCAATCAAAGTAAGCA-CCATCCTATAGATCTCAGTATATTATAGACA-----------------------------------------------------------------------------------------------------------------------------------------------------------------------AGATTAGAAAAATAGTGATTCGATT-----------------------GAGA-AGTTGTGCCGGATAAA----CAACAAAAAA--TGCACAAATTCACTCT-AAT-------------------GAATGAGGAAGTATATACGACTCAAATTGCTTAATCCAGAATGTAAATGAGAAATGATCTAACGTTTGGTTGCAGATCTCTGGCATTCACTGGTGGTACAGGG
Elymus_ciliaris_5e [St]          CAGTGCGGTGGCAACGTCGGCGACGTCGTCAACATCCCCATCCCACAGTGGGTGCGCGACGTCGGCGCCACCGACCCCGATATTTTCTACACCAACCGCAGCGGGACGAGGAACATCGAGTACCTCACCCTTGGAGTGGACGACCAGCCTCTCTTCCAGGGAAGAACTGCCGTCCAGGTTAGCTAAGCTAAATCACCATTCCAGCTCTCCTGCAT--------ATGTGGTGATTCAGATGACTGAGATGAGTCTTG--------GCAACACCA-TAGTT-GTGATTTT--GATAGGCCCAGTGTGCTCATGCTAGCAAAGCTTTGATT-------------CTTCTTTGCGGCTGCCACAGATGTGTGCTGATTACATGGCGAGCTTCAGGGAAAACATGAAAAAGTTCTTGGATGCCGGTACCATCGTGGACATTGAAGTGGGACTTGGCCCAGCTGGAGAGATGAGGTACCCATCCTATCCTCAGAGCCAGGGATGGGTCTTCCCAGGCATCGGAGAATTCATCGTGAGTG------------------GCCAAA---TACTCTTCTGTTCTTACAA-------------------------AA---TACTCT-----------------------------------------------------------------------------------------------------------------------------------TACATGTAACC--TGTGATGACCAAAGGCAGTTTAATCTTTGTTC-AAGTGATGATCTGCACTGA-AAAAGGTTCACCCAACGATAAAGTAATTCTGATCACAAGCGATGCTTGGATAAAATGGCAATTTCAGATTATCACTAC-TTATGGCTTTTTGAGTTTTGAGAGACCATGCTC--TTCTTTTGAGCAAAGTAT--CATAAGTAAA-CATAAGACCAT----GGT-CCCACAGTTAAATGGCAAAAGCAGATGACATCAAATGTACAT--CCAGCTAAACAGACAGGT-CATGAACTAGAACGGATGTAAAA-TAATACCATAACCA----GTAAAGACA--AAA-GGGCTC------------CAATTAA--CTGTTTT--AACTAAAACAAAAATAA-TCTGCAGTGCTATGATAAGTACCTGGAAGCAGACTTCAAAGCAGCAGCAGCAAAGGCTGGCCATCCTGAGTGGGAATTGCCTGACGATGCTGGAGAGTACAATGATACTCCCGAGAAAACCCAATTCTTCAAGGACAACGGAACATACCTCACCGAGAAGGGGAAGTTTTTCCTCTCATGGTACTCCAACAAACTGATCAAGCACGGTGACAAGATCTTGGACGAAGCAAACAAGATCTCCTTGGGATGCAGAGTACAGCTGGCAATCAAAGTAAGCA-CCATCCTATAGATCTCAGTATATTATAGACA-----------------------------------------------------------------------------------------------------------------------------------------------------------------------AGATTAGAAAAATAGTGATTCGATT-----------------------GAGA-AGTTGTGCCGGATAAA----CAACAAAAAA--TGCACAAATTCACTCT-AAT-------------------GAATGAGGAAGTATATACGACTCAAATTGCTTAATCCAGAATGTAAATGAGAAATGATCTAACGTCTGGTTGCAGATCTCTGGCATTCACTGGTGGTACAGGG
Elymus_dentatus_1a_Eur  [St]     CAGTGCGGTGGCAACGTCGGCGACGTCGTCAACATCCCCATCCCACAGTGGGTGCGCGACGCCGGCGCCACCGACCCCGACATTTTCTACACCAACCGCGGCGGGACGAGGAACATCGAGTACCTCACCCTTGGAGTGGACGACCAGCCTCTCTTCCAGGGAAGAACTGCCGTCCAGGTTAGCTAAGCTAAATCACCATTCCAGCTCTCCTGCAT--------ATGTGGTGATTCAGATGACTGAGATGAGTCTTG--------GCAACACCA-TAGTT-GTGATTTT--GATAGGCCCAGTGTGCTCATGCTAGCAAAGCTTTGATT-------------CTTCTTTGTGGCTGCCACAGATGTATGCTGATTACATGGCGAGCTTCAGGGAAAACATGAAAAAGTTCTTGGATGCCGGTACTATCGTGGACATTGAAGTGGGACTTGGCCCAGCTGGAGAGATGAGGTACCCATCCTATCCTCAGAGCCAGGGATGGGTCTTCCCAGGCATCGGAGAATTCATCGTGAGTGTTTTTTT-----------GCCAAA---TACTCTTCTGTTCTTACAA-------------------------AA---TACTCTT------A---------------------------------------------------------------------------------------------------------------------------TACATGTAACC--TGTGATGACCAAAGGCAGTTTAATCTTTGTTC-AAGTGATGATCTGCACTGA-AAAAGGTTCACCCGACGATAAAGTAATTCTGATCAAAAGCGATGCTTGGATAAAATGGCAATTTCAGATTATCACTAC-TTATGGCTTTTTGAGTTTTGAGAGACCATGCTC--TTCTTTTGAGCAAAGTAT--CATAAGTAAA-CATAAGACCAT----GGT-CCCACAGTTAAACGGCAAAAGCAGATGACATCAAATGTACAT--CCAGCTAAACAGACAGGC-CATGAACTAGAACGGATGTAAAA-TAATACCATAACCA----GTAAAGACA--AAA-GGGCTC------------CAATTAA--CTGTTCT--AACTAAAACAAAAATAA-TCTGCAGTGCTATGATAAGTACCTGGAAGCAGACTTCAAAGCAGCAGCAGCAAAGGCTGGCCATCCTGAGTGGGAATTGCCTGACGATGCTGGAGAGTACAATGATACTCCCGAGAAAACCCAATTCTTCAAGGACAACGGAACATACCTCACCGAGAAGGGGAAGTTTTTCCTCTCATGGTACTCCAACAAACTGATCAAGCACGGTGACAAGATCTTGGAAGAAGCAAACAAGGTCTTCTTGGGATGCAGAGTACAGCTGGCAATCAAAGTAAGCA-CCATCCTATAGATCTCAGTATATTATACTCC---------------------------------------------------------------------------------------------------------------------------------------------------------------AGTAGACAAGATTAGAAAAATAGTGATTCGATT-----------------------GAGA-AGTTGTGCCGGATAAA----CAACAAAAAA--TGCACAAATTCACTCT-AAT-------------------GAATGAGGAAGTATATACGACTCAAATTGCTTAATCCAGAATGTAAATGAGAAATGATCTAACGTTTGGTTGCAGATCTNTGGCATTCACTGGTGGTACAGGG   
Elymus_dentatus_2i_Eur   [St]    CAGTGCGGGTGGAACGGTCGCGACGTCGTCAACATCCCCATCCCACAGTGGGTGCGAGACGCGGGCGCCACCGACCCCGACATTTTCTACACCAACCGCGGCGGGACGAGGAACATCGAGTACCTCACCCTTGGAGTGGACGACCAGCCTCTCTTCCAGGGAAGAACTGCCGTCCAGGTTAGCTAAGCTAAATCACCATTCCAGCTCTCCTGCAT--------ATGTGGTGATTCAGATGACTGAGATGAGTCTTG--------GCAACACCA-TAGTT-GTGATTTT--GATAGGCCCAGTGTGCTCATGCTAGCAAAGCTTTGATT-------------CTTCTTTGTGGCTGCCACAGATGTATGCTGATTACATGGCGAGCTTCAGGGAAAACATGAAAAAGTTCTTGGATGCCGGTACTATCGTGGACATTGAAGTGGGACTTGGCCCAGCTGGAGAGATGAGGTACCCATCCTATCCTCAGAGCCAGGGATGGGTCTTCCCAGGCATCGGAGAATTCATCGTGAGTGTTTTTTT-----------GCCAAA---TACTCTTCTGTTCTTACAA-------------------------AA---TACTCTT------A---------------------------------------------------------------------------------------------------------------------------TACATGTAACC--TGTGATGACCAAAGGCAGTTTAATCTTTGTTC-AAGTGATGATCTGCACTGA-AAAAGGTTCACCCGACGATAAAGTAATTCTGATCAAAAGCGATGCTTGGATAAAATGGCAATTTCAGATTATCACTAC-TTATGGCTTTTTGAGTTTTGAGAGACCATGCTC--TTCTTTTGAGCAAAGTAT--CATAAGTAAA-CATAAGACCAT----GGT-CCCACAGTTAAACGGCAAAAGCAGATGACATCAAATGTACAT--CCAGCTAAACAGACAGGC-CATGAACTAGAACGGATGTAAAA-TAATACCATAACCA----GTAAAGACA--AAA-GGGCTC------------CAATTAA--CCGTTCT--AACTAAAACAAAAATAA-TCTGCAGTGCTATGATAAGTACCTGGAAGCAGACTTCAAAGCAGCAGCAGCAAAGGCTGGCCATCCTGAGTGGGAATTGCCTGACGATGCTGGAGAGTACAATGATACTCCCGAGAAAACCCAATTCTTCAAGGACAACGGAACATACCTCACCGAGAAGGGGAAGTTTTTCCTCTCATGGTACTCCAACAAACTGATCAAGCACGGTGACAAGATCTTGGAAGAAGCAAACAAGGTCTTCTTGGGATGCAGAGTACAGCTGGCAATCAAAGTAAGCA-CCATCCTATAGATCTCAGTATATTATACTCC---------------------------------------------------------------------------------------------------------------------------------------------------------------AGTAGACAAGATTAGAAAAATAGTGATTCGATT-----------------------GAGA-AGTTGTGCCGGATAAA----CAACAAAAAA--TGCACAAATTCACTCT-AAT-------------------GAATGAGGAAGTATATACGACTCAAATTGCTTAATCCAGAATGTAAATGAGAAATGATCTAACGTTTGGTTGCAGATCTCTGGCATTCACTGGTGGTACAGGG
Elymus_elymoides_1a_NA [St]      CAGTGCGGTGGCAACGTCGGCGACGTCGTCAACATCCCCATCCCACAGTGGGTGCGCGACGCCGGCGCCACCGACCCCGACATTTTCTACACCAACCGCAGCGGGACGAGGAACACCGAGTACCTCACCCTTGGAGTGGACGACCAGCCTCTCTTCCAGGGAAGAACTGCCGTCCAGGTTAGCTAAGCAAAATCACCATTCCAGCTCTCCTGCAT--------ATGTGGTGATTCAGATGACTGAGATGAGTCTTG--------GCAACACCA-TAGTT-GTGATTTT--GATAGGCCCAGTGTGCTCATGCTAGCATAGCTTTGATG-------------ATTCTTTGTGGCTGCCACAGATGTATGCTGATTACATGGCGAGCTTCAGGGAAAACATGAAAAAGTTCTTGGATGCCGGTACTATCGTGGACATTGAAGTGGGACTTGGCCCAGCTGGAGAGATGAGGTACCCATCCTATCCTCAGAGCCAGGGATGGGTCTTCCCAGGCATCGGAGAATTCATCGTGAGTGTTTTTTT-----------GCCAAA---TACTCTTCTGTTCTTACAA-------------------------AA---TACTCTT------A---------------------------------------------------------------------------------------------------------------------------TACATGTAACC--TGTGATGACCAAAGGCAGTTTAATCTTTGTTC-AAGTGATGATCTGCACTGA-AAAAGGTTCACCCAACGATAAAGTAATTCTGATCAAAAGCGATGCTTGGATAAAATGGCAATTTCAGATTATCACTAC-TTATGGCTTTTTGAGTTTTGAGAGACCATGCTC--TTCTTTTGAGCAAAGTAT--CATAAGTAAA-CATAAGACCAT----GGT-CCCACAGTTAAACGGCAAAAGCAGATGACATCAAATGTACAT--CCAGCTAAACAGACAGGC-CATGAACTAGAACGGATGTAAAA-TAATACCATAACCA----GTAAAGACA--AAA-GGGCTC------------CAATTAA--CTGTTTT--AACTAAAACAAAAATAG-TCTGCAGTGCTATGATAAGTACCTGGAAGCAGACTTCAAAGCAGCAGCAGCAAAGGCTGGCCATCCTGAGTGGGAATTGCCTGACGATGCTGGAGAGTACAATGATACTCCCGAGAAAACCCAATTCTTCAAGGACAACGGAACATACCTCACCGAGAAGGGGAAGTTTTTCCTCTCATGGTACTCCAACAAACTGATCAAGCACGGTGACAAGATCTTGGACGAAGCAAACAAGGTCTTCTTGGGATGCAGAGTACAGCTGGCAATCAAAGTAAGCA-CCATCCTATAGATCTCAGTATATTATACTCC---------------------------------------------------------------------------------------------------------------------------------------------------------------AGTAGACAAGATTAGAAAAATAGTGATTCGATT-----------------------GAGA-AGTTGTGCCGGATAAA----CAACAAAAAA--TGCACAAATTCACTCT-AAT-------------------GAATGAGGAAGTATATACGACTCAAATTGCTTAATCCAGAATGTAAATGAGAAATGATCTAACGTTTGGTTGCAGATCTCTGGCATTCACTGGTGGTACAGGG
Elymus_gmelinii_1e [St]          CAGTGCGGGTGGCAACGTCGCGACGTCGTCAACATCCCCATCCCACAGTGGGTGCGCGACGTCGGCGCCACCGACCCCGACATTTTCTACACCAACCGCGGCGGGACGAGGAACATCGAGTACCTCACCCTTGGAGTGGACGACCAGCCTCTCTTCCAGGGAAGAACTGTCGTCCAGGTTAGCTAAGCTAAATCACCATTCCAGCTCTCCTGCAT--------ATGTGGTGATTCAGATGACTGAGATGAGTCTTG--------GCAACACCA-TAGTT-GTGATTTT--GATAGGCCCAGTGTGCTCACGCTAGCAAAGCTTTGATT-------------CTTCTTTGTGGCTGCCACAGATGTATGCTGATTACATGGCGAGCTTCAGGGAAAACATGAAAAAGTTCTTGGATGCCGGTACCATCGTGGACATTGAAGTGGGACTTGGCCCAGCTGGAGAGATGAGGTACCCATCCTATCCTCAGAGCCAGGGATGGGTCTTCCCAGGCATCGGAGAATTCATTGTGAGTG------------------GCCAAA---TACTCTTCTGTTCTTACAA-------------------------AA---TACTCT-----------------------------------------------------------------------------------------------------------------------------------TACATGTAACC--TGTGATGACCAAAGGCAGTTTAATCTTTGTTC-AAGTGATGATCTGCACTGA-AAAAGGTTCACCCAACGATAAAGTAATTATGATCAAAAGCGATGCTTGGATAAAATGGCAATTTCAGATTATCACTAC-TTATGGCTTTTTGAGTTTTGAGAGACCATGCTC--TTCTTTTGAGCAAAGTAT--CATAAGTAAA-CATAAGACCAT----GGT-CCCACAGTTAAACGGCAAAAGCAGATGACATCAAATGTACAT--CCAGCTAAACAGACAGGC-CATGAACTAGAACGGATGTAAAA-TAATACCATAACCA----GTAAAGACA--AAA-GGGCTC------------CAATTAA--CTGTTTT--AACTAAAACAAAAATAA-TCTGCAGTGCTATGATAAGTACCTGGAAGCAGACTTCAAAGCAGCAGCAGCACAGGCTGGCCATCCTGAGTGGGAATTGCCTGACGATGCTGGAGAGTACAATGATACTCCCGAGAAAACCCAATTCTTCAAGGACAACGGAACATACCTCACCGAGAAGGGGAAGTTTTTCCTCTCATGGTACTCCAACAAACTGATCAAGCACGGTGACAAGATCTTGGACGAAGCAAACAAGGTCTTCTTGGGATGCAGAGTACAGCTGGCAATCAAAGTAAGCA-CCATCCTACAGATCTCAGTATAATATAGACA-----------------------------------------------------------------------------------------------------------------------------------------------------------------------AGATTAGAAAAATAGTGATTCGATT-----------------------GAGA-AGTTGTGCCGGATAAA----CAACAAAAAA--TGCACAAATTCACTCT-AAT-------------------GAATGAGGAAGTATATACGACTCAAATTGCTTAATCCGGAATGTAAATGAGAAATGATCTAACGTTTGGTTGCAGATCTCTGGCATTCACTGGTGGTACAGGG
Elymus_lanceolatus_1c_NA [St]  	 ----------------------ACGTCGTCAACATCCCCATCCCACAGTGGGTGCGCGACGTCGGCGCCACCGACCCCGACATTTTCTACACCAACCGCGGCGGGACGAGGAACATCGAGTACCTCACCCTTGGAGTGGACGACCAGCCTCTCTTCCAGGGAAGAACTGCCGTCCAGGTTAGCTAAGCTAAATCACCATTCCAGCTCTCCTGAAT--------ATGTGGTGATTCAGATGACTGAGATGAGTCTTG--------GCAACACCA-TAGTT-GTGATTTT--CATAGGCCCAGTGTGCTCATGCTAGCAAAGCTTTGATT-------------CTTCTTTGTGGCTGCCACAGATGTATGCTGATTACATGGCGAGCTTCAGGGAAAACATGAAAAAGTTCTTGGATGCCGGTACCATCGTGGACATTGAAGTTGGACTTGGCCCAGCTGGAGAGATGAGGTACCCATCCTATCCTCAGAGCCAGGGATGGGTCTTCCCAGGCATCGGAGAATTCATCGTGAGTGTTTTTT------------GCCAAA---TACTC---------------------------------------AA---TACTCTT------A---------------------------------------------------------------------------------------------------------------------------TACATGTAACC--TGTGATGACCAAAGGCAGTTTAATCTTTGTTC-AAGTGATGATCTGCACTGA-AAAAGGTTCACCCAACGATAAAGTAATTCTGATCAAAAGCGATGCTTGGATAAAATGGCAATTTCAGATTATCACTAC-TTATGGCTTTTTGAGTTTTGAGAGACCATGCTC--TTCTTTTGAGCAAAGGAT--CATAAGTAAA-CATAAGACCAT----GGT-CCCACAGTTAAACGGCAAAAGCAGATGACATCAAATGTACAT--CCAGCTAAACAGACAGGC-CATGAACTAGAACGGATGTAAAA-TAATACCATAACCA----GTAAAGACA--AAA-GGGCTC------------CAATTAA--CTGTTTTT-AACTAAAACAAAAATAA-TCTGCAGTGCTATGATAAGTACCTGGAAGCAGACTTCAAAGCAGCAGCAGCAAAGGCTGGCCATCCTGAGTGGGAATTGCCTGACGATGCTGGAGAGTACAATGATACTCCCGAGAAAACCCAATTCTTCAAGGACAACGGAACATACCTCACCGAGAAGGGGAAGTTTTTCCTCTCATGGTACTCCAACAAACTGATCAAGCACGGTGACAAGATCTTGGACGAAGCAAACAAGGTCTTCTTGGGATGCAGAGTACAGCTGGCAATCAAAGTAAGCA-CCATCCTATAGATCTCAGTATATTATACTCC---------------------------------------------------------------------------------------------------------------------------------------------------------------AGTAGACAAGATTAGAAAAATAGTGATTCGATT-----------------------GAGA-AGTTGTGCCTGATAAA----CAACAAAAAA--TGCACAAATTCACTCT-AAT-------------------GAATGAGGAAGTATATACGACTCAAATTGCTTAATCCAGAATGTAAATGAGAAATGATCTAACGTTTGGTTGCCNATCTNTGGCATTCACTGGTGGTACAGGG
Elymus_lanceolatus_2a_NA [St]    CAGTGCGGTGGCAACGTCGGCGACGTCGTCAACATCCCCATCCCACAGTGGGTGCGCGACGTCGGCGCCACCGACCCCGACATTTTCTACACCAACCGCGGCGGGACGAGGAACATCGAGTACCTCACCCTTGGAGTGGACGACCAGCCTCTCTTCCAGGGAAGAACTGCCGTCCAGGTTAGCTAAGCTAAATCACCATTCCAGCTCTCCTGAAT--------ATGTGGTGATTCAGATGACTGAGATGAGTCTTG--------GCAACACCA-TAGTT-GCGATTTT--CATAGGCCCAGTGTGCTCATGCTAGCAAAGCTTTGATT-------------CTTCTTTGTGGCTGCCACAGATGTATGCTGATTACATGGCGAGCTTCAGGGAAAACATGAAAAAGTTCTTGGATGCCGGTACCATCGTGGACATTGAAGTTGGACTTGGCCCAGCTGGAGAGATGAGGTACCCATCCTATCCTCAGAGCCAGGGATGGGTCTTCCCAGGCATCGGAGAATTCATCGTGAGTGTTTTTTT-----------GCCAAA---TACTCTTCTGTTCTTACAA-------------------------AA---TACTCTT------A---------------------------------------------------------------------------------------------------------------------------TACATGTAACC--TGTGATGACCAAAGGCAGTTTAATCTTTGTTC-AAGTGATGATCTGCACTGA-AAAAGGTTCACCCAACGATAAAGTAATTCTGATCAAAAGCGATGCTTGGATAAAATGGCAATTTCAGATTATCACTAC-TTATGGCTTTTTGAGTTTTGAGAGACCATGCTC--TTCTTTTGAGCAAAGTAT--CATAAGTAAA-CATAAGACCAT----GGT-CCCACAGTTAAACGGCAAAAGCAGATGACATCAAATGTACAT--CCAGCTAAACAGACAGGC-CATGAACTAGAACGGATGTAAAA-TAATACCATAACCA----GTAAAGACA--AAA-GGGCTC------------CAATTAA--CTGTTTTT-AACTAAAACAAAAATAA-TCTGCAGTGCTATGATAAGTACCTGGAAGCAGACTTCAAAGCAGCAGCAGCAAAGGCTGGCCATCCTGAGTGGGAATTGCCTGACGATGCTGGAGAGTACAATGATACTCCCGAGAAAACCCAATTCTTCAAGGACAACGGAACATACCTCACCGAGAAGGGGAAGTTTTTCCTCTCATGGTACTCCAACAAACTGATCAAGCACGGTGACAAGATCTTGGACGAAGCAAACAAGGTCTTCTTGGGATGCAGAGTACAGCTGGCAATCAAAGTAAGCA-CCATCCTATAGATCTCAGTATATTATACTCC---------------------------------------------------------------------------------------------------------------------------------------------------------------AGTAGACAAGATTAGAAAAATAGTGATTCGATT-----------------------GAGA-AGTTGTGCCTGATAAA----CAACAAAAAA--TGCACAAATTCACTCT-AAT-------------------GAATGAGGAAGTATATACGACTCAAATTGCTTAATCCAGAATGTAAATGAGAAATGATCTAACGTTTGGTTGCAGATCTCTGGCATTCACTGGTGGTACAGGG
Elymus_mutabilis_1a_Eur  [St]    ---------------------GACGTCGTCAACATCCCCATCCCACAGTGGGTGCGCGACGCCGGCGCCACCGACCCCGACATTTTCTACACCAACCGCGGCGGGACGAGGAACATCGAGTACCTCACCCTTGGAGTGGACGACCAGCCTCTCTTCCAGGGAAGAACTGCCGTCCAGGTTAGCTAAGCTAAATCACCATTCCAGCTCTCCTGCAT--------ATGTGGTGATTCAGATGACTGAGATGAGTCTTG--------GCAACACCA-TANTT-GTGATTTT--GATAGGCCCAGTGTGCTCATGCTAGCAAAGCTTTGATT-------------CTTCTTTGTGGCTGCCACAGATGTATGCTGATTACATGGCGAGCTTCAGGGAAAACATGAAAAAGTTCTTGGATGCCGGTACTATCGTGGACATTGAAGTGGGACTTGGCCCAGCTGGAGAGATGAGGTACCCATCCTATCCTCAGAGCCAGGGATGGGTCTTCCCAGGCATCGGAGAATTCATCGTGAGTGTTTTTTT-----------GCCAAA---TACTCTTCTGTTCTTACAA-------------------------AA---TACTCTT------A---------------------------------------------------------------------------------------------------------------------------TACATGTAACC--TGTGATGACCAAAGGCAGTTTAATCTTTGTTC-AAGTGATGATCTGCACTGA-AAAAGGTTCACCCGACGATAAAGTAATTCTGATCAAAAGCGATGCTTGGATAAAATGGCAATTTCAGATTATCACTAC-TTATGGCTTTTTGAGTTTTGAGAGACCATGCTC--TTCTTTTGAGCAAAGTAT--CATAAGTAAA-CATAAGACCAT----GGT-CCCACAGTTAAACGGCAAAAGCAGATGACATCAAATGTACAT--CCAGCTAAACAGACAGGC-CATGAACTAGAACGGATGTAAAA-TAATACCATAACCA----GTAAAGACA--AAA-GGGCTC------------CAATTAA--CTGTTTT--AACTAAAACAAAAATAA-TCTGCAGTGCTATGATAAGTACCTGGAAGCANACTTCAAAGCAGCAGCAGCAAAGGCTGGCCATCCTGAGTGGGAATTGCCTGACGATGCTGGAGAGTACAATGATACTCCCGAGAAAACCCAATTCTTCAAGGACAACGGAACATACCTCACCGAGAAGGGGAAGTTTTTCCTCTCATGGTACTCCAACAAACTGATCAAGCACGGTGACAAGATCTTGGAAGAAGCAAACAAGGTCTTCTTGGGATGCAGAGTACAGCTGGCAATCAAAGTAAGCA-CCATCCTATAGATCTCAGTATATTATACTCC---------------------------------------------------------------------------------------------------------------------------------------------------------------AGTAGACAAGATTAGAAAAATAGTGATTCGATT-----------------------GAGA-AGTTGTGCCGGATAAA----CAACAAAAAA--TGCACAAATTCACTCT-AAT-------------------GAATGAGGAAGTATATACGACTCAAATTGCTTAATCCAGAATGTAAATGAGAAATGATCTAACGTTTGGTTGCAGATCTCTGGCATTCACTGG----------
Elymus_mutabilis_2h_Eur  [St]    CAGTGCGGTGGCAACGTCGGCGACGTCGTCAACATCCCCATCCCACAGTGGGTGCGCGACGCCGGCGCCACCGACGCCGACATTTTCTACACCAACCGCGGCGGGACGAGGAACATCGAGTACCTCACCCTTGGAGTGGACGACCAGCCTCTCTTCCAGGGAAGAACTGCCGTCCAGGTTAGCTAAGCTAAATCACCATTCCAGCTCTCCTGCAT--------ATGTGGTGATTCAGATGACTGAGATGAGTCTTG--------GCAACACCA-TAGTT-GTGATTTT--GATAGGCCCAGTGTGCTCATGCTAGCAAAGCTTTGATT-------------CTTCTTTGTGGCTGCCACAGATGTATGCTGATTACATGGCGAGCTTCAGGGAAAACATGAAAAAGTTCTTGGATGCCGGTACTATCGTGGACATTGAAGTGGGACTTGGCCCAGCTGGAGAGATGAGGTACCCATCCTATCCTCAGAGCCAGGGATGGGTCTTCCCAGGCATCGGAGAATTCATCGTGAGTGTTTTTTT-----------GCCAAA---TACTCTTCTGTTCTTACAA-------------------------AA---TACTCTT------A---------------------------------------------------------------------------------------------------------------------------TACATGTAACC--TGTGATGACCAAAGGCAGTTTAATCTTTGTTC-AAGTGATGATCTGCACTGA-AAAAGGTTCACCCAACGATAAAGTAATTCTGATCAAAAGCGATGCTTGGATAAAATGGCAATTTCAGATTATCACTAC-TTATGGCTTTTTGAGTTTTGAGAGACCATGCTC--TTCTTTTGAGCAAAGTAT--CATAAGTAAA-CATAAGACCAT----GGT-CCCACAGTTAAACGGCAAAAGCAGATGACATCAAATGTACAT--CCAGCTAAACAGACAGGC-CATGAACTAGAACGGATGTAAAA-TAATACCATAACCG----GTAAAGACA--AAA-GGGCTC------------CAATTAA--CTGTTTT--AACTAAAACAAAAATAA-TCTGCAGTGCTGTGATAAGTACCTGGAAGCAGACTTCAAAGCAGCAGCAGCAAAGGCTGGCCATCCTGAGTGGGAATTGCCTGACGATGCTGGAGAGTACAATGATACTCCCGAGAAAACCCAATTCTTCAGGGACAACGGAACATACCTCACCGAGAAGGGGAGGTTTTTCCTCTCATGGTACTCCAACAAACTGATCAAGCACGGTGACAAGATCTTGGAAGAAGCAAACAAGGTCTTCTTGGGATGCAGAGTACAGCTGGCAATCAAAGTAAGCA-CCATCCTATAGATCTCAGTATATTATACTCC---------------------------------------------------------------------------------------------------------------------------------------------------------------AGTAGACAAGATTAGAAAAATAGTGATTCGATT-----------------------GAGA-GGTTGTGCCGGATAAA----CAACAAAAAA--TGCACAAATTCACTCT-AAT-------------------GAATGAGGAAGTATATACGACTCAAATTGCTTAATCCAGAATGTAAATGAGAAATGATCTAACGTTTGGTTGCAGATCTCTGGCATTCACTGGTGGTACAGGG
Elymus_nevskii_1k [St]           ----------------------------------------TCCCACAGTGGTTGCGCGACGTCGGCGCCACCGACCCCGACATTTTCTACACCAACCGCGGCGGGACGAGGAACATCGAGTACCTCACCTTTGGAGTGGACGACCAGCCTCTCTTCCAGGGAAGAACTGTCGTCCAGGTTAGCTAAGCTAAATCACCATTCCAGCTCTCCTGCAT--------ATGTGGTGATTCAGATGACTGAGATGAGTCTTG--------GCAACACCA-TAGTT-GTGATTTT--GATAGGCCCAGTGTGCTCACGCTAGCAAAGCTTTGATT-------------CTTCTTTGTGGCTGCCACAGATGTATGCTGATCACATGGCGAGCTTCAGGGAAAACATGAAAAAGTTCTTGGATGCCGGTACCATCGTGGACATTGAAGTGGGACTTGGCCCAGCTGGAGAGATGAGGTACCCATCCTATCCTCAGAGCCAGGGATGGGTCTTCCCAGGCATCGGAGAATTCATTGTGAGTG------------------GCCAAA---TACTCTTCTGTTCTTACAA-------------------------AA---TACTCT-----------------------------------------------------------------------------------------------------------------------------------TACATGTAACC--TGTGATGGCCAAAGGCAGTTTAATCTTTGTTC-AAGTGATGATCTGCACTGA-AAAAGGTTCACCCAACGATAAAGTAATTCTGATCAAAAGCGATGCTTGGATAAAATGGCAATTTCAGATTATCACTAC-TTATGGCTTTTTGAGTTTTGAGAGACCATGCTC--TTCTTTTGAGTAAAGTAT--CATAAGTAAA-CATAAGACCAT----GGT-CCCACAGTTAAACGGCAAAAGCAGATGACATCAAATGTACAT--CCAGCTAAACAGACAGGC-CATGAACTAGAACGGATGTAAAA-TAATACCATAGCCA----GTAAAGACA--AAA-GGGCTC------------CAATTAA--CTGTTTT--AACTAAAACAAAAATAA-TCTGCAGTGCTATGATAAGTACCTGGAAGCAGACTTCAAAGCAGCAGCAGCAAAGGCTGGCCATCCTGAGTGGGAATTGCCTGACGATGCTGGAGAGTACAATGATACTCCCGAGAAAACCCAATTCTTCAAGGACAACGGAACATACCTCACCGAGAAGGGGAAGTTTTTCCTCTCATGGTACTCCAACAAACTGATCAAGCACGGTGACAAGATCTTGGACGAAGCAAACAAGGTCTTCTTGGGATGCAGAGTACAGCTGGCAATCAAAGTAAGCA-CCATCCTATAGATCTCAGTATAATATAGACA-----------------------------------------------------------------------------------------------------------------------------------------------------------------------AGATTAGAAAAATAGTGATTCGATT-----------------------GAGA-AGTTGTGCCGGATAAA----CAACAAAAAA--TGCACAAATTCACTCT-AAT-------------------GAATGAGGAAGTATATACGACTCAAATTGCTTAATCCAGAATGTAAATGAGAAATGATCTAACGTTTGGTTGCAGATCTCTGGCATTC---------------
Elymus_pendulinus_1i [St]        CAGTGGGGTGGCAACGTCGGCGACGTCGTCAACATCCCCATCCCACAGTGGGTGCGGGATGTCGGCGCCACCGACCCCGACATTTTCTACACCAACCGCGGCGGGACGAGGAACATCGAGTACCTCACCCTTGGAGTGGACGACCAGCCTCTCTTCCAGGGAAGAACTGTCGTCCAGGTTAGCTAAGCTAAATCACCATTCCAGCTCTCCTGCAT--------ATGTGGTGATTCAGATGACTGAGATGAGTCTTG--------GCAACACCA-TAGTT-GTGATTTT--GATAGGCCCAGTGTGCTCACGCTAGCAAAGCTTTGATT-------------CTTCTTTGTGGCTGCCACAGATGTATGCTGATTACATGGCGAGCTTCAGGGAAAACATGAAAAAGTTCTTGGATGCCGGTACCATCGTGGACATTGAAGTGGGACTTGGCCCAGCTGGAGAGATGAGGTACCCATCCTATCCTCAGAGCCAGGGATGGGTCTTCCCAGGCATCGGAGAATTCATTGTGAGTG------------------GCCAAA---TACTCTTCTGTTCTTACAA-------------------------AA---TACTCT-----------------------------------------------------------------------------------------------------------------------------------TACATGTAACC--TGTGATGACCAAAGGCAGTTTAATCTTTGTTC-AAGTGATGATCTGCACTGA-AAAAGGTTCACCCAACGATAAAGTAATTCTGATCAAAAGCGATGCTTGGATAAAATGGCAATTTCAGATTATCACTAC-TTATGGCTTTTTGAGTTTTGAGAGACCATGCTC--TTCTTTTGAGCAAAGTAT--CATAAGTAAA-CATAAGACCAT----GGT-CCCACAGTTAAACGGCAAAAGCAGATGACATCAAATGTACAT--CCAGCTAAACAGACAGGC-CATGAACTAGAACGGATGTAAAA-TAATACCATAACCA----GTAAAGACA--AAA-GGGCTC------------TAATTAA--CTGTTTT--AACTAAAACAAAAATAA-TCTGCAGTGCTATGATAAGTACCTGGAAGCAGACTTCAAAGCAGCAGCAGCACAGGCTGGCCATCCTGAGTGGGAATTGCCTGACGATGCTGGAGAGTACAATGATACTCCCGAGAAAACCCAATTCTTCAAGGACAACGGAACATACCTCACCGAGAAGGGGAAGTTTTTCCTCTCATGGTACTCCAACAAACTGATCAAGCACGGTGACAAGATCTTGGACGAAGCAAACAAGGTCTTCTTGGGATGCAGAGTACAGCTGGCAATCAAAGTAAGCA-CCATCCTATAGATCTCAGTATAATATAGACA-----------------------------------------------------------------------------------------------------------------------------------------------------------------------AGATTAGAAAAATAGTGATTCGATT-----------------------GAGA-AGTTGTGCCGGATAAA----CAACAAAAAA--TGCACAAATTCACTCT-AAT-------------------GAATGAGGAAGTATATACGACTCAAATTGCTTAATCCAGAATGTAAATGAGAAATGATCTAACGTTTGGTTGCAGATCTCTGGCATTCACTGGTGGTCCAGGG
Elymus_repens_1d    [St]    	 CAGTGCGGTGGCAACGTCGGCGACGTCGTCAACATCCCAATCCCACAGTGGGTGCGCGACGTCGGCGCCACCGACCCCGACATTTTCTACACCAACCGCGGTGGGACGAGGAACATCGAGTACCTCACCCTTGGAGTGGACGACCAGCCTCTCTTCCAGGGAAGAACTGCCGTCCAGGTTAGCTATGCTAAATCACCATTCCAGCTCTCCTGCAT--------ATATGGTGATTCAGATGACTCAGATGAGTCTTG--------GCAACAGCA-TAGTT-GTGATTTT--CATAGGTCCAGTGTGCTCATGCTAGCAAAGCTTTGATT-------------CTTCTTTGTGGCTGCCACAGATGTATGCTGATTACATGGCGAGCTTCAGGGAAAACATGAAAAAGTTCTTGGATGCCGGTACCATCGTGGACATTGAAGTGGGACTTGGCCCAGCTGGAGAGATGAGGTACCCATCCTATCCTCAGAGCCAGGGATGGGTCTTCCCAGGCATCGGAGAATTCATCGTGAGTGTTTTTTTTTTT-------GCCAAA---TACTCTTCTGTCCTTACAA-------------------------AA---TACTCTT----ATA--------------------------------------------------------------------------------------------------------------------------GTACATGTAACA--TGTGATGACCAAAGGCAGTTTAATCTTTGTTC-AAGTGATGATCTGCACTGA-AAAAGGTACACCCAACGATAAAGTGATTCTGATCAAAAGCGATGCTTGGATAAAATGGCAATTTCAGATTATCA---------------------------------TGCTC--TTCTTTTGAGCAAAGTAT--CAGAAGTAAAACATAAGACCAT----GGT-CCCACAGTTAAACGGTAAAAGCAGATGACATCAAATGTACAT--CCAGCTAAACAGACAGGC-CATGAATTAGAACGGATGAAAAA-TAATGCCATAACCA----GTAAGGACA--AAA-GGGCTC------------CAATTAA--CTGTTTT--AACTAAAACAAAAATAA-TCTGCAGTGCTATGATAAGTACCTGGAAGCAGACTTCAAAGCAGCAGCAGCAAAGGCTGGCCATCCTGAGTGGGAATTGCCTGACGATGCTGGAGAGTACAATGATACTCCCGAGAAAACCCAATTCTTCAAGGACAACGGAACATACCTCACCGAGAAGGGGAAGTTTTTCCTCTCATGGTACTCCAACAAGCTGATCAAGCACGGTGACAAGATCTTGGACGAAGCAAACAAGGTCTTCTTGGGATGCAGAGTACAGCTGGCAATCAAAGTAAGCA-CCATCCTATAGATCTCAGTATATTATACTCCCTCCGTCCCAAAATAAGTGTC----------------------------------------------------------------TCAAGCTTAGTAC-AACTTTGTACTAAAGTTAATACAAAGTTGAGACATTTATTTTGGGACGGAGGGAGT----AGTAGACAAGATTAGCAAAACAGTGATTCGATT-----------------------GAGA-AGTTGTGCCTGATAAA----CAACAAAAAAA-TGCACAAATTCACTCT-AAT-------------------GAATGAGGAAGTATATACGACTCAAATTGCTTAATCGAGAATGTAAATGAGAAATGATCTAATGTTTGGTTGCAGATCTCTGGCATTCACTGGTGGTACAGGG
Elymus_repens_2i   [St]     	 CAGTGCGGTGGCAACGTCGGCGACGTCGTCAACATCCCAATCCCACAGTGGGTGCGCGACGTCGGCGCCACCGACCCCGACATTTTCTACACCAACCGCGGCGGGACGAGGAACATCGAGTACCTCACCCTTGGAGTGGACGACCAGCCTCTCTTCCAGGGAAGAACTGCCGTCCAGGTTAGCTAAGCTAAATCACCATTCCAGCTCTCCTGCAT--------ATATGGTGATTCAGATGACTCAGATGAGTCTTG--------GCAACAGCA-TAGTT-GTGATTTT--CATAGGTCCAGTGTGCTCATGCTAGCAAAGCTTTGATT-------------CTTCTTTGTGGCTGCCACAGATGTATGCTGATTACATGGCGAGCTTCAGGGAAAACATGAAAAAGTTCTTGGATGCCGGTACCATCGTGGACATTGAAGTGGGACTTGGCCCAGCTGGAGAGATGAGGTACCCATCGTATCCTCAGAGCCAGGGATGGGTCTTCCCAGGCATCGGAGAATTCATCGTGAGTGTTTTTTTTT---------GCCAAA---TACTCTTCTGTCCTTACAA-------------------------AA---TACTCTT----ATA--------------------------------------------------------------------------------------------------------------------------GTACATGTAACA--TGTGATGACCAAAGGCAGTTTAATCTTTGTTC-AAGTGATGATCTGCACTGA-AAAAGGTTCACCCAACGATAAAGTGATTCTGATCAAAAGCGATGCTTGGATAAAATGGCAATTTCAGATTATCA---------------------------------TGCTC--TTCTTTTGAGCAAAGTAT--CAGAAGTAAAACATAAGACCAT----GGT-CCCACAGTTAAACGGTAAAAGCAGATGACATCAAATGTACAT--CCAGCTAAACAGACAGGC-CATGAATTAGAACGGATGAAAAA-TAATACCATAACCA----GTAAGGACA--AAA-GGGCTC------------CAATTAA--CTGTTTT--AACTAAAACAAAAATAA-TCTGCAGTGCAATGATAAGTACCTGGAAGCAGACTTCAAAGCAGCAGCAGCAAAGGCTGGCCATCCTGAGTGGGAATTGCCTGACGATGCTGGAGAGTACAATGATACTCCCGAGAAAACCCAATTCTTCAAGGACAACGGAACATACCTCACCGAGAAGGGGAAGTTTTTCCTCTCATGGTACTCCAACAAACTGATCAAGCACGGTGACAAGATCTTGGACGAAGCAAACAAGGTCTTCTTGGGATGCAGAGTACAGCTGGCAATCAAAGTAAGCA-CCATCCTATAGATCTCAGTATATTATA--------------------------------------------------------------------------------------------------------------------------------------------------------------------GTAGACAAGATTAGCAAAACAGTGATTCGATT-----------------------GAGA-AGTTGTGCCTGATAAA----CAACAAAAAA--TGCACAAATTCACTCT-AAT-------------------GAATGAGGAAGTATATACGATTCAAATTGCTTAATCGAGAATGTAAATGAGAAATGATCTAATGTTTGGTTGCAGATCTCTGGCATTCACTGGTGGTACAGGG
Elymus_repens_3a    [St]    	 CAGTGCGGTGGCAACGTCGGCGACGTCGTCAACATCCCAATCCCACAGTGGGTGCGCGACGTCGGCGCCACCGACCCCGACATTTTCTACACCAACCGCGGTGGGACGAGGAACATCGAGTACCTCACCCTTGGAGTGGACGACCAGCCTCTCTTCCAGGGAAGAACTGCCGTCCAGGTTAGCTAAGCTAAATCACCATTCCAGCTCTCCTGCAT--------ATATGGTGATTCAGATGACCCAGATGAGTCTTG--------GCAACAGCA-TAGTT-GTGATTTT--CATAGGTCCAGTGTGCTCATGCTAGCAAAGCTTTGATT-------------CTTCTTTGTGGCTGCCACAGATGTATGCTGATTACATGGCGAGCTTCAGGGAAAACATGAAAAAGTTCTTGGATGCCGGTACCATCGTGGACATTGAAGTGGGACTTGGCCCAGCTGGAGAGATGAGGTACCCATCCTATCCTCAGAGCCAGGGATGGGTCTTCCCAGGCATCGGAGAATTCATCGTGAGTGTTTTTTTTTTTT------GCCAAA---TACTCTTCTGTCCTTACAA-------------------------AA---TACTCTT----ATA--------------------------------------------------------------------------------------------------------------------------GTACATGTAACA--TGTGATGACCAAAGGCAGTTTAATCTTTGTTC-AAGTGATGATCTGCACTGA-AAAAGGTACACCCAACGATAAAGTGATTCTGATCAAAAGCGATGCTTGGATAAAATGGCAATTTCAGATTATCA---------------------------------TGCTC--TTCTTTTGAGCAAAGTAT--CAGAAGTAAAACATAAGACCAT----GGT-CCCACAGTTAAACGGTAAAAGCAGATGACATCAAATGTACAT--CCAGCTAAACAGACAGGC-CATGAATTAGAACGGATGAAAAA-TAATACCATAACCA----GTAAGGACA--AAA-GGGCTC------------CAATTAA--CTGTTTT--AACTAAAACAAAAATAA-TCTGCAGTGCTATGATAAGTACCTGGAAGCAGACTTCAAAGCAGCAGCAGCAAAGGCTGGCCATCCTGAGTGGGAATTGCCTGACGATGCTGGAGAGTACAATGATACTCCCGAGAAAACCCAATTCTTCAAGGACAACGGAACATACCTCACCGAGAAGGGGAAGTTTTTCCTCTCATGGTACTCCAACAAACTGATCAAGCACGGTGACAAGATCTTGGACGAAGCAAACAAGGTCTTCTTGGGATGCAGAGTACAGCTGGCAATCAAAGTAAGCA-CCATCCTATAGATCTCAGTATATTATACTCCCTCCGTCCCAAAATAAGTGTC----------------------------------------------------------------TCAAGCTTAGTAC-AACTTTGTACTAAAGTTAATACAAAGTTGAGACATTTATTTTGGGACGGAGGGAGT----AGTAGACAAGATTAGCAAAACAGTGATTCGATT-----------------------GAGA-AGTTGTGCCTGATAAA----CAACAAAAAAA-TGCACAAATTCACTCT-AAT-------------------GAATGAGGAAGTATATACGACTCAAATTGCTTAATCGAGAATGTAAATGAGAAATGATCTAATGTTTGGTTGCAGATCTCTGGCATTCACTGGTGGTACAGGG
Elymus_repens_4b    [St]    	 CAGTGCGGTGGCAACGTCGGCGACGTCGTCAACATCCCAATCCCACAGTGGGTGCTCGACGTCGGCGCCACCGACCCCGACATTTTCTACACCAACCGCGGCGGGACGAGGAACATCGAGTACCTCACCCTTGGAGTGGACGACCGGCCTCTCTTCCAGGGAAGAACTGCCGTCCAGGTTAGCTAAGCTAAATCACCATTCCAGCTCTCCTGCAT--------ATATGGTGATTCAGATGACTCAGATGAGTCTTG--------GCAACAGCA-TAGTT-GTGATTTT--CATAGGTCCAGTGTGCTCATGCTAGCAAAGCTTTGATT-------------CTTCTTTGTGGCTGCCACAGATGTATGCTGATTACATGGCGAGCTTCAGGGAAAACATGAAAAAGTTCTTGGATGCCGGTACCATCGTGGACATTGAAGTGGGACTTGGCCCAGCTGGAGAGATGAGGTACCCATCCTATCCTCAGAGCCAGGGATGGGTCTTCCCAGGCATCGGAGAATTCATCGTGAGTGTTTTTTTTT---------GCCAAA---TACTCTTCTGTCCTTACAA-------------------------AA---TACTCTT----ATA--------------------------------------------------------------------------------------------------------------------------GTACATGTAACA--TGTGATGACCAAAGGCAGTTTAATCTTTGTTC-AAGTGATGATCTGCACTGA-AAAAGGTTCACCCAACGATAAAGTGATTCTGATCAAGAGCGATGCTTGGATAAAATGGCAATTTCAGATTATCA---------------------------------TGCCC--TTCTTTTGAGCAAAGTAT--CAGAAGTAAAACATAAGACCAT----GGT-CCCACAGTTAAACGGTAAAAGCAGATGACATCAAATGTACAT--CCAGCTAAACAGGCAGGC-CATGAATTAGAACGGATGAAAAA-TAATACCATAACCA----GTAAGGACA--AAA-GGGCTC------------CAATTAA--CTGTTTT--AACTAAAACAAAAATAA-TCTGCAATGCTATGATAAGTACCTGGAAGCAGACTTCAAAGCAGCAGCAGCAAAGGCTGGCCATCCTGAGTGGGAATTGCCTGACGATGCTGGAGAGTACAATGATACTCCCGAGAAAACCCAATTCTTCAAGGACAACGGAACATACCTCACCGAGAAGGGGAAGTTTTTCCTCTCATGGTACTCCAACAAACTGATCAAGCACGGTGACAAGATCTTGGACGAAGCAAACAAGGTCTTCTTGGGATGCAGAGTACAGCTGGCAATCAAAGTAAGCA-CCATCCTATAGATCTCAGTATATTATACTCCCTCCGTCCCAAAATAAGTGTC----------------------------------------------------------------TCAAGCTTAGTAC-AACCTTGTACTAAAGTTAATACAAAGTTGAGACATTTATTTTGGGACGGAGGGAGT----AGTAGACAAGATTAGCAAAACAGTGATTCGATT-----------------------GAGA-AGTTGTGCCTGATAAA----CAACAAAAAA--TGCACAAATTCACTCT-AAT-------------------GAATGGGGAAGTATATACGACTCAAATTGCTTAATCGAGAATGTAAATGAGAAATGATCTAATGTTTGGTTGCAGATCTCTGGCATTCACTGGTGGTACAGGG
Elymus_repens_5b    [St]    	 CAGTGCGGTGGCAACGTCGGCGACGTCGTCAACATCCCAATCCCACAGTGGGTGCGCGACGTCGGCGCCACCGACCCCGACATTTTCTACACCAACCGCGGCGGGACGAGGAACATCGAGTACCTCACCCTTGGAGTGGACGACCAGCCTCTCTTCCAGGGAAGAACTGCCGTCCAGGTTAGCTAAGCTAAATCACCATTCCAGCTCTCCTGCAT--------ATATGGTGATTCAGATGACTCAGATGAGTCTTG--------GCAACAGCA-TAGTT-GTGATTTT--CATAGGTCCAGTGTGCTCATGCTAGCAAAGCTTTGATT-------------CTTCTTTGTGGCTGCCACAGATGTATGCTGATTACATGGCGAGCTTCAGGGAAAGCATGAAAAAGTTCTTGGATGCCGGTACCATCGTGGACATTGAAGTGGGACTTGGCCCAGCTGGAGAGATGAGGTACCCATCGTATCCTCAGAGCCAGGGATGGGTCTTCCCAGGCATCGGAGAATTCATCGTGAGTGTTTTTTTTT---------GCCAAA---TACTCTTCTGTCCTTACAA-------------------------AA---TACTCTT----ATA--------------------------------------------------------------------------------------------------------------------------GTACATGTAACA--TGTGATGACCAAAGGCAGTTTAATCTTTGTTC-AAGTGATGATCTGCACTGA-AAAAGGTTCACCCAACGATAAAGTGATTCTGATCAAAAGCGATGCTTGGATAAAATGGCAATTTCAGATTATCA---------------------------------TGCTC--TTCTTTTGAGCAAAGTAT--CAGAAGTAAAACATAAGACCAT----GGT-CCCACAGTTAAACGGTAAAAGCAGATGACATCAAATGTACAT--CCAGCTAAACAGACAGGC-CATGAATTAGAACGGATGAAAAA-TAATACCATAACCA----GTAAGGACA--AAA-GGGCTC------------CAATTAA--CTGTTTT--AACTAAAACAAAAATAA-TCTGCAGTGCAATGATAAGTACCTGGAAGCAGACTTCAAAGCAGCAGCAGCAAAGGCTGGCCATCCTGAGTGGGAATTGCCTGACGATGCTGGAGAGTACAATGATACTCCCGAGAAAACCCAATTCTTCAAGGACAACGGAACATACCTCACCGAGAAGGGGAAGTTTTTCCTCTCATGGTACTCCAACAAACTGATCAAGCACGGTGACAAGATCTTGGACGAAGCAAACAAGGTCTTCTTGGGATGCAGAGTACAGCTGGCAATCAAAGTAAGCA-CCATCCTATAGATCTCAGTATATTATA--------------------------------------------------------------------------------------------------------------------------------------------------------------------GTAGACAAGATTAGCAAAACAGTGATTCGATT-----------------------GAGA-AGTTGTGCCTGATAAA----CAACAAAAAA--TGCACAAATTCACTCT-AAT-------------------GAATGAGGAAGTATATACGATTCAAATTGCTTAATCGAGAATGTAAATGAGACATGATCCAATGTTTGGTTGCAGATCTCTGGCATTCACTGGTGGTACAGGG
Elymus_riparius_1a_NA [St]       CAGTGCGGTGGCAACGTCGGCGACGTCGTCAACATCCCCATCCCACAGTGGGTGCGCGACGCCGGCGCCACCGACCCCGACATTTTCTACACCAACCGCGGCGGGACGAGGAACATCGAGTACCTCACCCTTGGAGTGGACGACCAGCCTCTCTTCCAGGGAAGAACTGCCGTCCAGGTTAGCTAAGCTAAATCACCATTCCAGCTCTCCTGCAT--------ATGTGGTGATTCAGATGACTGAGATGAGTCTTG--------GCAACACCA-TAGTT-GTGATTTT--GATAGGCCCAGTGTGCTCATGCTAGCAAAGCTTTGATT-------------CTTCTTTGTGGCTGCCACAGATGTATGCTGATTACATGGCGAGCTTCAGGGAAAACATGAAAAAATTCTTGGATGCCGGTACCATCGTGGACATTGAAGTGGGACTTGGCCCAGCTGGAGAGATGAGGTACCCATCCTATCCTCAGAGCCAGGGATGGGTCTTCCCAGGCATCGGAGAATTCATCGTGAGTGTTTTTTT-----------GCCAAA---TACTCTTCTGTTCTTACAA-------------------------AA---TACTCTT------A---------------------------------------------------------------------------------------------------------------------------TACATGTAACC--TGTGATGACCAAAGGCAGTTTAATCTTTGTTC-AAGTGATGATCTGCACTGA-AAAAGGTTCACCCAACGATAAAGTAATTCTGATCAAAAGCGATGCTTGGATAAAATGGCAATTTCAGATTATCACTAC-TTATGGCTTTTTGAGTTTTGAGAGACCATGCTC--TTCTTTTGAGCAAAGTAT--CATAAGTAAA-CATAAGACCAT----GGT-CCCACAGTTAAACGGCAAAAGCAGATGACATCAAATGTACAT--CCAGCTAAACAGACAGGC-CATGAACTAGAACGGATGTAAAA-TAGTACCATAACCA----GTAAAGACA--AAA-GGGCTC------------CAATTAA--CTGTTTT--AACTAAAACAAAAATAA-TCTGCAGTGCTATGATAAGTACCTGGAAGCAGACTTCAAAGCAGCAGCAGCAAAGGCTGGCCATCCTGAGTGGGAATTGCCTGACGATGCTGGAGAGTACAATGATACTCCCGAGAAAACCCAATTCTTCAAGGACAACGGAACATACCTCACCGAGAAGGGGAAGTTTTTCCTCTCATGGTACTCCAACAAACTGATCAAGCACGGTGACAAGATCTTGGACGAAGCAAACAAGGTCTTCTTGGGATGCAGAGTACAGCTGGCAATCAAAGTAAGCA-CCATCCTATAGATCTCAGTATATTATACTCC---------------------------------------------------------------------------------------------------------------------------------------------------------------AGTAGACAAGATTAGAAAAATAGTGATTCGATT-----------------------GAGA-AGTTGTGCCAGATAAA----CAACAAAAAA--TGCACAAATTCACTCT-AAT-------------------GAATGAGGAAGTATATACGACTCAAATTGCTTAATCCAGAATGTAAATGAGAAATGATCTAACGTTCGGTTGCAGATCTCTGGCATTCACTGGTGGTACAGGG
Elymus_semicostatus_1c [St]      CAGTGCGGTGGCAACGTCGGCGACGTCGTCAACATCCCCATCCCACAGTGGGTACGCGACGTCGGCGCCACCGACCCCGACATTTTCTACACCAACCGCAGCGGGACGAGGAACATCGAGTACCTCACCCTTGGAGTGGACGACCAGCCTCTCTTCCAGGGAAGAACTGCCGTCCAGGTTAGCTAAGCTAAATCACCATTCCAGCTCTCCTGCAT--------ATGTGGTGATTCAGATGACTGAGATGAGTCTTG--------GCAACACCA-TAGTT-GTGATTTT--G--AGGCCCAGTGTGCTCATGCTAGCAAAGCTTTGATT-------------CTTCTTTGTGGCTGCCACAGATGTATGCTGATTACATGGCGAGCTTCAGGGAAAACATGAAAAAGTTCTTGGATGCCGGTACCATCGTGGACATTGAAGTGGGACTTGGCCCAGCTGGAGAGATGAGGTACCCATCCTATCCTCAGAGCCAGGGATGGGTCTTCCCAGGCATCGGAGAATTCATCGTGAGTG------------------GCCAAA---TACTCTTCTGTTCTTACAA-------------------------AA---TACTCT-----------------------------------------------------------------------------------------------------------------------------------TACATGTAACC--TGTGATGACCAAAGGCAGTTTAATCGTTGTTC-AAGTGATGATCTGCACTGA-AAAAGGTTCACCCAACGATAAAGTAATTCTGATCAAAAGCGATGCTTGGATAAAATGGCAATTTCAGATTATCACTAC-TTATGGCTTTTTGAGTTTTGAGAGACCATGCTC--TTCTTTTGAGCAAAGTAT--CATAAGTAAA-CATAAGACCAT----GGT-CCCACAGTTAAACGGCAAAAGCAGATGACATCAAATGTACAT--CCAGCTAAACAGACGGGC-CATGAACTAGAACGGATGTAAAA-TAATACCATAACCA----GTAAAGACA--AAA-GGGCTC------------CAATTAA--CTGTTTT--AACTAAAACAAAAATAA-TCTGCAGTGCTATGATAAGTACCTGGAAGCAGACTTCAAAGCAGCAGCAGCAAAGGCTGGCCATCCTGAGTGGGAGTTGCCTGACGATGCTGGAGAGTACAATGATACTCCCGAGAAAACCCAATTCTTCAAGGACAACGGAACATACCTCACCGAGAAGGGGAAGTTTTTCCTCTCATGGTACTCCAACAAACTGATCAAGCACGGTGACAAGATCTTGGACGAAGCAAACAAGGTCTTCTTGGGATGCAGAGTACAGCTGGCAATCAAAGTAAGCA-CCATCCTATAGATCTCAGTATATTATAGACA-----------------------------------------------------------------------------------------------------------------------------------------------------------------------AGATTAGAAAAATAGTGATTCGATT-----------------------GAGA-AGTTGTGCCGGATAAA----CAACAAAAAA--TGCACAAATTCACTCT-AAT-------------------GAATGAGGAAGTATATACGACTCAAATTGCTTAATCCAGAATGTAAATGAGAAATGATCTAACGTTTGGTTGCAGATCTCTGGCATTCACTGGTGGTACAGGG
Elymus_sibiricus_3g_Eur  [St]    CAGTGCGGTGGCAACGTCGGCGACGTCGTCAACATCCCCATCCCACAGTGGGTGCGCGACGCCGGCGCCACCGACCCCGACATTTTCTACACCAACCGCGGCGGGACGAGGAACATCGAGTACCTCACCCTTGGAGTGGACGACCAGCCTCTCTTCCAGGGAAGAACTGCCGTCCAGGTTAGCTAAGCTAAATCACCATTCCAGCTCTCCTGCAT--------ATGTGGTGATTCAGATGACTGAGATGAGTCTTG--------GCAACACCA-TAGTT-GTGATTTT--GATAGGCCCAGTGTGCTCATGCTAACAAAGCTTTGATT-------------CTTCTTTGTGGCTGCCACAGATGTATGCTGATTACATGGCGAGCTTCAGGGAAAACATGAAAAAGTTCTTGGATGCCGGTACTATCGTGGACATTGAAGTGGGACTTGGCCCAGCTGGAGAGATGAGGTACCCATCCTATCCTCAGAGCCAGGGATGGGTCTTCCCAGGCATCGGAGAATTCATCGTGAGTGTTTTTTT-----------GCCAAA---TACTCTTCTGTTCTTACAA-------------------------AA---TACTCTT------A---------------------------------------------------------------------------------------------------------------------------TACATGTAACC--TGTGATGACCAAAGGCAGTTTAATCTTTGTTC-AAGTGATGATCTGCACTGA-AAAAGGTTCACCCAACGATAAAGTAATTCTGATCAAAAGCGATGCTTGGATAAAATGGCAATTTCAGATTATCACTAC-TTATGGCTTTT-GAG------------------------------CAAAGTAT--CATAAGTAAA-CATAAGACCAT----GGT-CCCACAGTTAAACGGCAAAAGCAGATGACATCAAATGTACAT--CCAGCTAAACAGACAGGC-CATGAACTAGAACGGATGTAAAA-TGATACCATAACCA----GTAAAGACA--AAA-GGGCTC------------CAATTAA--CTGTTTT--AACTAAAACAAAAATAA-TCTGCAGTGCTATGATAAGTACCTGGAAGCAGACTTCAAAGCAGCAGCAGCAAAGGCTGGCCATCCTGAGTGGGAATTGCCTGACGATGCTGGAGAGTACAATGATACTCCCGAGAAAACCCAATTCTTCAAGGACAACGGAACATACCTCACCGAGAAGGGGAAGTTTTTCCTCTCATGGTACTCCAACAAACTGATCAAGCACGGTGACAAGATCTTGGAAGAAGCAAACAAGGTCTTCTTGGGATGCAGAGTACAGCTGGCAATCAAAGTAAGCA-CCATCCTATAGATCTCAGTATATTATACTCC---------------------------------------------------------------------------------------------------------------------------------------------------------------AGTAGACAAGATTAGAAAAATAGTGATTCGATT-----------------------GAGA-AGTTGTGCCGGATAAA----CAACAAAAAA--TGCACAAATTCACTCT-AAT-------------------GAATGAGGAAGTATATACGACTCAAATTGCTTAATCCAGAATGTAAATGAGAAATGATCTAACGTTTGGTTGCAGATCTCTGGCATTCACTGGTGGTACAGGG
Elymus_trachycaulus_1a_NA [St] 	 CAGTGCGGTGGCAACGTCGGCGACATCGTCAACATCCCCATCCCACAGTGGGTGCGCGACGCCGGCGCCACCGACCCCGACATTTTCTACACCAACCGCGGCGGGACGAGGAACATCGAGTACCTCACCCTTGGAGTGGACGACCAGCCTCTCTTCCAGGGAAGAACTGCCGTCCAGGTTAGCTAAGCTAAATCACCATTCCAGCTCTCCTGCAT--------ATGTGGTGATTCAGATGACTGAGATGAGTCTTG--------GCAACACCA-TAGTT-GTGATTTT--GATAGGCCCAGTGTGCTCATGCTAGCAAAGCTTTGATT-------------CTTCTTTGTGGCTGCCACAGATGTATGCTGATTACATGGCAAGCTTCAGGGAAAACATGAAAAAGTTCTTGGATGCCGGTACTATCGTGGACATTGAAGTGGGACTTGGCCCAGCTGGAGAGATGAGGTACCCATCCTATCCTCAGAGCCAGGGATGGGTCTTCCCAGGCATCGGAGAATTCATCGTGAGTGTTTTTTTT----------GCCAAA---TACTCTTCTGCTCTTACAA-------------------------AA---TACTCTT------A---------------------------------------------------------------------------------------------------------------------------TACATGTAACC--TGTGATGACCAAAGGCAGTTTAATCTTTGTTC-AAGTGATGATCTGCACTGA-AAAAGGTTCACCCAACGATAAAGTAATTCTGATCAAAAGCGATGCTTGGATAAAATGGCAATTTCAGATTATCACTAC-TTATGGCTTTTTGAGTTTTGAGAGACCATGCTC--TTCTTTTGAGCAAAATAT--CATAAGTAAA-CATAAGACCAT----GGT-CCCACAGTTAAACGGCAAAAGCAGATGACATCAAATGTACAT--CCAGCTAAACAGACAGGC-CATGAACTAGAACGGATGTAAAA-TAATACCATAACCA----GTAAAGACA--AAA-GGGCTC------------CAATTAA--CTGTTTT--AACTAAAACAAAAATAA-TCTGCAGTGCTATGATAAGTACCTGGAAGCAGACTTCAAAGCAGCAGCAGCAAAGGCTGGCCATCCTGACTGGGAATTGCCTGACGATGCTGGAGAGTACAATGATACTCCCGAGAAAACCCAATTCTTCAAGGACAACGGAACATACCTCACCGAGAAGGGGAAGTTTTTCCTCTCATGGTACTCCAACAAACTGATCAAGCACGGTGACAAGATCTTGGACGAAGCAAACAAGGTCTTCTTGGGATGCAGAGTACAGCTGGCAATCAAAGTAAGCA-CCATCCTATAGATCTCAGTATATTATACTCC---------------------------------------------------------------------------------------------------------------------------------------------------------------AGTAGACAAGATTAGAAAAATAGTGATTCGATT-----------------------GAGA-AGTTGTGCCGGATAAA----CAACAAAAAA--TGCACAAATTCACTCT-AAT-------------------GAATGAGGAAGTATATACGACTCAAATTGCTTAATCCAGAATGTAAATGAGAAATGATCTAACGTTTGGTTGCAGATCTCTGGCATTCACTGGTGGTACAGGG
Elymus_virginicus_9a_NA [St]     CAGTGCGGTGGCAACGTCGGCGACGTCGTCAACATCCCCATCCCACAGTGGGTGCGCGACGCCGGCGCCACCGACCCCGACATTTTCTACACCAACCGCGGCGGGACGAGGAACATCGAGTACCTCACCCTTGGAGTGGACGACCAGCCTCTCTTCCAGGGAAGAACTGCCGTCCAGGTTAGCTAAGCTAAATCACCATTCCAGCTCTCCTGCAT--------ATGTGGTGATTCAGATGACTGAGATGAGTCTTG--------GCAACACCA-TAGTT-GTGATTTT--GATAGGCCCAGTGTGCTCATGCTAGCAAAGCTTTGATT-------------CTTCTTTGTGGCTGCCACAGATGTATGCTGATTACATGGCGAGCTTCAGGGAAAACATGAAAAAATTCTTGGATGCCGGTACCATCGTGGACATTGAAGTGGGACTTGGCCCAGCTGGAGAGATGAGGTACCCATCCTATCCTCAGAGCCAGGGATGGGTCTTCCCAGGCATCGGAGAATTCATCGTGAGTGTTTTTTT-----------GCCAAA---TACTCTTCTGTTCTTACAA-------------------------AA---TACTCTT------A---------------------------------------------------------------------------------------------------------------------------TACATGTAACC--TGTGATGACCAAAGGCAGTTTAATCTTTGTTC-AAGTGATGATCTGCACTGA-AAAAGGTTCACCCAACGATAAAGTAATTCTGATCAAAAGCGATGCTTGGATAAAATGGCAATTTCAGATTATCACTAC-TTATGGCTTTTTGAGTTTTGAGAGACCATGCTC--TTCTTTTGAGCAAAGTAT--CATAAGTAAA-CATAAGACCAT----GGT-CCCACAGTTAAACGGCAAAAGCAGATGACATCAAATGTACAT--CCAGCTAAACAGACAGGC-CATGAACTAGAACGGATGTAAAA-TAATACCATAACCA----GTAAAGACA--AAA-GGGCTC------------CAATTAA--CTGTTTT--AACTAAAACAAAAATAA-TCTGCAGTGCTATGATAAGTACCTGGAAGCAGACTTCAAAGCAGCAGCAGCAAAGGCTGGCCATCCTGAGTGGGAATTGCCTGACGATGCTGGAGAGTACAATGATACTCCCGAGAAAACCCAATTCTTCAAGGACAACGGAACATACCTCACCGAGAAGGGGAAGTTTTTCCTCTCATGGTACTCCAACAAACTGATCAAGCACGGTGACAAGATCTTGGACGAAGCAAACAAGGTCTTCTTGGGATGCAGAGTACAGCTGGCAATCAAAGTAAGCA-CCATCCTATAGATCTCAGTATATTATACTCC---------------------------------------------------------------------------------------------------------------------------------------------------------------AGTAGACAAGATTAGAAAAATAGTGATTCGATT-----------------------GAGA-AGTTGTGCCAGATAAA----CAACAAAAAA--TGCACAAATTCACTCT-AAT-------------------GAATGAGGAAGTATATACGACTCAAATTGCTTAATCCAGAATGTAAATGAGAAATGATCTAACGTTTGGTTGCAGATCTCTGGCATTCACTGGTGGTACAGGG
Elymus_wawawaiensis_1a_NA [St] 	 CAGTGCGGTGGCAACGTCGGCGACGTCGTCAACATCCCCATCCCACAGTGGGTGCGCGACGCCGGCGCCACCGACCCCGACATTTTCTACACCAACCGCGGCGGGACGAGGAACATCGAGTACCTCACCCTTGGAGTGGACGACCAGCCTCTCTTCCAGGGAAGAACTGCCGTCCAGGTTAGCTAAGCTAAATCACCATTCCAGCTCTCCTGCAT--------ATGTGGTGATTTAGATGACTGAGATGAGTCTTG--------GCAACACCA-TANTT-GTGATTTT--GATAGGCCCAGTGTGCTCATGCTAGCAAAGCTTTGATT-------------CTTCTTTGTGGCTGCCACAGATGTATGCTGATTACATGGCGAGCTTCAGGGAAAACATGAAAAAGTTCTTGGATGCCGATACCATCGTGGACATTGAAGTGGGACTTGGCCCAGCTGGAGAGATGAGGTACCCATCCTATCCTCAGAGCCAGGGATGGGTCTTCCCAGGCATCGGAGAATTCATCGTGAGTGTTTTTTT-----------GCCAAA---TACTCTTCTGTTCTTACAA-------------------------AA---TACTCTT------A---------------------------------------------------------------------------------------------------------------------------TACATGTAACC--TGTGATGACCAAAGGCAGTTTAATCTTTGTTC-AAGTGATGATCTGCACTGA-AAAAGGTTCACCCAACGATAAAGTAATTCTGATCAAAAGCGATGCTTGGATAAAATGGCAATTTCAGATTATCACTAC-TTATGGCTTTTTGAGTTTTGAGAGACCATGCTC--TTCTTTTGAGCAAAGTAT--CATAAGTAAA-CATAAGACCAT----GGT-CCCACAGTTAAACGGCAAAAGCAGATGACATCAAATGTACAT--CCAGCTAAACAGACAGGC-CATGAACTAGAACGGATGTAAAA-TAATACCATAACCA----GTAAAGACA--AAA-GGGCTC------------CAATTAA--CTGTTTT--AACTAAAACAAAAATAA-TCTGCAGTGCTATGATAAGTACCTGGAAGCAGACTTCAAAGCAGCAGCAGCAAAGGCTGGCCATCCTGAGTGGGAATTGCCTGACGATGCTGGAGAGTACAATGATACTCCCGAGAAAACCCAATTCTTCAAGGACAACGGAACATACCTCACCGAGAAGGGGAAGTTTTTCCTCTCATGGTACTCCAACAAACTGATCAAGCACGGTGACAAGATNTTGGACGAAGCAAACAAGGTCTTCTTGGGATGCAGAGTACAGCTGGCAATCAAAGTAAGCA-CCATCCTATAGATCTCAGTATATTATACTCC---------------------------------------------------------------------------------------------------------------------------------------------------------------AGTAGACAAGATTAGAAAAATAGTGATTCGATT-----------------------GAGA-AGTTGTGCCGGATAAA----CAACAAAAAA--TGCACAAATTCACTCT-AAT-------------------GAATGAGGAAGTATATACGACTCAAATTGCTTAATCCAGAATGTAAATGAGAAATGATCTAACGTTTGGTTGCA-----------------------------
Elymus_wawawaiensis_3c_NA [St]   CAGTGCGGTGGCAACGTCGGTGACGTCGTCAACATCCCCATCCCACAGTGGGTGCGCGACGTCGGCGCCACCGACCCCGACATTTTCTACACCAACCGCGGCGGGACGAGGAACATCGAGTACCTCACCCTCGGAGTGGACGACCAGCCTCTCTTCCAGGGAAGAACTGCCGTCCAGGTTAGCTAAGCTAAATCACCATTCCAGCTCTCCTGAAT--------ATGTGGTGATTCAGATGACTGAGATGAGTCTTG--------GCAACACCA-TAGTT-GTGATTTT--CATAGGCCCAGTGTGCTCATGCTAGCAAAGCTTTGATT-------------CTTCTTTGTGGCTGCCACAGATGTATGCTGATTACATGGCGAGCTTCAGGGAAAACATGAAAAAGTTCTTGGATGCCGGTACTATCGTGGACATTGAAGTTGGACTTTGCCCAGCTGGAGAGATGAGGTACCCATCCTATCCTCAGAGCCAGGGATGGGTCTTCCCAGGCATCGGAGAATTCATCGTGAGTGTTTTTTT-----------GCCAAA---TACTC---------------------------------------AA---TACTCTT------A---------------------------------------------------------------------------------------------------------------------------TACATGTAACC--TGTGATGACCAAAGGCAGTTTAATCTTTGTTC-AAGTGATGATCTGCACTGA-AAAAGGTTCACCCAACGATAAAGTAATTCTGATCAAAAGCAATGCTTGGATAAAATGGCAATTTCAGATTATCACTAC-TTATGGCTTTTTGAGTTTTGAGAGACCATGCTC--TTCTTTTGAGCAAAGTAT--CATAAGTAAG-CATAAGACCAT----GGT-CCCACAGTTAAACGGCAAAAGCAGATGACATCAAATGTACAT--CCAGCTAAACAGACAGGC-CATGAACTAGAACGGATGTAAAA-TAATACCATAACCA----GTAAAGACA--AAA-GGGCTC------------CAATTAA--CTGTTTTT-AACTAAAACAAAAATAA-TCTGCAGTGCTATGATAAGTACCTGGAAGCAGACTTCAAAGCAGCAGCAGCAAAGGCTGGCCATCCTGAGTGGGAATTGCCTGACGATGCTGGAGAGTACAATGATACTCCCGAGAAAACCCAATTCTTCAAGGACAACGGAACATACCTCACCGAGAAGGGGAAGTTTTTCCTCTCATGGTACTCCAACAAACTGATCAAGCACGGTGACAAGATCTTGGACGAAGCAAACAAGGTCTTCTTGGGATGCAGAGTACAGCTGGCAATCAAAGTAAGCA-CCATCCTATAGATCTCAGTATATTATACTCC---------------------------------------------------------------------------------------------------------------------------------------------------------------AGTAGACAAGATTAGAAAAATAGTGATTCGATT-----------------------GAGA-AGTTGTGCCTGATAAA----CAACAAAAAA--TGCACAAATTCACTCT-AAT-------------------GAATGAGGAAGTATATACGACTCAAATTGCTTAATCCAGAATGTAAA--------------------------------------------------------
Elymus_abolinii_1a [Y]           CAGTGCGGTGGCAACGTCGGCGACGTCGTCAACATCCCCATCCCACAGTGGGTGCGGGACGTCGGCGCCACCGACCCCGACATTTTCTACACCAACCGCAGCGGGACGAGGAACATCGAGTACCTCACCCTTGGAGTGGATGACCAGCCTCTCTTCCAGGGAAGAACTGCCGTCCAGGTTAGCTGAGCTAAATCACCATTCCAGCTCTCCTGCAT--------ATATGGTGATTCAGAT-ACTCAGATGAGTCTTG--------GCAACAGCA-TAGTT-GTGATTTT--GATAGGCCCAGTGTGCTCATGGTAGCAAAGCTTTGATT-------------CTTCTTTGTGGCTGCCACAGATGTATGCTGATTACATGGCGAGCTTCAGGGAAAACATGAAAAAGTTCTTGGATGCCGGTACCATCGTGGACATTGAAGTGGGACTTGGCCCAGCTGGAGAGATGAGGTACCCGTCCTATCCTCAGAGCCAGGGATGGGTGTTCCCAGGCATCGGAGAATTCATCGTGAGTG------------------GCAAAA---TACTCTACTGTTCTTGCAA-------------------------AA---TACTCT-----------------------------------------------------------------------------------------------------------------------------------TACATGTAACA--TGTGATGACCAAAGGCAGTTTAATCTTTGTCC-AAGTGACGATCTGCACTGA-AAAAGGATCACCCAGCGGTAAAGTGATTCTGATCAAAAGCGACGCTTGGATAAAACGGCAATTTCAGATTATCACTAC-TTATGGCTTTT-GAT-------AGACCATGCTC--TTCTTTTGAGCAAAGTAT--CAGAAGCAAA-CATAAGACCAT----GGT-CCCACAATTAAACGGTAAAAGCAGAGGACATCAACTGTACAT--CCAGCTAAACAGGCAGGC-CATGAATTAAAACGGATGCAAAAATAATACAATAATAACAA-GTAAAGACA--AAA-GG-CTC------------CAATTAA--CTGTTTT--AACTAAAACAAAAATAA-TCTGCAGTGCTATGATAAGTACCTGGAAGCAGACTTCAAAGCAGCAGCAGCAAAGGCTGGCCATCCTGAGTGGGAATTGCCTGACGATGCTGGAGAGTACAATGACACTCCCGAGAAAACCCAATTCTTCAAGGACAACGGAACATACCTCACCAAGAAGGGGAAGTTTTTCCTCTCATGGTACTCCAACAAACTGATCAAGCACGGCGACAAGATCTTGGACGAGGCAAATAAGGTCTTCTTGGGATGTAGAGTACAGCTGGCAATCAAAGTAAGTA-CCATCCTATAGATCTCAGTATATTATAGACA-----------------------------------------------------------------------------------------------------------------------------------------------------------------------ATATTATAAAAATCAAGATTCAATT-----------------------GAGA-AGTTGTGCCTGATAAA----CAACAAAAAG--TGCACAAACTCACTCT-AACATA--AGTACAAGCTTAAGGAAAGAGGAAGTATATACGACTCGCATTGCTTAATCTAGAATGTAAATGAGACATGATCCAATGTTTGGTTGCAGATCTCTGGCATTCACTGGTGGTACAGGG
Elymus_antiquus_1f [Y]           CAGTGTGGTGGCAACGTCGGTGACGTCGTCAACATCCCCATCCCGCAGTGGGTGCGGGATGTCGGCGCCACCGACCCCGACATTTTCTACACCAACCGCAGCGGGACGAGGAACATCGAGTACCTCACCCTTGGAGTGGATGACCAGCCTCTCTTCCAGGGAAGAACTGCCGTCCAGGTTAGCTGAGCTAAATCACCATTCCTGCTCTCCTGCAT--------ATATGGTGATTCAGAT-ACTCAGATGAGTCTTG--------GCAACAGCA-TAGTT-GTGATTTT--GATAGGCCCAGTGTGCTCATGGTAGCAAAGCTTTGATT-------------CTTCTTTGTGGCTGCCACAGATGTATGCTGATTACATGGCGAGCTTCAGGGAAAACATGAAAAAGTTCTTGGATGCCGGTACCATCGTGGACATTGAAGTGGGACTTGGCCCAGCTGGAGAGATGAGGTACCCGTCCTATCCTCAGAGCCAGGGATGGGTGTTCCCAGGCATCGGAGAATTCATCGTGAGTG------------------GCAAAA---TACTCTACTGTTCTTGCAA-------------------------AA---TACTCT-----------------------------------------------------------------------------------------------------------------------------------TACATGTAACA--TGTGATGACCAAAGGCAGTTTAATCTTTGTCC-AAGTGACGATCTGCACTGA-AAAAGGTTCACCCAGCGGTAAAGTGATTCTGATCAAAAGCGACGCTTGGATAAAACGGCAATTTCAGATTATCACTAC-TTATGGCTTTT-GAT-------AGACCATGCTC--TTCTTTTGAGCAAAGTAT--CAGAAGCAAA-CATAAGACCAT----GGT-CCCACAATTAAACGGTAAA-GCAGAGGACATCAACTGTACAT--CCAGCTAAACAGACAGGC-CATGAATTAAAACGGATGCAAAAATAATACCATAACAA----GTAAAGACA--AAA-GG-CTC------------CAATTAA--CTGTTTT--AACTAAAACAAAAATAA-TCTGCAGTGCTATGATAAGTACCTGGAAGCAGACTTCAAAGCAGCAGCAGCAAAGGCTGGCCATCCTGAGTGGGAATTGCCTGACGATGCTGGAGAGTACAATGACACTCCCGAGAAAACCCAATTCTTCAAGGACAACGGAACATACCTCACCAAGAAGGGGAAGTTTTTCCTCTCATGGTACTCCAACAAACTGATCAAGCACGGCGACAAGATCTTGGACGAGGCAAATAAGGTCTTCTTGGGATGCAGAGTACAGCTGGCAATCAAAGTAAGTA-CCATCCTATAGATCTCAGTATATTATAGACA-----------------------------------------------------------------------------------------------------------------------------------------------------------------------ATATTATAAAAATCAAGATTCAATT-----------------------GAGA-AGTTGTGCCTGATAAA----CAACAAAA-G--TGCACAAACTCACTCT-AACATA--AGTACAAGCTTAAGGAAAGAGGAAGTATATACGACTCGCATTGCTTAATCTAGAATGTAAATGAGACATGATCCAATGTTTGGTTGCAGATCTCTGGCATTCACTGGTGGTACAGGG
Elymus_antiquus_2e  [Y]          CAGTGCGGTGGCAACGTCGGCGACGTCGTCAACATCCCCATCCCACAGTGGGTGCGGGACGTCGGCGCCACCGACCCCGACATTTTCTACACCAACCGCAGCGGGACGAGGAACATCGAGTACCTCACCCTTGGAGTGGATGACCAGCCTCTCTTCCAGGGAAGAACTGCCGTCCAGGTTAGCTGAGCTAAATCACCATTCCAGCTCTCCTGCAT--------ATATGGTGATTCAGAT-ACTCAGATGAGTCTTG--------GCAACAGCA-TAGTT-GTGATTTT--GATAGGCCCAGTGTGCTCATGGTAGCAAAGCTTTGATT-------------CTTCTTTGTGGCTGCCACAGATGTATGCTGATTACATGGCGAGCTTCAGGGAAAACATGAAAAAGTTCTTGGATGCCGGTACCATCGTGGACATTGAAGTGGGACTTGGCCCAGCTGGAGAGATGAGGTACCCGTCCTATCCTCAGAGCCAGGGATGGGTGTTCCCAGGCATCGGAGAATTCATCGTGAGTG------------------GCAAAA---TACTCTACTGTTCTTGCAA-------------------------AA---TACTCT-----------------------------------------------------------------------------------------------------------------------------------TACATGTAACA--TGTGATGACCAAAGGCAGTTTAATCTTTGTCC-AAGTGACGATCTGCACTGA-AAAAGGTTCACCCAGCGGTAAAGTGATTCTGATCAAAAGCGACGCTTGGATAAAACGGCAATTTCAGATTATCACTAC-TTATGGCTTTT-GAT-------AGACCATGCTC--TTCTTTTGAGCAAAGTAT--CAGAAGCAAA-CATAAGACCAT----GGT-CCCACAATTAAACGGTAAAAGCAGAGGACATCAACTGTACAT--CCAGCTAAACAGACAGGC-CATGAATTAAAACGGATGCAAAAACAATACCATAACAA----GTAAAGACA--AAA-GGC-TC------------CAATTAA--CTGTTTT--AACTAAAACAAAAATAA-TCTGCAGTGCTATGATAAGTACCTGGAAGCAGACTTCAAAGCAGCAGCAGCAAAGGCTGGCCATCCTGAGTGGGAATTGCCTGACGATGCTGGAGAGTACAATGACACTCCCGAGAAAACCCAATTCTTCAAGGACAACGGAACATACCTCACCAAGAAGGGGAAGTTTTTCCTCTCATGGTACTCCAACAAACTGATCAAGCACGGCGACAAGATCTTGGACGAGGCAAATAAGGTCTTCTTGGGATGCAGAGTACAGCTGGCAATCAAAGTAAGTA-CCATCCTATAGATCTCAGTATATTATAGACA-----------------------------------------------------------------------------------------------------------------------------------------------------------------------ATATTATAAAAATCAAGATTCAATT-----------------------GAGA-AGTTGTGCCTGATAAA----CAACAAAAAG--TGCACAAACTCACTCT-AACATA--AGTACAAGCTTAAGGAAAGAGGAAGTATATACGACTCGCATTGCTTAATCTAGAATGTAAATGAGACATGATCCAATGTTTGGTTGCAGATCTCTGGCATTCACTGGTGGTACAGGG
Elymus_antiquus_3e [Y]           CAGTGCGGTGGCAACGTCGGCGACGTCGTCAACATCCCCATCCCACAGTGGGTGCGGGACGTCGGCGCCACCGACCCCGACATTTTCTACACCAACCGCAGCGGGACGAGGAACATCGAGTACCTCACCCTTGGAGTGGATGACCAGCCTCTCTTCCAGGGAAGAACTGCCGTCCAGGTTAGCTGAGCTAAATCACCATTCCAGCTCTCCTGCAT--------ATATGGTGATTCAGAT-ACTCAGATGAGTCTTG--------GCAACAGCA-TAGTT-GTGATTTT--GATAGGCCCAGTGTGCTCATGGTAGCAAAGCTTTGATT-------------CTTCTTTGTGGCTGCCACAGATGTATGCTGATTACATGGCGAGCTTCAGGGAAAACATGAAAAAGTTCTTGGATGCCGGTACCATCGTGGACATTGAAGTGGGACTTGGCCCAGCTGGAGAGATGAGGTACCCGTCCTATCCTCAGAGCCAGGGATGGGTGTTCCCAGGCATCGGAGAATTCATCGTGAGTG------------------GCAAAA---TACTCTACTGTTCTTGCAA-------------------------AA---TACTCT-----------------------------------------------------------------------------------------------------------------------------------TACATGTAACA--TGTGATGACCAAAGGCAGTTTAATCTTTGTCC-AAGTGACGATCTGCACTGA-AAAAGGTTCACCCAGCGGTAAAGTGATTCCGATCAAAAGCGACGCTTGGATAAAACGGCAATTTCAGATTATCACTAC-TTATGGCTTTT-GAT-------AGACCATGCTC--TTCTTTTGAGCAAAGTAT--CAGAAGCAAA-CATAAGACCAT----GGT-CCCACAATTAAACGGTAAAAGCAGAGGACATCAACTGTACAT--CCAGCTAAACAGACAGGC-CATGAATTAAAACGGATGCAAAAATAATACCATAACAA----GTAAAGACA--AAA-GG-CTC------------CAATTAA--CTGTTTT--AACTAAAACAAAAATAA-TCTGCAGTGCTATGATAAGTACCTGGAAGCAGACTTCAAAGCAGCAGCAGCAAAGGCTGGCCATCCTGAGTGGGAATTGCCTGACGATGCTGGAGAGTACAATGACACTCCCGAGAAAACCCAATTCTTCAAGGACAACGGAACATACCTCACCAAGAAGGGGAAGTTTTTCCTCTCATGGTACTCCAACAAACTGATCAAGCACGGCGACAAGATCTTGGACGAGGCAAATAAGGTCTTCTTGGGATGCAGAGTACAGCTGGCAATCAAAGTAAGTA-CCATCCTATAGATCTCAGTATATTATAGACA-----------------------------------------------------------------------------------------------------------------------------------------------------------------------ATATTATAAAAATCAAGATTCAATT-----------------------GAGA-AGTTGTGCCTGATAAA----CAACAAAAAG--TGCACAAACTCACTCT-AACATA--AGTACAAGCTTAAGGAAAGAGGAAGTATATACGACTCGCATTGCTTAATCTAGAATGTAAATGAGACATGATCCAATGTTTGGTTGCAGATCTCTGGCATTCACTGGTGGTACAGGG
Elymus_antiquus_4a  [Y]          CAGTGCGGTGGCAACGTCGGCGACGTCGTCAACATCCCCATCCCACAGTGGGTACGGGACGTCGGCGCCACCGACCCCGACATTTTCTACACCAACCGCAGCGGGACGAGGAACATCGAGTACCTCACCCTTGGAGTGGATGACCAGCCTCTCTTCCAGGGAAGAACTGCCGTCCAGGTTAGCTGAGCTAAATCACCATTCCAGCTCTCCTGCAT--------ATATGGTGATTCAGAT-ACTCAGATGAGTCTTG--------GCAACAGCA-TAGTT-GTGATTTT--GATAGGCCCAGTGTGCTCATGGTAGCAAAGCTTTGATT-------------CTTCTTTGTGGCTGCCACAGATGTATGCTGATTACATGGCGAGCTTCAGGGAAAACATGAAAAAGTTCTTGGATGCCGGTACCATCGTGGACATTGAAGTGGGACTTGGCCCAGCTGGAGAGATGAGGTACCCGTCCTATCCTCAGAGCCAGGGATGGGTGTTCCCAGGCATCGGAGAATTCATCGTGAGTG------------------GCAAAA---TACTCTACTGTTCTTGCAA-------------------------AA---TACTCT-----------------------------------------------------------------------------------------------------------------------------------TACATGTAACA--TGTGATGACCAAAGGCAGTTTAATCTTTGTC--AAGTGACGATCTGCACTGA-AAAAGGTTCACCCAGCGGTAAAGTGATTCTGATCAAAAGCGACGCTTGGATAAAACGGCAATTTCAGATTATCACTAC-TTATGGCTTTT-GA--------AGACCATGCTC--TTCTTTTGAGCAAAGTAT--CAGAAGCAAA-CATAAGACCAT----GGT-CCCACAATTAAACGGTAAAAGCAGAGGACATCAACTGTACAT--CCAGCTAAACAGACAGGC-CATGAATTAAAACGGATGCAAAAATAATACCATAACAA----GTAAAGACA--AAA-GG-CTC------------CAATTAA--CTGTTTT--AACTAAAACAAAAATAA-TCTGCAGTGCTATGATAAGTACCTGGAAGCAGACTTCAAAGCAGCAGCAGCAAAGGCTGGCCATCCTGAGTGGGAATTGCCTGACGATGCTGGAGAGTACAATGACACTCCCGAGAAAACCCAATTCTTCAAGGACAACGGAGCATACCTCACCAAGAAGGGGAAGTTTTTCCTCTCATGGTACTCCAACAAACTGATCAAGCACGGCGACAAGATCTTGGACGAGGCAAATAAGGTCTTCTTGGGATGCAGAGTACAGCTGGCAATCAAAGTAAGTA-CCATCCTATAGATCTCAGTATATTATAGACA-----------------------------------------------------------------------------------------------------------------------------------------------------------------------ATATTATAAAAATCAAGATTCAATT-----------------------GAGA-AGTTGTGCCTGATAAA----CAACAAAAAG--TGCACAAACTCACTCT-AACATA--AGTACAAGCTTAAGGAAAGAGGAAGTATATACGACTCGCATTGCTTAATCTAGAATGTAAATGAGACATGATCCAATGTTTGGTTGCAGATCTCTGGCATTCACTGGTGGTACAGGG
Elymus_caucasicus_1a [Y]         CAGTGCGGTGGCAACGTCGGCGACGTCGTCAACATCCCCATCCCACAGTGGGTGCGGGACGTCGGCGCCACCGACCCCGACATTTTCTACACCAACCGCAGCGGGACGAGGAACATCGAGTACCTCACCCTTGGAGTGGATGACCAGCCTCTCTTCCAGGGAAGAACTGCCGTCCAGGTTAGCTGAGCTAAATCACCATTCCAGCTCTCCTGCAT--------ATATGGTGATTCAGAT-ACTCAGATGAGTCTTG--------GCAACAGCA-TAGTT-GTGATTTT--AATAGGCCCAGTGTGCTCATGGTAGCAAAGCTTTGATT-------------CTTCTTTGTGGCTGCCACAGATGTATGCTGATTACATGGCGAGCTTCAGGGAAAACATGAAAAAGTTCTTGGATGCCGGTACCATCGTGGACATTGAAGTGGGACTTGGCCCAGCTGGAGAGATGAGGTACCTGTCCTATCCTCAGAGCCAGGGATGGGTGTTCCCAGGCATCGGAGAATTCATCGTGAGTG------------------GCAAAA---TACTCTACTGTTCTTGCAA-------------------------AA---TACTCT-----------------------------------------------------------------------------------------------------------------------------------TACATGTAACA--TGTGATGACCAAAGGCAGTTTAATCTTTGTCC-AAGTGACGATCTGCACTGA-AAAAGGTTCACCCAGCGGTAAAGTGATTCTGATCAAAAGCGACGCTTGGATAAAACGGCAATTTCAGATTATCACTAC-TTATGGCTTTT-GAT-------AGACCATGCTC--TTCTTTTGAGCAAAGTAT--CAGAAGCAAA-CATAAGACCAT----GGT-CCCACAATTAAACGGTAAAAGCAGAGGACATCAACTGTACAT--CCAGCTAAACAGACAGGC-CATGAATTAAAACGGATGCAAAAATAATACCATAACAA----GTAAAGACA--AAA-GG-CTC------------CAATTAA--CTGTTTT--AACTAAAACAAAAATAA-TCTGCAGTGCTATGATAAGTACCTGGAAGCAGACTTCAAAGCAGCAGCAGCAAAGGCTGGCCATCCTGAGTGGGAATTGCCTGACGATGCTGGAGAGTACAATGACACTCCCGAGAAAACCCAATTCTTCAAGGACAACGGAACATACCTCACCAAGAAGGGGAAGTTTTTCCTCTCATGGTACTCCAACAAACTGATCAAGCACGGCGACAAGATCTTGGACGAGGCAAATAAGGTCTTCTTGGGATGCAGAGTACAGCTGGCAATCAAAGTAAGTA-CCATCCTATAGATCTCAGTATATTATAGACA-----------------------------------------------------------------------------------------------------------------------------------------------------------------------ATATTATTAAAATCAAGATTCAATT-----------------------GAGA-AGTTGAGCCTGATAAA----CAACAAAAAG--TGCACAAACTCACTCT-AACATA--AGTACAAGCTTAAGGAAAGAGGAAGTATATACGACTCGCATTGCTTAATCTAGAATGTAAATGAGACATGATCCAATGTTTGGTTGCAGATCTCTGGCATTCACTGGNGGTACAGGG
Elymus_ciliaris_1h  [Y]          ---------------------GACGTCGTCAACATCCCCATTCCACAGTGGGTGCTGGACGTCGGCGCCACCGACCCCGACATTTTCTACACCAACCGCAGCGGGACGAGGAACATCGAGTACCTCACCCTTGGAGTGGATGACCAGCCTCTCTTCCAGGGAAGAACTGCCGTCCAGGTTAGCTGAGCTAAATCACCATTCCAGCTCTCCTGCAT--------ATATGGTGATTCAGAT-ACTCAGATGAGTCATG--------GCAACAGCA-TAGTT-GTGATTTT--GATAGGCCCAGTGTGCTCATGGTAGCAAAGCTTTGATT-------------CTTCTTTGTGGCTGCCACAGATGTATGCTGATTACATGGCGAGCTTCAGGGAAAACATGAAAAAGTTCTTGGATGCCGGTACCATCGTGGACATTGAAGTGGGACTTGGCCCAGCTGGAGAGATGAGGTACCCGTCCTATCCTCAGAGCCAGGGATGGGTGTTCCCAGGCATCGGAGAATTCATCGTGAGTG------------------GCAAAA---TACTCTACTGTTCTTGCAA-------------------------AA---TACTCT-----------------------------------------------------------------------------------------------------------------------------------TGCATGTAACA--TGTGATGACCAAAGGCAGTTTAATCTTTGTCC-AAGTGACGATCTGCACTGA-AAAAGGTTCACCCAGCGGTAAAGTGATTCTGATCAAAAGCGACGCTTGGATAAAACGGCAATTTCAGATTATCACTAC-TTATGGCTTTT-GAT-------AGACCATGCTC--TTCTTTTGAGCAAAGTAT--CAGAAGCAAA-CATAAGGCCAT----GGT-CCCACAATTAAACGGTAAAAGCAGAGGACATCAACTGTACAT--CCAGCTAAACAGACAGGC-CATGAATTAAAACGGATGCAAAAATAATACCATAACAA----GTAAAGACA--AAA-GG-CTC------------CAATTAA--CTGTTTT--AACTAAAACAAAAATGA-TCTGCAGTGCTATGATAAGTACCTGGAAGCAGACTTCAAAGCAGCAGCAGCAAAGGCTGGCCATCCTGAGTGGGAATTGCCTGACGATGCTGGAGAGTACAATGACACTCCCGAGAAAACCCAATTCTTCAAGGACAACGGAACATACCTCACCAAGAAGGGGAAGTTTTTCCTCTCATGGTACTCCAACAAACTGATCAAGCACGGCGACAAGATCTTGGACGAGGCAAATAAGGTCTTCTTGGGATGCAGAGTACAGCTGGCAATCAAAGTAAGTA-CCATCCTATAGATCTCAGTATATTATAGACA-----------------------------------------------------------------------------------------------------------------------------------------------------------------------ATATTATAAAAATCAAGATTCAATT-----------------------GAGA-AGTTGTGCCTGATAAA----CAACAAAAAG--TGCACAAACTCACTCT-AACGTA--AGTACAAGCTTAAGGAAAGAGGAAGTATATACGACTCGCATTGCTTAATCTAGAATGTAAATGAGACATGATCCAATGTTTGGTTGCAGATCTCTGGCATTCACTGGTGGTACAGGG
Elymus_ciliaris_2i  [Y]          CAGTGCGGTGGCAACGTCGGCGACGTCGTCAACATCCCCATTCCACAGTGGGTGCGGGACGTCGGCGCCACCGACCCCGACATTTTCTACACCAACCGCAGCGGGACGAGGAACATCGAGTACCTCACCCTTGGAGTGGATGACCAGCCTCTCTTCCAGGGAAGAACTGCCGTCCAGGTTAGCTGAGCTAAATCACCATTCCAGCTCTCCTGCAT--------ATATGGTGATTCAGAT-ACTCAGATGAGTCATG--------GCAACAGCA-TAGTT-GTGATTTT--GATAGGCCCAGTGTGCTCATGGTAGCAAAGCTTTGATT-------------CTTCTTTGTGGCTGCCACAGATGTATGCTGATTACATGGCGAGCTTCAGGGAAAACATGAAAAAGTTCTTGGATGCCGGTACCATCGTGGACATTGAAGTGGGACTTGGCCCAGCTGGAGAGATGAGGTACCCGTCCTATCCTCAGAGCCAGGGATGGGTGTTCCCAGGCATCGGAGAATTCATCGTGAGTG------------------GCAAAA---TACTCTACTGTTCTTGCAA-------------------------AA---TACTCT-----------------------------------------------------------------------------------------------------------------------------------TGCATGTAACA--TGTGATGACCAAAGGCAGTTTAATCTTTGTCC-AAGTGACGATCTGCACTGA-AAAAGGTTCACCCAGCGGTAAAGTGATTCTGATCAAAAGCGACGCTTGGATAAAACGGCAATTTCAGATTATCACTAC-TTATGGCTTTT-GAT-------AGACCATGCTC--TTCTTTTGAGCAAAGTAT--CAGAAGCAAA-CATAAGGCCAT----GGT-CCCACAATTAAACGGTAAAAGCAGAGGACATCAACTGTACAT--CCAGCTAAACAGACAGGC-CATGAATTAAAACGGATGCAAAAATAATACCATAACAA----GTAAAGACA--AAA-GG-CTC------------CAATTAA--CTGTTTT--AACTAAAACAAAAATAA-TCTGCAGTGCTATGATAAGTACCTGGAAGCAGACTTCAAAGCAGCAGCAGCAAAGGCTGGCCATCCTGAGTGGGAATTGCCTGACGATGCTGGAGAGTACAATGACACTCCCGAGAAAACCCAATTCTTCAAGGACAACGGAACATACCTCACCAAGAAGGGGAAGTTTTTCCTCTCATGGTACTCCAACAAACTGATCAAGCACGGCGACAAGATCTCGGACGAGGCAAATAAGGTCTTCTTGGGATGCAGAGTACAGCTGGCAATCAAAGTAAGTA-CCATCCTATAGATCTCAGTATATTATAGACA-----------------------------------------------------------------------------------------------------------------------------------------------------------------------ATATTATAAAAATCAAGATTCAATT-----------------------GAGA-AGTTGTGCCTGATAAA----CAACAAAAAG--TGCACAAACTCACTCT-AACATA--AGTACAAGCTTAAGGAAAGAGGAAGTATATACGACTCGCATTGCTTAATCTAGAATGTAAATGAGACATGATCCAATGTTTGGTTGCAGATCTCTGGCATTCACTGGTGGTACAGGG
Elymus_ciliaris_5a  [Y]          CAGTGCGGTGGCAACGTCGGCGACGTCGTCAACATCCCCATTCCACAATGGGTGCGGGACGTCGACGCCACCGACCCCGACATTTTCTACACCAACCGCAGCGGGACGAGGAACATCGAGTACCTCACCCTTGGAGTGGATGACCAGCCTCTCTTCCAGGGAAGAACTGCCGTCCAGGTTAGCTGAGCTAAATCACCATTCCAGCTCTCCTGCAT--------ATATGGTGATTCAGAT-ACTCAGATGAGTCATG--------GCAACAGCA-TAGTT-GTGATTTT--GATAGGCCCAGTGTGCTCATGGTAGCAAAGCTTTGATT-------------CTTCTTTGTGGCTGCCACAGATGTATGCTGATTACATGGCGAGCTTCAGGGAAAACATGAAAAAGTTCTTGGATGCCGGTACCATCGTGGACATTGAAGTGGGACTTGGCCCAGCTGGAGAGATGAGGTACCCGTCCTATCCTCAGAGCCAGGGATGGGTGTTCCCAGGCATCGGAGAATTCATCGTGAGTG------------------GCAAAA---TACTCTACTGTTCTTGCAA-------------------------AA---TACTCT-----------------------------------------------------------------------------------------------------------------------------------TGCATGTAACA--TGTGATGACCAAAGGCAGTTTAATCTTTGTCC-AAGTGACGATCTGCACTGA-AAAAGGTTCACCCAGCGGTAAAGTGATTCTGATCAAAAGCGACGCTTGGATAAAACGGCAATTTCAGATTATCACTAC-TTATGGCTTTT-GAT-------AGACCATGCTC--TTCTTTTGAGCAAAGTAT--CAGAAGCAAA-CATAAGGCCAT----GGT-CCCACAATTAAACGGTAAAAGCAGAGGACATCAACTGTACAT--CCAGCTAAACAGACAGGC-CATGAATTAAAACGGATGCAAAAATAATACCATAACAA----GTAAAGACA--AAA-GG-CTC------------CAATTAA--CTGTTTT--AACTAAAACAAAAATAA-TCTGCAGTGCTATGATAAGTACCTGGAAGCAGACTTCAAAGCAGCAGCAGCAAAGGCTGGCCATCCTGAGTGGGAATTGCCTGACGATGCTGGAGAGTACAATGACACTCCCGAGAAAACCCAATTCTTCAAGGACAACGGAACATACCTCACCAAGAAGGGGAAGTTTTTCCTCTCATGGTACTCCAACAAACTGATCAAGCACGGCGACAAGATCTTGGACGAGGCAAATAAGGTCTTCTTGGGATGCAGAGTACAGCTGGCAATCAAAGTAAGTA-CCATCCTATAGATCTCAGTATATTATAGACA-----------------------------------------------------------------------------------------------------------------------------------------------------------------------ATATTATAAAAATCAAGATTCAATT-----------------------GAGA-AGTTGTGCCTGATAAA----CAACAAAAAG--TGCACAAACTCACTCT-AACATA--AGTACAAGCTTAAGGAAAGAGGAAGTATATACGACTCGCATTGCTTAATCTAGAATGTAAATGAGACATGATCCAATGTTTGGTTGCAGATCTCTGGCGTTCACTGGTGGTACAGGG
Elymus_gmelinii_1f  [Y]          --------------------------------------------------------GGACGTCGGCGCCACCGACCCCGACATTTTCTACACCAACCGCAGCGGGACGAGGAACATCGAGTACCTCACCCTTGGAGTGGATGACCAGCCTCTCTTCCAGGGAAGAACTGCCGTCCAGGTTAGCTGAGCTAAATCACCATTCCAGCTCTCCTGCAT--------ATATGGTGATTCAGAT-ACTCAGATGAGTCTTG--------GCAACAGCA-TAGTT-GTGATTTT--GATAGGCCCAGTGTGCTCATGGTAGCAAAGCTTTGATT-------------CTTCTTTGTGGCTGCCACAGATGTATGCTGATTACATGGCGAGCTTCAGGGAAAACATGAAAAAGTTCTTGGATGCCGGTACCATCGTGGACATTGAAGTGGGACTTGGCCCAGCTGGAGAGATGAGGTACCCGTCCTATCCTCAGAGCCAGGGATGGGTGTTCCCAGGCATCGGAGAATTCATCGTGAGTG------------------GCAAAA---TACTCTACTGTTCTTACAA-------------------------AA---TACTCT-----------------------------------------------------------------------------------------------------------------------------------TACATGTAACA--TGTGATGACCAAAGGCAGTTTAATCTTTGTCC-AAGTGACGATCTGCACTGA-AAAAGGTTCACCCAGCGGTAAAGTGATTCTGATCAAAAGCGACGCTTGGATAAAACGGCAATTTCAGATTATCACTAC-TTATGGCTTTT-GAT-------AGACCATACTC--TTCTTTTGAGCAAAGTAT--CAGAAGCAAA-CATAAGACCAT----GGT-CCCACAATTAAACGGTAAAAGCAGAGGACATCAACTGTACAT--CCAGCTAAACAGACAGGC-CATGAATTAAAACGGATGCAAAAATAATACCATAACAA----GTAAAGACA--AAA-GG-CTC------------CAATTAA--CTGTTTT--AACTAAAACAAAAATAA-TCTGCAGTGCTATGATAAGTACCTGGAAGCAGACTTCAAAGCAGCAGCAGCAAAGGCTGGCCATCCTGAGTGGGAATTGCCTGACGATGCTGGAGAGTACAATGACACTCCCGAGAAAACCCAATTCTTCAAGGACAACGGAACATACCTCACCAAGAAGGGGAAGTTTTTCCTCTCATGGTACTCCAACAAACTGATCAAGCACAGCGACAAGATCTTGGACGAGGCAAATAAGGTCTTCTTGGGATGCAGAGTACAGCTGGCAATCAAAGTAAGTA-CCATCCTATAGATCTCAGTATATTATAGACA-----------------------------------------------------------------------------------------------------------------------------------------------------------------------ATATTATAAAAATCAAGATTCAATT-----------------------GAGA-AGTTGTGCCTGATAAA----CAACAAAAAG--TGCACAAACTCACTCT-AACATA--AGTACAAGCTTAAGGAAAGAGGAAGTATATACGACTCGCATTGCTTAATCTAGAATGTAAATGAGACATGATCCAATGTTTGGTTGCAGATCTCTGGCATTCACTGGTGGTACAGGG
Elymus_longearistatus_1e [Y]     -----------------------------------------------------GCGGGACGTCGGCGCCACCGACCCCGACATTTTCTACACCAACCGCAGCGGGACGAGGAACATCGAGTACCTCACCCTTGGAGTGGATGACCAGCCTCTCTTCCAGGGAAGAACTGCCGTCCAGGTTAGCTGAGCTAAATCACCATTCCAGCTCTCCTGCAT--------ATATGGTGATTCAGAT-ACTCAGATGAGTCTTG--------GCAACAGCA-TAGTT-GTGATTTT--GATAGGCCCAGTGTGCTCATGGTAGCAAAGCTTTGATT-------------CTTCTTTGTGGCTGCCACAGATGTATGCTGATTACATGGCGAGCTTCAGGGAAAACATGAAAAAGTTCTTGGATGCCGGTACCATCGTGGACATTGAAGTGGGACTTGGCCCAGCTGGAGAGATGAGGTACCCGTCCTATCCTCAGAGCCAGGGATGGGTGTTCCCAGGCATCGGAGAATTCATCGTGAGTG------------------GCAAAA---TACTCTACTGTTCTTGCAA-------------------------AA---TACTCT-----------------------------------------------------------------------------------------------------------------------------------TACATGTAACA--TGTGATGACCAAAGGCAGTTTAATCTTTGTCC-AAGTGACGATCTGCACTGA-AAAAGGTTCACCCAGCGGTAAAGTGATTCTGATCAAAAGCGACGCTTGGATAAAACGGCAATTTCAGATTATCACTAC-TTATGGCTTTT-GAT-------AGACCATGCTC--TTCTTTTGAGCAAAGTAT--CAGAAGCAAA-CATAAGACCAT----GGT-CCCACAATTAAACGGTAAAAGCAGAGGACATCAACTGTACAT--CCAGCTAAACAGACAGGC-CATGAATTAAAACGGATGCAAAAATAATACCATAACAA----GTAAAGACA--AAA-GG-CTC------------CAATTAA--CTGTTTT--AACTAAAACAAAAATAA-TCTGCAGTGCTATGATAAGTACCTGGAAGCAGACTTCAAAGCAGCAGCAGCAAAGGCTGGCCATCCTGAGTGGGAATTGCCTGACGATGCTGGAGAGTACAATGACACTCCCGAGAAAACCCAATTCTTCAAGGACAACGGAACATACCTCACCGAGAAAGGGAAGTTTTTCCTCTCATGGTACTCCAACAAACTGATCAAGCACGGCGACAAGATCTTGGACGAGGCAAATAAGGTCTTCTTGGGATGCAGAGTACAGCTGGCAATCAAAGTAAGTA-CCATCCTATAGATCTCAGTATATTATAGACA-----------------------------------------------------------------------------------------------------------------------------------------------------------------------ATATTATAAAATTCAAGATTCAATT-----------------------GAGA-AGTTGTGCCTGATAAA----CAACAAAAAG--TGCACAAACTCACTCT-AACATA--AGTACAAGCTTAAGGAAAGAGGAAGTATATACGACTCGCATTGCTTAATCTAGAATGTAAATGAGACATGATCCAATGTTTGGTTGCAGATCTCTGGCATTCACTGGTGGTACAGGG
Elymus_nevskii_1b [Y]            CAGTGCGGTGGCAACGTCGGCGACGTCGTCAACATCCCCATCCCACCGTGGGTGCGGGACGTCGGCGCCACCGACCCCGACATTTTCTACACCAACCGCAGCGGGACGAGGAACATCGAGTACCTCACCCTTGGAGTGGATGACCAGCCTCTCTTCCAGGGAAGAACTGCCGTCCAGGTTAGCTGAGCTAAATCACCATTCCAGCTCTCCTGCAT--------ATATGGTGATTCAGAT-ACTCAGATGAGTCTTG--------GCAACAGCA-TAGTT-GTGATTTT--GATAGGCCCAGTGTGCTCATGGTAGCAAAGCTTTGATT-------------CTTCTTTGTGGCTGCCACAGATGTATGCTGATTACATGGCGAGCTTCAGGGAAAACATGAAAAAGTTCTTGGATGCCGGTACCATCGTGGACATTGAAGTGGGACTTGGCCCAGCTGGAGAGATGAGGTACCCGTCCTATCCTCAGAGCCAGGGATGGGTGTTCCCAGGCATCGGAGAATTCATCGTGAGTG------------------GCAAAA---TACTCTACTGTTCTTGCAA-------------------------AA---TACTCT-----------------------------------------------------------------------------------------------------------------------------------TACATGTAACA--TGTGATGACCAAAGGCAGTTTAATCTTTGTCC-AAGTGACGATCTGCACTGA-AAAAGGTTCACCCAGCGGTAAAGTGATTCTGATCAAAAGCGACGCTTGGATAAAACGGCAATTTCAGATTATCACTAC-TTATGGCTTTT-GAT-------AGACCATGCTC--TTCTTTTGAGCAAAGTAT--CAGAAGCAAA-CATAAGACCAT----GGT-CCCACAATTAAACGGTAAAAGCAGAGGACATCAACTGTACAT--CCAGCTAAACAGACAGGC-CATGAATTAAAACGGATGCAAAAATAATACAATAATAACAA-GTAAAGACA--AAA-GG-CTC------------CAATTAA--CTGTTTT--AACTAAAACAAAAATAA-TCTGCAGTGCTATGATAAGTACCTGGAAGCAGACTTCAAAGCAGCAGCAGCAAAGGCTGGCCATCCTGAGTGGGAATTGCCTGACGATGCTGGAGAGTACAATGACACTCCCGAGAAAACCCAATTCTTCAAGGACAACGGAACATACCTCACCAAGAAGGGGAAGTTTTTCCTCTCATGGTACTCCAACAAACTGATCAAGCACGGCGACAAGATCTTGGACGAGGCAAATAAGGTCTTCTTGGGATGCAGAGTACAGCTGGCAATCAAAGTAAGTA-CCATCCTATAGATCTCAGTATATTATAGACA-----------------------------------------------------------------------------------------------------------------------------------------------------------------------ATATTATAAAAATCAAGATTCAATT-----------------------GAGA-AGTTGTGCCTGATAAA----CAACAAAAAG--TGCACAAACTCACTCT-AACATA--AGTACAAGCTTAAGGAAAGAGGAAGTATATACGACTCGCATTGCTTAATCTAGAATGTAAATGAGACATGATCCAATGTTTGGTTGCAGATCTCTGGCATTCACTGGTGGTACAGGG
Elymus_pendulinus_1b [Y]         CAGTGCGGTGGCAACGTCGGCGACGTCGTCAACATCCCCATCCCACAGTGGGTGCGGGACGTCGGCGCCACCGACCCCGACATTTTCTACACCAACCGCAGCGGGACGAGGAACATCGAGTACCTCACCCTTGGAGTGGATGACCAGCCTCTCTTCCAGGGAAGAACTGCCGTCCAGGTTAGCTGAGCTAAATCACCATTCCAGCTCTCCTGCAT--------ATATGGTGATTCAGAT-ACTCAGATGAGTCTTG--------GCAACAGCA-TAGTT-GTGATTTT--GATAGGCCCAGTGTGCTCATGGTAGCAAAGCTTTGATT-------------CTTCTTTGTGGCTGCCACAGATGTATGCTGATTACATGGCGAGCTTCAGGGAAAACATGAAAAAGTTCTTGGATGCCGGTACCATCGTGGACATTGAAGTGGGACTTGGCCCAGCTGGAGAGATGAGGTACCCATCCTATCCTCAGAGCCAGGGATGGGTCTTCCCAGGCATCGGAGAATTCATCGTGAGTG------------------GCAAAA---TACTCTACTGTTCTTACAA-------------------------AA---TACTCT-----------------------------------------------------------------------------------------------------------------------------------TACATGTAACA--TGTGATGACCAAAGGCAGTTTAATCTTTGTCC-AAGTGACGATCTGCACTGA-AAAAGGTTCACCCAGCGGTAAAGTGATTCTGATCAAAAGCGACGCTTGGATAAAACGGCAATTTCAGATTATCACTAC-TTATGGCTTTT-GAT-------AGACCATGCTC--TTCTTTTGAGCAAAGTAT--CAGAAGCAAA-CATAAGACCAT----GGT-CCCACAATTAAACGGTAAAAGCAGAGGACATCAACTGTACAT--CCAGCTAAACAGACAGGC-CATGAATTAAAACGGATGCAAAAATAATACCATAACAA----GTAAAGACA--AAA-GG-CTC------------CAATTAA--CTGTTTT--AACTAACACAAAAATAA-TCTGCAGTGCTATGATAAGTACCTGGAAGCAGACTTCAAAGCAGCAGCAGCAAAGGCTGGCCATCCTGAGTGGGAATTGCCTGACGATGCTGGAGAGTACAATGACACTCCCGAGAAAACCCAATTCTTCAAGGACAACGGAACATACCTCACCAAGAAGGGGAAGTTTTTCCTCTCATGGTACTCCAACAAACTGATCAAGCACAGCGACAAGATCTTGGACGAGGCAAATAAGGTCTTCTTGGGATGCAGAGTACAGCTGGCAATCAAAGTAAGTA-CCATCCTATAGATCTCAGTATATTATAGACA-----------------------------------------------------------------------------------------------------------------------------------------------------------------------ATATTATAAAAATCAAGATTCAATT-----------------------GAGA-AGTTGTGCCTGATAAA----CAACAAAAAG--TGCACAAACTCACTCT-AACATA--AGTACAAGCTTAAGGAAAGAGGAAGTATATACGACTCGCATTGCTTAATCTAGAATGTAAATGAGACATGATCCAATGTTTGGTCGCAGATCTCTGGCATTCACTGGTGGTACAGGG
Elymus_semicostatus_1a [Y]       CAGTGCGGTGGCAACGTCGGCGACGTCGTCAACATCCCCATCCCACAGTGGGTGCGGGACGTCGGCGCCACCGACCCCGACATTTTCTACACCAACCGCAGCGGGACGAGGAACATCGAGTACCTCACCCTTGGAGTGGATGACCAGCCTCTCTTCCAGGGAAGAACTGCCGTCCAGGTTAGCTGAGCTAAATCACCATTCCAGCTCTCCTGCAT--------ATATGGTGATTCAGAT-ACTCAGATGAGTCTTG--------GCAACAGCA-TAGTT-GTGATTTT--GATAGGCCCAGTGTGCTCATGGTAGCAAAGCTTTGATT-------------ATTCTTTGTGGCTGCCACAGATGTATGCTGATTACATGGCGAGCTTCAGGGAAAACATGAAAAAGTTCTTGGATGCCGGTACCATCGTGGACATTGAAGTGGGACTTGGCCCAGCTGGAGAGATGAGGTACCCGTCCTATCCTCAGAGCCAGGGATGGGTGTTCCCAGGCATCGGAGAATTCATCGTGAGTG------------------GCAAAA---TATTCTACTGTTCTTGCAA-------------------------AA---TACTCT-----------------------------------------------------------------------------------------------------------------------------------TACATGTAACA--TGTGATGACCAAAGGCAGTTTAATCTTTGTCC-AAGTGACGATCTGCACTGA-AAAAGGTTCACCCAGCGGTAAAGTGATTCTGATCAAAAGCGACGCTTGGATAAAACGGCAATTTCAGATTATCACTAC-TTATGGCTTTT-GAT-------AGACCATGCTC--TTCTTTTGAGCAATGTAT--CAGAAGCAAA-CATAAGACCAT----GGT-CCCACAATTAAACGGTAAAAGCAGAGGACATCAACTGTACAT--CCAGCTAAACAGACAGGC-CATGAATTAAAACGGATGCAAAAATAATACCATGACAA----GTAAAGACA--AAA-GG-CTC------------CAATTAA--CTGTTTT--AACTAAAACAAAAATAA-TCTGCAGTGCTATGATAAGTACCTGGAAGCAGACTTCAAAGCAGCAGCAGCAAAGGCTGGCCATCCTGAGTGGGAATTGCCTGACGATGCTGGAGAGTACAATGACACTCCCGAGAAAACCCAATTCTTCAAGGACAACGGAACATACCTCACCAAGAAGGGGAAGTTTTTCCTCTCATGGTACTCCAACAAACTGATCAAGCACGGCGACAAGATCTTGGACGAGGCAGATAAGGTCTTCTTGGGATGCAGAGTACAGCTGGCAATCAAAGTAAGTA-CCATCCTATAGATCTCAGTATATTATAGACA-----------------------------------------------------------------------------------------------------------------------------------------------------------------------ATATTATAAAAATCAAGATTCAATT-----------------------GAGA-AGTTGTGCCTGATAAA----CAACAAAAAG--TGCACAAACTCACTCT-AACATA--AGTACAAGCTTAAGGAAAGAGGAAGTATATACGACTCGCATTGCTTAATCTAGAATGTAAATGAGACATGATCCAATGTTTGGTTGCAGATCTCTGGCATTCACTGGTGGTACAGGG
Elymus_semicostatus_2a [Y]       CAGTGCGGTGGCAACGTCGGCGACGTCGTCAACATCCCCATCCCACAGTGGGTACGCGACGTCGGCGCCACCGACCCCGACATTTTCTACACCAACCGCAGCGGGACGAGGAACATCGAGTACCTCACCCTTGGAGTGGACGACCAGCCTCTCTTCCAGGGAAGAACTGCCGTCCAGGTTAGCTAAGCTAAATCACCATTCCAGCTCTCCTGCAT--------ATATGGTGATTCAGAT-ACTCAGATGAGTCTTG--------GCAACAGCA-TAGTT-GTGATTTT--GATAGGCCCAGTGTGCTCATGGTAGCAAAGCTTTGATT-------------ATTCTTTGTGGCTGCCACAGATGTATGCTGATTACATGGCGAGCTTCAGGGAAAACATGAAAAAGTTCTTGGATGCCGGTACCATCGTGGACATTGAAGTGGGACTTGGCCCAGCTGGAGAGATGAGGTACCCGTCCTATCCTCAGAGCCAGGGATGGGTGTTCCCAGGCATCGGAGAATTCATCGTGAGTG------------------GCAAAA---TATTCTACTGTTCTTGCAA-------------------------AA---TACTCT-----------------------------------------------------------------------------------------------------------------------------------TACATGTAACA--TGTGATGACCAAAGGCAGTTTAATCTTTGTCC-AAGTGACGATCTGCACTGA-AAAAGGTTCACCCAGCGGTAAAGTGATTCTGATCAAAAGCGACGCTTGGATAAAACGGCAATTTCAGATTATCACTAC-TTATGGCTTTT-GAT-------AGACCATGCTC--TTCTTTTGAGCAAAGTAT--CAGAAGCAAA-CATAAGACCAT----GGT-CCCACAATTGAACGGTAAAAGCAGAGGACATCAACCGTACAT--CCAGCTAAACAGACAGGC-CATGAATTAAAACGGATGCAAAAATAATACCATAACAA----GTAAAGACA--AAA-GG-CTT------------CAATTAA--CTGTTTT--AACTAAAACAAAAATAA-TCTGCAGTGCTATGATAAGTACCTGGAAGCAGACTTCAAAGCAGCAGCAGCAAAGGCTGGCCATCCTGAGTGGGAATTGCCTGACGATGCTGGAGAGTACAATGACACTCCCGAGAAAACCCAATTCTTCAAGGACAACGGAACATACCTCACCAAGAAGGGGAAGTTTTTCCTCTCATGGTACTCCAACAAACTGATCAAGCACGGCGACAAGATCTTGGACGAGGCAAATAAGGTCTTCTTGGGATGCAGAGTACAGCTGGCAATCAAAGTAAGTA-CCATCCTATAGATCTCAGTATATTATAGACA-----------------------------------------------------------------------------------------------------------------------------------------------------------------------ATATTATAAAAATCAAGATTCAATT-----------------------GAGA-AGTTGTGCCTGATAAA----CAACAAAAAG--TGCACGAACTCACTCT-AACATA--AGTACAAGCTTAAGGAAAGAGGAAGTATATACGACTCGCATTGCTTAATCTAGAATGTAAATGAGACATGATCCAATGTTTGGTTGCAGATCTCTGGCATTCACTGGTGGTACAGGG
;
END;


BEGIN PAUP;
	outgroup Bromus_tectorum_1a;
	exclude 534-551 [simple repeats] 624-748 [stowaway] 1457-1623 [complex stowaway];
	END;
