# Supplementary material for: Phylogeny of a Genomically Diverse Group of Elymus (Poaceae) Allopolyploids Reveals Multiple Levels of Reticulation
Source: PLoS One. 2013 Nov 1;8(11):e78449. doi: 10.1371/journal.pone.0078449 (PMC3840256; doi:10.1371/journal.pone.0078449)
Supplement: Dataset S5 — Granule-bound starch synthase partial gene sequences with introns excluded (see Figure 6). (TXT) [file pone.0078449.s005.txt]

#NEXUS 


BEGIN DATA; [GBSSI Exons]
	DIMENSIONS  NTAX=27 NCHAR=719;
	FORMAT DATATYPE=DNA  MISSING=? GAP=- ;
MATRIX
[                                        10        20        30        40        50        60        70        80        90        100       110       120       130       140       150       160       170       180       190       200       210       220       230       240       250       260       270       280       290       300       310       320       330       340       350       360       370       380       390       400       410       420       430       440       450       460       470       480       490       500       510       520       530       540       550       560       570       580       590       600       610       620       630       640       650       660       670       680       690       700       710       ]
[                                        .         .         .         .         .         .         .         .         .         .         .         .         .         .         .         .         .         .         .         .         .         .         .         .         .         .         .         .         .         .         .         .         .         .         .         .         .         .         .         .         .         .         .         .         .         .         .         .         .         .         .         .         .         .         .         .         .         .         .         .         .         .         .         .         .         .         .         .         .         .         .         ]
[                                                                                                                               11111111111111111111111111111111111111111111111111111111111111111111111111111111111111111111111111111111111111111111111111111111111111111111111111111111111111111111111111111111111111111111111111111111111111111111111111111111111111111111111111111111111111111111111111111111111111111111111111111111111111111111111111111111111111111111111111111111111111111111111111111111111111111111111111111111111111111111111111111111111111111111111111111111111111111111111111111111111111111111111111111111111111111111111111111111111111111111111111111111111111111111111111111111111111111111111111111111111111111111111111111111111111111111111...]
[Exons 9-14                  ...99999999999999999999999999999999999999999999999999999999999999999999999999999999999999999999999900000000000000000000000000000000000000000000000000000000000000000000000000000000000000000000000000000000000000000000000000000000000000000000000000000000000000000000000000000000000000000011111111111111111111111111111111111111111111111111111111111111111111111111111111111111111111111111111111111111111111111111111111111111111111111111111111111111111111111111111111111111111111111111112222222222222222222222222222222222222222222222222222222222222222222222222222222222222223333333333333333333333333333333333333333333333333333333333333333333333333333333333333333333333333333333333333333333333333333333334444444444444444444444444...]
Chusquea_oxylepis               -------------------------ACGGCATGGACGTCAGCGAGTGGGATCCGAGCAAGGATAAGTACATCCCCGTGAAATACGACAAGATAACTGCCATCGAGGCGAAGGCACTCAACAAGGAAGCGTTGCAGGCGGAAGTCGGCCTTCCGGTGGACGGCAAAATCCCCCTGGTGGCGTTCATCGGCAGGCTGGAGGAACAGAAGGGCCCCGATGTCATGGCGGCCGCCATTCCGAAGCTCATGGAGGAG---------AATGTCCAGATCATTCTTCTGGGCACTGGCAAGAAGAGGTTTGAG----CGCATGCTCAAGAGCGCCGAGGAGAAGTACCCCGGCAAGGTGAGAGCCGTGGTGAAGTTCAACGCGCCGCTGGCTCACCAAATCATGGCTGGAGCTGACCTGCTCGCTGTCACAAGCCGGTTCGAGCCCTGCGGCCTCATCCAGCTGCAGGGGATGCGATACGGAACGCCCTGCGTCTGCACCTCGACCGGTGGGCTCGTCGACACTGTCATAGAAGGCAAGACTGGATTCCACGTGGGCCGTCTCAGTGTCGAATGTAACGTTGTGGAGCCAGGTGATGTTGAGAAGGTCGCGACCACCCTGAAACGCGCCATCAAGGTCGTCGGCACGCCGGCTTACAAGGAGATGGTCAGGAACTGCATGGCTCAGGATCTCTCCTGGAAGGGGCCTGCAAAGAACTGGGAGAACA   
Chusquea_exasperata             -------------------------ACGGCATGGACGTCAGCGAGTGGGATCCGAGCAAGGATAAGTACATCCCCGTGAAATACGATAAAACAACTGCCATGGAGGCGAAGACACTCAACAAGGAAGCATTGCAGGCGGAAGTCGGCCTTCCGGTGGATGGGAAAATTCCCCTGGTGGCGTTCATCGGCAGGCTGGAGGAACAGAAGGGNCCCGACATCATGGCGGCCGCCATTCCCAAGCTCATGGAGGAG---------AATGTCCAGATCATTCTTCTGGGCACTGGCAAGAAGAAGTTTGAG----CGCATGCTCAAGAGCGCCGAGGAGAAGTACCCCGGCAAGGTGAGAGCCGTGGTGAAGTTCAACGCGCCGTTGGCTCACCAAATCATGGCCGGAGCTGACCTGCTCGCTGTCACAAGCCGGTTCGAGCCCTGCGGCCTCATCCAGCTGCAGGGGATGCGATACGGAACGCCCTGCGTCTGCACCTCAACCGGTGGGCTCGTCGACACTGTCATAGAAGGCAAGACTGGATTCCACGTGGGCCGTCTCAGTGTCGAATGTAAAGTTGTGGAGCCAGGTGATGTTCAGAAGGTCGCGACTACCCTGAAACGCGCCATCAAGGTCGTCGGCACGCCGGCTTACAAGGAGATGGTCAGGAACTGCATGGCTCAGGATCTCTCCTGGAAGGGGCCTGCAAAGAACTGGGAGAACA   
Bambusa_ventricosa              ---------------------------GGCATGGACGTCAGCGAGTGGGATCCGAGCAAGGATAAGTACATCACCGTGAAATACGACAAAACAACCGCCATCGAGGCGAAGGCGCTCAATAAGGAAGCATTGCAGGCGGAAGTCGGCCTTCCGGTGGACGGGAAAATTCCCCTGGTGGCGTTCGTCGGCAGGCTGGAGGAACAGAAGGGCCCCGACGTCATGGCGGCCGCCATTCCGAAGCTCATGGAGGAG---------AATGTCCAGATCATTCTTCTGGGCACTGGCAAGAAGAAGTTTGAG----CGCCTGTTCCAGAGCGCCGAGGAGAAGTACCCCGGCAAGGTGAGAGCCGTGGTGAAGTTCAACGCGCCGTTGGCTCACCAAATCATGGCCGGAGCTGACCTGCTCGCTGTCACAAGCCGGTTCGAGCCTTGCGGCCTCATACAGCTGCAGGGGATGCGATACGGAACGCCCTGCGTCTGCGCCTCAACCGGTGGTCTCGTCGACACTATCATAGAAGGCAAGACTGGATTCCACATGGGCCGTCTCAGTGTCGACTGTGACGTTGTGGAGCCAGATGACGTTCAGAAGGTCGCGACCACCCTGAAACGCGCCATCAAGGTCGTCGGCACGCCGGCTTACCAAGAGATGGTCAGGAACTGCATGGCTCAGGATCTCTCCTGGAAG-------------------------   
Arundinaria_gigantea            ---------------------------GGCATGGACGTCAGCGAGTGGGATCCGAGCAAGGATAAGTACATCTCCGTGAAATACGACAAAACAACCGCCATGGAGGCGAAGGCGCTCAACAAGGAAGCGTTGCAGGCGGAAGTCGGCCTTCCGGTGGACGGGAAGATTCCCCTGGTGGCGTTCATCGGCAGGCTGGAGGAACAGAAGGGCCCCGACGTCATGGCGGCCGCCATTCCGCAGCTCATGGAGGAG---------AATGTCCAGATCATTCTTCTGGGCACTGGCAAGAAGAAGTTTGAG----CGCATGCTGAAGAGCGCCGAGGAGAAGTACCCCGGCAAGGTGAGAGCCGTGGTGAAGTTCAACGCACCGTTGGCTCACCAAATCATGGCGGGAGCTGACCTGCTCGCTGTCACAAGCCGGTTCGAGCCCTGCGGCCTCATCCAGCTGCAGGGGATGCGATACGGAACGCCCTGCGTCTGCACCTCAACCGGTGGACTCGTCGACACCATCATAGAAGGCAAGACTGGATTCCACTTGGGCCGTCTCAGTGTCGACTGTAACGTTGTCGAGCCAGGTGATGTTCAGAAGGTCGCGACCACCTTGAAACGCGCCATCAAGCTCGTCGGCACGCCGGCTTACCAAGAGATGGTCAGGAACTGCATGGCTCAGGATCTCTCCTGGAAG-------------------------   
Fargesia_yulongshanensis        ---------------------------GGCATGGACGTCAGCGAGTGGGATCCGAGCAAGGATAAGTACATCTCCGTGAAATACGACAAAACAACCGCCATGGAGGCGAAGGCGCTCAACAAGGAAGCGTTGCAGGCGGAAGTCGGCCTTCCGGTGGACGGGAAAATTCCCCTGGTGGCGTTCATCGGCAGGCTGGAGGAACAGAAGGGCCCCGACGTCATGGCGGCCGCCATTCCGCAGCTCATGGAGGAG---------AATGTCCAGATCATTCTTCTGGGCACTGGCAAGAAGAAGTTTGAG----CGCATGCTGAAGAGCGCCGAGGAGAAGTACCCCGGCAAGGTGAGAGCCGTGGTGAAGTTCAACGCACCGTTGGCTCACCAAATCATGGCCGGAGCTGACCTGCTCGCTGTCACAAGCCGGTTCGAGCCCTGCGGCCTCATCCAGCTGCAGGGGATGCGATACGGAACGCCCTGCGTCTGCGCCTCAACCGGTGGACTCGTCGACACCATCATAGAAGGCAAGACTGGATTCCACTTGGGCCGTCTCAGTGTCGACTGTAACGTTGTGGAGCCAGGTGATGTTCAGAAGGTCGCGACCACCTTGAAACGCGCCATCAAGCTCGTCGGCACGCCGGCTTACCAAGAGATGGTCAGGAACTGCATGGCTCAGGATCTCTCCTGGAAG-------------------------   
Yushania_brevipaniculata        ---------------------------GGCATGGACGTCAGCGAGTGGGATCCGAGCAAGGATAAGTACATCTCCGTGAAATACGACAAAATAACCGCCATGGAGGCGAAGGCGCTCAACAAGGAAGCGTTGCAGGCGGAAGTCGGCCCTCCGGTGGACGGGAAAATTCCCCTGGTGGCGTTCATCGGCAGGCTGGAGGAACAGGAGGGCCCCGACGTCATGGCGGCCGCCATTCCGCAGCTCATGGAGGAG---------AATGTCCAGATCATTCTTCTGGGCACTGGCAAGAAGAAGTTTGAG----CGCATGCTGATGAGCGCCGAGGAGAAGTACCCCGGCAAGGTGAGAGCCGTGGTGAAGTTCAACGCACCGTTGGCTCACCAAATCATGGCCGGAGCTGACCTGCTCGCTGTCACAAGCCGGTTCGAGCCCTGCGGCCTCATCCAGCTGCAGGGGATGCGATACGGAACGCCCTGCGTCTGCGCCTCAACCGGTGGACTCGTCGACACCATCATAGAAGGCAAGACTGGATTCCACTTGGGCCGTCTCAGTGTCGACTGTAACGTTGTGGAGCCAGGTGATGTTCAGAAGGTCGCGACCACCTTGAAACGCGCCATCAAGCTCGTCGGCACGCCGGCTTACCAAGAGATGGTCAGGAACTGCATGGCTCAGGATCTCTCCTGGAAG-------------------------   
Pariana_radiciflora             CTCACCGGCATCACCGGCATCGTCAACGGCATGGACGTCAGCGAGTGGGACCCCAGCAAGGACAAGTACCTCACCGTCAAATACGACGCCACCACCGCCATCGAGGCGAAGGCGCTGAACAAGGAGGCGCTGCAGGCGGAGGTGGGGCTCCCGGTGGACGGCAAGGTGCCCCTGGTGGCGTTCATCGGCCGGCTGGAGGAGCAGAAGGGCCCCGACGTCATGGCGGCAGCCATCCCGCGCCTCATGGAGGAG---AACGACAACGTTCAGATCATCCTCCTGGGCACCGGGAAGAAGAAGTTCGAG----CGCGTCTTCAAGAGCGCGGAGGAGAGGTACCCGGGGAAGGTGCGCGCCGTGGTGAAGTTCAACGCGCCGCTGGCGCACCAGATCATGGCCGGCGCCGACCTGCTCGCCATCACCAGCCGCTTCGAGCCCTGCGGCCTCATCCAGCTGCAGGGCATGCGCTACGGCACGCCCTGCGTGTGCGCGTCCACCGGTGGCCTCGTCGACACCGTCAAGGAGGGCAAGACCGGATTCCACATGGGCCGCCTCAGCGTCGACTGCGACGTGGTGGATCCAGGCGACGTCCAGAAGGTGGCGACGGCGCTGAAGCGCGCCATCAAGGTCGTCGGCACGCCGGCGTACGAGGAGATGGTCAGGAACTGCATGGCTCAGGATCTCTCCTGGAAGGGACCTGCAAAGAACTGGGAGAACC   
Melica_cupanii                  -------------------------ACGGCATGGACGTCAGCGAGTGGGACCCCAGCAAGGACAAGTACATTGCCGTCAAATACGACGCCGCCACCGCCGTCGAGGCGAAGGCGCTGAACAAGGAGGCGTTGCAGGCGGAGGTCGGGCTTCCGGTCGACCGGAAGATCCCGCTGGTGGCGTTCATCGGCAGGCTGGAGGAGCAGAAGGGCCCCGACGTCATGGCGGCCGCCATCCCGGAGATCATGAAGGAG---------AACGTCCAGATCGTCCTCCTGGGCATGGGGAAGAAGAAGTTCGAG----CGGATGCTCAAGAACGCGGAGGAGAAGTACCCCAGCAAGGTGAGGGCAGTGGTCAAGTTCAATGCGCCGCTGGCTCACCACATCATGGCCGGTGCCGACCTGCTCGCCATCACCAGCCGCTTCGAGCCCTGTGGCCTCATCCAGCTTCAGGGGATGCGATACGGAACGCCCTGCGCGTGCGCCTCCACCGGTGGCCTCGTCGACACGATCGTGGAGGGCAAGACTGGGTTCCACATGGGCCGTCTCAGCGTCGACTGTAACGTGGTGGAGCCGAGCGACGTCAAGAAGGTGGCGACCACCGTGAGACGCGCCGTCAAGGTCGTCGGCACGCCGGCATACCAAGAGATGGTCAGGAACTGCATGGCTCAGGATCTCTCCTGGAAGGGACCAGCCAAGAACTGGGAGGACG   
Glyceria_grandis                -------------------------ACGGCATGGACGTCAGCGAGTGGGACCCCAGCAAGGACAAGTACATCGCCGTCAAATACGACGCCGACACCGCCGTGGAGGCGAAGGCGCTGAACAAGGAGGCGCTGCAGGCGGAGGTGGGGCTTCCGGTGGACCGCAATATCCCGTTGGTGGCGTTCATCGGCAGGCTGGAGGAGCAGAAAGGACCCGACGTCATGGCGGCCGCCATCCCGGAGATCATGCAGGAG---------GACGTCCAGATCATCCTCCTGGGGACGGGGAAGAAGAAGTTCGAG----CGGATGCTCAAGAGCGCGGAGGAGAAGTATCCAGGCAAGGTGAGGGCCGTCGTCAAGTTCAACGCGCCGCTGGCTCACTACATGATGGCCGGCGCCGATCTGCTCGCCGTCACCAGCCGCTTCGAGCCCTGTGGCCTCATCCAGCTCCAGGGGATGCGATACGGAACGCCCTGCGTGTGCGCCTCCACCGGCGGGCTCGTCGACACGATCGTGGAGGGCAAGACCGGGTTCCACATGGGCCGTCTCAGCGTCGACTGTAACGTCGTGGAACCGAGCGACGTGAAGAAGGTGGCGACCACCCTGAAGCGCGCCATCCAGGTCGTCGGCACGCCGGAGTACAGGGAGATGGTCAGGAACTGCATGGCCCAGGACCTCTCCTGGAAGGGACCGGCCAAGAACTGGGAGGACG   
Hordeum_californicum            CTCACCGGCATCACCGGCATTGTCAATGGCATGGACGTCAGCGAGTGGGACCCCACCAAGGACAAGTTCCTCGCCGTCAACTACGACATCACCACCGCGTTGGAGGCCAAGGCGCTGAACAAGGAGGCGCTGCAGGCCGAGGTGGGGCTGCCAGTGGACAGGAAGGTGCCGCTGGTGGCGTTCATTGGCAGGCTGGAGGAGCAGAAGGGCCCCGACGTGATGGTCGCCGCCATCCCGGAGATCGTGAAGGAGGAG------GACGTCCAGATCGTTCTCCTTGGCACCGGGAAGAAGAAGTTTGAG----CGGCTGCTCAAGAGTGTGGAGGAGAAGTTCCCGGGCAAGGTGAGGGCCGTGGTCAGGTTCAACGCGCCGCTGGCTCACCAGATGATGGCCGGAGCCGAC?TGCTCGCCGTCACCAGCCG?TTCGAGCCCTGCGGCCTCATCCAGCTCCAGGGGATGCGCTACGGAACGCCGTGCGCGTGCGCGTCGACGGGCGGGCTCGTCGACACGATCGTGGAGGGCAAGACCGGGTTCCACATGGGCCGCCTCAGCGTCGACTGCAACGTGGTGGAGCCGGCCGACGTGAAGAAGGTGGCGACCACCCTGAAGCGCGCAGTCAAGGTCGTCGGCACGCCGGCGTACCAGGAGATGGTCAAGAACTGCATGATCCAGGATCTCTCCTGGAAGGGACCAGCCAAGAACTGGGAGGACG   
Psathyrostachys_fragilis        CTCACGGGGATCACCGGCATCGTCAACGGCATGGACGTCAGCGAGTGGGACCCCACCAAGGACAAGTTCCTTGCCATCAACTACGACGCCACCACCGCGTTGGAGGCGAAGGCGCTGAACAAGGAGGCGCTGCAGGCCGAGGTGGGGCTGCCCGTGGACAGGAAGGTGCCGCTGCTGGCGTTCATCGGCAGGCTGGAGGAGCAGAAGGGCCCCGACGTGATGATCGCCGCCATCCCGGAGATCGTGGAGGAGGAG------GACGTTCAGATCGTTCTCCTGGGCACCGGGAAGAAGAAGTTCGAG----CGGCTGCTCAAGAGCGTCGAGGAGGAGTTCCCAGGCAAGGTGAGGGCCGTGGTCAGGTTCAACGCGCCGCTGGCTCACCAGATGATGGCCGGCGCCGACGTGCTCGCCGTCACCAGCCGCTTCGAGCCCTGCGGCCTCATCCAGCTCCAGGGGATGCGCTACGGAACGCCGTGCGCGTGCGCGTCGACCGGCGGGCTTGTCGACACGATCGTGGAAGGAAAGACCGGGTTCCACATGGGCCGCCTCAGCGTCGACTGCAACGTGGTGGAGCCGGCAGACGTGAAGAAGGTGGCAACCACCCTGAAGCGCGCCGTCAAGGTCGTCGGCACGCCGGCGTACCAGGAGATGGTCAAGAACTGCATGATACAGGATCTCTCCTGGAAGGGACCTGCCAAGAACTGGGAGGACG   
Pseudoroegneris_spicata         CTCACGGGGATCACCGGCATCGTCAACGGCATGGACGTCAGTGAGTGGGACCCCACCAAGGACAAGCTCCTCGCCGTCAACTACGACGTCACCACCGCGTTGGAGGGGAAGGCACTGAACAAGGAGGCGCTGCAGGCCGAGGTGGGGCTGCCGGTGGACAGGAAGGTGCCCCTGGTGGCGTTCATCGGCAGGCTGGAGGAGCAGAAGGGCCCCGACGTGATGGTCGCCGCCATCCCGGAGATCGTGAAGGACGAG------GACGTCCAGATCGTTCTCCTGGGCACCGGGAAGAAGAAGTTCGAG----CGGCTGCTCAAGAGCGTGGAGGAGAAATTCCCGGGCAAGGTGAGGGCCGTGGTCAGGTTCAACGCGCCGCTGGCTCACCAGATGATGGCCGGCGCCGACGTGCTCGCCGTCACCAGCCGCTTCGAGCCCTGCGGCCTCATCCAGCTCCAGGGAATGCGCTACGGAACGCCGTGCGCGTGCGCGTCGACAGGTGGGCTCGTCGACACTATCGTGGAGGGCAAGACCGGGTTCCACATGGGCCGCCTCAGCGTCGACTGCAACGTGGTGGAGCCGGCCGACGTGAAGAAGGTGGCGACCACCCTGAAGCGCGCCATCAAGGTCGTCGGCACGCCGGCGTACCATGAGATGGTCAAGAACTGCATGATACAGGATCTCTCCTGGAAGGGGCCTGCCAAGAACTGGGAGGACG   
Elymus_repens_6dd               CTCACAGGGATCACCGGCATCGTCAACGGCATGGACGTCAGCGAGTGGGACCCCACCAAGGACAAGTTCCTCGCCGTCAACTACGACATCACCACCGCGTTGGAGGCCAAGGCACTGAACAAGGAGGCGCTGCAGGCCGAGGTGGGGCTGCCGGTGGACAGGAAGGTGCCGCTGGTGGCGTTCATCGGCAGACTGGAGGAGCAGAAGGGCCCCGACGTGATGATCGCCGCCATCCCGGAGATCGTGAAGGAGGAG------GACGTCCAGATCATTCTCCTTGGCACCGGGAAGAAGAAGTTTGAG----CGGCTGCTCAAGAGCGTCGAGGAGAAGTTCCCGGGCAAGGTGAGGGCCGTGGTCAGGTTCAACGCGCCGCTAGCTCACCAGATGATGGCCGGAGCCGACTTGCTCGCCGTCACCAGCCGCTTCGAGCCCTGCGGCCTCATCCAGCTCCAGGGAATGCGCTATGGAACGCCGTGCGCGTGCGCGTCGACTGGCGGACTCGTCGACACGATCGTGGAGGGCAAGACCGGGTTCCACATGGGTCGCCTCAGCGTCGATTGCAACGTGGTGGAGCCGGCCGACGTGAAGAAGGTGGCGACCACCCTGAAGCGCGCCGTCAAGGTCGTCGGCACGCCGGCGTACCAGGAGATGGTCAAGAACTGCATGATCCAGGATCTCTCCTGGAAGGGACCTGCCAAGAACTGGGAGGACG   
Elymus_repens_1c                CTCACGGGGATCACCGGCATCGTCAACGGCATGGACGTCAGTGAGTGGGACCCCATCAAGGACAAGTTCCTCGCCGTCAACTACGACGTCACCACCGCGTTAGAGGGGAAGGCACTGAACAAGGAGGCGCTGCAGGCCGAGGTGGGGCTGCCGGTGGACAGGAAGGTGCCCCTGGTGGCGTTCATCGGCAGGCTGGAGGAGCAGAAGGGCCCCGACGTGATGATCGCCGCCATCCCGGAGATCGTGAAGGACGAG------GACGTCCAGATCGTTCTCCTGGGCACCGGGAAGAAGAAGTTCGAG----CGTCTGCTCAAGAGCGTCGAGGAGAAGTTCCCAGGCAAGGTGAGGGCCGTGGTCAGGTTCAACGCGCCGCTGGCTCACCAGATGATGGCCGGCGCCGACGTGCTCGCCGTCACCAGCCGCTTCGAGCCCTGCGGCCTCATCCAGCTCCAGGGGATGCGCTACGGAACGCCGTGTGCGTGCGCGTCGACCGGCGGGCTCGTCGACACCATCGTGGAGGGCAAGACCGGGTTCCACATGGGCCGCCTCAGCGTCGATTGCAACGTGGTGGAGCCGGCGGACGTGAAGAAGGTGGCGACCACCCTGAAGCGCGCCATCAAGGTCGTCGGCACGCCGGCGTACCAGGAGATGGTCAAGAACTGCATGATACAGGATCTCTCCTGGAAGGGGCCTGCCAAGAACTGGGAGGACG   
Elymus_repens_3a                CTCACGGGGATCACCGGCATCGTCAACGGCATGGACGTCAGCGAGTGGGACCCCACCAAGGACAAGTTCCTCTCCGTCAACTACGACGTCACCACCGCGTTAGAGGGGAAGGCGCTGAACAAGGAGGCGCTGCAGGCCGAGGTGGGGCTGCCGGTGGACAGGAAGGTGCCGCTGGTGGCGTTCATCGGCAGGCTGGAGGAGCAGAAGGGCCCCGACCTGATGATCGCCGCCATCCCGGAGATCGTGAAGGACGTG------GACGTCCAGATCGTTCTCCTGGGCACCGGGAAGAAGAAGTTCGAG----CGGCTACTCAAGAGCATCGAGGAGAAATTCCCGAGCAAGGTGAGGGCCGTGGTCAGGTTCAACGCGCCGCTGGCTCACCAGATGATGGCCGGCACCGACATACTCGCGGTCAC----------GAGCCCTGCGGCCTCATCCAGCTCCAGGGGATGCGCTACGGAACGCCGTGCGCGTGCGCGTCGACCGGCGGGCTCGTCGACACGATCGTGGAGGGCAAGACCGGGTTCCACATGGGCCGCCTCAGCGTCGACTGCAACGTGGTGGAGCCGGCGGACGTGAAGAAGGTGGCGACCACCCTGAAGCGCGCCGCCAAGGTCGTCGGCACGCCGGCGTACCATGAGATGGTCAAGAACTACATGATACAGGATCTGTCCTGGAAGGGGCCTGCCAAGAAC----------   
Elymus_repens_2aa               CTCACGGGGATCACCGGCATCGTCAACGGCATGGACGTCAGCGAGTGGGACCCCACCAAGGACAAGTTCCTCGCCGTCAACTACGACATCACCACTGCGTTGGAGGGGAAGGCGCTGAACAAGGAGGCGCTGCAGGCCGAGGTAGGACTGCCGGTGGACAGGAAGGTGCCGCTGGTGGCCTTCATCGGCAGGCTGGAGGAGCAGAAGGGCCCCGACGTGATGATCGCCGCCATCCCGGAGATCGTGAAGGACGAG------GACGTCCAGATTGTTCTCCTGGGCACCGGGAAGAAGAAGTTTGAG----CGGCTGCTCAAGAGCGTCGAGGAGAAGTTCCCGGGCAAGGTGAGGGCCGTGGTCAGGTTCAATGCGCCGCTGGCTCACCAGATGATGGCCGGCGCCGACGTGCTCGCCGTCACCAGCCGCTTCGAGCCCTGCGGCCTCATCCAGCTCCAGGGAATGCGCTACGGAACACCGTGCGCGTGCGCGTCGACAGGCGGGCTCGTTGACACGATCGTGGAGGGCAAGACCGGGTTCCACATGGGCCGCCTCAGCGTCGACTGCAACGTGGTGGAGCCGGCCGACGTGAAGAAGGTGGCGACCACCCTGAAGCGCGCCGTCAAGGTCGTCGGCACGCCGGGGTACCATGAGATGGTCAAGAACTGCATGATACAGGATCTCTCCTGGAAGGGGCCTGCCAAGAACTGGGAGGACG   
Taeniatherum_caput_medusae      CTCACGGGGATCACCGGCATCGTCAACGGCATGGACGTCAGCGAGTGGGACCCCACCAAGGACAAGTTCCTCTCCGTCAACTACGACGTCACCACCGTGTTAGAGGGGAAGGCGCTGAACAAGGAGGCGCTGCAGGCCGAGGTGGGGCTGCCGGTGGACAGGAAGGTGCCGCTGGTGGCGTTCATCGGCAGGCTGGAGGAGCAGAAGGGCCCCGACCTGATGATCGCCGCCATCCCGGAGATCGTGAAGGACGTG------GACGTCCAGATCGTTCTCCTGGGCACCGGGAAGAAGAAGTTCGAG----CGGCTACTCAAGAGCATCGAGGAGAAATTCCCGAGCAAGGTGAGGGCCGTGGTCAGGTTCAACGCGCCGCTGGCTCACCAGATGATGGCCGGCACCGACATACTCGCGGTCAC----------GAGCCCTGCGGCCTCATCCAGCTCCAGGGGATGCGCTACGGAATGCCGTGCGCGTGCGCGTCGACCGGCGGGCTCGTCGACACGATCGTGGAGGGCAAGACCGGGTTCCACATGGGCCGCCTCAGCGTCGACTGCAACATGGTGGAGCCGGCGGACGTGAAGAAGGTGGCGACCACCCTGAAGCGCGCCGTCAAGGTCGTCGGCACGCCGGCGTACCATGAGATGGTCAAGAACTGCATGATACAGGATCTGTCCTGGAAGGGGCCTGCCAAGAAC----------   
Bromus_tectorum                 CTCACCGGGATCAGCGGCATCGTCAACGGCATGGACGTCACCGAGTGGAACCCTGCCAAGGACAAGTTCATCGCTGTCAACTATGACGCCACCACCGCGTTGGAGGCCAAGGCGCTGAATAAGGAGGCGCTGCAGGCCGAGGTGGGGCTGCCGGTGGACAGCAAGGTGCCTCTGGTGGCCTTCATCGGCAGGCTGGAGGAGCAGAAGGGCCCCGACGTGTTGATCGCTGCCATCCCGGAGATTGTGCAGGAGGTG------GACGTCCAGATCGTGCTCCTGGGCACCGGGAAGAAGAAGTTCGAG----CGGCTACTCAAGAGCATCGAGGAGAAGTTCCCGGGCAAGGTGAGGGCCGTGGTCAGGTTCAACGCGCCGCTCGCTCACCAGATGATGGCCGGCGCTGACATCCTCGCCGTCACCAGCCGCTTTGAGCCCTGCGGCCTCATCCAGCTCCAGGCGATGCGCTACGGAACGCCGTGCGCATGCGCGTCCACCGGCGGGCTCGTCGACACGGTGGTGGAGGGCAGGACCGGGTTCNACATGGGCCGCCTCAGCGTTGATTGCCTCGTGGTGGAGCCGGCCGATGTGAAGAAGGTGGCGACCACCCTGAAGCGCGCCGTCAAGGTCGTCGGCACGCCGGCGTACCAGGAGATGGTCAAGAACTGCATGATACAGGATCTCTCCTGGAAGGCGCCTGCCAAGAACTGGGAGGACG   
Bromus_catharticus_DQ157055     CTCACCGGGATCACCGGCATCGTCAACGGCATGGACGTCACCGAGTGGGACCCCACCAAGGACAAGTTCATCGCCGTCAACTACAACGCCGCCACCGCGTTGGAGGCCAAGGCGTTGAACAAGGAGGCTCTGCAGGCCGAGGTGGGGCTGCCACTGGACAGTAAGGTGCCGCTGGTGGCCTTCATCGGCAGGCTGGAGGAGCAGAAGGGCCCCGACGTGATGATCGCCGCCCTCCCGGAGATCGTGAAGGAGGTG------GACGTCCAGATCGTTCTCCTGGGCACCGGGAAGAAGAAGTTCGAG----CGTCTACTCAAGAGCATCGAGGAGAAGTTCCCGGGCAAGGTGAGGGCCGTGGTCAGGTTCAACGCGCCGCTCGCTCACCAGATGATGGCCGGCGCCGACATCCTCGCCGTCACCAGCCGCTTCGAGCCCTGTGGCCTCATCCAGCTCCAGGCGATGCGCTACGGAACGCCGTGCGCTTGCGCGTCCACCGGAGGGCTCGTCGACACCGTCGTGGAGGGCAGGACCGGGTTCCACATGGGCCGCCTCAGCGTCGACTGCAACGTGGTGGAGCCGGCGGACGTGAAGAAGGTGGCGACCACCCTGAAGCGCGCCGTCAAGGTCGTCGGCACGCCGGCGTACCAGGAGATGGTCAAGAACTGCATGATACAGGATCTCTCCTGGAAGG-ACCTGCCAAGAACTGGGAGGACA   
Cutandia_memphitica_AY362758    -----------------CATCGTCNACGGCATGGATGTCAGTGAGTGGGACCCAAGCAAGGACAAGTACATCGCCGTCAACTACGACGCCGCCACCGCGGTGGAGGCGAAGGCGCTAAACAAGGAGGCTCTGCAGGCGGAGGTGGGTCTGCCGGTGGACAGTAAGGTGCCGCTGGTGGCGTTCATCGGCAGGCTGGAGGAGCAGAAGGGCCCGGACGTGATGGTCGCCGCCATCAAGGAGCTCATGGAGGAGGGGAGCGAAGATGTGCAGATCGTGCTCCTGGGCACCGGGAAGAAGAAGTTCGAG----CGGATGCTCAAGAGCGTGGAGGAGGAGTTCCCGGACAATGTGAGGGCCGTGGTCAAGTTCAACGCGCCGCTGGCTCACCAGATCATGGCCGGCGCCGACGTGCTCGCCGTCACCAGCCGCTTCGAACCATGTGGCCTCATCCAGCTTCAGGGAATGCGCTACGGAACGCCATGCGCGTGCGCGTCCACCGGAGGACTCGTCGACACCATCGTGGAGGGGAAGACTGGATTCCACATGGGACGCCTCAGCGTCGATTGTGACGTCGTGGAGCCTGCCGACGTGAAGAAGGTGGCGACAACCCTGAAGCGCGCCATCAAGGTTGTCGGCACTCCGGCGTACCAGGAGATGGTCAAGAACTGCATGGCCCAGGATCTCTCATGGAAGGGGCCTGCAAAGAACTGGGAGGACG   
Briza_erecta                    -------------------------------------------AGTGGGACCCAANNNNGGACAAGTACATCGCCGTCAACTATGACGCCACCACCGCGGTGGAGGCGAAGGCGCTCAACAAGGAGGCGCTGCAGGCGGAGGTAGGGCTGCCGGTGGACAGGAAGGTGCCGCTG------------------------------------------------------------------------------------------------------------GGCACCGGCAAGAAGAAGTTCGAG----CGGATGCTCAAGAGCGCTGAGGAGAAGTTCCCAGACAAGGTGAGAGCCGTGGTCAAGTTCAACGCCCCGCTGGCTCACCAGATCATGGCCGG-GCCGACTTGCTCGCCGTCACCAGCCGCTTCGAGCCCTGCGGCCTCATCCAGCTCCAGGGGATGCGCT--------CCCTGCGCGTGCGCGTCCACCGGCGGGCTNGTCGACACGATCGTGGAGGGGAAGACTGGATTCCACATGGGCCGTCTCAGCGTCGACTGCGACGTGGTGGAGCCTGCCGACGTGAAGAAGGTGGCGACCACCCTGAAGCGCGCCGTCAAGGTCGTCGGCACGCCGACTTACCAAGAGATGGTCAAGAACTGCATGGCCCAGGATCTCTCCTGGAAGGGGCCTNNAAAGAACTGGGAGG---   
Briza_scabra                    -------------------------------------------AGTGGGACCCAATCAACGACAAGTACATCGCCGTCAACTATGACGCCACCACCGCGGTGGAGGCGAAGGCGCTCAACAAGGAGGCGCTGCAGGCGGAGGTAGGGCTGCCGGTGGACAGGAAGGTGCCGCTG------------------------------------------------------------------------------------------------------------GGCACCGGCAAGAAGAAGTTCGAG----CGGATGCTCAAGAGCGCTGAGGAGAAGTTCCCAGACAAGGTGAGAGCCGTGGTCAAGTTCAACGCCCCGCTGGCTCACCAGATCATGGCCGGCGCCGACTTGCTCGCCGTCACCAGCCGCTTCGAGCCCTGCGGCCTCATCCAGCTCCAGGGGATGCGCTACGGAACGCCCTGCGCGTGCGCGTCCACCGGCGGGCTCGTCGACACGATCATGGAGGGCAAGACTGGATTCCACATGGGCCGTCTCAGCGTCGAC-GCGACGTGGTGGAGCCTGCCGACGTGAAGAAGGTGGCGACCACCCTGAAGCGCGCCGTCAAGGTCGTCGGCACGCCGACTTACCAAGAGATGGTCAAGAACTGCATGGCCCAGGATCTCTCCTGGAAGGGGCCTGNNNNGAACTGGGAGG---   
Erianthecium_bulbosum           --------------------------------------------GAGGGACCCAATCNNGGACAAGTACATCGCCGTCAACTATGACGCCACCACCGCGGTGGAGGCGAAGGCGCTCAACAAGGAGGCGCTGCAGGCGGAGGTAGGGCTGCCGGTGGACAGGAAGGTGCCGCTG------------------------------------------------------------------------------------------------------------GGCACCGGCAAGAAGAAGTTTGAG----CGGATGCTCAAGAGCGCCGAGGAGAAGTTCCCAGACAAGGTGAGAGCCGTGGTCAAGTTCAACGCGCCGCTGGCTCACCAGATCATGGCCGGCGCCGACTTGCTCGCCGTCACCAGCCGCTTGGAGCCCNGCGGCCTCATCCAGCTCCAGGGGATGCGCTACGGAACGCCCTGCGCGTGCGCGTCCACCGGCGGGCTCGTCGACACGATCGTGGAGGGCAAGACTGGATTCCACATGGGCCGT-TCAGCGTCGACTGCGACGTGGTGGAGCCTGCCGACGTGAAGAAGGTGGCGACCACCCTGAAGCGCGCCGTCAAGGTCGTCGGCACGCCGACTTACCAAGAGATGGTCAAGAACTGCATGGCCCAGGATCTCTCCTGGAAGGGGCCTGCAAAGAACTGGGAGG---   
Elymus_repens_2hFK              TTCACCGGTATCACCGGCATCGTCAATGGCATGGACGTCAGCGAGTGGGACCCAGTCAAGGACAAGTACATTGCAGTCAACTATGACGCCGCCACCGCTGTTGAGGCGAAGGCTCTGAACAAGGAGGCGCTGCAGGCGGAGGTGGGTCTGCCGGTGGACAGGAAGGTGCCGCTGGTCGCGTTCATCGGCAGGCTGGAGGAGCAGAAGGGCCCTGACGTGATGGTCGCCGCCATCGAAGAGCTGATGGAGGAGGTGGAG---GATGTCCAGATCGTGCTCCTGGGCACTGGGAAGAAGAAATTCGAG----CGGATGCTCACGAGCGCGGAAGAGAAATTCCCGGACAAGGTGAGGGCCGTGGTCAAGTTTAACGGGCCGCTGGCTCACC--ATGAT------CGCCGACCTGCTCGCCGTCACCAGCC---------------------------------------------------------------------------------------------------------------------------------------------------------------------------------------------------------------------------------------------------------------------------------------------------   
Elymus_repens_1gFK              CTCACCGGTATCACCGGCATCGTCAATGGCATGGACGTCAGCGAGTGGGACCCAGTCAAGGACAAGTACATTGCAGTCAACTATGACGCCGCCACCGCTGTTGAGGCGAAGGCTCTGAACAAGGAGGCGCTGCAGGCGGAGGTGGGTCTGCCGGTGGACAGGAAGGTGCCGCTGGTCGCGTTCATCGGCAGGCTGGAGGAGCAGAAGGGCCCTGACGTGATGGTCGCCGCCATCGAAGAGCTGATGGAGGAGGTGGAG---GATGTCCAGATCGTGCTCCTGGGCACTGGGAAGAAGAAATTCGAGCGGAGGGATGCTCACGAGCGCGGAAGAGAAGTTCCCGGACAAGGTGAGGGCCGTGGTCAAGTTTAACGGGCCGCTGGCTCACC--ATGAT------CGTCGACCTGCTCGCCGTCACCAGCCGCTTCG---------------------------------------------------------------------------------------------------------------------------------------------------------------------------------------------------------------------------------------------------------------------------------------------   
Elymus_repens_3gFK              CTCACCGGTATCACCGGCATCGTCAATGGCATGGACGTCAGCGAGTGGGACCCAGTCAAGGACAAGTACATTGCAGTCAACTATGACGCCGCCACCGCTGTTGAGGCGAAGGCTCTGAACAAGGAGGCGCTGCAGGCGGAGGTGGGTCTGCCGGTGGACAGGAAGGTGCCGCTGGTCGCGTTCATCGGCAGGCTGGAGGAGCAGAAGGGCCCTGACGTGATGGTCGCCGCCATCGAAGAGCTGATGGAGGAGGTGGAG---GATGTCCAGATCGTGCTCCTGGGCACTGGGAAGAAGAAATTCGAGCGGAGGGATGCTCACGAGCGCGGAAGAGAAGTTCCCGGACAAGGTGAGGGCCGTGGTCAAGTTTAACGGGCCGCTGGCTCACC--ATGAT------CGCCGACCTGCTCGCCGTCACCAGCCGCTTCG---------------------------------------------------------------------------------------------------------------------------------------------------------------------------------------------------------------------------------------------------------------------------------------------   
Elymus_repens_5bFK              CTCACCGGTATCACCGGCATCGTCAATGGCATGGACGTCAGCGAGTGGGACCCAGTCAAGGACAAGTACATTGCAGTCAACTATGACGCCGCCACCGCTGTTGAGGCGAAGGCTCTGAACAAGGAGGCGCTGCAGGCGGAGGTGGGTCTGCCGGTGGACAGGAAGGTGCCGCTGGTCGCGTTCATCGGCAGGCTGGAGGAGCAGAAGGGCCCTGACGTGATGGTCGCCGCCATCGAAGAGCTGATGGAGGAGGTGGAG---GATGTCCAGATCGTGCTCCTGGGCACTGGGAAGAAGAAATTCGAG----CGGATGCTCACGAGCGCGGAAGAGAAATTCCCGGACAAGGTGAGGGCCGTGGTCAAGTTTAACGGGCCGCTGGCTGACC--ATGAT------CGCCGACCTGCTCGCCGTCACCAGCCGCTTC----------------------------------------------------------------------------------------------------------------------------------------------------------------------------------------------------------------------------------------------------------------------------------------------   
;
END;


BEGIN PAUP;

	exclude 253-264;
END;
